# Supplementary material for: Development of an AMBER-Compatible Force Field for Gold Nanoclusters Protected by N‑Heterocyclic Carbenes
Source: J Chem Theory Comput. 2025 Sep 9;21(23):12121–32. doi: 10.1021/acs.jctc.5c00945 (PMC12874363; doi:10.1021/acs.jctc.5c00945)
Supplement: Supplementary file 2 [file ct5c00945_si_002.zip]

Archive with 58 entries (48 files):
- FF_files/
- FF_files/amber99sb-ildn_modified.ff/
- FF_files/amber99sb-ildn_modified.ff/atomtypes.atp
- FF_files/amber99sb-ildn_modified.ff/ffnonbonded.itp
- FF_files/amber99sb-ildn_modified.ff/aminoacids.rtp
- FF_files/amber99sb-ildn_modified.ff/ffbonded.itp
- FF_files/amber99sb-ildn_modified.ff/tip4pew.itp
- FF_files/amber99sb-ildn_modified.ff/aminoacids.vsd
- FF_files/amber99sb-ildn_modified.ff/rna.r2b
- FF_files/amber99sb-ildn_modified.ff/dna.arn
- FF_files/amber99sb-ildn_modified.ff/spce.itp
- FF_files/amber99sb-ildn_modified.ff/dna.hdb
- FF_files/amber99sb-ildn_modified.ff/aminoacids.c.tdb
- FF_files/amber99sb-ildn_modified.ff/ions.itp
- FF_files/amber99sb-ildn_modified.ff/forcefield.doc
- FF_files/amber99sb-ildn_modified.ff/aminoacids.hdb
- FF_files/amber99sb-ildn_modified.ff/methanol.itp
- FF_files/amber99sb-ildn_modified.ff/tip4p.itp
- FF_files/amber99sb-ildn_modified.ff/dna.r2b
- FF_files/amber99sb-ildn_modified.ff/urea.itp
- FF_files/amber99sb-ildn_modified.ff/dna.rtp
- FF_files/amber99sb-ildn_modified.ff/tip3p.itp
- FF_files/amber99sb-ildn_modified.ff/aminoacids.r2b
- FF_files/amber99sb-ildn_modified.ff/rna.rtp
- FF_files/amber99sb-ildn_modified.ff/gbsa.itp
- FF_files/amber99sb-ildn_modified.ff/spc.itp
- FF_files/amber99sb-ildn_modified.ff/mdout.mdp
- FF_files/amber99sb-ildn_modified.ff/forcefield.itp
- FF_files/amber99sb-ildn_modified.ff/watermodels.dat
- FF_files/amber99sb-ildn_modified.ff/aminoacids.n.tdb
- FF_files/amber99sb-ildn_modified.ff/rna.hdb
- FF_files/amber99sb-ildn_modified.ff/aminoacids.arn
- FF_files/amber99sb-ildn_modified.ff/rna.arn
- FF_files/amber99sb-ildn_modified.ff/tip5p.itp
- FF_files/8-au25/
- FF_files/8-au25/Au25NHC10Br8.itp
- FF_files/8-au25/Au25NHC10Br8.pdb
- FF_files/7-au10/
- FF_files/7-au10/Au10NHC6Br3.itp
- FF_files/7-au10/Au10NHC6Br3.pdb
- FF_files/6-au13/
- FF_files/6-au13/Au13biNHCCOO5Cl2.itp
- FF_files/6-au13/Au13-biNHCCOO5Cl2.pdb
- FF_files/5-au13/
- FF_files/5-au13/Au13biNHC5Br2naphTEG.itp
- FF_files/5-au13/Au13biNHC5Br2_naphTEG.pdb
- FF_files/4-au13/
- FF_files/4-au13/Au13biNHC5Br2phenTEG.itp
- FF_files/4-au13/Au13biNHC5Br2_phenTEG.pdb
- FF_files/3-au13/
- FF_files/3-au13/Au13biNHC5Cl2naph.itp
- FF_files/3-au13/Au13biNHC5Cl2_naphthyl.pdb
- FF_files/2-au13/
- FF_files/2-au13/Au13biNHC5Cl2phe.itp
- FF_files/2-au13/Au13biNHC5Cl2_phenyl.pdb
- FF_files/1-au13/
- FF_files/1-au13/Au13NHC9Cl3.itp
- FF_files/1-au13/Au13NHC9Cl3.pdb
