# Supplementary material for: Development of an AMBER-Compatible Force Field for Gold Nanoclusters Protected by N‑Heterocyclic Carbenes
Source: J Chem Theory Comput. 2025 Sep 9;21(23):12121–32. doi: 10.1021/acs.jctc.5c00945 (PMC12874363; doi:10.1021/acs.jctc.5c00945)
Supplement: Supplementary file 2 [file ct5c00945_si_002.zip › FF_files/amber99sb-ildn_modified.ff/aminoacids.rtp]

[ bondedtypes ]
; Column 1 : default bondtype
; Column 2 : default angletype
; Column 3 : default proper dihedraltype
; Column 4 : default improper dihedraltype
; Column 5 : This controls the generation of dihedrals from the bonding.
;            All possible dihedrals are generated automatically. A value of
;            1 here means that all these are retained. A value of
;            0 here requires generated dihedrals be removed if
;              * there are any dihedrals on the same central atoms
;                specified in the residue topology, or
;              * there are other identical generated dihedrals
;                sharing the same central atoms, or
;              * there are other generated dihedrals sharing the
;                same central bond that have fewer hydrogen atoms
; Column 6 : number of neighbors to exclude from non-bonded interactions
; Column 7 : 1 = generate 1,4 interactions between pairs of hydrogen atoms
;            0 = do not generate such
; Column 8 : 1 = remove proper dihedrals if found centered on the same
;                bond as an improper dihedral
;            0 = do not generate such
; bonds  angles  dihedrals  impropers all_dihedrals nrexcl HH14 RemoveDih
     1       1          9          4        1         3      1     0

; now: water, ions, urea, terminal caps, AA's and terminal AA's


; Au_cluster_mod_ff: NHC
[ NHC ]
 [ atoms ] 
     C1	  CQ    0.323690     1
     N2   N2   -0.030793     2
     N3   N2   -0.030793     3
     C4   CA    0.027111     4
     C5   CA   -0.073524     5
     H6   HA    0.121084     6
     C7   CA   -0.204570     7
     H8   HA    0.155370     8
     C9   CA   -0.204570     9
    H10   HA    0.155370    10
    C11   CA   -0.073524    11
    H12   HA    0.121084    12
    C13   CA    0.027111    13
    C14   CT   -0.456067    14
    H15   H1    0.196005    15
    H16   H1    0.080418    16
    C17   CA    0.032301    17
    C18   CA   -0.104205    18
    H19   HA    0.129186    19
    C20   CA   -0.185363    20
    H21   HA    0.142952    21
    C22   CA   -0.090566    22
    H23   HA    0.125737    23
    C24   CA   -0.185363    24
    H25   HA    0.142952    25
    C26   CA   -0.104205    26
    H27   HA    0.129186    27
    C28   CT   -0.456067    28
    H29   H1    0.185274    29
    H30   H1    0.064965    30
    C31   CA    0.032301    31
    C32   CA   -0.104205    32
    H33   HA    0.129186    33
    C34   CA   -0.185363    34
    H35   HA    0.142952    35
    C36   CA   -0.090566    36
    H37   HA    0.125737    37
    C38   CA   -0.185363    38
    H39   HA    0.142952    39
    C40   CA   -0.104205    40
    H41   HA    0.129186    41
 
 [ bonds ] 
     C1  N2 
     C1  N3 
     N2  C4 
     N2  C14
     N3  C13
     N3  C28
     C4  C5 
     C4  C13
     C5  H6 
     C5  C7 
     C7  H8 
     C7  C9 
     C9  H10
     C9  C11
    C11  H12
    C11  C13
    C14  H15
    C14  H16
    C14  C17
    C17  C18
    C17  C26
    C18  H19
    C18  C20
    C20  H21
    C20  C22
    C22  H23
    C22  C24
    C24  H25
    C24  C26
    C26  H27
    C28  H29
    C28  H30
    C28  C31
    C31  C32
    C31  C40
    C32  H33
    C32  C34
    C34  H35
    C34  C36
    C36  H37
    C36  C38
    C38  H39
    C38  C40
    C40  H41

 [ impropers ]
 
     C4    C1    N2   C14
     C4    C7    C5    H6
     C4   C11   C13    N3
     C5    C9    C7    H8
     C5   C13    C4    N2
     C7   C11    C9   H10
     C9   C13   C11   H12
    C13    C1    N3   C28
    C17   C20   C18   H19
    C17   C24   C26   H27
    C18   C22   C20   H21
    C18   C26   C17   C14
    C20   C24   C22   H23
    C22   C26   C24   H25
    C31   C34   C32   H33
    C31   C38   C40   H41
    C32   C36   C34   H35
    C32   C40   C31   C28
    C34   C38   C36   H37
    C36   C40   C38   H39


; Au_cluster_mod_ff: bis-NHC naphthyl linker
[ BNA ]
 [ atoms ]
    N1A	    N2	     0.017099        1				
    N2A     N2      -0.055373        2
    N1B     N2       0.017099        3
    N2B     N2      -0.055373        4
    C1A     CQ       0.313127        5
     C2     CA       0.034830        6
     C3     CA      -0.132466        7
     H3     HA       0.153221        8
     C4     CA      -0.229171        9
     H4     HA       0.182387       10
     C5     CA      -0.192416       11
     H5     HA       0.171551       12
     C6     CA      -0.116278       13
     H6     HA       0.140042       14
     C7     CA       0.019100       15
     C8     CT      -0.568365       16
    H81     H1       0.066515       17
    H82     H1       0.224318       18
     C9     CA       0.084924       19
    C10     CA      -0.126116       20
    H10     HA       0.144136       21
    C11     CA      -0.238971       22
    H11     HA       0.173965       23
    C12     CA      -0.084019       24
    H12     HA       0.138799       25
    C13     CA      -0.238971       26
    H13     HA       0.173965       27
    C14     CA      -0.126116       28
    H14     HA       0.144136       29
    CIA     CT      -0.245288       30
    H1I     H1       0.147175       31
    H2I     H1       0.163369       32
     CI     CA      -0.388722       33
    CI1     CA      -0.080467       34
    HI1     HA       0.142319       35
    CI2     CA      -0.149921       36
    HI2     HA       0.152963       37
    CI3     CA      -0.251504       38
    HI3     HA       0.180435       39
    CI4     CA       0.068268       40
    CI5     CA       0.484582       41
    CI6     CA      -0.388722       42
    CI7     CA      -0.080467       43
    HI7     HA       0.142319       44
    CI8     CA      -0.149921       45
    HI8     HA       0.152963       46
    CI9     CA      -0.251504       47
    HI9     HA       0.180435       48
    C1B     CQ       0.313127       49
    C15     CA       0.034830       50
    C16     CA      -0.132466       51
    H16     HA       0.153221       52
    C17     CA      -0.229171       53
    H17     HA       0.182387       54
    C18     CA      -0.192416       55
    H18     HA       0.171551       56
    C19     CA      -0.116278       57
    H19     HA       0.140042       58
    C20     CA       0.019100       59
    C21     CT      -0.568365       60
    H22     H1       0.071057       61
    H23     H1       0.215002       62
    C24     CA       0.084924       63
    C25     CA      -0.126116       64
    H25     HA       0.144136       65
    C26     CA      -0.238971       66
    H26     HA       0.173965       67
    C27     CA      -0.084019       68
    H27     HA       0.138799       69
    C28     CA      -0.238971       70
    H28     HA       0.173965       71
    C29     CA      -0.126116       72
    H29     HA       0.144136       73
    CIB     CT      -0.245288       74
    H3I     H1       0.143200       75
    H4I     H1       0.130844       76

 [ bonds ] 
    N1A  C1A  
    N1A  C2 
    N1A  C8 
    N2A  C1A
    N2A  C7 
    N2A  CIA
    N1B  C1B
    N1B  C15
    N1B  C21
    N2B  C1B
    N2B  C20
    N2B  CIB
     C2  C3 
     C2  C7 
     C3  H3 
     C3  C4 
     C4  H4 
     C4  C5 
     C5  H5 
     C5  C6 
     C6  H6 
     C6  C7 
     C8  H81
     C8  H82
     C8  C9 
     C9  C10
     C9  C14
    C10  H10
    C10  C11
    C11  H11
    C11  C12
    C12  H12
    C12  C13
    C13  H13
    C13  C14
    C14  H14
    CIA  H1I
    CIA  H2I
    CIA  CI 
     CI  CI1
     CI  CI5
    CI1  HI1
    CI1  CI2
    CI2  HI2
    CI2  CI3
    CI3  HI3
    CI3  CI4
    CI4  CI5
    CI4  CI9
    CI5  CI6
    CI6  CI7
    CI6  CIB
    CI7  HI7
    CI7  CI8
    CI8  HI8
    CI8  CI9
    CI9  HI9
    C15  C16
    C15  C20
    C16  H16
    C16  C17
    C17  H17
    C17  C18
    C18  H18
    C18  C19
    C19  H19
    C19  C20
    C21  H22
    C21  H23
    C21  C24
    C24  C25
    C24  C29
    C25  H25
    C25  C26
    C26  H26
    C26  C27
    C27  H27
    C27  C28
    C28  H28
    C28  C29
    C29  H29
    CIB  H3I
    CIB  H4I

 [ impropers ]
    N1A   C2   C7   C3
     C2   C4   C3   H3
     C2   C6   C7  N2A
     C3   C5   C4   H4
     C4   C6   C5   H5
     C5   C7   C6   H6
     C7  C1A  N2A  CIA
     C8  N1A  C1A   C2
     C9  C11  C10  H10
     C9  C13  C14  H14
    C10  C12  C11  H11
    C10  C14   C9   C8
    C11  C13  C12  H12
    C12  C14  C13  H13
     CI  CI2  CI1  HI1
     CI  CI4  CI5  CI6
    CI1  CI3  CI2  HI2
    CI1  CI5   CI  CIA
    CI2  CI4  CI3  HI3
    CI3  CI5  CI4  CI9
    CI4  CI8  CI9  HI9
    CI5  CI7  CI6  CIB
    CI6  CI8  CI7  HI7
    CI7  CI9  CI8  HI8
    C15  C1B  N1B  C21
    C15  C17  C16  H16
    C15  C19  C20  N2B
    C16  C18  C17  H17
    C16  C20  C15  N1B
    C17  C19  C18  H18
    C18  C20  C19  H19
    C20  C1B  N2B  CIB
    C24  C26  C25  H25
    C24  C28  C29  H29
    C25  C27  C26  H26
    C25  C29  C24  C21
    C26  C28  C27  H27
    C27  C29  C28  H28


; Au_cluster_mod_ff: bis-NHC phenyl linker
[ BPH ]
 [ atoms ]
    N1A	    N2	     0.009954        1		
    N2A     N2      -0.164697        2
    N1B     N2      -0.164697        3
    N2B     N2       0.009954        4
     C2     CA      -0.004371        5
     C3     CA      -0.123051        6
     H3     HA       0.143999        7
     C4     CA      -0.199791        8
     H4     HA       0.164926        9
     C5     CA      -0.116731       10
     H5     HA       0.146198       11
     C6     CA      -0.199791       12
     H6     HA       0.164926       13
     C7     CA      -0.123051       14
     H7     HA       0.143999       15
     C8     CT      -0.423821       16
    H81     H1       0.094067       17
    H82     H1       0.209743       18
    C1A     CQ       0.221000       19
     C9     CA       0.042089       20
    C10     CA      -0.167673       21
    H10     HA       0.157017       22
    C11     CA      -0.176372       23
    H11     HA       0.172991       24
    C12     CA      -0.257627       25
    H12     HA       0.190914       26
    C13     CA      -0.111699       27
    H13     HA       0.141243       28
    C14     CA       0.096347       29
    CIA     CT      -0.312759       30
    H1I     H1       0.122141       31
    H2I     H1       0.211206       32
     CI     CA      -0.008045       33
    CI1     CA      -0.141875       34
    HI1     HA       0.144970       35
    CI2     CA      -0.187235       36
    HI2     HA       0.168542       37
    CI3     CA      -0.187235       38
    HI3     HA       0.168542       39
    CI4     CA      -0.141875       40
    HI4     HA       0.144970       41
    CI5     CA      -0.008045       42
    CIB     CT      -0.312759       43
    H3I     H1       0.073419       44
    H4I     H1       0.269426       45
    C1B     CQ       0.221000       46
    C15     CA       0.096347       47
    C16     CA      -0.111699       48
    H16     HA       0.141243       49
    C17     CA      -0.257627       50
    H17     HA       0.190914       51
    C18     CA      -0.176372       52
    H18     HA       0.172991       53
    C19     CA      -0.167673       54
    H19     HA       0.157017       55
    C20     CA       0.042089       56
    C21     CT      -0.423821       57
    H22     H1       0.047076       58
    H23     H1       0.191870       59
    C24     CA      -0.004371       60
    C25     CA      -0.123051       61
    H25     HA       0.143999       62
    C26     CA      -0.199791       63
    H26     HA       0.164926       64
    C27     CA      -0.116731       65
    H27     HA       0.146198       66
    C28     CA      -0.199791       67
    H28     HA       0.164926       68
    C29     CA      -0.123051       69
    H29     HA       0.143999       70

 [ bonds ] 
    N1A  C8 
    N1A  C1A
    N1A  C9 
    N2A  C1A
    N2A  C14
    N2A  CIA
    N1B  CIB
    N1B  C1B
    N1B  C15
    N2B  C1B
    N2B  C20
    N2B  C21
     C2  C3 
     C2  C7 
     C2  C8 
     C3  H3 
     C3  C4 
     C4  H4 
     C4  C5 
     C5  H5 
     C5  C6 
     C6  H6 
     C6  C7 
     C7  H7 
     C8  H81
     C8  H82
     C9  C10
     C9  C14
    C10  H10
    C10  C11
    C11  H11
    C11  C12
    C12  H12
    C12  C13
    C13  H13
    C13  C14
    CIA  H1I
    CIA  H2I
    CIA  CI 
     CI  CI1
     CI  CI5
    CI1  HI1
    CI1  CI2
    CI2  HI2
    CI2  CI3
    CI3  HI3
    CI3  CI4
    CI4  HI4
    CI4  CI5
    CI5  CIB
    CIB  H3I
    CIB  H4I
    C15  C16
    C15  C20
    C16  H16
    C16  C17
    C17  H17
    C17  C18
    C18  H18
    C18  C19
    C19  H19
    C19  C20
    C21  H22
    C21  H23
    C21  C24
    C24  C25
    C24  C29
    C25  H25
    C25  C26
    C26  H26
    C26  C27
    C27  H27
    C27  C28
    C28  H28
    C28  C29
    C29  H29
	

 [ impropers ]
    N1A   C9  C14  C10
     C2   C4   C3   H3
     C2   C6   C7   H7
     C3   C5   C4   H4
     C3   C7   C2   C8
     C4   C6   C5   H5
     C5   C7   C6   H6
     C8  N1A  C1A   C9
     C9  C11  C10  H10
     C9  C13  C14  N2A
    C10  C12  C11  H11
    C11  C13  C12  H12
    C12  C14  C13  H13
    C14  C1A  N2A  CIA
     CI  CI2  CI1  HI1
     CI  CI4  CI5  CIB
    CI1  CI3  CI2  HI2
    CI1  CI5   CI  CIA
    CI2  CI4  CI3  HI3
    CI3  CI5  CI4  HI4
    C15  C1B  N1B  CIB
    C15  C17  C16  H16
    C15  C19  C20  N2B
    C16  C18  C17  H17
    C16  C20  C15  N1B
    C17  C19  C18  H18
    C18  C20  C19  H19
    C20  C1B  N2B  C21
    C24  C26  C25  H25
    C24  C28  C29  H29
    C25  C27  C26  H26
    C25  C29  C24  C21
    C26  C28  C27  H27
    C27  C29  C28  H28


; Au_cluster_mod_ff: bis-NHC-TEG naphthyl linker
[ BNT ]
 [ atoms ]
	 N1A	N2		 0.178917        1
	 N2A    N2       0.030684        2
	 N1B    N2       0.178917        3
	 N2B    N2       0.030684        4
	 C1A    CQ       0.046394        5
	  C2    CA      -0.112867        6
	  C3    CA      -0.166621        7
	  H3    HA       0.094134        8
	  C4    CA       0.285200        9
	  OA    OS      -0.490298       10
	 CA1    CT       0.218327       11
	 HA1    H1       0.145230       12
	 HA2    H1       0.145230       13
	 CA2    CT      -0.090124       14
	 HA3    H1       0.125269       15
	 HA4    H1       0.125269       16
	 OA2    OS      -0.629846       17
	 CA3    CT       0.239589       18
	 HA5    H1       0.059047       19
	 HA6    H1       0.059047       20
	 CA4    CT       0.193455       21
	 HA7    H1       0.065522       22
	 HA8    H1       0.065522       23
	 OA3    OS      -0.619846       24
	 CA5    CT       0.197814       25
	 HA9    H1       0.049732       26
	HA10    H1       0.049732       27
	 CA6    CT       0.080197       28
	HA11    H1       0.083534       29
	HA12    H1       0.083534       30
	 OA4    OS      -0.475902       31
	 CA7    CT       0.017343       32
	HA13    H1       0.069926       33
	HA14    H1       0.069926       34
	HA15    H1       0.069926       35
	  C5    CA       0.232417       36
	  OB    OS      -0.515382       37
	 CB1    CT       0.302079       38
	 HB1    H1       0.072093       39
	 HB2    H1       0.072093       40
	 CB2    CT      -0.032112       41
	 HB3    H1       0.107990       42
	 HB4    H1       0.107990       43
	 OB2    OS      -0.520896       44
	 CB3    CT       0.045237       45
     HB5    H1       0.097632       46
     HB6    H1       0.097632       47
     CB4    CT       0.192117       48
     HB7    H1       0.070108       49
     HB8    H1       0.070108       50
     OB3    OS      -0.558549       51
     CB5    CT       0.077623       52
     HB9    H1       0.081532       53
    HB10    H1       0.081532       54
     CB6    CT       0.045922       55
    HB11    H1       0.102765       56
    HB12    H1       0.102765       57
     OB4    OS      -0.440324       58
     CB7    CT      -0.009575       59
    HB13    H1       0.073854       60
    HB14    H1       0.073854       61
    HB15    H1       0.073854       62
      C6    CA      -0.196238       63
      H6    HA       0.108286       64
      C7    CA      -0.041688       65
      C8    CT      -0.312566       66
     H81    H1       0.036811       67
     H82    H1       0.036811       68
      C9    CA       0.059782       69
     C10    CA      -0.088539       70
     H10    HA       0.115371       71
     C11    CA      -0.214920       72
     H11    HA       0.155859       73
     C12    CA      -0.087146       74
     H12    HA       0.134809       75
     C13    CA      -0.214920       76
     H13    HA       0.155859       77
     C14    CA      -0.088539       78
     H14    HA       0.115371       79
      CI    CT       0.691664       80
     HI1    H1      -0.354856       81
     HI2    H1      -0.354856       82
     CI2    CA      -0.083475       83
     CI3    CA      -0.154435       84
     HI3    HA       0.158563       85
     CI4    CA      -0.183321       86
     HI4    HA       0.160177       87
     CI5    CA      -0.155470       88
     HI5    HA       0.107087       89
     CI6    CA       0.087103       90
     CI7    CA       0.167225       91
     CI8    CA      -0.083475       92
     CI9    CA      -0.154435       93
     HI9    HA       0.158563       94
    CI10    CA      -0.183321       95
    HI10    HA       0.160177       96
    CI11    CA      -0.155470       97
    HI11    HA       0.107087       98
    CI12    CT       0.691664       99
    HI12    H1      -0.354856      100
    HI13    H1      -0.354856      101
     C1B    CQ       0.046394      102
     C15    CA      -0.112867      103
     C16    CA      -0.166621      104
     H16    HA       0.094134      105
     C17    CA       0.285200      106
      OC    OS      -0.490298      107
     CC1    CT       0.218327      108
     HC1    H1       0.145230      109
     HC2    H1       0.145230      110
     CC2    CT      -0.090124      111
     HC3    H1       0.125269      112
     HC4    H1       0.125269      113
     OC2    OS      -0.629846      114
     CC3    CT       0.239589      115
     HC5    H1       0.059047      116
     HC6    H1       0.059047      117
     CC4    CT       0.193455      118
     HC7    H1       0.065522      119
     HC8    H1       0.065522      120
     OC3    OS      -0.619846      121
     CC5    CT       0.197814      122
     HC9    H1       0.049732      123
    HC10    H1       0.049732      124
     CC6    CT       0.080197      125
    HC11    H1       0.083534      126
    HC12    H1       0.083534      127
     OC4    OS      -0.475902      128
     CC7    CT       0.017343      129
    HC13    H1       0.069926      130
    HC14    H1       0.069926      131
    HC15    H1       0.069926      132
     C18    CA       0.232417      133
      OD    OS      -0.515382      134
     CD1    CT       0.302079      135
     HD1    H1       0.072093      136
     HD2    H1       0.072093      137
     CD2    CT      -0.032112      138
     HD3    H1       0.107990      139
     HD4    H1       0.107990      140
     OD2    OS      -0.520896      141
     CD3    CT       0.045237      142
     HD5    H1       0.097632      143
     HD6    H1       0.097632      144
     CD4    CT       0.192117      145
     HD7    H1       0.070108      146
     HD8    H1       0.070108      147
     OD3    OS      -0.558549      148
     CD5    CT       0.077623      149
     HD9    H1       0.081532      150
    HD10    H1       0.081532      151
     CD6    CT       0.045922      152
    HD11    H1       0.102765      153
    HD12    H1       0.102765      154
     OD4    OS      -0.440324      155
     CD7    CT      -0.009575      156
    HD13    H1       0.073854      157
    HD14    H1       0.073854      158
    HD15    H1       0.073854      159
     C19    CA      -0.196238      160
     H19    HA       0.108286      161
     C20    CA      -0.041688      162
     C21    CT      -0.312566      163
    H211    H1       0.036811      164
    H212    H1       0.036811      165
     C22    CA       0.059782      166
     C23    CA      -0.088539      167
     H23    HA       0.115371      168
     C24    CA      -0.214920      169
     H24    HA       0.155859      170
     C25    CA      -0.087146      171
     H25    HA       0.134809      172
     C26    CA      -0.214920      173
     H26    HA       0.155859      174
     C27    CA      -0.088539      175
     H27    HA       0.115371      176

 [ bonds ] 
   N1A  C1A  
   N1A  C2   	
   N1A  C8   	
   N2A  C1A  	
   N2A  C7   	
   N2A  CI   	
   N1B  C1B  	
   N1B  C15  	
   N1B  C21  	
   N2B  CI12 	
   N2B  C1B  	
   N2B  C20  	
    C2  C3   	
    C2  C7   	
    C3  H3   	
    C3  C4   	
    C4  OA   	
    C4  C5   	
    OA  CA1  	
   CA1  HA1  	
   CA1  HA2  	
   CA1  CA2  	
   CA2  HA3  	
   CA2  HA4  	
   CA2  OA2  	
   OA2  CA3  	
   CA3  HA5  	
   CA3  HA6  	
   CA3  CA4  	
   CA4  HA7  	
   CA4  HA8  	
   CA4  OA3  	
   OA3  CA5  	
   CA5  HA9  	
   CA5  HA10 	
   CA5  CA6  	
   CA6  HA11 
   CA6  HA12 
   CA6  OA4  
   OA4  CA7  
   CA7  HA13 
   CA7  HA14 
   CA7  HA15 
    C5  OB   
    C5  C6   
    OB  CB1  
   CB1  HB1  
   CB1  HB2  
   CB1  CB2  
   CB2  HB3  
   CB2  HB4  
   CB2  OB2  
   OB2  CB3  
   CB3  HB5  
   CB3  HB6  
   CB3  CB4  
   CB4  HB7  
   CB4  HB8  
   CB4  OB3  
   OB3  CB5  
   CB5  HB9  
   CB5  HB10 
   CB5  CB6  
   CB6  HB11 
   CB6  HB12 
   CB6  OB4  
   OB4  CB7  
   CB7  HB13 
   CB7  HB14 
   CB7  HB15 
    C6  H6   
    C6  C7   
    C8  H81  
    C8  H82  
    C8  C9   
    C9  C10  
    C9  C14  
   C10  H10  
   C10  C11  
   C11  H11  
   C11  C12  
   C12  H12  
   C12  C13  
   C13  H13  
   C13  C14  
   C14  H14  
    CI  HI1  
    CI  HI2  
    CI  CI2  
   CI2  CI3  
   CI2  CI7  
   CI3  HI3  
   CI3  CI4  
   CI4  HI4  
   CI4  CI5  
   CI5  HI5  
   CI5  CI6  
   CI6  CI7  
   CI6  CI11 
   CI7  CI8  
   CI8  CI9  
   CI8  CI12 
   CI9  HI9  
   CI9  CI10 
  CI10  HI10 
  CI10  CI11 
  CI11  HI11 
  CI12  HI12 
  CI12  HI13 
   C15  C16  
   C15  C20  
   C16  H16  
   C16  C17  
   C17  OC   
   C17  C18  
    OC  CC1  
   CC1  HC1  
   CC1  HC2  
   CC1  CC2  
   CC2  HC3  
   CC2  HC4  
   CC2  OC2  
   OC2  CC3  
   CC3  HC5  
   CC3  HC6  
   CC3  CC4  
   CC4  HC7  
   CC4  HC8  
   CC4  OC3  
   OC3  CC5  
   CC5  HC9  
   CC5  HC10 
   CC5  CC6  
   CC6  HC11 
   CC6  HC12 
   CC6  OC4  
   OC4  CC7  
   CC7  HC13 
   CC7  HC14 
   CC7  HC15 
   C18  OD   
   C18  C19  
    OD  CD1  
   CD1  HD1  
   CD1  HD2  
   CD1  CD2  
   CD2  HD3   
   CD2  HD4  
   CD2  OD2  
   OD2  CD3  
   CD3  HD5  
   CD3  HD6  
   CD3  CD4  
   CD4  HD7  
   CD4  HD8  
   CD4  OD3  
   OD3  CD5  
   CD5  HD9  
   CD5  HD10 
   CD5  CD6  
   CD6  HD11 
   CD6  HD12 
   CD6  OD4  
   OD4  CD7  
   CD7  HD13 
   CD7  HD14 
   CD7  HD15 
   C19  H19  
   C19  C20  
   C21  H211 
   C21  H212 
   C21  C22  
   C22  C23  
   C22  C27  
   C23  H23  
   C23  C24  
   C24  H24  
   C24  C25  
   C25  H25  
   C25  C26  
   C26  H26  
   C26  C27  
   C27  H27  

 [ impropers ]
     N1A    C2    C7    C3
      C2    C4    C3    H3
      C2    C6    C7   N2A
      C3    C5    C4    OA
      C4    C6    C5    OB
      C5    C7    C6    H6
      C7   C1A   N2A    CI
      C8   N1A   C1A    C2
      C9   C11   C10   H10
      C9   C13   C14   H14
     C10   C12   C11   H11
     C10   C14    C9    C8
     C11   C13   C12   H12
     C12   C14   C13   H13
     CI2   CI4   CI3   HI3
     CI2   CI6   CI7   CI8
     CI3   CI5   CI4   HI4
     CI3   CI7   CI2    CI
     CI4   CI6   CI5   HI5
     CI5   CI7   CI6  CI11
     CI6  CI10  CI11  HI11
     CI7   CI9   CI8  CI12
     CI8  CI10   CI9   HI9
     CI9  CI11  CI10  HI10
     C15   C1B   N1B   C21
     C15   C17   C16   H16
     C15   C19   C20   N2B
     C16   C18   C17    OC
     C16   C20   C15   N1B
     C17   C19   C18    OD
     C18   C20   C19   H19
     C20   C1B   N2B  CI12
     C22   C24   C23   H23
     C22   C26   C27   H27
     C23   C25   C24   H24
     C23   C27   C22   C21
     C24   C26   C25   H25
     C25   C27   C26   H26

; Au_cluster_mod_ff: bis-NHC-TEG phenyl linker
[ BPT ]
 [ atoms ]
	 N1A	N2		 0.222594		  1
     N2A    N2       0.040380         2
     N1B    N2       0.222594         3
     N2B    N2       0.040380         4
     C1A    CQ      -0.063511         5
      C2    CA      -0.062872         6
      C3    CA      -0.160451         7
      H3    HA       0.093601         8
      C4    CA       0.182663         9
      OA    OS      -0.412648        10
     CA1    CT       0.072608        11
     HA1    H1       0.196036        12
     HA2    H1       0.196036        13
     CA2    CT      -0.161964        14
     HA3    H1       0.142030        15
     HA4    H1       0.142030        16
     OA2    OS      -0.593521        17
     CA3    CT       0.274454        18
     HA5    H1       0.058090        19
     HA6    H1       0.058090        20
     CA4    CT       0.102684        21
     HA7    H1       0.084166        22
     HA8    H1       0.084166        23
     OA3    OS      -0.605437        24
     CA5    CT       0.225069        25
     HA9    H1       0.043804        26
    HA10    H1       0.043804        27
     CA6    CT       0.094206        28
    HA11    H1       0.076071        29
    HA12    H1       0.076071        30
     OA4    OS      -0.484416        31
     CA7    CT       0.033226        32
    HA13    H1       0.065770        33
    HA14    H1       0.065770        34
    HA15    H1       0.065770        35
      C5    CA       0.288029        36
      OB    OS      -0.503100        37
     CB1    CT       0.522993        38
     HB1    H1      -0.019805        39
     HB2    H1      -0.019805        40
     CB2    CT      -0.038582        41
     HB3    H1       0.084636        42
     HB4    H1       0.084636        43
     OB2    OS      -0.579027        44
     CB3    CT       0.178536        45
     HB5    H1       0.074512        46
     HB6    H1       0.074512        47
     CB4    CT       0.170203        48
     HB7    H1       0.063148        49
     HB8    H1       0.063148        50
     OB3    OS      -0.595346        51
     CB5    CT       0.189561        52
     HB9    H1       0.053964        53
    HB10    H1       0.053964        54
     CB6    CT       0.070667        55
    HB11    H1       0.084536        56
    HB12    H1       0.084536        57
     OB4    OS      -0.472839        58
     CB7    CT       0.030985        59
    HB13    H1       0.066134        60
    HB14    H1       0.066134        61
    HB15    H1       0.066134        62
      C6    CA      -0.237809        63
      H6    HA       0.175273        64
      C7    CA      -0.019803        65
      C8    CT      -0.477285        66
     H81    H1       0.089957        67
     H82    H1       0.089957        68
      C9    CA       0.132764        69
     C10    CA      -0.090122        70
     H10    HA       0.110564        71
     C11    CA      -0.228705        72
     H11    HA       0.158853        73
     C12    CA      -0.076771        74
     H12    HA       0.132177        75
     C13    CA      -0.228705        76
     H13    HA       0.158853        77
     C14    CA      -0.090122        78
     H14    HA       0.110564        79
      CI    CT       0.207491        80
     HI1    H1      -0.132371        81
     HI2    H1      -0.132371        82
     CI2    CA       0.036179        83
     CI3    CA      -0.117349        84
     HI3    HA       0.123691        85
     CI4    CA      -0.193570        86
     HI4    HA       0.161827        87
     CI5    CA      -0.193570        88
     HI5    HA       0.161827        89
     CI6    CA      -0.117349        90
     HI6    HA       0.123691        91
     CI7    CA       0.036179        92
     CI8    CT       0.207491        93
     HI8    H1      -0.132371        94
     HI9    H1      -0.132371        95
     C1B    CQ      -0.063511        96
     C15    CA      -0.062872        97
     C16    CA      -0.160451        98
     H16    HA       0.093601        99
     C17    CA       0.182663       100
      OC    OS      -0.412648       101
     CC1    CT       0.072608       102
     HC1    H1       0.196036       103
     HC2    H1       0.196036       104
     CC2    CT      -0.161964       105
     HC3    H1       0.142030       106
     HC4    H1       0.142030       107
     OC2    OS      -0.593521       108
     CC3    CT       0.274454       109
     HC5    H1       0.058090       110
     HC6    H1       0.058090       111
     CC4    CT       0.102684       112
     HC7    H1       0.084166       113
     HC8    H1       0.084166       114
     OC3    OS      -0.605437       115
     CC5    CT       0.225069       116
     HC9    H1       0.043804       117
    HC10    H1       0.043804       118
     CC6    CT       0.094206       119
    HC11    H1       0.076071       120
    HC12    H1       0.076071       121
     OC4    OS      -0.484416       122
     CC7    CT       0.033226       123
    HC13    H1       0.065770       124
    HC14    H1       0.065770       125
    HC15    H1       0.065770       126
     C18    CA       0.288029       127
      OD    OS      -0.503100       128
     CD1    CT       0.522993       129
     HD1    H1      -0.019805       130
     HD2    H1      -0.019805       131
     CD2    CT      -0.038582       132
     HD3    H1       0.084636       133
     HD4    H1       0.084636       134
     OD2    OS      -0.579027       135
     CD3    CT       0.178536       136
     HD5    H1       0.074512       137
     HD6    H1       0.074512       138
     CD4    CT       0.170203       139
     HD7    H1       0.063148       140
     HD8    H1       0.063148       141
     OD3    OS      -0.595346       142
     CD5    CT       0.189561       143
     HD9    H1       0.053964       144
    HD10    H1       0.053964       145
     CD6    CT       0.070667       146
    HD11    H1       0.084536       147
    HD12    H1       0.084536       148
     OD4    OS      -0.472839       149
     CD7    CT       0.030985       150
    HD13    H1       0.066134       151
    HD14    H1       0.066134       152
    HD15    H1       0.066134       153
     C19    CA      -0.237809       154
     H19    HA       0.175273       155
     C20    CA      -0.019803       156
     C21    CT      -0.477285       157
    H211    H1       0.089957       158
    H212    H1       0.089957       159
     C22    CA       0.132764       160
     C23    CA      -0.090122       161
     H23    HA       0.110564       162
     C24    CA      -0.228705       163
     H24    HA       0.158853       164
     C25    CA      -0.076771       165
     H25    HA       0.132177       166
     C26    CA      -0.228705       167
     H26    HA       0.158853       168
     C27    CA      -0.090122       169
     H27    HA       0.110564       170


 [ bonds ] 
	 N1A  C1A 
	 N1A  C2  
	 N1A  C8  
	 N2A  C1A 
	 N2A  C7  
	 N2A  CI  
	 N1B  C1B 
	 N1B  C15 
	 N1B  C21 
	 N2B  CI8 
	 N2B  C1B 
	 N2B  C20 
	  C2  C3  
	  C2  C7  
	  C3  H3  
	  C3  C4  
	  C4  OA  
	  C4  C5  
	  OA  CA1 
	 CA1  HA1 
	 CA1  HA2 
	 CA1  CA2 
	 CA2  HA3 
	 CA2  HA4 
	 CA2  OA2 
	 OA2  CA3 
	 CA3  HA5 
	 CA3  HA6 
	 CA3  CA4 
	 CA4  HA7 
	 CA4  HA8 
	 CA4  OA3 
	 OA3  CA5 
	 CA5  HA9 
	 CA5  HA10
	 CA5  CA6 
	 CA6  HA11
	 CA6  HA12
	 CA6  OA4 
	 OA4  CA7 
	 CA7  HA13
	 CA7  HA14
	 CA7  HA15
	  C5  OB  
	  C5  C6  
	  OB  CB1 
	 CB1  HB1 
	 CB1  HB2 
	 CB1  CB2 
	 CB2  HB3 
	 CB2  HB4 
	 CB2  OB2 
	 OB2  CB3 
	 CB3  HB5 
	 CB3  HB6 
	 CB3  CB4 
	 CB4  HB7 
	 CB4  HB8 
	 CB4  OB3 
	 OB3  CB5 
	 CB5  HB9 
	 CB5  HB10
	 CB5  CB6 
	 CB6  HB11
	 CB6  HB12
	 CB6  OB4 
	 OB4  CB7 
	 CB7  HB13
	 CB7  HB14
	 CB7  HB15
	  C6  H6  
	  C6  C7  
	  C8  H81 
	  C8  H82 
	  C8  C9  
	  C9  C10 
	  C9  C14 
	 C10  H10 
	 C10  C11 
	 C11  H11 
	 C11  C12 
	 C12  H12 
	 C12  C13 
	 C13  H13 
	 C13  C14 
	 C14  H14 
	  CI  HI1 
	  CI  HI2 
	  CI  CI2 
	 CI2  CI3 
	 CI2  CI7 
	 CI3  HI3 
	 CI3  CI4 
	 CI4  HI4 
	 CI4  CI5 
	 CI5  HI5 
	 CI5  CI6 
	 CI6  HI6 
	 CI6  CI7 
	 CI7  CI8 
	 CI8  HI8 
	 CI8  HI9 
	 C15  C16 
	 C15  C20 
	 C16  H16 
	 C16  C17 
	 C17  OC  
	 C17  C18 
	  OC  CC1 
	 CC1  HC1 
	 CC1  HC2 
	 CC1  CC2 
	 CC2  HC3 
	 CC2  HC4 
	 CC2  OC2 
	 OC2  CC3 
	 CC3  HC5 
	 CC3  HC6 
	 CC3  CC4 
	 CC4  HC7 
	 CC4  HC8 
	 CC4  OC3 
	 OC3  CC5 
	 CC5  HC9 
	 CC5  HC10
	 CC5  CC6 
	 CC6  HC11
	 CC6  HC12
	 CC6  OC4 
	 OC4  CC7 
	 CC7  HC13
	 CC7  HC14
	 CC7  HC15
	 C18  OD  
	 C18  C19 
	  OD  CD1 
	 CD1  HD1 
	 CD1  HD2 
	 CD1  CD2 
	 CD2  HD3 
	 CD2  HD4 
	 CD2  OD2 
	 OD2  CD3 
	 CD3  HD5 
	 CD3  HD6 
	 CD3  CD4 
	 CD4  HD7 
     CD4  HD8 
     CD4  OD3 
     OD3  CD5 
     CD5  HD9 
     CD5  HD10
     CD5  CD6 
     CD6  HD11
     CD6  HD12
     CD6  OD4 
     OD4  CD7 
     CD7  HD13
     CD7  HD14
     CD7  HD15
     C19  H19 
     C19  C20 
     C21  H211
     C21  H212
     C21  C22 
     C22  C23 
     C22  C27 
     C23  H23 
     C23  C24 
     C24  H24 
     C24  C25 
     C25  H25 
     C25  C26 
     C26  H26 
     C26  C27 
     C27  H27 
	

 [ impropers ]
	N1A    C2    C7    C3
     C2    C4    C3    H3
     C2    C6    C7   N2A
     C3    C5    C4    OA
     C4    C6    C5    OB
     C5    C7    C6    H6
     C7   C1A   N2A    CI
     C8   N1A   C1A    C2
     C9   C11   C10   H10
     C9   C13   C14   H14
    C10   C12   C11   H11
    C10   C14    C9    C8
    C11   C13   C12   H12
    C12   C14   C13   H13
    CI2   CI4   CI3   HI3
    CI2   CI6   CI7   CI8
    CI3   CI5   CI4   HI4
    CI3   CI7   CI2    CI
    CI4   CI6   CI5   HI5
    CI5   CI7   CI6   HI6
    C15   C1B   N1B   C21
    C15   C17   C16   H16
    C15   C19   C20   N2B
    C16   C18   C17    OC
    C16   C20   C15   N1B
    C17   C19   C18    OD
    C18   C20   C19   H19
    C20   C1B   N2B   CI8
    C22   C24   C23   H23
    C22   C26   C27   H27
    C23   C25   C24   H24
    C23   C27   C22   C21
    C24   C26   C25   H25
    C25   C27   C26   H26

	
; Au_cluster_mod_ff: NHC mesityl group
[ NHM ]
 [ atoms ]
	  N1	N2		-0.030340		 1
	  N2    N2      -0.030340        2
	  C1    CQ       0.132086        3
	  C2    CA       0.063502        4
	  C3    CA       0.063502        5
	  C4    CA      -0.129752        6
	  H4    HA       0.139263        7
	  C5    CA      -0.197687        8
	  H5    HA       0.155618        9
	  C6    CA      -0.197687       10
	  H6    HA       0.155618       11
	  C7    CA      -0.129752       12
	  H7    HA       0.139263       13
	  C8    CT       0.112018       14
	 H81    H1      -0.140017       15
	 H82    H1      -0.140017       16
	  C9    CA      -0.007714       17
	 C10    CA       0.003584       18
	 C11    CT       0.054659       19
	H111    HC       0.011084       20
	H112    HC       0.011084       21
	H113    HC       0.011084       22
	 C12    CA      -0.213640       23
	 H12    HA       0.148732       24
	 C13    CA       0.071490       25
	 C14    CT      -0.343085       26
	H141    HC       0.109168       27
	H142    HC       0.109168       28
	H143    HC       0.109168       29
	 C15    CA      -0.213640       30
	 H15    HA       0.148732       31
	 C16    CA       0.003584       32
	 C17    CT       0.054659       33
	H171    HC       0.011084       34
	H172    HC       0.011084       35
	H173    HC       0.011084       36
	 C18    CT       0.112018       37
	H181    H1      -0.140017       38
	H182    H1      -0.140017       39
	 C19    CA      -0.007714       40
	 C20    CA       0.003584       41
	 C21    CT       0.054659       42
	H211    HC       0.011084       43
	H212    HC       0.011084       44
	H213    HC       0.011084       45
	 C22    CA      -0.213640       46
	 H22    HA       0.148732       47
	 C23    CA       0.071490       48
	 C24    CT      -0.343085       49
	H241    HC       0.109168       50
	H242    HC       0.109168       51
	H243    HC       0.109168       52
	 C25    CA      -0.213640       53
	 H25    HA       0.148732       54
	 C26    CA       0.003584       55
	 C27    CT       0.054659       56
	H271    HC       0.011084       57
	H272    HC       0.011084       58
	H273    HC       0.011084       59
	

 [ bonds ] 
	 N1  C1  
     N1  C2  
     N1  C8  
     N2  C1  
     N2  C3  
     N2  C18 
     C2  C3  
     C2  C7  
     C3  C4  
     C4  H4  
     C4  C5  
     C5  H5  
     C5  C6  
     C6  H6  
     C6  C7  
     C7  H7  
     C8  H81 
     C8  H82 
     C8  C9  
     C9  C10 
     C9  C16 
    C10  C11 
    C10  C12 
    C11  H111
    C11  H112
    C11  H113
    C12  H12 
    C12  C13 
    C13  C14 
    C13  C15 
    C14  H141
    C14  H142
    C14  H143
    C15  H15 
    C15  C16 
    C16  C17 
    C17  H171
    C17  H172
    C17  H173
    C18  H181
    C18  H182
    C18  C19 
    C19  C20 
    C19  C26 
    C20  C21 
    C20  C22 
    C21  H211
    C21  H212
    C21  H213
    C22  H22 
    C22  C23 
    C23  C24 
    C23  C25 
    C24  H241
    C24  H242
    C24  H243
    C25  H25 
    C25  C26 
    C26  C27 
    C27  H271
    C27  H272
    C27  H273


 [ impropers ]
	 N1    C2    C7    C3
     C2    C4    C3    N2
     C2    C6    C7    H7
     C3    C1    N2   C18
     C3    C5    C4    H4
     C4    C6    C5    H5
     C5    C7    C6    H6
     C8    N1    C1    C2
     C9   C12   C10   C11
     C9   C15   C16   C17
    C10   C13   C12   H12
    C10   C16    C9    C8
    C12   C15   C13   C14
    C13   C16   C15   H15
    C19   C22   C20   C21
    C19   C25   C26   C27
    C20   C23   C22   H22
    C20   C26   C19   C18
    C22   C25   C23   C24
    C23   C26   C25   H25


;Au_cluster_mod_ff: central gold

[ CLU ]
 [ atoms ]
   Au   Au      0.0000  1

 [ bonds ]

 [ impropers ]
 
;Au_cluster_mod_ff: gold connected to NHC ligand

[ AUL ]
 [ atoms ]
   AUL   AUL      0.0000  1

 [ bonds ]
	
 [ impropers ]


;Au_cluster_mod_ff: Cl ligands for NHC-AuNCs

[ CLC ]
 [ atoms ]
   CLC   CLC      -0.5000     1


;Au_cluster_mod_ff: Br ligands for NHC-AuNCs

[ BRC ]
 [ atoms ]
   BRC   BRC      -0.5000     1


; tip3p
[ HOH ]
 [ atoms ]
    OW   OW           -0.834    0
   HW1   HW            0.417    0
   HW2   HW            0.417    0
 [ bonds ]
    OW   HW1
    OW   HW2

; tip4p
[ HO4 ]
 [ atoms ]
    OW   OW_tip4p      0.00     0
   HW1   HW            0.52     0
   HW2   HW            0.52     0
    MW   MW           -1.04     0
 [ bonds ]
    OW   HW1
    OW   HW2

[ IB+ ] ; big positive ion
 [ atoms ]
   IB     IB           1.00000     1

[ CA ]
 [ atoms ]
   CA     C0           2.00000     1

[ CL ]
 [ atoms ]
   CL     Cl          -1.00000     1

[ NA ]
 [ atoms ]
   NA     Na           1.00000     1

[ MG ]
 [ atoms ]
   MG     MG           2.00000     1

[ K ]
 [ atoms ]
   K      K            1.00000     1

[ RB ]
 [ atoms ]
   RB     Rb           1.00000     1

[ CS ]
 [ atoms ]
   CS     Cs           1.00000     1

[ LI ]
 [ atoms ]
   LI     Li           1.00000     1 

[ ZN ]
 [ atoms ]
   ZN     Zn           2.00000     1


[ URE ] ; urea added in by EJS, resp charges by Jim Caldwell
 [ atoms ]
    C	   C          	0.880229	1	
    O	   O           -0.613359	2	
   N1	   N           -0.923545	3	
  H11 	   H          	0.395055	4	
  H12	   H          	0.395055	5	
   N2	   N           -0.923545	6	
  H21	   H          	0.395055	7	
  H22	   H          	0.395055	8	
 [ bonds ]
    C	  N1
    C	  N2
    C	   O
   N1    H11
   N1    H12
   N2    H21
   N2    H22
 [ impropers ]
    N1	  N2	 C     O
     C	 H11	N1   H12
     C	 H21	N2   H22   	

[ ACE ]
 [ atoms ]
  HH31    HC           0.11230     1
   CH3    CT          -0.36620     2
  HH32    HC           0.11230     3
  HH33    HC           0.11230     4
     C    C            0.59720     5
     O    O           -0.56790     6
 [ bonds ]
  HH31   CH3
   CH3  HH32
   CH3  HH33
   CH3     C
     C     O
 [ impropers ]
   CH3    +N     C     O
                        
[ NME ] 
 [ atoms ]
     N    N           -0.41570     1
     H    H            0.27190     2
   CH3    CT          -0.14900     3
  HH31    H1           0.09760     4
  HH32    H1           0.09760     5
  HH33    H1           0.09760     6
 [ bonds ]
     N     H
     N   CH3
   CH3  HH31
   CH3  HH32
   CH3  HH33
    -C     N
 [ impropers ]
    -C   CH3     N     H
                        
[ NHE ]
 [ atoms ]
     N    N           -0.46300     1
    H1    H            0.23150     2
    H2    H            0.23150     3
 [ bonds ]
     N    H1
     N    H2
    -C     N
 [ impropers ]
    -C    H1     N    H2

[ NH2 ]
 [ atoms ]
     N    N           -0.46300     1
    H1    H            0.23150     2
    H2    H            0.23150     3
 [ bonds ]
     N    H1
     N    H2
    -C     N
 [ impropers ]
    -C    H1     N    H2

; Next are non-terminal AA's

[ ALA ]
 [ atoms ]
     N    N           -0.41570     1
     H    H            0.27190     2
    CA    CT           0.03370     3
    HA    H1           0.08230     4
    CB    CT          -0.18250     5
   HB1    HC           0.06030     6
   HB2    HC           0.06030     7
   HB3    HC           0.06030     8
     C    C            0.59730     9
     O    O           -0.56790    10
 [ bonds ]
     N     H
     N    CA
    CA    HA
    CA    CB
    CA     C
    CB   HB1
    CB   HB2
    CB   HB3
     C     O
    -C     N
 [ impropers ]
    -C    CA     N     H
    CA    +N     C     O
                        
[ GLY ]
 [ atoms ]
     N    N           -0.41570     1
     H    H            0.27190     2
    CA    CT          -0.02520     3
   HA1    H1           0.06980     4
   HA2    H1           0.06980     5
     C    C            0.59730     6
     O    O           -0.56790     7
 [ bonds ]
     N     H
     N    CA
    CA   HA1
    CA   HA2
    CA     C
     C     O
    -C     N
 [ impropers ]
    -C    CA     N     H
    CA    +N     C     O
                        
[ SER ]
 [ atoms ]
     N    N           -0.41570     1
     H    H            0.27190     2
    CA    CT          -0.02490     3
    HA    H1           0.08430     4
    CB    CT           0.21170     5
   HB1    H1           0.03520     6
   HB2    H1           0.03520     7
    OG    OH          -0.65460     8
    HG    HO           0.42750     9
     C    C            0.59730    10
     O    O           -0.56790    11
 [ bonds ]
     N     H
     N    CA
    CA    HA
    CA    CB
    CA     C
    CB   HB1
    CB   HB2
    CB    OG
    OG    HG
     C     O
    -C     N
 [ impropers ]
    -C    CA     N     H
    CA    +N     C     O
                        
[ THR ]
 [ atoms ]
     N    N           -0.41570     1
     H    H            0.27190     2
    CA    CT          -0.03890     3
    HA    H1           0.10070     4
    CB    CT           0.36540     5
    HB    H1           0.00430     6
   CG2    CT          -0.24380     7
  HG21    HC           0.06420     8
  HG22    HC           0.06420     9
  HG23    HC           0.06420    10
   OG1    OH          -0.67610    11
   HG1    HO           0.41020    12
     C    C            0.59730    13
     O    O           -0.56790    14
 [ bonds ]
     N     H
     N    CA
    CA    HA
    CA    CB
    CA     C
    CB    HB
    CB   CG2
    CB   OG1
   CG2  HG21
   CG2  HG22
   CG2  HG23
   OG1   HG1
     C     O
    -C     N
 [ impropers ]
    -C    CA     N     H
    CA    +N     C     O
                        
[ LEU ]
 [ atoms ]
     N    N           -0.41570     1
     H    H            0.27190     2
    CA    CT          -0.05180     3
    HA    H1           0.09220     4
    CB    CT          -0.11020     5
   HB1    HC           0.04570     6
   HB2    HC           0.04570     7
    CG    CT           0.35310     8
    HG    HC          -0.03610     9
   CD1    CT          -0.41210    10
  HD11    HC           0.10000    11
  HD12    HC           0.10000    12
  HD13    HC           0.10000    13
   CD2    CT          -0.41210    14
  HD21    HC           0.10000    15
  HD22    HC           0.10000    16
  HD23    HC           0.10000    17
     C    C            0.59730    18
     O    O           -0.56790    19
 [ bonds ]
     N     H
     N    CA
    CA    HA
    CA    CB
    CA     C
    CB   HB1
    CB   HB2
    CB    CG
    CG    HG
    CG   CD1
    CG   CD2
   CD1  HD11
   CD1  HD12
   CD1  HD13
   CD2  HD21
   CD2  HD22
   CD2  HD23
     C     O
    -C     N
 [ dihedrals ]
     C    CA    CB    CG        torsion_LEU_C_CA_CB_CG_mult1
     C    CA    CB    CG        torsion_LEU_C_CA_CB_CG_mult2
     C    CA    CB    CG        torsion_LEU_C_CA_CB_CG_mult3
 [ impropers ]
    -C    CA     N     H
    CA    +N     C     O
                        
[ ILE ]
 [ atoms ]
     N    N           -0.41570     1
     H    H            0.27190     2
    CA    CT          -0.05970     3
    HA    H1           0.08690     4
    CB    CT           0.13030     5
    HB    HC           0.01870     6
   CG2    CT          -0.32040     7
  HG21    HC           0.08820     8
  HG22    HC           0.08820     9
  HG23    HC           0.08820    10
   CG1    CT          -0.04300    11
  HG11    HC           0.02360    12
  HG12    HC           0.02360    13
    CD    CT          -0.06600    14
   HD1    HC           0.01860    15
   HD2    HC           0.01860    16
   HD3    HC           0.01860    17
     C    C            0.59730    18
     O    O           -0.56790    19
 [ bonds ]
     N     H
     N    CA
    CA    HA
    CA    CB
    CA     C
    CB    HB
    CB   CG2
    CB   CG1
   CG2  HG21
   CG2  HG22
   CG2  HG23
   CG1  HG11
   CG1  HG12
   CG1    CD
    CD   HD1
    CD   HD2
    CD   HD3
     C     O
    -C     N
 [ dihedrals ]
     N    CA    CB   CG2        torsion_ILE_N_CA_CB_CG2_mult1
     N    CA    CB   CG2        torsion_ILE_N_CA_CB_CG2_mult2
 [ impropers ]
    -C    CA     N     H
    CA    +N     C     O
                        
[ VAL ]
 [ atoms ]
     N    N           -0.41570     1
     H    H            0.27190     2
    CA    CT          -0.08750     3
    HA    H1           0.09690     4
    CB    CT           0.29850     5
    HB    HC          -0.02970     6
   CG1    CT          -0.31920     7
  HG11    HC           0.07910     8
  HG12    HC           0.07910     9
  HG13    HC           0.07910    10
   CG2    CT          -0.31920    11
  HG21    HC           0.07910    12
  HG22    HC           0.07910    13
  HG23    HC           0.07910    14
     C    C            0.59730    15
     O    O           -0.56790    16
 [ bonds ]
     N     H
     N    CA
    CA    HA
    CA    CB
    CA     C
    CB    HB
    CB   CG1
    CB   CG2
   CG1  HG11
   CG1  HG12
   CG1  HG13
   CG2  HG21
   CG2  HG22
   CG2  HG23
     C     O
    -C     N
 [ impropers ]
    -C    CA     N     H
    CA    +N     C     O
                        
[ ASN ]
 [ atoms ]
     N    N           -0.41570     1
     H    H            0.27190     2
    CA    CT           0.01430     3
    HA    H1           0.10480     4
    CB    CT          -0.20410     5
   HB1    HC           0.07970     6
   HB2    HC           0.07970     7
    CG    C            0.71300     8
   OD1    O           -0.59310     9
   ND2    N           -0.91910    10
  HD21    H            0.41960    11
  HD22    H            0.41960    12
     C    C            0.59730    13
     O    O           -0.56790    14
 [ bonds ]
     N     H
     N    CA
    CA    HA
    CA    CB
    CA     C
    CB   HB1
    CB   HB2
    CB    CG
    CG   OD1
    CG   ND2
   ND2  HD21
   ND2  HD22
     C     O
    -C     N
 [ dihedrals ]
     C    CA    CB    CG        torsion_ASN_C_CA_CB_CG_mult1
     C    CA    CB    CG        torsion_ASN_C_CA_CB_CG_mult2
     C    CA    CB    CG        torsion_ASN_C_CA_CB_CG_mult3
     C    CA    CB    CG        torsion_ASN_C_CA_CB_CG_mult4
     C    CA    CB    CG        torsion_ASN_C_CA_CB_CG_mult5
     C    CA    CB    CG        torsion_ASN_C_CA_CB_CG_mult6
    CA    CB    CG   ND2        torsion_ASN_CA_CB_CG_ND2_mult1
    CA    CB    CG   ND2        torsion_ASN_CA_CB_CG_ND2_mult2
    CA    CB    CG   ND2        torsion_ASN_CA_CB_CG_ND2_mult3
    CA    CB    CG   ND2        torsion_ASN_CA_CB_CG_ND2_mult4
    CA    CB    CG   ND2        torsion_ASN_CA_CB_CG_ND2_mult5
    CA    CB    CG   ND2        torsion_ASN_CA_CB_CG_ND2_mult6
 [ impropers ]
    -C    CA     N     H
    CA    +N     C     O
    CB   ND2    CG   OD1
    CG  HD21   ND2  HD22
                        
[ GLN ]
 [ atoms ]
     N    N           -0.41570     1
     H    H            0.27190     2
    CA    CT          -0.00310     3
    HA    H1           0.08500     4
    CB    CT          -0.00360     5
   HB1    HC           0.01710     6
   HB2    HC           0.01710     7
    CG    CT          -0.06450     8
   HG1    HC           0.03520     9
   HG2    HC           0.03520    10
    CD    C            0.69510    11
   OE1    O           -0.60860    12
   NE2    N           -0.94070    13
  HE21    H            0.42510    14
  HE22    H            0.42510    15
     C    C            0.59730    16
     O    O           -0.56790    17
 [ bonds ]
     N     H
     N    CA
    CA    HA
    CA    CB
    CA     C
    CB   HB1
    CB   HB2
    CB    CG
    CG   HG1
    CG   HG2
    CG    CD
    CD   OE1
    CD   NE2
   NE2  HE21
   NE2  HE22
     C     O
    -C     N
 [ impropers ]
    -C    CA     N     H
    CA    +N     C     O
    CG   NE2    CD   OE1
    CD  HE21   NE2  HE22
                        
[ ARG ]
 [ atoms ]
     N    N           -0.34790     1
     H    H            0.27470     2
    CA    CT          -0.26370     3
    HA    H1           0.15600     4
    CB    CT          -0.00070     5
   HB1    HC           0.03270     6
   HB2    HC           0.03270     7
    CG    CT           0.03900     8
   HG1    HC           0.02850     9
   HG2    HC           0.02850    10
    CD    CT           0.04860    11
   HD1    H1           0.06870    12
   HD2    H1           0.06870    13
    NE    N2          -0.52950    14
    HE    H            0.34560    15
    CZ    CA           0.80760    16
   NH1    N2          -0.86270    17
  HH11    H            0.44780    18
  HH12    H            0.44780    19
   NH2    N2          -0.86270    20
  HH21    H            0.44780    21
  HH22    H            0.44780    22
     C    C            0.73410    23
     O    O           -0.58940    24
 [ bonds ]
     N     H
     N    CA
    CA    HA
    CA    CB
    CA     C
    CB   HB1
    CB   HB2
    CB    CG
    CG   HG1
    CG   HG2
    CG    CD
    CD   HD1
    CD   HD2
    CD    NE
    NE    HE
    NE    CZ
    CZ   NH1
    CZ   NH2
   NH1  HH11
   NH1  HH12
   NH2  HH21
   NH2  HH22
     C     O
    -C     N
 [ impropers ]
    -C    CA     N     H
    CA    +N     C     O
    NE   NH1    CZ   NH2
    CD    CZ    NE    HE
    CZ  HH11   NH1  HH12
    CZ  HH21   NH2  HH22
               
[ HID ]
 [ atoms ]
     N    N           -0.41570     1
     H    H            0.27190     2
    CA    CT           0.01880     3
    HA    H1           0.08810     4
    CB    CT          -0.04620     5
   HB1    HC           0.04020     6
   HB2    HC           0.04020     7
    CG    CC          -0.02660     8
   ND1    NA          -0.38110     9
   HD1    H            0.36490    10
   CE1    CR           0.20570    11
   HE1    H5           0.13920    12
   NE2    NB          -0.57270    13
   CD2    CV           0.12920    14
   HD2    H4           0.11470    15
     C    C            0.59730    16
     O    O           -0.56790    17
 [ bonds ]
     N     H
     N    CA
    CA    HA
    CA    CB
    CA     C
    CB   HB1
    CB   HB2
    CB    CG
    CG   ND1
    CG   CD2
   ND1   HD1
   ND1   CE1
   CE1   HE1
   CE1   NE2
   NE2   CD2
   CD2   HD2
     C     O
    -C     N
 [ impropers ]
    -C    CA     N     H
    CA    +N     C     O
    CG   CE1   ND1   HD1
    CG   NE2   CD2   HD2
   ND1   NE2   CE1   HE1
   ND1   CD2    CG    CB
                        
[ HIE ]
 [ atoms ]
     N    N           -0.41570     1
     H    H            0.27190     2
    CA    CT          -0.05810     3
    HA    H1           0.13600     4
    CB    CT          -0.00740     5
   HB1    HC           0.03670     6
   HB2    HC           0.03670     7
    CG    CC           0.18680     8
   ND1    NB          -0.54320     9
   CE1    CR           0.16350    10
   HE1    H5           0.14350    11
   NE2    NA          -0.27950    12
   HE2    H            0.33390    13
   CD2    CW          -0.22070    14
   HD2    H4           0.18620    15
     C    C            0.59730    16
     O    O           -0.56790    17
 [ bonds ]
     N     H
     N    CA
    CA    HA
    CA    CB
    CA     C
    CB   HB2
    CB   HB1
    CB    CG
    CG   ND1
    CG   CD2
   ND1   CE1
   CE1   HE1
   CE1   NE2
   NE2   HE2
   NE2   CD2
   CD2   HD2
     C     O
    -C     N
 [ impropers ]
    -C    CA     N     H
    CA    +N     C     O
   CE1   CD2   NE2   HE2
    CG   NE2   CD2   HD2
   ND1   NE2   CE1   HE1
   ND1   CD2    CG    CB
                        
[ HIP ]
 [ atoms ]
     N    N           -0.34790     1
     H    H            0.27470     2
    CA    CT          -0.13540     3
    HA    H1           0.12120     4
    CB    CT          -0.04140     5
   HB1    HC           0.08100     6
   HB2    HC           0.08100     7
    CG    CC          -0.00120     8
   ND1    NA          -0.15130     9
   HD1    H            0.38660    10
   CE1    CR          -0.01700    11
   HE1    H5           0.26810    12
   NE2    NA          -0.17180    13
   HE2    H            0.39110    14
   CD2    CW          -0.11410    15
   HD2    H4           0.23170    16
     C    C            0.73410    17
     O    O           -0.58940    18
 [ bonds ]
     N     H
     N    CA
    CA    HA
    CA    CB
    CA     C
    CB   HB1
    CB   HB2
    CB    CG
    CG   ND1
    CG   CD2
   ND1   HD1
   ND1   CE1
   CE1   HE1
   CE1   NE2
   NE2   HE2
   NE2   CD2
   CD2   HD2
     C     O
    -C     N
 [ impropers ]
    -C    CA     N     H
    CA    +N     C     O
    CG   CE1   ND1   HD1
   CE1   CD2   NE2   HE2
    CG   NE2   CD2   HD2
   ND1   NE2   CE1   HE1
   ND1   CD2    CG    CB
                        
[ TRP ]
 [ atoms ]
     N    N           -0.41570     1
     H    H            0.27190     2
    CA    CT          -0.02750     3
    HA    H1           0.11230     4
    CB    CT          -0.00500     5
   HB1    HC           0.03390     6
   HB2    HC           0.03390     7
    CG    C*          -0.14150     8
   CD1    CW          -0.16380     9
   HD1    H4           0.20620    10
   NE1    NA          -0.34180    11
   HE1    H            0.34120    12
   CE2    CN           0.13800    13
   CZ2    CA          -0.26010    14
   HZ2    HA           0.15720    15
   CH2    CA          -0.11340    16
   HH2    HA           0.14170    17
   CZ3    CA          -0.19720    18
   HZ3    HA           0.14470    19
   CE3    CA          -0.23870    20
   HE3    HA           0.17000    21
   CD2    CB           0.12430    22
     C    C            0.59730    23
     O    O           -0.56790    24
 [ bonds ]
     N     H
     N    CA
    CA    HA
    CA    CB
    CA     C
    CB   HB1
    CB   HB2
    CB    CG
    CG   CD1
    CG   CD2
   CD1   HD1
   CD1   NE1
   NE1   HE1
   NE1   CE2
   CE2   CZ2
   CE2   CD2
   CZ2   HZ2
   CZ2   CH2
   CH2   HH2
   CH2   CZ3
   CZ3   HZ3
   CZ3   CE3
   CE3   HE3
   CE3   CD2
     C     O
    -C     N
 [ impropers ]
    -C    CA     N     H
    CA    +N     C     O
   CD1   CE2   NE1   HE1
   CE2   CH2   CZ2   HZ2
   CZ2   CZ3   CH2   HH2
   CH2   CE3   CZ3   HZ3
   CZ3   CD2   CE3   HE3
    CG   NE1   CD1   HD1
   CD1    CG    CB   CD2
                        
[ PHE ]
 [ atoms ]
     N    N           -0.41570     1
     H    H            0.27190     2
    CA    CT          -0.00240     3
    HA    H1           0.09780     4
    CB    CT          -0.03430     5
   HB1    HC           0.02950     6
   HB2    HC           0.02950     7
    CG    CA           0.01180     8
   CD1    CA          -0.12560     9
   HD1    HA           0.13300    10
   CE1    CA          -0.17040    11
   HE1    HA           0.14300    12
    CZ    CA          -0.10720    13
    HZ    HA           0.12970    14
   CE2    CA          -0.17040    15
   HE2    HA           0.14300    16
   CD2    CA          -0.12560    17
   HD2    HA           0.13300    18
     C    C            0.59730    19
     O    O           -0.56790    20
 [ bonds ]
     N     H
     N    CA
    CA    HA
    CA    CB
    CA     C
    CB   HB1
    CB   HB2
    CB    CG
    CG   CD1
    CG   CD2
   CD1   HD1
   CD1   CE1
   CE1   HE1
   CE1    CZ
    CZ    HZ
    CZ   CE2
   CE2   HE2
   CE2   CD2
   CD2   HD2
     C     O
    -C     N
 [ impropers ]
    -C    CA     N     H
    CA    +N     C     O
    CG   CE2   CD2   HD2
    CZ   CD2   CE2   HE2
   CE1   CE2    CZ    HZ
   CD1    CZ   CE1   HE1
    CG   CE1   CD1   HD1
   CD1   CD2    CG    CB
                       
[ TYR ]
 [ atoms ]
     N    N           -0.41570     1
     H    H            0.27190     2
    CA    CT          -0.00140     3
    HA    H1           0.08760     4
    CB    CT          -0.01520     5
   HB1    HC           0.02950     6
   HB2    HC           0.02950     7
    CG    CA          -0.00110     8
   CD1    CA          -0.19060     9
   HD1    HA           0.16990    10
   CE1    CA          -0.23410    11
   HE1    HA           0.16560    12
    CZ    C            0.32260    13
    OH    OH          -0.55790    14
    HH    HO           0.39920    15
   CE2    CA          -0.23410    16
   HE2    HA           0.16560    17
   CD2    CA          -0.19060    18
   HD2    HA           0.16990    19
     C    C            0.59730    20
     O    O           -0.56790    21
 [ bonds ]
     N     H
     N    CA
    CA    HA
    CA    CB
    CA     C
    CB   HB1
    CB   HB2
    CB    CG
    CG   CD1
    CG   CD2
   CD1   HD1
   CD1   CE1
   CE1   HE1
   CE1    CZ
    CZ    OH
    CZ   CE2
    OH    HH
   CE2   HE2
   CE2   CD2
   CD2   HD2
     C     O
    -C     N
 [ impropers ]
    -C    CA     N     H
    CA    +N     C     O
    CG   CE2   CD2   HD2
    CZ   CD2   CE2   HE2
   CD1    CZ   CE1   HE1
    CG   CE1   CD1   HD1
   CD1   CD2    CG    CB
   CE1   CE2    CZ    OH
                        
[ GLU ]
 [ atoms ]
     N    N           -0.51630     1
     H    H            0.29360     2
    CA    CT           0.03970     3
    HA    H1           0.11050     4
    CB    CT           0.05600     5
   HB1    HC          -0.01730     6
   HB2    HC          -0.01730     7
    CG    CT           0.01360     8
   HG1    HC          -0.04250     9
   HG2    HC          -0.04250    10
    CD    C            0.80540    11
   OE1    O2          -0.81880    12
   OE2    O2          -0.81880    13
     C    C            0.53660    14
     O    O           -0.58190    15
 [ bonds ]
     N     H
     N    CA
    CA    HA
    CA    CB
    CA     C
    CB   HB1
    CB   HB2
    CB    CG
    CG   HG1
    CG   HG2
    CG    CD
    CD   OE1
    CD   OE2
     C     O
    -C     N
 [ impropers ]
    -C    CA     N     H
    CA    +N     C     O
    CG   OE1    CD   OE2
                        
[ ASP ]
 [ atoms ]
     N    N           -0.51630     1
     H    H            0.29360     2
    CA    CT           0.03810     3
    HA    H1           0.08800     4
    CB    CT          -0.03030     5
   HB1    HC          -0.01220     6
   HB2    HC          -0.01220     7
    CG    C            0.79940     8
   OD1    O2          -0.80140     9
   OD2    O2          -0.80140    10
     C    C            0.53660    11
     O    O           -0.58190    12
 [ bonds ]
     N     H
     N    CA
    CA    HA
    CA    CB
    CA     C
    CB   HB1
    CB   HB2
    CB    CG
    CG   OD1
    CG   OD2
     C     O
    -C     N
 [ dihedrals ]
     N    CA    CB    CG        torsion_ASP_N_CA_CB_CG_mult1
     N    CA    CB    CG        torsion_ASP_N_CA_CB_CG_mult2
     N    CA    CB    CG        torsion_ASP_N_CA_CB_CG_mult3
     N    CA    CB    CG        torsion_ASP_N_CA_CB_CG_mult4
     N    CA    CB    CG        torsion_ASP_N_CA_CB_CG_mult5
     N    CA    CB    CG        torsion_ASP_N_CA_CB_CG_mult6
    CA    CB    CG   OD1        torsion_ASP_CA_CB_CG_OD_mult1
    CA    CB    CG   OD1        torsion_ASP_CA_CB_CG_OD_mult2
    CA    CB    CG   OD1        torsion_ASP_CA_CB_CG_OD_mult3
    CA    CB    CG   OD1        torsion_ASP_CA_CB_CG_OD_mult4
    CA    CB    CG   OD1        torsion_ASP_CA_CB_CG_OD_mult5
    CA    CB    CG   OD1        torsion_ASP_CA_CB_CG_OD_mult6
    CA    CB    CG   OD2        torsion_ASP_CA_CB_CG_OD_mult1
    CA    CB    CG   OD2        torsion_ASP_CA_CB_CG_OD_mult2
    CA    CB    CG   OD2        torsion_ASP_CA_CB_CG_OD_mult3
    CA    CB    CG   OD2        torsion_ASP_CA_CB_CG_OD_mult4
    CA    CB    CG   OD2        torsion_ASP_CA_CB_CG_OD_mult5
    CA    CB    CG   OD2        torsion_ASP_CA_CB_CG_OD_mult6
 [ impropers ]
    -C    CA     N     H
    CA    +N     C     O
    CB   OD1    CG   OD2
                        
[ LYS ]
 [ atoms ]
     N    N           -0.34790     1
     H    H            0.27470     2
    CA    CT          -0.24000     3
    HA    H1           0.14260     4
    CB    CT          -0.00940     5
   HB1    HC           0.03620     6
   HB2    HC           0.03620     7
    CG    CT           0.01870     8
   HG1    HC           0.01030     9
   HG2    HC           0.01030    10
    CD    CT          -0.04790    11
   HD1    HC           0.06210    12
   HD2    HC           0.06210    13
    CE    CT          -0.01430    14
   HE1    HP           0.11350    15
   HE2    HP           0.11350    16
    NZ    N3          -0.38540    17
   HZ1    H            0.34000    18
   HZ2    H            0.34000    19
   HZ3    H            0.34000    20
     C    C            0.73410    21
     O    O           -0.58940    22
 [ bonds ]
     N     H
     N    CA
    CA    HA
    CA    CB
    CA     C
    CB   HB1
    CB   HB2
    CB    CG
    CG   HG1
    CG   HG2
    CG    CD
    CD   HD1
    CD   HD2
    CD    CE
    CE   HE1
    CE   HE2
    CE    NZ
    NZ   HZ1
    NZ   HZ2
    NZ   HZ3
     C     O
    -C     N
 [ impropers ]
    -C    CA     N     H
    CA    +N     C     O

[ ORN ] ; charges taken from amber99.prm of tinker 4.0
 [ atoms ]
     N    N           -0.34790     1
     H    H            0.27470     2
    CA    CT          -0.24000     3
    HA    H1           0.14260     4
    CB    CT           0.00990     5
   HB1    HC           0.03620     6
   HB2    HC           0.03620     7
    CG    CT          -0.02790     8
   HG1    HC           0.06210     9
   HG2    HC           0.06210    10
    CD    CT          -0.01430    11
   HD1    HP           0.11350    12
   HD2    HP           0.11350    13
    NE    N3          -0.38540    14
   HE1    H            0.34000    15
   HE2    H            0.34000    16
   HE3    H            0.34000    17
     C    C            0.73410    18
     O    O           -0.58940    19
 [ bonds ]
     N     H
     N    CA
    CA    HA
    CA    CB
    CA     C
    CB   HB1
    CB   HB2
    CB    CG
    CG   HG1
    CG   HG2
    CG    CD
    CD   HD1
    CD   HD2
    CD    NE
    NE   HE1
    NE   HE2
    NE   HE3
     C     O
    -C     N
 [ impropers ]
    -C    CA     N     H
    CA    +N     C     O

[ DAB ] ; sidechain charges fit to maintain heavy atom charge group trend LYS -> ORN -> DAB
 [ atoms ]
     N    N           -0.34790     1
     H    H            0.27470     2
    CA    CT          -0.24000     3
    HA    H1           0.14260     4
    CB    CT           0.02920     5
   HB1    HC           0.07470     6
   HB2    HC           0.07470     7
    CG    CT          -0.01430     8
   HG1    HP           0.11350     9
   HG2    HP           0.11350    10
    ND    N3          -0.38540    11
   HD1    H            0.34000    12
   HD2    H            0.34000    13
   HD3    H            0.34000    14
     C    C            0.73410    15
     O    O           -0.58940    16
 [ bonds ]
     N     H
     N    CA
    CA    HA
    CA    CB
    CA     C
    CB   HB1
    CB   HB2
    CB    CG
    CG   HG1
    CG   HG2
    CG    ND
    ND   HD1
    ND   HD2
    ND   HD3
     C     O
    -C     N
 [ impropers ]
    -C    CA     N     H
    CA    +N     C     O

[ LYN ]
 [ atoms ]
     N    N           -0.41570     1
     H    H            0.27190     2
    CA    CT          -0.07206     3
    HA    H1           0.09940     4
    CB    CT          -0.04845     5
   HB1    HC           0.03400     6
   HB2    HC           0.03400     7
    CG    CT           0.06612     8
   HG1    HC           0.01041     9
   HG2    HC           0.01041    10
    CD    CT          -0.03768    11
   HD1    HC           0.01155    12
   HD2    HC           0.01155    13
    CE    CT           0.32604    14
   HE1    HP          -0.03358    15
   HE2    HP          -0.03358    16
    NZ    N3          -1.03581    17
   HZ1    H            0.38604    18
   HZ2    H            0.38604    19
     C    C            0.59730    20
     O    O           -0.56790    21
 [ bonds ]
     N     H
     N    CA
    CA    HA
    CA    CB
    CA     C
    CB   HB1
    CB   HB2
    CB    CG
    CG   HG1
    CG   HG2
    CG    CD
    CD   HD1
    CD   HD2
    CD    CE
    CE   HE1
    CE   HE2
    CE    NZ
    NZ   HZ1
    NZ   HZ2
     C     O
    -C     N
 [ impropers ]
    -C    CA     N     H
    CA    +N     C     O
                        
[ PRO ]
 [ atoms ]
     N    N           -0.25480     1
    CD    CT           0.01920     2
   HD1    H1           0.03910     3
   HD2    H1           0.03910     4
    CG    CT           0.01890     5
   HG1    HC           0.02130     6
   HG2    HC           0.02130     7
    CB    CT          -0.00700     8
   HB1    HC           0.02530     9
   HB2    HC           0.02530    10
    CA    CT          -0.02660    11
    HA    H1           0.06410    12
     C    C            0.58960    13
     O    O           -0.57480    14
 [ bonds ]
     N    CD
     N    CA
    CD   HD1
    CD   HD2
    CD    CG
    CG   HG1
    CG   HG2
    CG    CB
    CB   HB1
    CB   HB2
    CB    CA
    CA    HA
    CA     C
     C     O
    -C     N
 [ impropers ]
    CA    +N     C     O
    -C    CD     N    CA	

[ HYP ] ; S Park, R J Radmer, T E Klein & V S Pande (submitted).
 [ atoms ] 
     N    N           -0.25480     1
   CD2    CT           0.05950     2
  HD21    H1           0.07000     3
  HD22    H1           0.07000     4
    CG    CT           0.04000     5
    HG    H1           0.04160     6
   OD1    OH          -0.61340     7
   HD1    HO           0.38510     8
    CB    CT           0.02030     9
   HB1    HC           0.04260    10
   HB2    HC           0.04260    11
    CA    CT           0.00470    12
    HA    H1           0.07700    13
     C    C            0.58960    14
     O    O           -0.57480    15
 [ bonds ]
     N   CD2
     N    CA
   CD2  HD21
   CD2  HD22
   CD2    CG
    CG    HG
    CG   OD1
    CG    CB
   OD1   HD1
    CB   HB1
    CB   HB2
    CB    CA
    CA    HA
    CA     C
     C     O
    -C     N
 [ impropers ]
    CA    +N     C     O
    -C   CD2     N    CA
                        
[ CYS ]
 [ atoms ]
     N    N           -0.41570     1
     H    H            0.27190     2
    CA    CT           0.02130     3
    HA    H1           0.11240     4
    CB    CT          -0.12310     5
   HB1    H1           0.11120     6
   HB2    H1           0.11120     7
    SG    SH          -0.31190     8
    HG    HS           0.19330     9
     C    C            0.59730    10
     O    O           -0.56790    11
 [ bonds ]
     N     H
     N    CA
    CA    HA
    CA    CB
    CA     C
    CB   HB1
    CB   HB2
    CB    SG
    SG    HG
     C     O
    -C     N
 [ impropers ]
    -C    CA     N     H
    CA    +N     C     O
                        
[ CYM ]
 [ atoms ]
     N    N           -0.41570     1
     H    H            0.27190     2
    CA    CT          -0.03510     3
    HA    H1           0.05080     4
    CB    CT          -0.24130     5
   HB1    H1           0.11220     6
   HB2    H1           0.11220     7
    SG    SH          -0.88440     8
     C    C            0.59730     9
     O    O           -0.56790    10
 [ bonds ]
     N     H
     N    CA
    CA    HA
    CA    CB
    CA     C
    CB   HB1
    CB   HB2
    CB    SG
     C     O
    -C     N
 [ impropers ]
    -C    CA     N     H
    CA    +N     C     O
                        
[ CYX ]
 [ atoms ]
     N    N           -0.41570     1
     H    H            0.27190     2
    CA    CT           0.04290     3
    HA    H1           0.07660     4
    CB    CT          -0.07900     5
   HB1    H1           0.09100     6
   HB2    H1           0.09100     7
    SG    S           -0.10810     8
     C    C            0.59730     9
     O    O           -0.56790    10
 [ bonds ]
     N     H
     N    CA
    CA    HA
    CA    CB
    CA     C
    CB   HB1
    CB   HB2
    CB    SG
     C     O
    -C     N
 [ impropers ]
    -C    CA     N     H
    CA    +N     C     O

[ MET ]
 [ atoms ]
     N    N           -0.41570     1
     H    H            0.27190     2
    CA    CT          -0.02370     3
    HA    H1           0.08800     4
    CB    CT           0.03420     5
   HB1    HC           0.02410     6
   HB2    HC           0.02410     7
    CG    CT           0.00180     8
   HG1    H1           0.04400     9
   HG2    H1           0.04400    10
    SD    S           -0.27370    11
    CE    CT          -0.05360    12
   HE1    H1           0.06840    13
   HE2    H1           0.06840    14
   HE3    H1           0.06840    15
     C    C            0.59730    16
     O    O           -0.56790    17
 [ bonds ]
     N     H
     N    CA
    CA    HA
    CA    CB
    CA     C
    CB   HB1
    CB   HB2
    CB    CG
    CG   HG1
    CG   HG2
    CG    SD
    SD    CE
    CE   HE1
    CE   HE2
    CE   HE3
     C     O
    -C     N
 [ impropers ]
    -C    CA     N     H
    CA    +N     C     O
                        
; non-terminal acidic AA's
       
[ ASH ]
 [ atoms ]
     N    N           -0.41570     1
     H    H            0.27190     2
    CA    CT           0.03410     3
    HA    H1           0.08640     4
    CB    CT          -0.03160     5
   HB1    HC           0.04880     6
   HB2    HC           0.04880     7
    CG    C            0.64620     8
   OD1    O           -0.55540     9
   OD2    OH          -0.63760    10
   HD2    HO           0.47470    11
     C    C            0.59730    12
     O    O           -0.56790    13
 [ bonds ]
     N     H
     N    CA
    CA    HA
    CA    CB
    CA     C
    CB   HB1
    CB   HB2
    CB    CG
    CG   OD1
    CG   OD2
   OD2   HD2
     C     O
    -C     N
 [ impropers ]
    -C    CA     N     H
    CA    +N     C     O
    CB   OD1    CG   OD2
                   

[ GLH ]
 [ atoms ]
     N    N           -0.41570     1
     H    H            0.27190     2
    CA    CT           0.01450     3
    HA    H1           0.07790     4
    CB    CT          -0.00710     5
   HB1    HC           0.02560     6
   HB2    HC           0.02560     7
    CG    CT          -0.01740     8
   HG1    HC           0.04300     9
   HG2    HC           0.04300    10
    CD    C            0.68010    11
   OE1    O           -0.58380    12
   OE2    OH          -0.65110    13
   HE2    HO           0.46410    14
     C    C            0.59730    15
     O    O           -0.56790    16
 [ bonds ]
     N     H
     N    CA
    CA    HA
    CA    CB
    CA     C
    CB   HB1
    CB   HB2
    CB    CG
    CG   HG1
    CG   HG2
    CG    CD
    CD   OE1
    CD   OE2
   OE2   HE2
     C     O
    -C     N
 [ impropers ]
    -C    CA     N     H
    CA    +N     C     O
    CG   OE1    CD   OE2

; C-terminal AA's
                        
[ CALA ]
 [ atoms ]
     N    N           -0.38210     1
     H    H            0.26810     2
    CA    CT          -0.17470     3
    HA    H1           0.10670     4
    CB    CT          -0.20930     5
   HB1    HC           0.07640     6
   HB2    HC           0.07640     7
   HB3    HC           0.07640     8
     C    C            0.77310     9
   OC1    O2          -0.80550    10
   OC2    O2          -0.80550    11
 [ bonds ]
     N     H
     N    CA
    CA    HA
    CA    CB
    CA     C
    CB   HB1
    CB   HB2
    CB   HB3
     C   OC1
     C   OC2
    -C     N
 [ impropers ]
    -C    CA     N     H    
    CA   OC1     C   OC2    
                        
[ CGLY ]
 [ atoms ]
     N    N           -0.38210     1
     H    H            0.26810     2
    CA    CT          -0.24930     3
   HA1    H1           0.10560     4
   HA2    H1           0.10560     5
     C    C            0.72310     6
   OC1    O2          -0.78550     7
   OC2    O2          -0.78550     8
 [ bonds ]
     N     H
     N    CA
    CA   HA1
    CA   HA2
    CA     C
     C   OC1
     C   OC2
    -C     N
 [ impropers ]
    -C    CA     N     H    
    CA   OC1     C   OC2    
                        
[ CSER ]
 [ atoms ]
     N    N           -0.38210     1
     H    H            0.26810     2
    CA    CT          -0.27220     3
    HA    H1           0.13040     4
    CB    CT           0.11230     5
   HB1    H1           0.08130     6
   HB2    H1           0.08130     7
    OG    OH          -0.65140     8
    HG    HO           0.44740     9
     C    C            0.81130    10
   OC1    O2          -0.81320    11
   OC2    O2          -0.81320    12
 [ bonds ]
     N     H
     N    CA
    CA    HA
    CA    CB
    CA     C
    CB   HB1
    CB   HB2
    CB    OG
    OG    HG
     C   OC1
     C   OC2
    -C     N
 [ impropers ]
    -C    CA     N     H    
    CA   OC1     C   OC2    
                        
[ CTHR ]
 [ atoms ]
     N    N           -0.38210     1
     H    H            0.26810     2
    CA    CT          -0.24200     3
    HA    H1           0.12070     4
    CB    CT           0.30250     5
    HB    H1           0.00780     6
   CG2    CT          -0.18530     7
  HG21    HC           0.05860     8
  HG22    HC           0.05860     9
  HG23    HC           0.05860    10
   OG1    OH          -0.64960    11
   HG1    HO           0.41190    12
     C    C            0.78100    13
   OC1    O2          -0.80440    14
   OC2    O2          -0.80440    15
 [ bonds ]
     N     H
     N    CA
    CA    HA
    CA    CB
    CA     C
    CB    HB
    CB   CG2
    CB   OG1
   CG2  HG21
   CG2  HG22
   CG2  HG23
   OG1   HG1
     C   OC1
     C   OC2
    -C     N
 [ impropers ]
    -C    CA     N     H    
    CA   OC1     C   OC2    
                        
[ CLEU ]
 [ atoms ]
     N    N           -0.38210     1
     H    H            0.26810     2
    CA    CT          -0.28470     3
    HA    H1           0.13460     4
    CB    CT          -0.24690     5
   HB1    HC           0.09740     6
   HB2    HC           0.09740     7
    CG    CT           0.37060     8
    HG    HC          -0.03740     9
   CD1    CT          -0.41630    10
  HD11    HC           0.10380    11
  HD12    HC           0.10380    12
  HD13    HC           0.10380    13
   CD2    CT          -0.41630    14
  HD21    HC           0.10380    15
  HD22    HC           0.10380    16
  HD23    HC           0.10380    17
     C    C            0.83260    18
   OC1    O2          -0.81990    19
   OC2    O2          -0.81990    20
 [ bonds ]
     N     H
     N    CA
    CA    HA
    CA    CB
    CA     C
    CB   HB1
    CB   HB2
    CB    CG
    CG    HG
    CG   CD1
    CG   CD2
   CD1  HD11
   CD1  HD12
   CD1  HD13
   CD2  HD21
   CD2  HD22
   CD2  HD23
     C   OC1
     C   OC2
    -C     N
 [ dihedrals ]
     C    CA    CB    CG        torsion_LEU_C_CA_CB_CG_mult1
     C    CA    CB    CG        torsion_LEU_C_CA_CB_CG_mult2
     C    CA    CB    CG        torsion_LEU_C_CA_CB_CG_mult3
 [ impropers ]
    -C    CA     N     H    
    CA   OC1     C   OC2    
                        
[ CILE ]
 [ atoms ]
     N    N           -0.38210     1
     H    H            0.26810     2
    CA    CT          -0.31000     3
    HA    H1           0.13750     4
    CB    CT           0.03630     5
    HB    HC           0.07660     6
   CG2    CT          -0.34980     7
  HG21    HC           0.10210     8
  HG22    HC           0.10210     9
  HG23    HC           0.10210    10
   CG1    CT          -0.03230    11
  HG11    HC           0.03210    12
  HG12    HC           0.03210    13
    CD    CT          -0.06990    14
   HD1    HC           0.01960    15
   HD2    HC           0.01960    16
   HD3    HC           0.01960    17
     C    C            0.83430    18
   OC1    O2          -0.81900    19
   OC2    O2          -0.81900    20
 [ bonds ]
     N     H
     N    CA
    CA    HA
    CA    CB
    CA     C
    CB    HB
    CB   CG2
    CB   CG1
   CG2  HG21
   CG2  HG22
   CG2  HG23
   CG1  HG11
   CG1  HG12
   CG1    CD
    CD   HD1
    CD   HD2
    CD   HD3
     C   OC1
     C   OC2
    -C     N
 [ dihedrals ]
     N    CA    CB   CG2        torsion_ILE_N_CA_CB_CG2_mult1
     B    CA    CB   CG2        torsion_ILE_N_CA_CB_CG2_mult2
 [ impropers ]
    -C    CA     N     H    
    CA   OC1     C   OC2    
                        
[ CVAL ]
 [ atoms ]
     N    N           -0.38210     1
     H    H            0.26810     2
    CA    CT          -0.34380     3
    HA    H1           0.14380     4
    CB    CT           0.19400     5
    HB    HC           0.03080     6
   CG1    CT          -0.30640     7
  HG11    HC           0.08360     8
  HG12    HC           0.08360     9
  HG13    HC           0.08360    10
   CG2    CT          -0.30640    11
  HG21    HC           0.08360    12
  HG22    HC           0.08360    13
  HG23    HC           0.08360    14
     C    C            0.83500    15
   OC1    O2          -0.81730    16
   OC2    O2          -0.81730    17
 [ bonds ]
     N     H
     N    CA
    CA    HA
    CA    CB
    CA     C
    CB    HB
    CB   CG1
    CB   CG2
   CG1  HG11
   CG1  HG12
   CG1  HG13
   CG2  HG21
   CG2  HG22
   CG2  HG23
     C   OC1
     C   OC2
    -C     N
 [ impropers ]
    -C    CA     N     H    
    CA   OC1     C   OC2    
                        
[ CASN ]
 [ atoms ]
     N    N           -0.38210     1
     H    H            0.26810     2
    CA    CT          -0.20800     3
    HA    H1           0.13580     4
    CB    CT          -0.22990     5
   HB1    HC           0.10230     6
   HB2    HC           0.10230     7
    CG    C            0.71530     8
   OD1    O           -0.60100     9
   ND2    N           -0.90840    10
  HD21    H            0.41500    11
  HD22    H            0.41500    12
     C    C            0.80500    13
   OC1    O2          -0.81470    14
   OC2    O2          -0.81470    15
 [ bonds ]
     N     H
     N    CA
    CA    HA
    CA    CB
    CA     C
    CB   HB1
    CB   HB2
    CB    CG
    CG   OD1
    CG   ND2
   ND2  HD21
   ND2  HD22
     C   OC1
     C   OC2
    -C     N
 [ dihedrals ]
     C    CA    CB    CG        torsion_ASN_C_CA_CB_CG_mult1
     C    CA    CB    CG        torsion_ASN_C_CA_CB_CG_mult2
     C    CA    CB    CG        torsion_ASN_C_CA_CB_CG_mult3
     C    CA    CB    CG        torsion_ASN_C_CA_CB_CG_mult4
     C    CA    CB    CG        torsion_ASN_C_CA_CB_CG_mult5
     C    CA    CB    CG        torsion_ASN_C_CA_CB_CG_mult6
    CA    CB    CG   ND2        torsion_ASN_CA_CB_CG_ND2_mult1
    CA    CB    CG   ND2        torsion_ASN_CA_CB_CG_ND2_mult2
    CA    CB    CG   ND2        torsion_ASN_CA_CB_CG_ND2_mult3
    CA    CB    CG   ND2        torsion_ASN_CA_CB_CG_ND2_mult4
    CA    CB    CG   ND2        torsion_ASN_CA_CB_CG_ND2_mult5
    CA    CB    CG   ND2        torsion_ASN_CA_CB_CG_ND2_mult6
 [ impropers ]
    -C    CA     N     H    
    CA   OC1     C   OC2    
    CB   ND2    CG   OD1    
    CG  HD21   ND2  HD22    
                        
[ CGLN ]
 [ atoms ]
     N    N           -0.38210     1
     H    H            0.26810     2
    CA    CT          -0.22480     3
    HA    H1           0.12320     4
    CB    CT          -0.06640     5
   HB1    HC           0.04520     6
   HB2    HC           0.04520     7
    CG    CT          -0.02100     8
   HG1    HC           0.02030     9
   HG2    HC           0.02030    10
    CD    C            0.70930    11
   OE1    O           -0.60980    12
   NE2    N           -0.95740    13
  HE21    H            0.43040    14
  HE22    H            0.43040    15
     C    C            0.77750    16
   OC1    O2          -0.80420    17
   OC2    O2          -0.80420    18
 [ bonds ]
     N     H
     N    CA
    CA    HA
    CA    CB
    CA     C
    CB   HB1
    CB   HB2
    CB    CG
    CG   HG1
    CG   HG2
    CG    CD
    CD   OE1
    CD   NE2
   NE2  HE21
   NE2  HE22
     C   OC1
     C   OC2
    -C     N
 [ impropers ]
    -C    CA     N     H    
    CA   OC1     C   OC2    
    CG   NE2    CD   OE1    
    CD  HE21   NE2  HE22    
                        
[ CARG ]
 [ atoms ]
     N    N           -0.34810     1
     H    H            0.27640     2
    CA    CT          -0.30680     3
    HA    H1           0.14470     4
    CB    CT          -0.03740     5
   HB1    HC           0.03710     6
   HB2    HC           0.03710     7
    CG    CT           0.07440     8
   HG1    HC           0.01850     9
   HG2    HC           0.01850    10
    CD    CT           0.11140    11
   HD1    H1           0.04680    12
   HD2    H1           0.04680    13
    NE    N2          -0.55640    14
    HE    H            0.34790    15
    CZ    CA           0.83680    16
   NH1    N2          -0.87370    17
  HH11    H            0.44930    18
  HH12    H            0.44930    19
   NH2    N2          -0.87370    20
  HH21    H            0.44930    21
  HH22    H            0.44930    22
     C    C            0.85570    23
   OC1    O2          -0.82660    24
   OC2    O2          -0.82660    25
 [ bonds ]
     N     H
     N    CA
    CA    HA
    CA    CB
    CA     C
    CB   HB1
    CB   HB2
    CB    CG
    CG   HG1
    CG   HG2
    CG    CD
    CD   HD1
    CD   HD2
    CD    NE
    NE    HE
    NE    CZ
    CZ   NH1
    CZ   NH2
   NH1  HH11
   NH1  HH12
   NH2  HH21
   NH2  HH22
     C   OC1
     C   OC2
    -C     N
 [ impropers ]
    -C    CA     N     H    
    CA   OC1     C   OC2    
    NE   NH1    CZ   NH2    
    CD    CZ    NE    HE    
    CZ  HH11   NH1  HH12    
    CZ  HH21   NH2  HH22    
                        
[ CHID ]
 [ atoms ]
     N    N           -0.38210     1
     H    H            0.26810     2
    CA    CT          -0.17390     3
    HA    H1           0.11000     4
    CB    CT          -0.10460     5
   HB1    HC           0.05650     6
   HB2    HC           0.05650     7
    CG    CC           0.02930     8
   ND1    NA          -0.38920     9
   HD1    H            0.37550    10
   CE1    CR           0.19250    11
   HE1    H5           0.14180    12
   NE2    NB          -0.56290    13
   CD2    CV           0.10010    14
   HD2    H4           0.12410    15
     C    C            0.76150    16
   OC1    O2          -0.80160    17
   OC2    O2          -0.80160    18
 [ bonds ]
     N     H
     N    CA
    CA    HA
    CA    CB
    CA     C
    CB   HB1
    CB   HB2
    CB    CG
    CG   ND1
    CG   CD2
   ND1   HD1
   ND1   CE1
   CE1   HE1
   CE1   NE2
   NE2   CD2
   CD2   HD2
     C   OC1
     C   OC2
    -C     N
 [ impropers ]
    -C    CA     N     H    
    CA   OC1     C   OC2    
    CG   CE1   ND1   HD1    
    CG   NE2   CD2   HD2    
   ND1   NE2   CE1   HE1    
   ND1   CD2    CG    CB    
                        
[ CHIE ]
 [ atoms ]
     N    N           -0.38210     1
     H    H            0.26810     2
    CA    CT          -0.26990     3
    HA    H1           0.16500     4
    CB    CT          -0.10680     5
   HB1    HC           0.06200     6
   HB2    HC           0.06200     7
    CG    CC           0.27240     8
   ND1    NB          -0.55170     9
   CE1    CR           0.15580    10
   HE1    H5           0.14480    11
   NE2    NA          -0.26700    12
   HE2    H            0.33190    13
   CD2    CW          -0.25880    14
   HD2    H4           0.19570    15
     C    C            0.79160    16
   OC1    O2          -0.80650    17
   OC2    O2          -0.80650    18
 [ bonds ]
     N     H
     N    CA
    CA    HA
    CA    CB
    CA     C
    CB   HB1
    CB   HB2
    CB    CG
    CG   ND1
    CG   CD2
   ND1   CE1
   CE1   HE1
   CE1   NE2
   NE2   HE2
   NE2   CD2
   CD2   HD2
     C   OC1
     C   OC2
    -C     N
 [ impropers ]
    -C    CA     N     H    
    CA   OC1     C   OC2    
   CE1   CD2   NE2   HE2    
    CG   NE2   CD2   HD2    
   ND1   NE2   CE1   HE1    
   ND1   CD2    CG    CB    
                        
[ CHIP ]
 [ atoms ]
     N    N           -0.34810     1
     H    H            0.27640     2
    CA    CT          -0.14450     3
    HA    H1           0.11150     4
    CB    CT          -0.08000     5
   HB1    HC           0.08680     6
   HB2    HC           0.08680     7
    CG    CC           0.02980     8
   ND1    NA          -0.15010     9
   HD1    H            0.38830    10
   CE1    CR          -0.02510    11
   HE1    H5           0.26940    12
   NE2    NA          -0.16830    13
   HE2    H            0.39130    14
   CD2    CW          -0.12560    15
   HD2    H4           0.23360    16
     C    C            0.80320    17
   OC1    O2          -0.81770    18
   OC2    O2          -0.81770    19
 [ bonds ]
     N     H
     N    CA
    CA    HA
    CA    CB
    CA     C
    CB   HB1
    CB   HB2
    CB    CG
    CG   ND1
    CG   CD2
   ND1   HD1
   ND1   CE1
   CE1   HE1
   CE1   NE2
   NE2   HE2
   NE2   CD2
   CD2   HD2
     C   OC1
     C   OC2
    -C     N
 [ impropers ]
    -C    CA     N     H    
    CA   OC1     C   OC2    
    CG   CE1   ND1   HD1    
   CE1   CD2   NE2   HE2    
    CG   NE2   CD2   HD2    
   ND1   NE2   CE1   HE1    
   ND1   CD2    CG    CB    
                        
[ CTRP ]
 [ atoms ]
     N    N           -0.38210     1
     H    H            0.26810     2
    CA    CT          -0.20840     3
    HA    H1           0.12720     4
    CB    CT          -0.07420     5
   HB1    HC           0.04970     6
   HB2    HC           0.04970     7
    CG    C*          -0.07960     8
   CD1    CW          -0.18080     9
   HD1    H4           0.20430    10
   NE1    NA          -0.33160    11
   HE1    H            0.34130    12
   CE2    CN           0.12220    13
   CZ2    CA          -0.25940    14
   HZ2    HA           0.15670    15
   CH2    CA          -0.10200    16
   HH2    HA           0.14010    17
   CZ3    CA          -0.22870    18
   HZ3    HA           0.15070    19
   CE3    CA          -0.18370    20
   HE3    HA           0.14910    21
   CD2    CB           0.10780    22
     C    C            0.76580    23
   OC1    O2          -0.80110    24
   OC2    O2          -0.80110    25
 [ bonds ]
     N     H
     N    CA
    CA    HA
    CA    CB
    CA     C
    CB   HB1
    CB   HB2
    CB    CG
    CG   CD1
    CG   CD2
   CD1   HD1
   CD1   NE1
   NE1   HE1
   NE1   CE2
   CE2   CZ2
   CE2   CD2
   CZ2   HZ2
   CZ2   CH2
   CH2   HH2
   CH2   CZ3
   CZ3   HZ3
   CZ3   CE3
   CE3   HE3
   CE3   CD2
     C   OC1
     C   OC2
    -C     N
 [ impropers ]
    -C    CA     N     H    
    CA   OC1     C   OC2    
   CD1   CE2   NE1   HE1    
   CE2   CH2   CZ2   HZ2    
   CZ2   CZ3   CH2   HH2    
   CH2   CE3   CZ3   HZ3    
   CZ3   CD2   CE3   HE3    
    CG   NE1   CD1   HD1    
   CD1    CG    CB   CD2
                        
[ CPHE ]
 [ atoms ]
     N    N           -0.38210     1
     H    H            0.26810     2
    CA    CT          -0.18250     3
    HA    H1           0.10980     4
    CB    CT          -0.09590     5
   HB1    HC           0.04430     6
   HB2    HC           0.04430     7
    CG    CA           0.05520     8
   CD1    CA          -0.13000     9
   HD1    HA           0.14080    10
   CE1    CA          -0.18470    11
   HE1    HA           0.14610    12
    CZ    CA          -0.09440    13
    HZ    HA           0.12800    14
   CE2    CA          -0.18470    15
   HE2    HA           0.14610    16
   CD2    CA          -0.13000    17
   HD2    HA           0.14080    18
     C    C            0.76600    19
   OC1    O2          -0.80260    20
   OC2    O2          -0.80260    21
 [ bonds ]
     N     H
     N    CA
    CA    HA
    CA    CB
    CA     C
    CB   HB1
    CB   HB2
    CB    CG
    CG   CD1
    CG   CD2
   CD1   HD1
   CD1   CE1
   CE1   HE1
   CE1    CZ
    CZ    HZ
    CZ   CE2
   CE2   HE2
   CE2   CD2
   CD2   HD2
     C   OC1
     C   OC2
    -C     N
 [ impropers ]
    -C    CA     N     H    
    CA   OC1     C   OC2    
    CG   CE2   CD2   HD2    
    CZ   CD2   CE2   HE2    
   CE1   CE2    CZ    HZ    
   CD1    CZ   CE1   HE1    
    CG   CE1   CD1   HD1    
   CD1   CD2    CG    CB    
                        
[ CTYR ]
 [ atoms ]
     N    N           -0.38210     1
     H    H            0.26810     2
    CA    CT          -0.20150     3
    HA    H1           0.10920     4
    CB    CT          -0.07520     5
   HB1    HC           0.04900     6
   HB2    HC           0.04900     7
    CG    CA           0.02430     8
   CD1    CA          -0.19220     9
   HD1    HA           0.17800    10
   CE1    CA          -0.24580    11
   HE1    HA           0.16730    12
    CZ    C            0.33950    13
    OH    OH          -0.56430    14
    HH    HO           0.40170    15
   CE2    CA          -0.24580    16
   HE2    HA           0.16730    17
   CD2    CA          -0.19220    18
   HD2    HA           0.17800    19
     C    C            0.78170    20
   OC1    O2          -0.80700    21
   OC2    O2          -0.80700    22
 [ bonds ]
     N     H
     N    CA
    CA    HA
    CA    CB
    CA     C
    CB   HB1
    CB   HB2
    CB    CG
    CG   CD1
    CG   CD2
   CD1   HD1
   CD1   CE1
   CE1   HE1
   CE1    CZ
    CZ    OH
    CZ   CE2
    OH    HH
   CE2   HE2
   CE2   CD2
   CD2   HD2
     C   OC1
     C   OC2
    -C     N
 [ impropers ]
    -C    CA     N     H    
    CA   OC1     C   OC2    
    CG   CE2   CD2   HD2    
    CZ   CD2   CE2   HE2    
   CD1    CZ   CE1   HE1    
    CG   CE1   CD1   HD1    
   CD1   CD2    CG    CB    
   CE1   CE2    CZ    OH    
                        
[ CGLU ]
 [ atoms ]
     N    N           -0.51920     1
     H    H            0.30550     2
    CA    CT          -0.20590     3
    HA    H1           0.13990     4
    CB    CT           0.00710     5
   HB1    HC          -0.00780     6
   HB2    HC          -0.00780     7
    CG    CT           0.06750     8
   HG1    HC          -0.05480     9
   HG2    HC          -0.05480    10
    CD    C            0.81830    11
   OE1    O2          -0.82200    12
   OE2    O2          -0.82200    13
     C    C            0.74200    14
   OC1    O2          -0.79300    15
   OC2    O2          -0.79300    16
 [ bonds ]
     N     H
     N    CA
    CA    HA
    CA    CB
    CA     C
    CB   HB1
    CB   HB2
    CB    CG
    CG   HG1
    CG   HG2
    CG    CD
    CD   OE1
    CD   OE2
     C   OC1
     C   OC2
    -C     N
 [ impropers ]
    -C    CA     N     H    
    CA   OC1     C   OC2    
    CG   OE1    CD   OE2    
                        
[ CASP ]
 [ atoms ]
     N    N           -0.51920     1
     H    H            0.30550     2
    CA    CT          -0.18170     3
    HA    H1           0.10460     4
    CB    CT          -0.06770     5
   HB1    HC          -0.02120     6
   HB2    HC          -0.02120     7
    CG    C            0.88510     8
   OD1    O2          -0.81620     9
   OD2    O2          -0.81620    10
     C    C            0.72560    11
   OC1    O2          -0.78870    12
   OC2    O2          -0.78870    13
 [ bonds ]
     N     H
     N    CA
    CA    HA
    CA    CB
    CA     C
    CB   HB1
    CB   HB2
    CB    CG
    CG   OD1
    CG   OD2
     C   OC1
     C   OC2
    -C     N
 [ dihedrals ]
     N    CA    CB    CG        torsion_ASP_N_CA_CB_CG_mult1
     N    CA    CB    CG        torsion_ASP_N_CA_CB_CG_mult2
     N    CA    CB    CG        torsion_ASP_N_CA_CB_CG_mult3
     N    CA    CB    CG        torsion_ASP_N_CA_CB_CG_mult4
     N    CA    CB    CG        torsion_ASP_N_CA_CB_CG_mult5
     N    CA    CB    CG        torsion_ASP_N_CA_CB_CG_mult6
    CA    CB    CG   OD1        torsion_ASP_CA_CB_CG_OD_mult1
    CA    CB    CG   OD1        torsion_ASP_CA_CB_CG_OD_mult2
    CA    CB    CG   OD1        torsion_ASP_CA_CB_CG_OD_mult3
    CA    CB    CG   OD1        torsion_ASP_CA_CB_CG_OD_mult4
    CA    CB    CG   OD1        torsion_ASP_CA_CB_CG_OD_mult5
    CA    CB    CG   OD1        torsion_ASP_CA_CB_CG_OD_mult6
    CA    CB    CG   OD2        torsion_ASP_CA_CB_CG_OD_mult1
    CA    CB    CG   OD2        torsion_ASP_CA_CB_CG_OD_mult2
    CA    CB    CG   OD2        torsion_ASP_CA_CB_CG_OD_mult3
    CA    CB    CG   OD2        torsion_ASP_CA_CB_CG_OD_mult4
    CA    CB    CG   OD2        torsion_ASP_CA_CB_CG_OD_mult5
    CA    CB    CG   OD2        torsion_ASP_CA_CB_CG_OD_mult6
 [ impropers ]
    -C    CA     N     H    
    CA   OC1     C   OC2    
    CB   OD1    CG   OD2    
                        
[ CLYS ]
 [ atoms ]
     N    N           -0.34810     1
     H    H            0.27640     2
    CA    CT          -0.29030     3
    HA    H1           0.14380     4
    CB    CT          -0.05380     5
   HB1    HC           0.04820     6
   HB2    HC           0.04820     7
    CG    CT           0.02270     8
   HG1    HC           0.01340     9
   HG2    HC           0.01340    10
    CD    CT          -0.03920    11
   HD1    HC           0.06110    12
   HD2    HC           0.06110    13
    CE    CT          -0.01760    14
   HE1    HP           0.11210    15
   HE2    HP           0.11210    16
    NZ    N3          -0.37410    17
   HZ1    H            0.33740    18
   HZ2    H            0.33740    19
   HZ3    H            0.33740    20
     C    C            0.84880    21
   OC1    O2          -0.82520    22
   OC2    O2          -0.82520    23
 [ bonds ]
     N     H
     N    CA
    CA    HA
    CA    CB
    CA     C
    CB   HB1
    CB   HB2
    CB    CG
    CG   HG1
    CG   HG2
    CG    CD
    CD   HD1
    CD   HD2
    CD    CE
    CE   HE1
    CE   HE2
    CE    NZ
    NZ   HZ1
    NZ   HZ2
    NZ   HZ3
     C   OC1
     C   OC2
    -C     N
 [ impropers ]
    -C    CA     N     H    
    CA   OC1     C   OC2    
                        
[ CPRO ]
 [ atoms ]
     N    N           -0.28020     1
    CD    CT           0.04340     2
   HD1    H1           0.03310     3
   HD2    H1           0.03310     4
    CG    CT           0.04660     5
   HG1    HC           0.01720     6
   HG2    HC           0.01720     7
    CB    CT          -0.05430     8
   HB1    HC           0.03810     9
   HB2    HC           0.03810    10
    CA    CT          -0.13360    11
    HA    H1           0.07760    12
     C    C            0.66310    13
   OC1    O2          -0.76970    14
   OC2    O2          -0.76970    15
 [ bonds ]
     N    CD
     N    CA
    CD   HD1
    CD   HD2
    CD    CG
    CG   HG1
    CG   HG2
    CG    CB
    CB   HB1
    CB   HB2
    CB    CA
    CA    HA
    CA     C
     C   OC1
     C   OC2
    -C     N
 [ impropers ]
    CA   OC1     C   OC2    
    -C    CD     N    CA    
                        
[ CCYS ]
 [ atoms ]
     N    N           -0.38210     1
     H    H            0.26810     2
    CA    CT          -0.16350     3
    HA    H1           0.13960     4
    CB    CT          -0.19960     5
   HB1    H1           0.14370     6
   HB2    H1           0.14370     7
    SG    SH          -0.31020     8
    HG    HS           0.20680     9
     C    C            0.74970    10
   OC1    O2          -0.79810    11
   OC2    O2          -0.79810    12
 [ bonds ]
     N     H
     N    CA
    CA    HA
    CA    CB
    CA     C
    CB   HB1
    CB   HB2
    CB    SG
    SG    HG
     C   OC1
     C   OC2
    -C     N
 [ impropers ]
    -C    CA     N     H    
    CA   OC1     C   OC2    
                        
[ CCYX ]
 [ atoms ]
     N    N           -0.38210     1
     H    H            0.26810     2
    CA    CT          -0.13180     3
    HA    H1           0.09380     4
    CB    CT          -0.19430     5
   HB1    H1           0.12280     6
   HB2    H1           0.12280     7
    SG    S           -0.05290     8
     C    C            0.76180     9
   OC1    O2          -0.80410    10
   OC2    O2          -0.80410    11
 [ bonds ]
     N     H
     N    CA
    CA    HA
    CA    CB
    CA     C
    CB   HB1
    CB   HB2
    CB    SG
     C   OC1
     C   OC2
    -C     N
 [ impropers ]
    -C    CA     N     H    
    CA   OC1     C   OC2    
                        
[ CMET ]
 [ atoms ]
     N    N           -0.38210     1
     H    H            0.26810     2
    CA    CT          -0.25970     3
    HA    H1           0.12770     4
    CB    CT          -0.02360     5
   HB1    HC           0.04800     6
   HB2    HC           0.04800     7
    CG    CT           0.04920     8
   HG1    H1           0.03170     9
   HG2    H1           0.03170    10
    SD    S           -0.26920    11
    CE    CT          -0.03760    12
   HE1    H1           0.06250    13
   HE2    H1           0.06250    14
   HE3    H1           0.06250    15
     C    C            0.80130    16
   OC1    O2          -0.81050    17
   OC2    O2          -0.81050    18
 [ bonds ]
     N     H
     N    CA
    CA    HA
    CA    CB
    CA     C
    CB   HB1
    CB   HB2
    CB    CG
    CG   HG1
    CG   HG2
    CG    SD
    SD    CE
    CE   HE1
    CE   HE2
    CE   HE3
     C   OC1
     C   OC2
    -C     N
 [ impropers ]
    -C    CA     N     H    
    CA   OC1     C   OC2    

; N-terminal AA's                        

[ NALA ]
 [ atoms ]
     N    N3           0.14140     1
    H1    H            0.19970     2
    H2    H            0.19970     3
    H3    H            0.19970     4
    CA    CT           0.09620     5
    HA    HP           0.08890     6
    CB    CT          -0.05970     7
   HB1    HC           0.03000     8
   HB2    HC           0.03000     9
   HB3    HC           0.03000    10
     C    C            0.61630    11
     O    O           -0.57220    12
 [ bonds ]
     N    H1
     N    H2
     N    H3
     N    CA
    CA    HA
    CA    CB
    CA     C
    CB   HB1
    CB   HB2
    CB   HB3
     C     O
     C    +N
 [ impropers ]
    CA    +N     C     O
                        
[ NGLY ]
 [ atoms ]
     N    N3           0.29430     1
    H1    H            0.16420     2
    H2    H            0.16420     3
    H3    H            0.16420     4
    CA    CT          -0.01000     5
   HA1    HP           0.08950     6
   HA2    HP           0.08950     7
     C    C            0.61630     8
     O    O           -0.57220     9
 [ bonds ]
     N    H1
     N    H2
     N    H3
     N    CA
    CA   HA1
    CA   HA2
    CA     C
     C     O
     C    +N
 [ impropers ]
    CA    +N     C     O
                        
[ NSER ]
 [ atoms ]
     N    N3           0.18490     1
    H1    H            0.18980     2
    H2    H            0.18980     3
    H3    H            0.18980     4
    CA    CT           0.05670     5
    HA    HP           0.07820     6
    CB    CT           0.25960     7
   HB1    H1           0.02730     8
   HB2    H1           0.02730     9
    OG    OH          -0.67140    10
    HG    HO           0.42390    11
     C    C            0.61630    12
     O    O           -0.57220    13
 [ bonds ]
     N    H1
     N    H2
     N    H3
     N    CA
    CA    HA
    CA    CB
    CA     C
    CB   HB1
    CB   HB2
    CB    OG
    OG    HG
     C     O
     C    +N
 [ impropers ]
    CA    +N     C     O
                        
[ NTHR ]
 [ atoms ]
     N    N3           0.18120     1
    H1    H            0.19340     2
    H2    H            0.19340     3
    H3    H            0.19340     4
    CA    CT           0.00340     5
    HA    HP           0.10870     6
    CB    CT           0.45140     7
    HB    H1          -0.03230     8
   CG2    CT          -0.25540     9
  HG21    HC           0.06270    10
  HG22    HC           0.06270    11
  HG23    HC           0.06270    12
   OG1    OH          -0.67640    13
   HG1    HO           0.40700    14
     C    C            0.61630    15
     O    O           -0.57220    16
 [ bonds ]
     N    H1
     N    H2
     N    H3
     N    CA
    CA    HA
    CA    CB
    CA     C
    CB    HB
    CB   CG2
    CB   OG1
   CG2  HG21
   CG2  HG22
   CG2  HG23
   OG1   HG1
     C     O
     C    +N
 [ impropers ]
    CA    +N     C     O
                        
[ NLEU ]
 [ atoms ]
     N    N3           0.10100     1
    H1    H            0.21480     2
    H2    H            0.21480     3
    H3    H            0.21480     4
    CA    CT           0.01040     5
    HA    HP           0.10530     6
    CB    CT          -0.02440     7
   HB1    HC           0.02560     8
   HB2    HC           0.02560     9
    CG    CT           0.34210    10
    HG    HC          -0.03800    11
   CD1    CT          -0.41060    12
  HD11    HC           0.09800    13
  HD12    HC           0.09800    14
  HD13    HC           0.09800    15
   CD2    CT          -0.41040    16
  HD21    HC           0.09800    17
  HD22    HC           0.09800    18
  HD23    HC           0.09800    19
     C    C            0.61230    20
     O    O           -0.57130    21
 [ bonds ]
     N    H1
     N    H2
     N    H3
     N    CA
    CA    HA
    CA    CB
    CA     C
    CB   HB1
    CB   HB2
    CB    CG
    CG    HG
    CG   CD1
    CG   CD2
   CD1  HD11
   CD1  HD12
   CD1  HD13
   CD2  HD21
   CD2  HD22
   CD2  HD23
     C     O
     C    +N
 [ dihedrals ]
     C    CA    CB    CG        torsion_LEU_C_CA_CB_CG_mult1
     C    CA    CB    CG        torsion_LEU_C_CA_CB_CG_mult2
     C    CA    CB    CG        torsion_LEU_C_CA_CB_CG_mult3
 [ impropers ]
    CA    +N     C     O
                        
[ NILE ]
 [ atoms ]
     N    N3           0.03110     1
    H1    H            0.23290     2
    H2    H            0.23290     3
    H3    H            0.23290     4
    CA    CT           0.02570     5
    HA    HP           0.10310     6
    CB    CT           0.18850     7
    HB    HC           0.02130     8
   CG2    CT          -0.37200     9
  HG21    HC           0.09470    10
  HG22    HC           0.09470    11
  HG23    HC           0.09470    12
   CG1    CT          -0.03870    13
  HG11    HC           0.02010    14
  HG12    HC           0.02010    15
    CD    CT          -0.09080    16
   HD1    HC           0.02260    17
   HD2    HC           0.02260    18
   HD3    HC           0.02260    19
     C    C            0.61230    20
     O    O           -0.57130    21
 [ bonds ]
     N    H1
     N    H2
     N    H3
     N    CA
    CA    HA
    CA    CB
    CA     C
    CB    HB
    CB   CG2
    CB   CG1
   CG2  HG21
   CG2  HG22
   CG2  HG23
   CG1  HG11
   CG1  HG12
   CG1    CD
    CD   HD1
    CD   HD2
    CD   HD3
     C     O
     C    +N
 [ dihedrals ]
     N    CA    CB   CG2        torsion_ILE_N_CA_CB_CG2_mult1
     B    CA    CB   CG2        torsion_ILE_N_CA_CB_CG2_mult2
 [ impropers ]
    CA    +N     C     O
                        
[ NVAL ]
 [ atoms ]
     N    N3           0.05770     1
    H1    H            0.22720     2
    H2    H            0.22720     3
    H3    H            0.22720     4
    CA    CT          -0.00540     5
    HA    HP           0.10930     6
    CB    CT           0.31960     7
    HB    HC          -0.02210     8
   CG1    CT          -0.31290     9
  HG11    HC           0.07350    10
  HG12    HC           0.07350    11
  HG13    HC           0.07350    12
   CG2    CT          -0.31290    13
  HG21    HC           0.07350    14
  HG22    HC           0.07350    15
  HG23    HC           0.07350    16
     C    C            0.61630    17
     O    O           -0.57220    18
 [ bonds ]
     N    H1
     N    H2
     N    H3
     N    CA
    CA    HA
    CA    CB
    CA     C
    CB    HB
    CB   CG1
    CB   CG2
   CG1  HG11
   CG1  HG12
   CG1  HG13
   CG2  HG21
   CG2  HG22
   CG2  HG23
     C     O
     C    +N
 [ impropers ]
    CA    +N     C     O
                        
[ NASN ]
 [ atoms ]
     N    N3           0.18010     1
    H1    H            0.19210     2
    H2    H            0.19210     3
    H3    H            0.19210     4
    CA    CT           0.03680     5
    HA    HP           0.12310     6
    CB    CT          -0.02830     7
   HB1    HC           0.05150     8
   HB2    HC           0.05150     9
    CG    C            0.58330    10
   OD1    O           -0.57440    11
   ND2    N           -0.86340    12
  HD21    H            0.40970    13
  HD22    H            0.40970    14
     C    C            0.61630    15
     O    O           -0.57220    16
 [ bonds ]
     N    H1
     N    H2
     N    H3
     N    CA
    CA    HA
    CA    CB
    CA     C
    CB   HB1
    CB   HB2
    CB    CG
    CG   OD1
    CG   ND2
   ND2  HD21
   ND2  HD22
     C     O
     C    +N
 [ dihedrals ]
     C    CA    CB    CG        torsion_ASN_C_CA_CB_CG_mult1
     C    CA    CB    CG        torsion_ASN_C_CA_CB_CG_mult2
     C    CA    CB    CG        torsion_ASN_C_CA_CB_CG_mult3
     C    CA    CB    CG        torsion_ASN_C_CA_CB_CG_mult4
     C    CA    CB    CG        torsion_ASN_C_CA_CB_CG_mult5
     C    CA    CB    CG        torsion_ASN_C_CA_CB_CG_mult6
    CA    CB    CG   ND2        torsion_ASN_CA_CB_CG_ND2_mult1
    CA    CB    CG   ND2        torsion_ASN_CA_CB_CG_ND2_mult2
    CA    CB    CG   ND2        torsion_ASN_CA_CB_CG_ND2_mult3
    CA    CB    CG   ND2        torsion_ASN_CA_CB_CG_ND2_mult4
    CA    CB    CG   ND2        torsion_ASN_CA_CB_CG_ND2_mult5
    CA    CB    CG   ND2        torsion_ASN_CA_CB_CG_ND2_mult6
 [ impropers ]
    CA    +N     C     O
    CB   ND2    CG   OD1
    CG  HD21   ND2  HD22
                        
[ NGLN ]
 [ atoms ]
     N    N3           0.14930     1
    H1    H            0.19960     2
    H2    H            0.19960     3
    H3    H            0.19960     4
    CA    CT           0.05360     5
    HA    HP           0.10150     6
    CB    CT           0.06510     7
   HB1    HC           0.00500     8
   HB2    HC           0.00500     9
    CG    CT          -0.09030    10
   HG1    HC           0.03310    11
   HG2    HC           0.03310    12
    CD    C            0.73540    13
   OE1    O           -0.61330    14
   NE2    N           -1.00310    15
  HE21    H            0.44290    16
  HE22    H            0.44290    17
     C    C            0.61230    18
     O    O           -0.57130    19
 [ bonds ]
     N    H1
     N    H2
     N    H3
     N    CA
    CA    HA
    CA    CB
    CA     C
    CB   HB1
    CB   HB2
    CB    CG
    CG   HG1
    CG   HG2
    CG    CD
    CD   OE1
    CD   NE2
   NE2  HE21
   NE2  HE22
     C     O
     C    +N
 [ impropers ]
    CA    +N     C     O
    CG   NE2    CD   OE1
    CD  HE21   NE2  HE22
                        
[ NARG ]
 [ atoms ]
     N    N3           0.13050     1
    H1    H            0.20830     2
    H2    H            0.20830     3
    H3    H            0.20830     4
    CA    CT          -0.02230     5
    HA    HP           0.12420     6
    CB    CT           0.01180     7
   HB1    HC           0.02260     8
   HB2    HC           0.02260     9
    CG    CT           0.02360    10
   HG1    HC           0.03090    11
   HG2    HC           0.03090    12
    CD    CT           0.09350    13
   HD1    H1           0.05270    14
   HD2    H1           0.05270    15
    NE    N2          -0.56500    16
    HE    H            0.35920    17
    CZ    CA           0.82810    18
   NH1    N2          -0.86930    19
  HH11    H            0.44940    20
  HH12    H            0.44940    21
   NH2    N2          -0.86930    22
  HH21    H            0.44940    23
  HH22    H            0.44940    24
     C    C            0.72140    25
     O    O           -0.60130    26
 [ bonds ]
     N    H1
     N    H2
     N    H3
     N    CA
    CA    HA
    CA    CB
    CA     C
    CB   HB1
    CB   HB2
    CB    CG
    CG   HG1
    CG   HG2
    CG    CD
    CD   HD1
    CD   HD2
    CD    NE
    NE    HE
    NE    CZ
    CZ   NH1
    CZ   NH2
   NH1  HH11
   NH1  HH12
   NH2  HH21
   NH2  HH22
     C     O
     C    +N
 [ impropers ]
    CA    +N     C     O
    NE   NH1    CZ   NH2
    CD    CZ    NE    HE
    CZ  HH11   NH1  HH12
    CZ  HH21   NH2  HH22

[ MYR ]
 [ atoms ]
   C24    CT 	   -0.122257	1
   H6S1  HC 		0.030489	2
   H6S2  HC			0.030489	3
   H6S3	 HC  		0.030489	4
   C23    CT  	    0.012650	5
   H5S1  HC  		0.006635	6
   H5S2  HC  		0.006635	7
   C22    CT  	   -0.007045	8
   H4S1  HC  	    0.010945	9
   H4S2  HC  	    0.010945	10
   C21    CT  	    0.001727	11
   H3S1  HC  	    0.004943	12
   H3S2  HC  	    0.004943	13
   C20    CT  	   -0.032423    14
   H2S1  HC  	    0.001530	15
   H2S2  HC  	    0.001530	16
   C19    CT  	   -0.047230  	17
   H9R1   HC  	    0.020567	18
   H9R2   HC  	    0.020567	19
   C18    CT  	   -0.021724	20
   H8R1   HC  	    0.000614	21
   H8R2   HC  	    0.000614	22
   C17    CT  	    0.037724	23
   H7R1   HC  	    0.008103	24
   H7R2   HC  	    0.008103	25
   C16    CT  	   -0.059200	26
   H6R1   HC  		0.008487	27
   H6R2   HC  		0.008487	28
   C15    CT  	    0.016016	29
   H5R1   HC  		0.009622	30
   H5R2   HC  		0.009622	31
   C14    CT  	    0.010592	32
   H4R1   HC  		0.003864	33
   H4R2   HC  		0.003864	34
   C13    CT  	    0.024505	35
   H3R1   HC  		0.029889	36
   H3R2   HC  		0.029889	37
   C12    CT  	   -0.750303	38
   H2R1   HC  	   	0.178122	39
   H2R2   HC  	   	0.178122	40
   C      C   		1.038562    41
   OD1    O   	   -0.759704    42
   
   

 [ bonds ]
	C24 C23
	C24 H6S1
	C24 H6S2
	C24 H6S3
	C23 C22
	C23 H5S1
	C23 H5S2
	C22 C21
	C22	H4S1
	C22 H4S2
	C21 C20
	C21 H3S1
	C21 H3S2
	C20 C19
	C20 H2S1
	C20 H2S2
	C19  C18
	C19 H9R1
	C19 H9R2
	C18  C17
	C18 H8R1
	C18 H8R2
	C17	 C16
	C17 H7R1
	C17 H7R2
	C16  C15
	C16 H6R1
	C16 H6R2
	C15  C14
	C15 H5R1
	C15 H5R2	
	C14  C13
	C14 H4R1
	C14 H4R2
	C13	 C12
	C13 H3R1
	C13 H3R2
	C12  C
	C12 H2R1
	C12 H2R2
	C   OD1
    C	+N
   
 
 [ impropers ]
    C12   +N    C   OD1


                        
[ NHID ]
 [ atoms ]
     N    N3           0.15420     1
    H1    H            0.19630     2
    H2    H            0.19630     3
    H3    H            0.19630     4
    CA    CT           0.09640     5
    HA    HP           0.09580     6
    CB    CT           0.02590     7
   HB1    HC           0.02090     8
   HB2    HC           0.02090     9
    CG    CC          -0.03990    10
   ND1    NA          -0.38190    11
   HD1    H            0.36320    12
   CE1    CR           0.21270    13
   HE1    H5           0.13850    14
   NE2    NB          -0.57110    15
   CD2    CV           0.10460    16
   HD2    H4           0.12990    17
     C    C            0.61230    18
     O    O           -0.57130    19
 [ bonds ]
     N    H1
     N    H2
     N    H3
     N    CA
    CA    HA
    CA    CB
    CA     C
    CB   HB1
    CB   HB2
    CB    CG
    CG   ND1
    CG   CD2
   ND1   HD1
   ND1   CE1
   CE1   HE1
   CE1   NE2
   NE2   CD2
   CD2   HD2
     C     O
     C    +N
 [ impropers ]
    CA    +N     C     O
    CG   CE1   ND1   HD1
    CG   NE2   CD2   HD2
   ND1   NE2   CE1   HE1
   ND1   CD2    CG    CB
                        
[ NHIE ]
 [ atoms ]
     N    N3           0.14720     1
    H1    H            0.20160     2
    H2    H            0.20160     3
    H3    H            0.20160     4
    CA    CT           0.02360     5
    HA    HP           0.13800     6
    CB    CT           0.04890     7
   HB1    HC           0.02230     8
   HB2    HC           0.02230     9
    CG    CC           0.17400    10
   ND1    NB          -0.55790    11
   CE1    CR           0.18040    12
   HE1    H5           0.13970    13
   NE2    NA          -0.27810    14
   HE2    H            0.33240    15
   CD2    CW          -0.23490    16
   HD2    H4           0.19630    17
     C    C            0.61230    18
     O    O           -0.57130    19
 [ bonds ]
     N    H1
     N    H2
     N    H3
     N    CA
    CA    HA
    CA    CB
    CA     C
    CB   HB1
    CB   HB2
    CB    CG
    CG   ND1
    CG   CD2
   ND1   CE1
   CE1   HE1
   CE1   NE2
   NE2   HE2
   NE2   CD2
   CD2   HD2
     C     O
     C    +N
 [ impropers ]
    CA    +N     C     O
   CE1   CD2   NE2   HE2
    CG   NE2   CD2   HD2
   ND1   NE2   CE1   HE1
   ND1   CD2    CG    CB
                        
[ NHIP ]
 [ atoms ]
     N    N3           0.25600     1
    H1    H            0.17040     2
    H2    H            0.17040     3
    H3    H            0.17040     4
    CA    CT           0.05810     5
    HA    HP           0.10470     6
    CB    CT           0.04840     7
   HB1    HC           0.05310     8
   HB2    HC           0.05310     9
    CG    CC          -0.02360    10
   ND1    NA          -0.15100    11
   HD1    H            0.38210    12
   CE1    CR          -0.00110    13
   HE1    H5           0.26450    14
   NE2    NA          -0.17390    15
   HE2    H            0.39210    16
   CD2    CW          -0.14330    17
   HD2    H4           0.24950    18
     C    C            0.72140    19
     O    O           -0.60130    20
 [ bonds ]
     N    H1
     N    H2
     N    H3
     N    CA
    CA    HA
    CA    CB
    CA     C
    CB   HB1
    CB   HB2
    CB    CG
    CG   ND1
    CG   CD2
   ND1   HD1
   ND1   CE1
   CE1   HE1
   CE1   NE2
   NE2   HE2
   NE2   CD2
   CD2   HD2
     C     O
     C    +N
 [ impropers ]
    CA    +N     C     O
    CG   CE1   ND1   HD1
   CE1   CD2   NE2   HE2
    CG   NE2   CD2   HD2
   ND1   NE2   CE1   HE1
   ND1   CD2    CG    CB
                        
[ NTRP ]
 [ atoms ]
     N    N3           0.19130     1
    H1    H            0.18880     2
    H2    H            0.18880     3
    H3    H            0.18880     4
    CA    CT           0.04210     5
    HA    HP           0.11620     6
    CB    CT           0.05430     7
   HB1    HC           0.02220     8
   HB2    HC           0.02220     9
    CG    C*          -0.16540    10
   CD1    CW          -0.17880    11
   HD1    H4           0.21950    12
   NE1    NA          -0.34440    13
   HE1    H            0.34120    14
   CE2    CN           0.15750    15
   CZ2    CA          -0.27100    16
   HZ2    HA           0.15890    17
   CH2    CA          -0.10800    18
   HH2    HA           0.14110    19
   CZ3    CA          -0.20340    20
   HZ3    HA           0.14580    21
   CE3    CA          -0.22650    22
   HE3    HA           0.16460    23
   CD2    CB           0.11320    24
     C    C            0.61230    25
     O    O           -0.57130    26
 [ bonds ]
     N    H1
     N    H2
     N    H3
     N    CA
    CA    HA
    CA    CB
    CA     C
    CB   HB1
    CB   HB2
    CB    CG
    CG   CD1
    CG   CD2
   CD1   HD1
   CD1   NE1
   NE1   HE1
   NE1   CE2
   CE2   CZ2
   CE2   CD2
   CZ2   HZ2
   CZ2   CH2
   CH2   HH2
   CH2   CZ3
   CZ3   HZ3
   CZ3   CE3
   CE3   HE3
   CE3   CD2
     C     O
     C    +N
 [ impropers ]
    CA    +N     C     O
   CD1   CE2   NE1   HE1
   CE2   CH2   CZ2   HZ2
   CZ2   CZ3   CH2   HH2
   CH2   CE3   CZ3   HZ3
   CZ3   CD2   CE3   HE3
    CG   NE1   CD1   HD1
   CD1    CG    CB   CD2
                        
[ NPHE ]
 [ atoms ]
     N    N3           0.17370     1
    H1    H            0.19210     2
    H2    H            0.19210     3
    H3    H            0.19210     4
    CA    CT           0.07330     5
    HA    HP           0.10410     6
    CB    CT           0.03300     7
   HB1    HC           0.01040     8
   HB2    HC           0.01040     9
    CG    CA           0.00310    10
   CD1    CA          -0.13920    11
   HD1    HA           0.13740    12
   CE1    CA          -0.16020    13
   HE1    HA           0.14330    14
    CZ    CA          -0.12080    15
    HZ    HA           0.13290    16
   CE2    CA          -0.16030    17
   HE2    HA           0.14330    18
   CD2    CA          -0.13910    19
   HD2    HA           0.13740    20
     C    C            0.61230    21
     O    O           -0.57130    22
 [ bonds ]
     N    H1
     N    H2
     N    H3
     N    CA
    CA    HA
    CA    CB
    CA     C
    CB   HB1
    CB   HB2
    CB    CG
    CG   CD1
    CG   CD2
   CD1   HD1
   CD1   CE1
   CE1   HE1
   CE1    CZ
    CZ    HZ
    CZ   CE2
   CE2   HE2
   CE2   CD2
   CD2   HD2
     C     O
     C    +N
 [ impropers ]
    CA    +N     C     O
    CG   CE2   CD2   HD2
    CZ   CD2   CE2   HE2
   CE1   CE2    CZ    HZ
   CD1    CZ   CE1   HE1
    CG   CE1   CD1   HD1
   CD1   CD2    CG    CB
                        
[ NTYR ]
 [ atoms ]
     N    N3           0.19400     1
    H1    H            0.18730     2
    H2    H            0.18730     3
    H3    H            0.18730     4
    CA    CT           0.05700     5
    HA    HP           0.09830     6
    CB    CT           0.06590     7
   HB1    HC           0.01020     8
   HB2    HC           0.01020     9
    CG    CA          -0.02050    10
   CD1    CA          -0.20020    11
   HD1    HA           0.17200    12
   CE1    CA          -0.22390    13
   HE1    HA           0.16500    14
    CZ    C            0.31390    15
    OH    OH          -0.55780    16
    HH    HO           0.40010    17
   CE2    CA          -0.22390    18
   HE2    HA           0.16500    19
   CD2    CA          -0.20020    20
   HD2    HA           0.17200    21
     C    C            0.61230    22
     O    O           -0.57130    23
 [ bonds ]
     N    H1
     N    H2
     N    H3
     N    CA
    CA    HA
    CA    CB
    CA     C
    CB   HB1
    CB   HB2
    CB    CG
    CG   CD1
    CG   CD2
   CD1   HD1
   CD1   CE1
   CE1   HE1
   CE1    CZ
    CZ    OH
    CZ   CE2
    OH    HH
   CE2   HE2
   CE2   CD2
   CD2   HD2
     C     O
     C    +N
 [ impropers ]
    CA    +N     C     O
    CG   CE2   CD2   HD2
    CZ   CD2   CE2   HE2
   CD1    CZ   CE1   HE1
    CG   CE1   CD1   HD1
   CD1   CD2    CG    CB
   CE1   CE2    CZ    OH
                        
                        
[ NGLU ]
 [ atoms ]
     N    N3           0.00170     1
    H1    H            0.23910     2
    H2    H            0.23910     3
    H3    H            0.23910     4
    CA    CT           0.05880     5
    HA    HP           0.12020     6
    CB    CT           0.09090     7
   HB1    HC          -0.02320     8
   HB2    HC          -0.02320     9
    CG    CT          -0.02360    10
   HG1    HC          -0.03150    11
   HG2    HC          -0.03150    12
    CD    C            0.80870    13
   OE1    O2          -0.81890    14
   OE2    O2          -0.81890    15
     C    C            0.56210    16
     O    O           -0.58890    17
 [ bonds ]
     N    H1
     N    H2
     N    H3
     N    CA
    CA    HA
    CA    CB
    CA     C
    CB   HB1
    CB   HB2
    CB    CG
    CG   HG1
    CG   HG2
    CG    CD
    CD   OE1
    CD   OE2
     C     O
     C    +N
 [ impropers ]
    CA    +N     C     O
    CG   OE1    CD   OE2
                        
[ NASP ]
 [ atoms ]
     N    N3           0.07820     1
    H1    H            0.22000     2
    H2    H            0.22000     3
    H3    H            0.22000     4
    CA    CT           0.02920     5
    HA    HP           0.11410     6
    CB    CT          -0.02350     7
   HB1    HC          -0.01690     8
   HB2    HC          -0.01690     9
    CG    C            0.81940    10
   OD1    O2          -0.80840    11
   OD2    O2          -0.80840    12
     C    C            0.56210    13
     O    O           -0.58890    14
 [ bonds ]
     N    H1
     N    H2
     N    H3
     N    CA
    CA    HA
    CA    CB
    CA     C
    CB   HB1
    CB   HB2
    CB    CG
    CG   OD1
    CG   OD2
     C     O
     C    +N
 [ dihedrals ]
     N    CA    CB    CG        torsion_ASP_N_CA_CB_CG_mult1
     N    CA    CB    CG        torsion_ASP_N_CA_CB_CG_mult2
     N    CA    CB    CG        torsion_ASP_N_CA_CB_CG_mult3
     N    CA    CB    CG        torsion_ASP_N_CA_CB_CG_mult4
     N    CA    CB    CG        torsion_ASP_N_CA_CB_CG_mult5
     N    CA    CB    CG        torsion_ASP_N_CA_CB_CG_mult6
    CA    CB    CG   OD1        torsion_ASP_CA_CB_CG_OD_mult1
    CA    CB    CG   OD1        torsion_ASP_CA_CB_CG_OD_mult2
    CA    CB    CG   OD1        torsion_ASP_CA_CB_CG_OD_mult3
    CA    CB    CG   OD1        torsion_ASP_CA_CB_CG_OD_mult4
    CA    CB    CG   OD1        torsion_ASP_CA_CB_CG_OD_mult5
    CA    CB    CG   OD1        torsion_ASP_CA_CB_CG_OD_mult6
    CA    CB    CG   OD2        torsion_ASP_CA_CB_CG_OD_mult1
    CA    CB    CG   OD2        torsion_ASP_CA_CB_CG_OD_mult2
    CA    CB    CG   OD2        torsion_ASP_CA_CB_CG_OD_mult3
    CA    CB    CG   OD2        torsion_ASP_CA_CB_CG_OD_mult4
    CA    CB    CG   OD2        torsion_ASP_CA_CB_CG_OD_mult5
    CA    CB    CG   OD2        torsion_ASP_CA_CB_CG_OD_mult6
 [ impropers ]
    CA    +N     C     O
    CB   OD1    CG   OD2
                        
[ NLYS ]
 [ atoms ]
     N    N3           0.09660     1
    H1    H            0.21650     2
    H2    H            0.21650     3
    H3    H            0.21650     4
    CA    CT          -0.00150     5
    HA    HP           0.11800     6
    CB    CT           0.02120     7
   HB1    HC           0.02830     8
   HB2    HC           0.02830     9
    CG    CT          -0.00480    10
   HG1    HC           0.01210    11
   HG2    HC           0.01210    12
    CD    CT          -0.06080    13
   HD1    HC           0.06330    14
   HD2    HC           0.06330    15
    CE    CT          -0.01810    16
   HE1    HP           0.11710    17
   HE2    HP           0.11710    18
    NZ    N3          -0.37640    19
   HZ1    H            0.33820    20
   HZ2    H            0.33820    21
   HZ3    H            0.33820    22
     C    C            0.72140    23
     O    O           -0.60130    24
 [ bonds ]
     N    H1
     N    H2
     N    H3
     N    CA
    CA    HA
    CA    CB
    CA     C
    CB   HB1
    CB   HB2
    CB    CG
    CG   HG1
    CG   HG2
    CG    CD
    CD   HD1
    CD   HD2
    CD    CE
    CE   HE1
    CE   HE2
    CE    NZ
    NZ   HZ1
    NZ   HZ2
    NZ   HZ3
     C     O
     C    +N
 [ impropers ]
    CA    +N     C     O
                        
[ NPRO ]
 [ atoms ]
     N    N3          -0.20200     1
    H1    H            0.31200     2
    H2    H            0.31200     3
    CD    CT          -0.01200     4
   HD1    HP           0.10000     5
   HD2    HP           0.10000     6
    CG    CT          -0.12100     7
   HG1    HC           0.10000     8
   HG2    HC           0.10000     9
    CB    CT          -0.11500    10
   HB1    HC           0.10000    11
   HB2    HC           0.10000    12
    CA    CT           0.10000    13
    HA    HP           0.10000    14
     C    C            0.52600    15
     O    O           -0.50000    16
 [ bonds ]
     N    H1
     N    H2
     N    CD
     N    CA
    CD   HD1
    CD   HD2
    CD    CG
    CG   HG1
    CG   HG2
    CG    CB
    CB   HB1
    CB   HB2
    CB    CA
    CA    HA
    CA     C
     C     O
     C    +N
 [ impropers ]
    CA    +N     C     O
                        
[ NCYS ]
 [ atoms ]
     N    N3           0.13250     1
    H1    H            0.20230     2
    H2    H            0.20230     3
    H3    H            0.20230     4
    CA    CT           0.09270     5
    HA    HP           0.14110     6
    CB    CT          -0.11950     7
   HB1    H1           0.11880     8
   HB2    H1           0.11880     9
    SG    SH          -0.32980    10
    HG    HS           0.19750    11
     C    C            0.61230    12
     O    O           -0.57130    13
 [ bonds ]
     N    H1
     N    H2
     N    H3
     N    CA
    CA    HA
    CA    CB
    CA     C
    CB   HB1
    CB   HB2
    CB    SG
    SG    HG
     C     O
     C    +N
 [ impropers ]
    CA    +N     C     O
                        
[ NCYX ]
 [ atoms ]
     N    N3           0.20690     1
    H1    H            0.18150     2
    H2    H            0.18150     3
    H3    H            0.18150     4
    CA    CT           0.10550     5
    HA    HP           0.09220     6
    CB    CT          -0.02770     7
   HB1    H1           0.06800     8
   HB2    H1           0.06800     9
    SG    S           -0.09840    10
     C    C            0.61230    11
     O    O           -0.57130    12
 [ bonds ]
     N    H1
     N    H2
     N    H3
     N    CA
    CA    HA
    CA    CB
    CA     C
    CB   HB2
    CB   HB1
    CB    SG
     C     O
     C    +N
 [ impropers ]
    CA    +N     C     O
                        
[ NMET ]
 [ atoms ]
     N    N3           0.15920     1
    H1    H            0.19840     2
    H2    H            0.19840     3
    H3    H            0.19840     4
    CA    CT           0.02210     5
    HA    HP           0.11160     6
    CB    CT           0.08650     7
   HB1    HC           0.01250     8
   HB2    HC           0.01250     9
    CG    CT           0.03340    10
   HG1    H1           0.02920    11
   HG2    H1           0.02920    12
    SD    S           -0.27740    13
    CE    CT          -0.03410    14
   HE1    H1           0.05970    15
   HE2    H1           0.05970    16
   HE3    H1           0.05970    17
     C    C            0.61230    18
     O    O           -0.57130    19
 [ bonds ]
     N    H1
     N    H2
     N    H3
     N    CA
    CA    HA
    CA    CB
    CA     C
    CB   HB1
    CB   HB2
    CB    CG
    CG   HG1
    CG   HG2
    CG    SD
    SD    CE
    CE   HE1
    CE   HE2
    CE   HE3
     C     O
     C    +N
 [ impropers ]
    CA    +N     C     O
