# Supplementary material for: Development of an AMBER-Compatible Force Field for Gold Nanoclusters Protected by N‑Heterocyclic Carbenes
Source: J Chem Theory Comput. 2025 Sep 9;21(23):12121–32. doi: 10.1021/acs.jctc.5c00945 (PMC12874363; doi:10.1021/acs.jctc.5c00945)
Supplement: Supplementary file 2 [file ct5c00945_si_002.zip › FF_files/amber99sb-ildn_modified.ff/ions.itp]

[ moleculetype ]
; molname       nrexcl
IB+             1       ; big positive ion

[ atoms ]
; id    at type         res nr  residu name     at name  cg nr  charge
1       IB              1       IB+             IB       1      1.00000


[ moleculetype ]
; molname       nrexcl
CA              1

[ atoms ]
; id    at type         res nr  residu name     at name  cg nr  charge
1       C0              1       CA              CA       1      2.00000


[ moleculetype ]
; molname       nrexcl
CL              1

[ atoms ]
; id    at type         res nr  residu name     at name  cg nr  charge
1       Cl              1       CL              CL       1      -1.00000


[ moleculetype ]
; molname       nrexcl
NA              1

[ atoms ]
; id    at type         res nr  residu name     at name  cg nr  charge
1       Na              1       NA              NA       1      1.00000


[ moleculetype ]
; molname       nrexcl
MG              1

[ atoms ]
; id    at type         res nr  residu name     at name  cg nr  charge
1       MG              1       MG              MG       1      2.00000


[ moleculetype ]
; molname       nrexcl
K               1

[ atoms ]
; id    at type         res nr  residu name     at name  cg nr  charge
1       K               1       K               K        1      1.00000


[ moleculetype ]
; molname       nrexcl
RB              1

[ atoms ]
; id    at type         res nr  residu name     at name  cg nr  charge
1       Rb              1       RB              RB       1      1.00000


[ moleculetype ]
; molname       nrexcl
CS              1

[ atoms ]
; id    at type         res nr  residu name     at name  cg nr  charge
1       Cs              1       CS              CS       1      1.00000


[ moleculetype ]
; molname       nrexcl
LI              1

[ atoms ]
; id    at type         res nr  residu name     at name  cg nr  charge
1       Li              1       LI              LI       1      1.00000


[ moleculetype ]
; molname       nrexcl
ZN              1

[ atoms ]
; id    at type         res nr  residu name     at name  cg nr  charge
1       Zn              1       ZN              ZN       1      2.00000

[ moleculetype ]
; molname       nrexcl
BUF              1

[ atoms ]
; id    at type         res nr  residu name     at name  cg nr  charge
1       BUF             1       BUF             BUF      1      0.5000
