# Supplementary material for: Development of an AMBER-Compatible Force Field for Gold Nanoclusters Protected by N‑Heterocyclic Carbenes
Source: J Chem Theory Comput. 2025 Sep 9;21(23):12121–32. doi: 10.1021/acs.jctc.5c00945 (PMC12874363; doi:10.1021/acs.jctc.5c00945)
Supplement: Supplementary file 2 [file ct5c00945_si_002.zip › FF_files/amber99sb-ildn_modified.ff/methanol.itp]

; Results based on this file were published in the following papers:
; Carl Caleman, Paul J. van Maaren, Minyan Hong, Jochen S. Hub, Luciano T. Costa, David van der Spoel: Force Field Benchmark of Organic Liquids: Density, Enthalpy of Vaporization, Heat Capacities, Surface Tension, Compressibility, Expansion Coefficient and Dielectric Constant J. Chem. Theor. Comput. 8 pp. 61-74 (2012) http://pubs.acs.org/doi/abs/10.1021/ct200731v
; Nina M. Fischer, Paul J. van Maaren, Jonas C. Ditz, Ahmet Yildirim and David van der Spoel: Properties of Organic Liquids when Simulated with Long-Range Lennard-Jones interactions J. Chem. Theory Comput. 11 pp. 2938-2944 (2015) http://pubs.acs.org/doi/abs/10.1021/acs.jctc.5b00190
; Jin Zhang, Badamkhatan Tuguldur and David van der Spoel: Force Field Benchmark of Organic Liquids II: Gibbs Energy of Solvation J. Chem. Inf. Model. 55 pp. 1192-1201 (2015) http://pubs.acs.org/doi/abs/10.1021/acs.jcim.5b00106
; Jin Zhang, Badamkhatan Tuguldur and David van der Spoel: Correction to Force Field Benchmark of Organic Liquids II: Gibbs Energy of Solvation J. Chem. Inf. Model. 56 pp. 819-820 (2016) http://pubsdc3.acs.org/doi/full/10.1021/acs.jcim.6b00081
;
;
;
;
;[ defaults ]
;; nbfunc        comb-rule       gen-pairs       fudgeLJ fudgeQQ
;1               2               yes             0.5     0.8333

;[ atomtypes ]
;;name  bond_type    mass    charge   ptype          sigma      epsilon
;CT            CT      0.0000  0.0000  A   3.39967e-01  4.57730e-01
;H1            H1      0.0000  0.0000  A   2.47135e-01  6.56888e-02
;OH            OH      0.0000  0.0000  A   3.06647e-01  8.80314e-01
;HO            HO      0.0000  0.0000  A   0.00000e+00  0.00000e+00

[ moleculetype ]
; Name            nrexcl
MOL  3

[ atoms ]
;   nr       type  resnr residue  atom   cgnr     charge       mass  typeB    chargeB
     1         CT      1    MOL     C1      1    0.23940  12.000000
     2         H1      1    MOL     H1      2    0.00350   1.000000
     3         H1      1    MOL     H2      3    0.00350   1.000000
     4         H1      1    MOL     H3      4    0.00350   1.000000
     5         OH      1    MOL     O1      5   -0.66760  16.000000
     6         HO      1    MOL     H4      6    0.41770   1.000000

[ bonds ]
;  ai    aj funct  r  k
    1     2     1  1.0930e-01  2.8108e+05
    1     3     1  1.0930e-01  2.8108e+05
    1     4     1  1.0930e-01  2.8108e+05
    5     6     1  9.7400e-02  3.0928e+05
    1     5     1  1.4260e-01  2.6284e+05

[ pairs ]
;  ai    aj funct
     2      6      1
     3      6      1
     4      6      1

[ angles ]
;  ai    aj    ak funct  theta   cth
    1     5     6     1  1.0816e+02  3.9413e+02
    2     1     3     1  1.0955e+02  3.2803e+02
    2     1     4     1  1.0955e+02  3.2803e+02
    2     1     5     1  1.0988e+02  4.2677e+02
    3     1     4     1  1.0955e+02  3.2803e+02
    3     1     5     1  1.0988e+02  4.2677e+02
    4     1     5     1  1.0988e+02  4.2677e+02

[ dihedrals ]
;i  j   k  l	 func	C0  ...  C5
    2    1    5    6      3     0.69873     2.09618     0.00000    -2.79491     0.00000     0.00000	;
    3    1    5    6      3     0.69873     2.09618     0.00000    -2.79491     0.00000     0.00000	;
    4    1    5    6      3     0.69873     2.09618     0.00000    -2.79491     0.00000     0.00000	;
