# Supplementary material for: Development of an AMBER-Compatible Force Field for Gold Nanoclusters Protected by N‑Heterocyclic Carbenes
Source: J Chem Theory Comput. 2025 Sep 9;21(23):12121–32. doi: 10.1021/acs.jctc.5c00945 (PMC12874363; doi:10.1021/acs.jctc.5c00945)
Supplement: Supplementary file 2 [file ct5c00945_si_002.zip › FF_files/8-au25/Au25NHC10Br8.itp]

[ moleculetype ]
; Name            nrexcl
Au25NHC10Br8              3

[ atoms ]
;   nr       type  resnr residue  atom   cgnr     charge       mass  typeB    chargeB      massB
; residue   1 CLU rtp CLU  q  0.0
     1         Au      1    CLU     Au      1          0    196.967   ; qtot 0
; residue   2 CLU rtp CLU  q  0.0
     2         Au      2    CLU     Au      2          0    196.967   ; qtot 0
; residue   3 AUL rtp AUL  q  0.0
     3        AUL      3    AUL    AUL      3          0    196.967   ; qtot 0
; residue   4 AUL rtp AUL  q  0.0
     4        AUL      4    AUL    AUL      4          0    196.967   ; qtot 0
; residue   5 AUL rtp AUL  q  0.0
     5        AUL      5    AUL    AUL      5          0    196.967   ; qtot 0
; residue   6 AUL rtp AUL  q  0.0
     6        AUL      6    AUL    AUL      6          0    196.967   ; qtot 0
; residue   7 AUL rtp AUL  q  0.0
     7        AUL      7    AUL    AUL      7          0    196.967   ; qtot 0
; residue   8 AUL rtp AUL  q  0.0
     8        AUL      8    AUL    AUL      8          0    196.967   ; qtot 0
; residue   9 AUL rtp AUL  q  0.0
     9        AUL      9    AUL    AUL      9          0    196.967   ; qtot 0
; residue  10 AUL rtp AUL  q  0.0
    10        AUL     10    AUL    AUL     10          0    196.967   ; qtot 0
; residue  11 AUL rtp AUL  q  0.0
    11        AUL     11    AUL    AUL     11          0    196.967   ; qtot 0
; residue  12 AUL rtp AUL  q  0.0
    12        AUL     12    AUL    AUL     12          0    196.967   ; qtot 0
; residue  13 AUL rtp AUL  q  0.0
    13        AUL     13    AUL    AUL     13          0    196.967   ; qtot 0
; residue  14 AUL rtp AUL  q  0.0
    14        AUL     14    AUL    AUL     14          0    196.967   ; qtot 0
; residue  15 AUL rtp AUL  q  0.0
    15        AUL     15    AUL    AUL     15          0    196.967   ; qtot 0
; residue  16 AUL rtp AUL  q  0.0
    16        AUL     16    AUL    AUL     16          0    196.967   ; qtot 0
; residue  17 AUL rtp AUL  q  0.0
    17        AUL     17    AUL    AUL     17          0    196.967   ; qtot 0
; residue  18 AUL rtp AUL  q  0.0
    18        AUL     18    AUL    AUL     18          0    196.967   ; qtot 0
; residue  19 AUL rtp AUL  q  0.0
    19        AUL     19    AUL    AUL     19          0    196.967   ; qtot 0
; residue  20 AUL rtp AUL  q  0.0
    20        AUL     20    AUL    AUL     20          0    196.967   ; qtot 0
; residue  21 AUL rtp AUL  q  0.0
    21        AUL     21    AUL    AUL     21          0    196.967   ; qtot 0
; residue  22 AUL rtp AUL  q  0.0
    22        AUL     22    AUL    AUL     22          0    196.967   ; qtot 0
; residue  23 AUL rtp AUL  q  0.0
    23        AUL     23    AUL    AUL     23          0    196.967   ; qtot 0
; residue  24 AUL rtp AUL  q  0.0
    24        AUL     24    AUL    AUL     24          0    196.967   ; qtot 0
; residue  25 AUL rtp AUL  q  0.0
    25        AUL     25    AUL    AUL     25          0    196.967   ; qtot 0
; residue  26 BRC rtp BRC  q -0.5
    26        BRC     26    BRC    BRC     26       -0.5       79.9   ; qtot -0.5
; residue  27 BRC rtp BRC  q -0.5
    27        BRC     27    BRC    BRC     27       -0.5       79.9   ; qtot -1
; residue  28 BRC rtp BRC  q -0.5
    28        BRC     28    BRC    BRC     28       -0.5       79.9   ; qtot -1.5
; residue  29 BRC rtp BRC  q -0.5
    29        BRC     29    BRC    BRC     29       -0.5       79.9   ; qtot -2
; residue  30 BRC rtp BRC  q -0.5
    30        BRC     30    BRC    BRC     30       -0.5       79.9   ; qtot -2.5
; residue  31 BRC rtp BRC  q -0.5
    31        BRC     31    BRC    BRC     31       -0.5       79.9   ; qtot -3
; residue  32 BRC rtp BRC  q -0.5
    32        BRC     32    BRC    BRC     32       -0.5       79.9   ; qtot -3.5
; residue  33 BRC rtp BRC  q -0.5
    33        BRC     33    BRC    BRC     33       -0.5       79.9   ; qtot -4
; residue  34 NHM rtp NHM  q  0.0
    34         N2     34    NHM     N1     34   -0.03034      14.01
    35         N2     34    NHM     N2     35   -0.03034      14.01
    36         CQ     34    NHM     C1     36   0.132086      12.01
    37         CA     34    NHM     C2     37   0.063502      12.01
    38         CA     34    NHM     C3     38   0.063502      12.01
    39         CA     34    NHM     C4     39  -0.129752      12.01
    40         HA     34    NHM     H4     40   0.139263      1.008
    41         CA     34    NHM     C5     41  -0.197687      12.01
    42         HA     34    NHM     H5     42   0.155618      1.008
    43         CA     34    NHM     C6     43  -0.197687      12.01
    44         HA     34    NHM     H6     44   0.155618      1.008
    45         CA     34    NHM     C7     45  -0.129752      12.01
    46         HA     34    NHM     H7     46   0.139263      1.008
    47         CT     34    NHM     C8     47   0.112018      12.01
    48         H1     34    NHM    H81     48  -0.140017      1.008
    49         H1     34    NHM    H82     49  -0.140017      1.008
    50         CA     34    NHM     C9     50  -0.007714      12.01
    51         CA     34    NHM    C10     51   0.003584      12.01
    52         CT     34    NHM    C11     52   0.054659      12.01
    53         HC     34    NHM   H111     53   0.011084      1.008
    54         HC     34    NHM   H112     54   0.011084      1.008
    55         HC     34    NHM   H113     55   0.011084      1.008
    56         CA     34    NHM    C12     56   -0.21364      12.01
    57         HA     34    NHM    H12     57   0.148732      1.008
    58         CA     34    NHM    C13     58    0.07149      12.01
    59         CT     34    NHM    C14     59  -0.343085      12.01
    60         HC     34    NHM   H141     60   0.109168      1.008
    61         HC     34    NHM   H142     61   0.109168      1.008
    62         HC     34    NHM   H143     62   0.109168      1.008
    63         CA     34    NHM    C15     63   -0.21364      12.01
    64         HA     34    NHM    H15     64   0.148732      1.008
    65         CA     34    NHM    C16     65   0.003584      12.01
    66         CT     34    NHM    C17     66   0.054659      12.01
    67         HC     34    NHM   H171     67   0.011084      1.008
    68         HC     34    NHM   H172     68   0.011084      1.008
    69         HC     34    NHM   H173     69   0.011084      1.008
    70         CT     34    NHM    C18     70   0.112018      12.01
    71         H1     34    NHM   H181     71  -0.140017      1.008
    72         H1     34    NHM   H182     72  -0.140017      1.008
    73         CA     34    NHM    C19     73  -0.007714      12.01
    74         CA     34    NHM    C20     74   0.003584      12.01
    75         CT     34    NHM    C21     75   0.054659      12.01
    76         HC     34    NHM   H211     76   0.011084      1.008
    77         HC     34    NHM   H212     77   0.011084      1.008
    78         HC     34    NHM   H213     78   0.011084      1.008
    79         CA     34    NHM    C22     79   -0.21364      12.01
    80         HA     34    NHM    H22     80   0.148732      1.008
    81         CA     34    NHM    C23     81    0.07149      12.01
    82         CT     34    NHM    C24     82  -0.343085      12.01
    83         HC     34    NHM   H241     83   0.109168      1.008
    84         HC     34    NHM   H242     84   0.109168      1.008
    85         HC     34    NHM   H243     85   0.109168      1.008
    86         CA     34    NHM    C25     86   -0.21364      12.01
    87         HA     34    NHM    H25     87   0.148732      1.008
    88         CA     34    NHM    C26     88   0.003584      12.01
    89         CT     34    NHM    C27     89   0.054659      12.01
    90         HC     34    NHM   H271     90   0.011084      1.008
    91         HC     34    NHM   H272     91   0.011084      1.008
    92         HC     34    NHM   H273     92   0.011084      1.008   ; qtot -4
; residue  35 NHM rtp NHM  q  0.0
    93         N2     35    NHM     N1     93   -0.03034      14.01
    94         N2     35    NHM     N2     94   -0.03034      14.01
    95         CQ     35    NHM     C1     95   0.132086      12.01
    96         CA     35    NHM     C2     96   0.063502      12.01
    97         CA     35    NHM     C3     97   0.063502      12.01
    98         CA     35    NHM     C4     98  -0.129752      12.01
    99         HA     35    NHM     H4     99   0.139263      1.008
   100         CA     35    NHM     C5    100  -0.197687      12.01
   101         HA     35    NHM     H5    101   0.155618      1.008
   102         CA     35    NHM     C6    102  -0.197687      12.01
   103         HA     35    NHM     H6    103   0.155618      1.008
   104         CA     35    NHM     C7    104  -0.129752      12.01
   105         HA     35    NHM     H7    105   0.139263      1.008
   106         CT     35    NHM     C8    106   0.112018      12.01
   107         H1     35    NHM    H81    107  -0.140017      1.008
   108         H1     35    NHM    H82    108  -0.140017      1.008
   109         CA     35    NHM     C9    109  -0.007714      12.01
   110         CA     35    NHM    C10    110   0.003584      12.01
   111         CT     35    NHM    C11    111   0.054659      12.01
   112         HC     35    NHM   H111    112   0.011084      1.008
   113         HC     35    NHM   H112    113   0.011084      1.008
   114         HC     35    NHM   H113    114   0.011084      1.008
   115         CA     35    NHM    C12    115   -0.21364      12.01
   116         HA     35    NHM    H12    116   0.148732      1.008
   117         CA     35    NHM    C13    117    0.07149      12.01
   118         CT     35    NHM    C14    118  -0.343085      12.01
   119         HC     35    NHM   H141    119   0.109168      1.008
   120         HC     35    NHM   H142    120   0.109168      1.008
   121         HC     35    NHM   H143    121   0.109168      1.008
   122         CA     35    NHM    C15    122   -0.21364      12.01
   123         HA     35    NHM    H15    123   0.148732      1.008
   124         CA     35    NHM    C16    124   0.003584      12.01
   125         CT     35    NHM    C17    125   0.054659      12.01
   126         HC     35    NHM   H171    126   0.011084      1.008
   127         HC     35    NHM   H172    127   0.011084      1.008
   128         HC     35    NHM   H173    128   0.011084      1.008
   129         CT     35    NHM    C18    129   0.112018      12.01
   130         H1     35    NHM   H181    130  -0.140017      1.008
   131         H1     35    NHM   H182    131  -0.140017      1.008
   132         CA     35    NHM    C19    132  -0.007714      12.01
   133         CA     35    NHM    C20    133   0.003584      12.01
   134         CT     35    NHM    C21    134   0.054659      12.01
   135         HC     35    NHM   H211    135   0.011084      1.008
   136         HC     35    NHM   H212    136   0.011084      1.008
   137         HC     35    NHM   H213    137   0.011084      1.008
   138         CA     35    NHM    C22    138   -0.21364      12.01
   139         HA     35    NHM    H22    139   0.148732      1.008
   140         CA     35    NHM    C23    140    0.07149      12.01
   141         CT     35    NHM    C24    141  -0.343085      12.01
   142         HC     35    NHM   H241    142   0.109168      1.008
   143         HC     35    NHM   H242    143   0.109168      1.008
   144         HC     35    NHM   H243    144   0.109168      1.008
   145         CA     35    NHM    C25    145   -0.21364      12.01
   146         HA     35    NHM    H25    146   0.148732      1.008
   147         CA     35    NHM    C26    147   0.003584      12.01
   148         CT     35    NHM    C27    148   0.054659      12.01
   149         HC     35    NHM   H271    149   0.011084      1.008
   150         HC     35    NHM   H272    150   0.011084      1.008
   151         HC     35    NHM   H273    151   0.011084      1.008   ; qtot -4
; residue  36 NHM rtp NHM  q  0.0
   152         N2     36    NHM     N1    152   -0.03034      14.01
   153         N2     36    NHM     N2    153   -0.03034      14.01
   154         CQ     36    NHM     C1    154   0.132086      12.01
   155         CA     36    NHM     C2    155   0.063502      12.01
   156         CA     36    NHM     C3    156   0.063502      12.01
   157         CA     36    NHM     C4    157  -0.129752      12.01
   158         HA     36    NHM     H4    158   0.139263      1.008
   159         CA     36    NHM     C5    159  -0.197687      12.01
   160         HA     36    NHM     H5    160   0.155618      1.008
   161         CA     36    NHM     C6    161  -0.197687      12.01
   162         HA     36    NHM     H6    162   0.155618      1.008
   163         CA     36    NHM     C7    163  -0.129752      12.01
   164         HA     36    NHM     H7    164   0.139263      1.008
   165         CT     36    NHM     C8    165   0.112018      12.01
   166         H1     36    NHM    H81    166  -0.140017      1.008
   167         H1     36    NHM    H82    167  -0.140017      1.008
   168         CA     36    NHM     C9    168  -0.007714      12.01
   169         CA     36    NHM    C10    169   0.003584      12.01
   170         CT     36    NHM    C11    170   0.054659      12.01
   171         HC     36    NHM   H111    171   0.011084      1.008
   172         HC     36    NHM   H112    172   0.011084      1.008
   173         HC     36    NHM   H113    173   0.011084      1.008
   174         CA     36    NHM    C12    174   -0.21364      12.01
   175         HA     36    NHM    H12    175   0.148732      1.008
   176         CA     36    NHM    C13    176    0.07149      12.01
   177         CT     36    NHM    C14    177  -0.343085      12.01
   178         HC     36    NHM   H141    178   0.109168      1.008
   179         HC     36    NHM   H142    179   0.109168      1.008
   180         HC     36    NHM   H143    180   0.109168      1.008
   181         CA     36    NHM    C15    181   -0.21364      12.01
   182         HA     36    NHM    H15    182   0.148732      1.008
   183         CA     36    NHM    C16    183   0.003584      12.01
   184         CT     36    NHM    C17    184   0.054659      12.01
   185         HC     36    NHM   H171    185   0.011084      1.008
   186         HC     36    NHM   H172    186   0.011084      1.008
   187         HC     36    NHM   H173    187   0.011084      1.008
   188         CT     36    NHM    C18    188   0.112018      12.01
   189         H1     36    NHM   H181    189  -0.140017      1.008
   190         H1     36    NHM   H182    190  -0.140017      1.008
   191         CA     36    NHM    C19    191  -0.007714      12.01
   192         CA     36    NHM    C20    192   0.003584      12.01
   193         CT     36    NHM    C21    193   0.054659      12.01
   194         HC     36    NHM   H211    194   0.011084      1.008
   195         HC     36    NHM   H212    195   0.011084      1.008
   196         HC     36    NHM   H213    196   0.011084      1.008
   197         CA     36    NHM    C22    197   -0.21364      12.01
   198         HA     36    NHM    H22    198   0.148732      1.008
   199         CA     36    NHM    C23    199    0.07149      12.01
   200         CT     36    NHM    C24    200  -0.343085      12.01
   201         HC     36    NHM   H241    201   0.109168      1.008
   202         HC     36    NHM   H242    202   0.109168      1.008
   203         HC     36    NHM   H243    203   0.109168      1.008
   204         CA     36    NHM    C25    204   -0.21364      12.01
   205         HA     36    NHM    H25    205   0.148732      1.008
   206         CA     36    NHM    C26    206   0.003584      12.01
   207         CT     36    NHM    C27    207   0.054659      12.01
   208         HC     36    NHM   H271    208   0.011084      1.008
   209         HC     36    NHM   H272    209   0.011084      1.008
   210         HC     36    NHM   H273    210   0.011084      1.008   ; qtot -4
; residue  37 NHM rtp NHM  q  0.0
   211         N2     37    NHM     N1    211   -0.03034      14.01
   212         N2     37    NHM     N2    212   -0.03034      14.01
   213         CQ     37    NHM     C1    213   0.132086      12.01
   214         CA     37    NHM     C2    214   0.063502      12.01
   215         CA     37    NHM     C3    215   0.063502      12.01
   216         CA     37    NHM     C4    216  -0.129752      12.01
   217         HA     37    NHM     H4    217   0.139263      1.008
   218         CA     37    NHM     C5    218  -0.197687      12.01
   219         HA     37    NHM     H5    219   0.155618      1.008
   220         CA     37    NHM     C6    220  -0.197687      12.01
   221         HA     37    NHM     H6    221   0.155618      1.008
   222         CA     37    NHM     C7    222  -0.129752      12.01
   223         HA     37    NHM     H7    223   0.139263      1.008
   224         CT     37    NHM     C8    224   0.112018      12.01
   225         H1     37    NHM    H81    225  -0.140017      1.008
   226         H1     37    NHM    H82    226  -0.140017      1.008
   227         CA     37    NHM     C9    227  -0.007714      12.01
   228         CA     37    NHM    C10    228   0.003584      12.01
   229         CT     37    NHM    C11    229   0.054659      12.01
   230         HC     37    NHM   H111    230   0.011084      1.008
   231         HC     37    NHM   H112    231   0.011084      1.008
   232         HC     37    NHM   H113    232   0.011084      1.008
   233         CA     37    NHM    C12    233   -0.21364      12.01
   234         HA     37    NHM    H12    234   0.148732      1.008
   235         CA     37    NHM    C13    235    0.07149      12.01
   236         CT     37    NHM    C14    236  -0.343085      12.01
   237         HC     37    NHM   H141    237   0.109168      1.008
   238         HC     37    NHM   H142    238   0.109168      1.008
   239         HC     37    NHM   H143    239   0.109168      1.008
   240         CA     37    NHM    C15    240   -0.21364      12.01
   241         HA     37    NHM    H15    241   0.148732      1.008
   242         CA     37    NHM    C16    242   0.003584      12.01
   243         CT     37    NHM    C17    243   0.054659      12.01
   244         HC     37    NHM   H171    244   0.011084      1.008
   245         HC     37    NHM   H172    245   0.011084      1.008
   246         HC     37    NHM   H173    246   0.011084      1.008
   247         CT     37    NHM    C18    247   0.112018      12.01
   248         H1     37    NHM   H181    248  -0.140017      1.008
   249         H1     37    NHM   H182    249  -0.140017      1.008
   250         CA     37    NHM    C19    250  -0.007714      12.01
   251         CA     37    NHM    C20    251   0.003584      12.01
   252         CT     37    NHM    C21    252   0.054659      12.01
   253         HC     37    NHM   H211    253   0.011084      1.008
   254         HC     37    NHM   H212    254   0.011084      1.008
   255         HC     37    NHM   H213    255   0.011084      1.008
   256         CA     37    NHM    C22    256   -0.21364      12.01
   257         HA     37    NHM    H22    257   0.148732      1.008
   258         CA     37    NHM    C23    258    0.07149      12.01
   259         CT     37    NHM    C24    259  -0.343085      12.01
   260         HC     37    NHM   H241    260   0.109168      1.008
   261         HC     37    NHM   H242    261   0.109168      1.008
   262         HC     37    NHM   H243    262   0.109168      1.008
   263         CA     37    NHM    C25    263   -0.21364      12.01
   264         HA     37    NHM    H25    264   0.148732      1.008
   265         CA     37    NHM    C26    265   0.003584      12.01
   266         CT     37    NHM    C27    266   0.054659      12.01
   267         HC     37    NHM   H271    267   0.011084      1.008
   268         HC     37    NHM   H272    268   0.011084      1.008
   269         HC     37    NHM   H273    269   0.011084      1.008   ; qtot -4
; residue  38 NHM rtp NHM  q  0.0
   270         N2     38    NHM     N1    270   -0.03034      14.01
   271         N2     38    NHM     N2    271   -0.03034      14.01
   272         CQ     38    NHM     C1    272   0.132086      12.01
   273         CA     38    NHM     C2    273   0.063502      12.01
   274         CA     38    NHM     C3    274   0.063502      12.01
   275         CA     38    NHM     C4    275  -0.129752      12.01
   276         HA     38    NHM     H4    276   0.139263      1.008
   277         CA     38    NHM     C5    277  -0.197687      12.01
   278         HA     38    NHM     H5    278   0.155618      1.008
   279         CA     38    NHM     C6    279  -0.197687      12.01
   280         HA     38    NHM     H6    280   0.155618      1.008
   281         CA     38    NHM     C7    281  -0.129752      12.01
   282         HA     38    NHM     H7    282   0.139263      1.008
   283         CT     38    NHM     C8    283   0.112018      12.01
   284         H1     38    NHM    H81    284  -0.140017      1.008
   285         H1     38    NHM    H82    285  -0.140017      1.008
   286         CA     38    NHM     C9    286  -0.007714      12.01
   287         CA     38    NHM    C10    287   0.003584      12.01
   288         CT     38    NHM    C11    288   0.054659      12.01
   289         HC     38    NHM   H111    289   0.011084      1.008
   290         HC     38    NHM   H112    290   0.011084      1.008
   291         HC     38    NHM   H113    291   0.011084      1.008
   292         CA     38    NHM    C12    292   -0.21364      12.01
   293         HA     38    NHM    H12    293   0.148732      1.008
   294         CA     38    NHM    C13    294    0.07149      12.01
   295         CT     38    NHM    C14    295  -0.343085      12.01
   296         HC     38    NHM   H141    296   0.109168      1.008
   297         HC     38    NHM   H142    297   0.109168      1.008
   298         HC     38    NHM   H143    298   0.109168      1.008
   299         CA     38    NHM    C15    299   -0.21364      12.01
   300         HA     38    NHM    H15    300   0.148732      1.008
   301         CA     38    NHM    C16    301   0.003584      12.01
   302         CT     38    NHM    C17    302   0.054659      12.01
   303         HC     38    NHM   H171    303   0.011084      1.008
   304         HC     38    NHM   H172    304   0.011084      1.008
   305         HC     38    NHM   H173    305   0.011084      1.008
   306         CT     38    NHM    C18    306   0.112018      12.01
   307         H1     38    NHM   H181    307  -0.140017      1.008
   308         H1     38    NHM   H182    308  -0.140017      1.008
   309         CA     38    NHM    C19    309  -0.007714      12.01
   310         CA     38    NHM    C20    310   0.003584      12.01
   311         CT     38    NHM    C21    311   0.054659      12.01
   312         HC     38    NHM   H211    312   0.011084      1.008
   313         HC     38    NHM   H212    313   0.011084      1.008
   314         HC     38    NHM   H213    314   0.011084      1.008
   315         CA     38    NHM    C22    315   -0.21364      12.01
   316         HA     38    NHM    H22    316   0.148732      1.008
   317         CA     38    NHM    C23    317    0.07149      12.01
   318         CT     38    NHM    C24    318  -0.343085      12.01
   319         HC     38    NHM   H241    319   0.109168      1.008
   320         HC     38    NHM   H242    320   0.109168      1.008
   321         HC     38    NHM   H243    321   0.109168      1.008
   322         CA     38    NHM    C25    322   -0.21364      12.01
   323         HA     38    NHM    H25    323   0.148732      1.008
   324         CA     38    NHM    C26    324   0.003584      12.01
   325         CT     38    NHM    C27    325   0.054659      12.01
   326         HC     38    NHM   H271    326   0.011084      1.008
   327         HC     38    NHM   H272    327   0.011084      1.008
   328         HC     38    NHM   H273    328   0.011084      1.008   ; qtot -4
; residue  39 NHM rtp NHM  q  0.0
   329         N2     39    NHM     N1    329   -0.03034      14.01
   330         N2     39    NHM     N2    330   -0.03034      14.01
   331         CQ     39    NHM     C1    331   0.132086      12.01
   332         CA     39    NHM     C2    332   0.063502      12.01
   333         CA     39    NHM     C3    333   0.063502      12.01
   334         CA     39    NHM     C4    334  -0.129752      12.01
   335         HA     39    NHM     H4    335   0.139263      1.008
   336         CA     39    NHM     C5    336  -0.197687      12.01
   337         HA     39    NHM     H5    337   0.155618      1.008
   338         CA     39    NHM     C6    338  -0.197687      12.01
   339         HA     39    NHM     H6    339   0.155618      1.008
   340         CA     39    NHM     C7    340  -0.129752      12.01
   341         HA     39    NHM     H7    341   0.139263      1.008
   342         CT     39    NHM     C8    342   0.112018      12.01
   343         H1     39    NHM    H81    343  -0.140017      1.008
   344         H1     39    NHM    H82    344  -0.140017      1.008
   345         CA     39    NHM     C9    345  -0.007714      12.01
   346         CA     39    NHM    C10    346   0.003584      12.01
   347         CT     39    NHM    C11    347   0.054659      12.01
   348         HC     39    NHM   H111    348   0.011084      1.008
   349         HC     39    NHM   H112    349   0.011084      1.008
   350         HC     39    NHM   H113    350   0.011084      1.008
   351         CA     39    NHM    C12    351   -0.21364      12.01
   352         HA     39    NHM    H12    352   0.148732      1.008
   353         CA     39    NHM    C13    353    0.07149      12.01
   354         CT     39    NHM    C14    354  -0.343085      12.01
   355         HC     39    NHM   H141    355   0.109168      1.008
   356         HC     39    NHM   H142    356   0.109168      1.008
   357         HC     39    NHM   H143    357   0.109168      1.008
   358         CA     39    NHM    C15    358   -0.21364      12.01
   359         HA     39    NHM    H15    359   0.148732      1.008
   360         CA     39    NHM    C16    360   0.003584      12.01
   361         CT     39    NHM    C17    361   0.054659      12.01
   362         HC     39    NHM   H171    362   0.011084      1.008
   363         HC     39    NHM   H172    363   0.011084      1.008
   364         HC     39    NHM   H173    364   0.011084      1.008
   365         CT     39    NHM    C18    365   0.112018      12.01
   366         H1     39    NHM   H181    366  -0.140017      1.008
   367         H1     39    NHM   H182    367  -0.140017      1.008
   368         CA     39    NHM    C19    368  -0.007714      12.01
   369         CA     39    NHM    C20    369   0.003584      12.01
   370         CT     39    NHM    C21    370   0.054659      12.01
   371         HC     39    NHM   H211    371   0.011084      1.008
   372         HC     39    NHM   H212    372   0.011084      1.008
   373         HC     39    NHM   H213    373   0.011084      1.008
   374         CA     39    NHM    C22    374   -0.21364      12.01
   375         HA     39    NHM    H22    375   0.148732      1.008
   376         CA     39    NHM    C23    376    0.07149      12.01
   377         CT     39    NHM    C24    377  -0.343085      12.01
   378         HC     39    NHM   H241    378   0.109168      1.008
   379         HC     39    NHM   H242    379   0.109168      1.008
   380         HC     39    NHM   H243    380   0.109168      1.008
   381         CA     39    NHM    C25    381   -0.21364      12.01
   382         HA     39    NHM    H25    382   0.148732      1.008
   383         CA     39    NHM    C26    383   0.003584      12.01
   384         CT     39    NHM    C27    384   0.054659      12.01
   385         HC     39    NHM   H271    385   0.011084      1.008
   386         HC     39    NHM   H272    386   0.011084      1.008
   387         HC     39    NHM   H273    387   0.011084      1.008   ; qtot -4
; residue  40 NHM rtp NHM  q  0.0
   388         N2     40    NHM     N1    388   -0.03034      14.01
   389         N2     40    NHM     N2    389   -0.03034      14.01
   390         CQ     40    NHM     C1    390   0.132086      12.01
   391         CA     40    NHM     C2    391   0.063502      12.01
   392         CA     40    NHM     C3    392   0.063502      12.01
   393         CA     40    NHM     C4    393  -0.129752      12.01
   394         HA     40    NHM     H4    394   0.139263      1.008
   395         CA     40    NHM     C5    395  -0.197687      12.01
   396         HA     40    NHM     H5    396   0.155618      1.008
   397         CA     40    NHM     C6    397  -0.197687      12.01
   398         HA     40    NHM     H6    398   0.155618      1.008
   399         CA     40    NHM     C7    399  -0.129752      12.01
   400         HA     40    NHM     H7    400   0.139263      1.008
   401         CT     40    NHM     C8    401   0.112018      12.01
   402         H1     40    NHM    H81    402  -0.140017      1.008
   403         H1     40    NHM    H82    403  -0.140017      1.008
   404         CA     40    NHM     C9    404  -0.007714      12.01
   405         CA     40    NHM    C10    405   0.003584      12.01
   406         CT     40    NHM    C11    406   0.054659      12.01
   407         HC     40    NHM   H111    407   0.011084      1.008
   408         HC     40    NHM   H112    408   0.011084      1.008
   409         HC     40    NHM   H113    409   0.011084      1.008
   410         CA     40    NHM    C12    410   -0.21364      12.01
   411         HA     40    NHM    H12    411   0.148732      1.008
   412         CA     40    NHM    C13    412    0.07149      12.01
   413         CT     40    NHM    C14    413  -0.343085      12.01
   414         HC     40    NHM   H141    414   0.109168      1.008
   415         HC     40    NHM   H142    415   0.109168      1.008
   416         HC     40    NHM   H143    416   0.109168      1.008
   417         CA     40    NHM    C15    417   -0.21364      12.01
   418         HA     40    NHM    H15    418   0.148732      1.008
   419         CA     40    NHM    C16    419   0.003584      12.01
   420         CT     40    NHM    C17    420   0.054659      12.01
   421         HC     40    NHM   H171    421   0.011084      1.008
   422         HC     40    NHM   H172    422   0.011084      1.008
   423         HC     40    NHM   H173    423   0.011084      1.008
   424         CT     40    NHM    C18    424   0.112018      12.01
   425         H1     40    NHM   H181    425  -0.140017      1.008
   426         H1     40    NHM   H182    426  -0.140017      1.008
   427         CA     40    NHM    C19    427  -0.007714      12.01
   428         CA     40    NHM    C20    428   0.003584      12.01
   429         CT     40    NHM    C21    429   0.054659      12.01
   430         HC     40    NHM   H211    430   0.011084      1.008
   431         HC     40    NHM   H212    431   0.011084      1.008
   432         HC     40    NHM   H213    432   0.011084      1.008
   433         CA     40    NHM    C22    433   -0.21364      12.01
   434         HA     40    NHM    H22    434   0.148732      1.008
   435         CA     40    NHM    C23    435    0.07149      12.01
   436         CT     40    NHM    C24    436  -0.343085      12.01
   437         HC     40    NHM   H241    437   0.109168      1.008
   438         HC     40    NHM   H242    438   0.109168      1.008
   439         HC     40    NHM   H243    439   0.109168      1.008
   440         CA     40    NHM    C25    440   -0.21364      12.01
   441         HA     40    NHM    H25    441   0.148732      1.008
   442         CA     40    NHM    C26    442   0.003584      12.01
   443         CT     40    NHM    C27    443   0.054659      12.01
   444         HC     40    NHM   H271    444   0.011084      1.008
   445         HC     40    NHM   H272    445   0.011084      1.008
   446         HC     40    NHM   H273    446   0.011084      1.008   ; qtot -4
; residue  41 NHM rtp NHM  q  0.0
   447         N2     41    NHM     N1    447   -0.03034      14.01
   448         N2     41    NHM     N2    448   -0.03034      14.01
   449         CQ     41    NHM     C1    449   0.132086      12.01
   450         CA     41    NHM     C2    450   0.063502      12.01
   451         CA     41    NHM     C3    451   0.063502      12.01
   452         CA     41    NHM     C4    452  -0.129752      12.01
   453         HA     41    NHM     H4    453   0.139263      1.008
   454         CA     41    NHM     C5    454  -0.197687      12.01
   455         HA     41    NHM     H5    455   0.155618      1.008
   456         CA     41    NHM     C6    456  -0.197687      12.01
   457         HA     41    NHM     H6    457   0.155618      1.008
   458         CA     41    NHM     C7    458  -0.129752      12.01
   459         HA     41    NHM     H7    459   0.139263      1.008
   460         CT     41    NHM     C8    460   0.112018      12.01
   461         H1     41    NHM    H81    461  -0.140017      1.008
   462         H1     41    NHM    H82    462  -0.140017      1.008
   463         CA     41    NHM     C9    463  -0.007714      12.01
   464         CA     41    NHM    C10    464   0.003584      12.01
   465         CT     41    NHM    C11    465   0.054659      12.01
   466         HC     41    NHM   H111    466   0.011084      1.008
   467         HC     41    NHM   H112    467   0.011084      1.008
   468         HC     41    NHM   H113    468   0.011084      1.008
   469         CA     41    NHM    C12    469   -0.21364      12.01
   470         HA     41    NHM    H12    470   0.148732      1.008
   471         CA     41    NHM    C13    471    0.07149      12.01
   472         CT     41    NHM    C14    472  -0.343085      12.01
   473         HC     41    NHM   H141    473   0.109168      1.008
   474         HC     41    NHM   H142    474   0.109168      1.008
   475         HC     41    NHM   H143    475   0.109168      1.008
   476         CA     41    NHM    C15    476   -0.21364      12.01
   477         HA     41    NHM    H15    477   0.148732      1.008
   478         CA     41    NHM    C16    478   0.003584      12.01
   479         CT     41    NHM    C17    479   0.054659      12.01
   480         HC     41    NHM   H171    480   0.011084      1.008
   481         HC     41    NHM   H172    481   0.011084      1.008
   482         HC     41    NHM   H173    482   0.011084      1.008
   483         CT     41    NHM    C18    483   0.112018      12.01
   484         H1     41    NHM   H181    484  -0.140017      1.008
   485         H1     41    NHM   H182    485  -0.140017      1.008
   486         CA     41    NHM    C19    486  -0.007714      12.01
   487         CA     41    NHM    C20    487   0.003584      12.01
   488         CT     41    NHM    C21    488   0.054659      12.01
   489         HC     41    NHM   H211    489   0.011084      1.008
   490         HC     41    NHM   H212    490   0.011084      1.008
   491         HC     41    NHM   H213    491   0.011084      1.008
   492         CA     41    NHM    C22    492   -0.21364      12.01
   493         HA     41    NHM    H22    493   0.148732      1.008
   494         CA     41    NHM    C23    494    0.07149      12.01
   495         CT     41    NHM    C24    495  -0.343085      12.01
   496         HC     41    NHM   H241    496   0.109168      1.008
   497         HC     41    NHM   H242    497   0.109168      1.008
   498         HC     41    NHM   H243    498   0.109168      1.008
   499         CA     41    NHM    C25    499   -0.21364      12.01
   500         HA     41    NHM    H25    500   0.148732      1.008
   501         CA     41    NHM    C26    501   0.003584      12.01
   502         CT     41    NHM    C27    502   0.054659      12.01
   503         HC     41    NHM   H271    503   0.011084      1.008
   504         HC     41    NHM   H272    504   0.011084      1.008
   505         HC     41    NHM   H273    505   0.011084      1.008   ; qtot -4
; residue  42 NHM rtp NHM  q  0.0
   506         N2     42    NHM     N1    506   -0.03034      14.01
   507         N2     42    NHM     N2    507   -0.03034      14.01
   508         CQ     42    NHM     C1    508   0.132086      12.01
   509         CA     42    NHM     C2    509   0.063502      12.01
   510         CA     42    NHM     C3    510   0.063502      12.01
   511         CA     42    NHM     C4    511  -0.129752      12.01
   512         HA     42    NHM     H4    512   0.139263      1.008
   513         CA     42    NHM     C5    513  -0.197687      12.01
   514         HA     42    NHM     H5    514   0.155618      1.008
   515         CA     42    NHM     C6    515  -0.197687      12.01
   516         HA     42    NHM     H6    516   0.155618      1.008
   517         CA     42    NHM     C7    517  -0.129752      12.01
   518         HA     42    NHM     H7    518   0.139263      1.008
   519         CT     42    NHM     C8    519   0.112018      12.01
   520         H1     42    NHM    H81    520  -0.140017      1.008
   521         H1     42    NHM    H82    521  -0.140017      1.008
   522         CA     42    NHM     C9    522  -0.007714      12.01
   523         CA     42    NHM    C10    523   0.003584      12.01
   524         CT     42    NHM    C11    524   0.054659      12.01
   525         HC     42    NHM   H111    525   0.011084      1.008
   526         HC     42    NHM   H112    526   0.011084      1.008
   527         HC     42    NHM   H113    527   0.011084      1.008
   528         CA     42    NHM    C12    528   -0.21364      12.01
   529         HA     42    NHM    H12    529   0.148732      1.008
   530         CA     42    NHM    C13    530    0.07149      12.01
   531         CT     42    NHM    C14    531  -0.343085      12.01
   532         HC     42    NHM   H141    532   0.109168      1.008
   533         HC     42    NHM   H142    533   0.109168      1.008
   534         HC     42    NHM   H143    534   0.109168      1.008
   535         CA     42    NHM    C15    535   -0.21364      12.01
   536         HA     42    NHM    H15    536   0.148732      1.008
   537         CA     42    NHM    C16    537   0.003584      12.01
   538         CT     42    NHM    C17    538   0.054659      12.01
   539         HC     42    NHM   H171    539   0.011084      1.008
   540         HC     42    NHM   H172    540   0.011084      1.008
   541         HC     42    NHM   H173    541   0.011084      1.008
   542         CT     42    NHM    C18    542   0.112018      12.01
   543         H1     42    NHM   H181    543  -0.140017      1.008
   544         H1     42    NHM   H182    544  -0.140017      1.008
   545         CA     42    NHM    C19    545  -0.007714      12.01
   546         CA     42    NHM    C20    546   0.003584      12.01
   547         CT     42    NHM    C21    547   0.054659      12.01
   548         HC     42    NHM   H211    548   0.011084      1.008
   549         HC     42    NHM   H212    549   0.011084      1.008
   550         HC     42    NHM   H213    550   0.011084      1.008
   551         CA     42    NHM    C22    551   -0.21364      12.01
   552         HA     42    NHM    H22    552   0.148732      1.008
   553         CA     42    NHM    C23    553    0.07149      12.01
   554         CT     42    NHM    C24    554  -0.343085      12.01
   555         HC     42    NHM   H241    555   0.109168      1.008
   556         HC     42    NHM   H242    556   0.109168      1.008
   557         HC     42    NHM   H243    557   0.109168      1.008
   558         CA     42    NHM    C25    558   -0.21364      12.01
   559         HA     42    NHM    H25    559   0.148732      1.008
   560         CA     42    NHM    C26    560   0.003584      12.01
   561         CT     42    NHM    C27    561   0.054659      12.01
   562         HC     42    NHM   H271    562   0.011084      1.008
   563         HC     42    NHM   H272    563   0.011084      1.008
   564         HC     42    NHM   H273    564   0.011084      1.008   ; qtot -4
; residue  43 NHM rtp NHM  q  0.0
   565         N2     43    NHM     N1    565   -0.03034      14.01
   566         N2     43    NHM     N2    566   -0.03034      14.01
   567         CQ     43    NHM     C1    567   0.132086      12.01
   568         CA     43    NHM     C2    568   0.063502      12.01
   569         CA     43    NHM     C3    569   0.063502      12.01
   570         CA     43    NHM     C4    570  -0.129752      12.01
   571         HA     43    NHM     H4    571   0.139263      1.008
   572         CA     43    NHM     C5    572  -0.197687      12.01
   573         HA     43    NHM     H5    573   0.155618      1.008
   574         CA     43    NHM     C6    574  -0.197687      12.01
   575         HA     43    NHM     H6    575   0.155618      1.008
   576         CA     43    NHM     C7    576  -0.129752      12.01
   577         HA     43    NHM     H7    577   0.139263      1.008
   578         CT     43    NHM     C8    578   0.112018      12.01
   579         H1     43    NHM    H81    579  -0.140017      1.008
   580         H1     43    NHM    H82    580  -0.140017      1.008
   581         CA     43    NHM     C9    581  -0.007714      12.01
   582         CA     43    NHM    C10    582   0.003584      12.01
   583         CT     43    NHM    C11    583   0.054659      12.01
   584         HC     43    NHM   H111    584   0.011084      1.008
   585         HC     43    NHM   H112    585   0.011084      1.008
   586         HC     43    NHM   H113    586   0.011084      1.008
   587         CA     43    NHM    C12    587   -0.21364      12.01
   588         HA     43    NHM    H12    588   0.148732      1.008
   589         CA     43    NHM    C13    589    0.07149      12.01
   590         CT     43    NHM    C14    590  -0.343085      12.01
   591         HC     43    NHM   H141    591   0.109168      1.008
   592         HC     43    NHM   H142    592   0.109168      1.008
   593         HC     43    NHM   H143    593   0.109168      1.008
   594         CA     43    NHM    C15    594   -0.21364      12.01
   595         HA     43    NHM    H15    595   0.148732      1.008
   596         CA     43    NHM    C16    596   0.003584      12.01
   597         CT     43    NHM    C17    597   0.054659      12.01
   598         HC     43    NHM   H171    598   0.011084      1.008
   599         HC     43    NHM   H172    599   0.011084      1.008
   600         HC     43    NHM   H173    600   0.011084      1.008
   601         CT     43    NHM    C18    601   0.112018      12.01
   602         H1     43    NHM   H181    602  -0.140017      1.008
   603         H1     43    NHM   H182    603  -0.140017      1.008
   604         CA     43    NHM    C19    604  -0.007714      12.01
   605         CA     43    NHM    C20    605   0.003584      12.01
   606         CT     43    NHM    C21    606   0.054659      12.01
   607         HC     43    NHM   H211    607   0.011084      1.008
   608         HC     43    NHM   H212    608   0.011084      1.008
   609         HC     43    NHM   H213    609   0.011084      1.008
   610         CA     43    NHM    C22    610   -0.21364      12.01
   611         HA     43    NHM    H22    611   0.148732      1.008
   612         CA     43    NHM    C23    612    0.07149      12.01
   613         CT     43    NHM    C24    613  -0.343085      12.01
   614         HC     43    NHM   H241    614   0.109168      1.008
   615         HC     43    NHM   H242    615   0.109168      1.008
   616         HC     43    NHM   H243    616   0.109168      1.008
   617         CA     43    NHM    C25    617   -0.21364      12.01
   618         HA     43    NHM    H25    618   0.148732      1.008
   619         CA     43    NHM    C26    619   0.003584      12.01
   620         CT     43    NHM    C27    620   0.054659      12.01
   621         HC     43    NHM   H271    621   0.011084      1.008
   622         HC     43    NHM   H272    622   0.011084      1.008
   623         HC     43    NHM   H273    623   0.011084      1.008   ; qtot -4

[ bonds ]
;  ai    aj funct            c0            c1            c2            c3
    3     4     1 
    3     5     1 
    3     6     1 
    3     7     1 
    3     8     1 
    3    26     1 
    4     5     1 
    4     8     1 
    4     9     1 
    4    10     1 
    4    36     1 
    5     6     1 
    5    10     1 
    5    11     1 
    5    95     1 
    6     7     1 
    6    11     1 
    6    12     1 
    6   154     1 
    7     8     1 
    7    12     1 
    7    13     1 
    7   213     1 
    8     9     1 
    8    13     1 
    8   272     1 
    9    10     1 
    9    13     1 
    9    14     1 
    9    27     1 
   10    11     1 
   10    14     1 
   10    28     1 
   11    12     1 
   11    14     1 
   11    31     1 
   12    13     1 
   12    14     1 
   12	 30	1
   13    14     1 
   13    29     1 
   14    15     1
   14    16     1
   14    17     1
   14    18     1
   14    19     1 
   15    16     1 
   15    19     1 
   15    20     1 
   15    21     1 
   16    17     1 
   16    21     1 
   16    22     1 
   17    18     1 
   17    22     1 
   17    23     1 
   17    32     1    
   18    19     1 
   18    23     1 
   18    24     1      
   19    20     1 
   19    24     1      
   20    21     1 
   20    24     1 
   20    25     1   
   20   331     1 
   21    22     1 
   21    25     1 
   21   390     1 
   22    23     1 
   22    25     1 
   22   449     1 
   23    24     1 
   23    25     1 
   23   508     1   
   24    25     1 
   24   567     1    
   25    33     1  
   34    36     1 
   34    37     1 
   34    47     1 
   35    36     1 
   35    38     1 
   35    70     1 
   37    38     1 
   37    45     1 
   38    39     1 
   39    40     1 
   39    41     1 
   41    42     1 
   41    43     1 
   43    44     1 
   43    45     1 
   45    46     1 
   47    48     1 
   47    49     1 
   47    50     1 
   50    51     1 
   50    65     1 
   51    52     1 
   51    56     1 
   52    53     1 
   52    54     1 
   52    55     1 
   56    57     1 
   56    58     1 
   58    59     1 
   58    63     1 
   59    60     1 
   59    61     1 
   59    62     1 
   63    64     1 
   63    65     1 
   65    66     1 
   66    67     1 
   66    68     1 
   66    69     1 
   70    71     1 
   70    72     1 
   70    73     1 
   73    74     1 
   73    88     1 
   74    75     1 
   74    79     1 
   75    76     1 
   75    77     1 
   75    78     1 
   79    80     1 
   79    81     1 
   81    82     1 
   81    86     1 
   82    83     1 
   82    84     1 
   82    85     1 
   86    87     1 
   86    88     1 
   88    89     1 
   89    90     1 
   89    91     1 
   89    92     1 
   93    95     1 
   93    96     1 
   93   106     1 
   94    95     1 
   94    97     1 
   94   129     1 
   96    97     1 
   96   104     1 
   97    98     1 
   98    99     1 
   98   100     1 
  100   101     1 
  100   102     1 
  102   103     1 
  102   104     1 
  104   105     1 
  106   107     1 
  106   108     1 
  106   109     1 
  109   110     1 
  109   124     1 
  110   111     1 
  110   115     1 
  111   112     1 
  111   113     1 
  111   114     1 
  115   116     1 
  115   117     1 
  117   118     1 
  117   122     1 
  118   119     1 
  118   120     1 
  118   121     1 
  122   123     1 
  122   124     1 
  124   125     1 
  125   126     1 
  125   127     1 
  125   128     1 
  129   130     1 
  129   131     1 
  129   132     1 
  132   133     1 
  132   147     1 
  133   134     1 
  133   138     1 
  134   135     1 
  134   136     1 
  134   137     1 
  138   139     1 
  138   140     1 
  140   141     1 
  140   145     1 
  141   142     1 
  141   143     1 
  141   144     1 
  145   146     1 
  145   147     1 
  147   148     1 
  148   149     1 
  148   150     1 
  148   151     1 
  152   154     1 
  152   155     1 
  152   165     1 
  153   154     1 
  153   156     1 
  153   188     1 
  155   156     1 
  155   163     1 
  156   157     1 
  157   158     1 
  157   159     1 
  159   160     1 
  159   161     1 
  161   162     1 
  161   163     1 
  163   164     1 
  165   166     1 
  165   167     1 
  165   168     1 
  168   169     1 
  168   183     1 
  169   170     1 
  169   174     1 
  170   171     1 
  170   172     1 
  170   173     1 
  174   175     1 
  174   176     1 
  176   177     1 
  176   181     1 
  177   178     1 
  177   179     1 
  177   180     1 
  181   182     1 
  181   183     1 
  183   184     1 
  184   185     1 
  184   186     1 
  184   187     1 
  188   189     1 
  188   190     1 
  188   191     1 
  191   192     1 
  191   206     1 
  192   193     1 
  192   197     1 
  193   194     1 
  193   195     1 
  193   196     1 
  197   198     1 
  197   199     1 
  199   200     1 
  199   204     1 
  200   201     1 
  200   202     1 
  200   203     1 
  204   205     1 
  204   206     1 
  206   207     1 
  207   208     1 
  207   209     1 
  207   210     1 
  211   213     1 
  211   214     1 
  211   224     1 
  212   213     1 
  212   215     1 
  212   247     1 
  214   215     1 
  214   222     1 
  215   216     1 
  216   217     1 
  216   218     1 
  218   219     1 
  218   220     1 
  220   221     1 
  220   222     1 
  222   223     1 
  224   225     1 
  224   226     1 
  224   227     1 
  227   228     1 
  227   242     1 
  228   229     1 
  228   233     1 
  229   230     1 
  229   231     1 
  229   232     1 
  233   234     1 
  233   235     1 
  235   236     1 
  235   240     1 
  236   237     1 
  236   238     1 
  236   239     1 
  240   241     1 
  240   242     1 
  242   243     1 
  243   244     1 
  243   245     1 
  243   246     1 
  247   248     1 
  247   249     1 
  247   250     1 
  250   251     1 
  250   265     1 
  251   252     1 
  251   256     1 
  252   253     1 
  252   254     1 
  252   255     1 
  256   257     1 
  256   258     1 
  258   259     1 
  258   263     1 
  259   260     1 
  259   261     1 
  259   262     1 
  263   264     1 
  263   265     1 
  265   266     1 
  266   267     1 
  266   268     1 
  266   269     1 
  270   272     1 
  270   273     1 
  270   283     1 
  271   272     1 
  271   274     1 
  271   306     1 
  273   274     1 
  273   281     1 
  274   275     1 
  275   276     1 
  275   277     1 
  277   278     1 
  277   279     1 
  279   280     1 
  279   281     1 
  281   282     1 
  283   284     1 
  283   285     1 
  283   286     1 
  286   287     1 
  286   301     1 
  287   288     1 
  287   292     1 
  288   289     1 
  288   290     1 
  288   291     1 
  292   293     1 
  292   294     1 
  294   295     1 
  294   299     1 
  295   296     1 
  295   297     1 
  295   298     1 
  299   300     1 
  299   301     1 
  301   302     1 
  302   303     1 
  302   304     1 
  302   305     1 
  306   307     1 
  306   308     1 
  306   309     1 
  309   310     1 
  309   324     1 
  310   311     1 
  310   315     1 
  311   312     1 
  311   313     1 
  311   314     1 
  315   316     1 
  315   317     1 
  317   318     1 
  317   322     1 
  318   319     1 
  318   320     1 
  318   321     1 
  322   323     1 
  322   324     1 
  324   325     1 
  325   326     1 
  325   327     1 
  325   328     1 
  329   331     1 
  329   332     1 
  329   342     1 
  330   331     1 
  330   333     1 
  330   365     1 
  332   333     1 
  332   340     1 
  333   334     1 
  334   335     1 
  334   336     1 
  336   337     1 
  336   338     1 
  338   339     1 
  338   340     1 
  340   341     1 
  342   343     1 
  342   344     1 
  342   345     1 
  345   346     1 
  345   360     1 
  346   347     1 
  346   351     1 
  347   348     1 
  347   349     1 
  347   350     1 
  351   352     1 
  351   353     1 
  353   354     1 
  353   358     1 
  354   355     1 
  354   356     1 
  354   357     1 
  358   359     1 
  358   360     1 
  360   361     1 
  361   362     1 
  361   363     1 
  361   364     1 
  365   366     1 
  365   367     1 
  365   368     1 
  368   369     1 
  368   383     1 
  369   370     1 
  369   374     1 
  370   371     1 
  370   372     1 
  370   373     1 
  374   375     1 
  374   376     1 
  376   377     1 
  376   381     1 
  377   378     1 
  377   379     1 
  377   380     1 
  381   382     1 
  381   383     1 
  383   384     1 
  384   385     1 
  384   386     1 
  384   387     1 
  388   390     1 
  388   391     1 
  388   401     1 
  389   390     1 
  389   392     1 
  389   424     1 
  391   392     1 
  391   399     1 
  392   393     1 
  393   394     1 
  393   395     1 
  395   396     1 
  395   397     1 
  397   398     1 
  397   399     1 
  399   400     1 
  401   402     1 
  401   403     1 
  401   404     1 
  404   405     1 
  404   419     1 
  405   406     1 
  405   410     1 
  406   407     1 
  406   408     1 
  406   409     1 
  410   411     1 
  410   412     1 
  412   413     1 
  412   417     1 
  413   414     1 
  413   415     1 
  413   416     1 
  417   418     1 
  417   419     1 
  419   420     1 
  420   421     1 
  420   422     1 
  420   423     1 
  424   425     1 
  424   426     1 
  424   427     1 
  427   428     1 
  427   442     1 
  428   429     1 
  428   433     1 
  429   430     1 
  429   431     1 
  429   432     1 
  433   434     1 
  433   435     1 
  435   436     1 
  435   440     1 
  436   437     1 
  436   438     1 
  436   439     1 
  440   441     1 
  440   442     1 
  442   443     1 
  443   444     1 
  443   445     1 
  443   446     1 
  447   449     1 
  447   450     1 
  447   460     1 
  448   449     1 
  448   451     1 
  448   483     1 
  450   451     1 
  450   458     1 
  451   452     1 
  452   453     1 
  452   454     1 
  454   455     1 
  454   456     1 
  456   457     1 
  456   458     1 
  458   459     1 
  460   461     1 
  460   462     1 
  460   463     1 
  463   464     1 
  463   478     1 
  464   465     1 
  464   469     1 
  465   466     1 
  465   467     1 
  465   468     1 
  469   470     1 
  469   471     1 
  471   472     1 
  471   476     1 
  472   473     1 
  472   474     1 
  472   475     1 
  476   477     1 
  476   478     1 
  478   479     1 
  479   480     1 
  479   481     1 
  479   482     1 
  483   484     1 
  483   485     1 
  483   486     1 
  486   487     1 
  486   501     1 
  487   488     1 
  487   492     1 
  488   489     1 
  488   490     1 
  488   491     1 
  492   493     1 
  492   494     1 
  494   495     1 
  494   499     1 
  495   496     1 
  495   497     1 
  495   498     1 
  499   500     1 
  499   501     1 
  501   502     1 
  502   503     1 
  502   504     1 
  502   505     1 
  506   508     1 
  506   509     1 
  506   519     1 
  507   508     1 
  507   510     1 
  507   542     1 
  509   510     1 
  509   517     1 
  510   511     1 
  511   512     1 
  511   513     1 
  513   514     1 
  513   515     1 
  515   516     1 
  515   517     1 
  517   518     1 
  519   520     1 
  519   521     1 
  519   522     1 
  522   523     1 
  522   537     1 
  523   524     1 
  523   528     1 
  524   525     1 
  524   526     1 
  524   527     1 
  528   529     1 
  528   530     1 
  530   531     1 
  530   535     1 
  531   532     1 
  531   533     1 
  531   534     1 
  535   536     1 
  535   537     1 
  537   538     1 
  538   539     1 
  538   540     1 
  538   541     1 
  542   543     1 
  542   544     1 
  542   545     1 
  545   546     1 
  545   560     1 
  546   547     1 
  546   551     1 
  547   548     1 
  547   549     1 
  547   550     1 
  551   552     1 
  551   553     1 
  553   554     1 
  553   558     1 
  554   555     1 
  554   556     1 
  554   557     1 
  558   559     1 
  558   560     1 
  560   561     1 
  561   562     1 
  561   563     1 
  561   564     1 
  565   567     1 
  565   568     1 
  565   578     1 
  566   567     1 
  566   569     1 
  566   601     1 
  568   569     1 
  568   576     1 
  569   570     1 
  570   571     1 
  570   572     1 
  572   573     1 
  572   574     1 
  574   575     1 
  574   576     1 
  576   577     1 
  578   579     1 
  578   580     1 
  578   581     1 
  581   582     1 
  581   596     1 
  582   583     1 
  582   587     1 
  583   584     1 
  583   585     1 
  583   586     1 
  587   588     1 
  587   589     1 
  589   590     1 
  589   594     1 
  590   591     1 
  590   592     1 
  590   593     1 
  594   595     1 
  594   596     1 
  596   597     1 
  597   598     1 
  597   599     1 
  597   600     1 
  601   602     1 
  601   603     1 
  601   604     1 
  604   605     1 
  604   619     1 
  605   606     1 
  605   610     1 
  606   607     1 
  606   608     1 
  606   609     1 
  610   611     1 
  610   612     1 
  612   613     1 
  612   617     1 
  613   614     1 
  613   615     1 
  613   616     1 
  617   618     1 
  617   619     1 
  619   620     1 
  620   621     1 
  620   622     1 
  620   623     1 

[ pairs ]
;  ai    aj funct            c0            c1            c2            c3
    3    14     1 
    3    15     1 
    3    16     1 
    3    17     1 
    3    27     1 
    3    28     1 
    3    31     1 
    3    34     1 
    3    35     1 
    3    93     1 
    3    94     1 
    3   152     1 
    3   153     1 
    3   211     1 
    3   212     1 
    3   270     1 
    3   271     1 
    4    12     1 
    4    17     1 
    4    31     1 
    4    37     1 
    4    38     1 
    4    47     1 
    4    70     1 
    4    93     1 
    4    94     1 
    4   154     1 
    4   213     1 
    4   270     1 
    4   271     1 
    5    13     1 
    5    15     1 
    5    27     1 
    5    34     1 
    5    35     1 
    5    96     1 
    5    97     1 
    5   106     1 
    5   129     1 
    5   152     1 
    5   153     1 
    5   213     1 
    5   272     1 
    6     9     1 
    6    16     1 
    6    28     1 
    6    36     1 
    6    93     1 
    6    94     1 
    6   155     1 
    6   156     1 
    6   165     1 
    6   188     1 
    6   211     1 
    6   212     1 
    6   272     1 
    7    10     1 
    7    15     1 
    7    17     1 
    7    27     1 
    7    31     1 
    7    36     1 
    7    95     1 
    7   152     1 
    7   153     1 
    7   214     1 
    7   215     1 
    7   224     1 
    7   247     1 
    7   270     1 
    7   271     1 
    8    11     1 
    8    16     1 
    8    28     1 
    8    34     1 
    8    35     1 
    8    95     1 
    8   154     1 
    8   211     1 
    8   212     1 
    8   273     1 
    8   274     1 
    8   283     1 
    8   306     1 
    9    17     1 
    9    26     1 
    9    31     1 
    9    34     1 
    9    35     1 
    9    95     1 
    9   213     1 
    9   270     1 
    9   271     1 
   10    26     1 
   10    34     1 
   10    35     1 
   10    93     1 
   10    94     1 
   10   154     1 
   10   272     1 
   11    15     1 
   11    26     1 
   11    27     1 
   11    36     1 
   11    93     1 
   11    94     1 
   11   152     1 
   11   153     1 
   11   213     1 
   12    15     1 
   12    16     1 
   12    26     1 
   12    27     1 
   12    28     1 
   12    95     1 
   12   152     1 
   12   153     1 
   12   211     1 
   12   212     1 
   12   272     1 
   13    16     1 
   13    17     1 
   13    26     1 
   13    28     1 
   13    31     1 
   13    36     1 
   13   154     1 
   13   211     1 
   13   212     1 
   13   270     1 
   13   271     1 
   14    36     1 
   14    95     1 
   14   154     1 
   14   213     1 
   14   272     1 
   15    16     1 
   15    28     1 
   15    36     1 
   15   272     1 
   16    17     1 
   16    27     1 
   16    31     1 
   16    36     1 
   16    95     1 
   17    28     1 
   17    95     1 
   17   154     1 
   26    36     1 
   26    95     1 
   26   154     1 
   26   213     1 
   26   272     1 
   27    28     1 
   27    36     1 
   27   272     1 
   28    31     1 
   28    36     1 
   28    95     1 
   31    95     1 
   31   154     1 
   34    39     1 
   34    43     1 
   34    46     1 
   34    51     1 
   34    65     1 
   34    70     1 
   35    40     1 
   35    41     1 
   35    45     1 
   35    47     1 
   35    74     1 
   35    88     1 
   36    39     1 
   36    45     1 
   36    48     1 
   36    49     1 
   36    50     1 
   36    71     1 
   36    72     1 
   36    73     1 
   36    95     1 
   36   272     1 
   37    40     1 
   37    41     1 
   37    44     1 
   37    48     1 
   37    49     1 
   37    50     1 
   37    70     1 
   38    42     1 
   38    43     1 
   38    46     1 
   38    47     1 
   38    71     1 
   38    72     1 
   38    73     1 
   39    44     1 
   39    45     1 
   39    70     1 
   40    42     1 
   40    43     1 
   41    46     1 
   42    44     1 
   42    45     1 
   44    46     1 
   45    47     1 
   47    52     1 
   47    56     1 
   47    63     1 
   47    66     1 
   48    51     1 
   48    65     1 
   49    51     1 
   49    65     1 
   50    53     1 
   50    54     1 
   50    55     1 
   50    57     1 
   50    58     1 
   50    64     1 
   50    67     1 
   50    68     1 
   50    69     1 
   51    59     1 
   51    63     1 
   51    66     1 
   52    57     1 
   52    58     1 
   52    65     1 
   53    56     1 
   54    56     1 
   55    56     1 
   56    60     1 
   56    61     1 
   56    62     1 
   56    64     1 
   56    65     1 
   57    59     1 
   57    63     1 
   58    66     1 
   59    64     1 
   59    65     1 
   60    63     1 
   61    63     1 
   62    63     1 
   63    67     1 
   63    68     1 
   63    69     1 
   64    66     1 
   70    75     1 
   70    79     1 
   70    86     1 
   70    89     1 
   71    74     1 
   71    88     1 
   72    74     1 
   72    88     1 
   73    76     1 
   73    77     1 
   73    78     1 
   73    80     1 
   73    81     1 
   73    87     1 
   73    90     1 
   73    91     1 
   73    92     1 
   74    82     1 
   74    86     1 
   74    89     1 
   75    80     1 
   75    81     1 
   75    88     1 
   76    79     1 
   77    79     1 
   78    79     1 
   79    83     1 
   79    84     1 
   79    85     1 
   79    87     1 
   79    88     1 
   80    82     1 
   80    86     1 
   81    89     1 
   82    87     1 
   82    88     1 
   83    86     1 
   84    86     1 
   85    86     1 
   86    90     1 
   86    91     1 
   86    92     1 
   87    89     1 
   93    98     1 
   93   102     1 
   93   105     1 
   93   110     1 
   93   124     1 
   93   129     1 
   94    99     1 
   94   100     1 
   94   104     1 
   94   106     1 
   94   133     1 
   94   147     1 
   95    98     1 
   95   104     1 
   95   107     1 
   95   108     1 
   95   109     1 
   95   130     1 
   95   131     1 
   95   132     1 
   95   154     1 
   96    99     1 
   96   100     1 
   96   103     1 
   96   107     1 
   96   108     1 
   96   109     1 
   96   129     1 
   97   101     1 
   97   102     1 
   97   105     1 
   97   106     1 
   97   130     1 
   97   131     1 
   97   132     1 
   98   103     1 
   98   104     1 
   98   129     1 
   99   101     1 
   99   102     1 
  100   105     1 
  101   103     1 
  101   104     1 
  103   105     1 
  104   106     1 
  106   111     1 
  106   115     1 
  106   122     1 
  106   125     1 
  107   110     1 
  107   124     1 
  108   110     1 
  108   124     1 
  109   112     1 
  109   113     1 
  109   114     1 
  109   116     1 
  109   117     1 
  109   123     1 
  109   126     1 
  109   127     1 
  109   128     1 
  110   118     1 
  110   122     1 
  110   125     1 
  111   116     1 
  111   117     1 
  111   124     1 
  112   115     1 
  113   115     1 
  114   115     1 
  115   119     1 
  115   120     1 
  115   121     1 
  115   123     1 
  115   124     1 
  116   118     1 
  116   122     1 
  117   125     1 
  118   123     1 
  118   124     1 
  119   122     1 
  120   122     1 
  121   122     1 
  122   126     1 
  122   127     1 
  122   128     1 
  123   125     1 
  129   134     1 
  129   138     1 
  129   145     1 
  129   148     1 
  130   133     1 
  130   147     1 
  131   133     1 
  131   147     1 
  132   135     1 
  132   136     1 
  132   137     1 
  132   139     1 
  132   140     1 
  132   146     1 
  132   149     1 
  132   150     1 
  132   151     1 
  133   141     1 
  133   145     1 
  133   148     1 
  134   139     1 
  134   140     1 
  134   147     1 
  135   138     1 
  136   138     1 
  137   138     1 
  138   142     1 
  138   143     1 
  138   144     1 
  138   146     1 
  138   147     1 
  139   141     1 
  139   145     1 
  140   148     1 
  141   146     1 
  141   147     1 
  142   145     1 
  143   145     1 
  144   145     1 
  145   149     1 
  145   150     1 
  145   151     1 
  146   148     1 
  152   157     1 
  152   161     1 
  152   164     1 
  152   169     1 
  152   183     1 
  152   188     1 
  153   158     1 
  153   159     1 
  153   163     1 
  153   165     1 
  153   192     1 
  153   206     1 
  154   157     1 
  154   163     1 
  154   166     1 
  154   167     1 
  154   168     1 
  154   189     1 
  154   190     1 
  154   191     1 
  154   213     1 
  155   158     1 
  155   159     1 
  155   162     1 
  155   166     1 
  155   167     1 
  155   168     1 
  155   188     1 
  156   160     1 
  156   161     1 
  156   164     1 
  156   165     1 
  156   189     1 
  156   190     1 
  156   191     1 
  157   162     1 
  157   163     1 
  157   188     1 
  158   160     1 
  158   161     1 
  159   164     1 
  160   162     1 
  160   163     1 
  162   164     1 
  163   165     1 
  165   170     1 
  165   174     1 
  165   181     1 
  165   184     1 
  166   169     1 
  166   183     1 
  167   169     1 
  167   183     1 
  168   171     1 
  168   172     1 
  168   173     1 
  168   175     1 
  168   176     1 
  168   182     1 
  168   185     1 
  168   186     1 
  168   187     1 
  169   177     1 
  169   181     1 
  169   184     1 
  170   175     1 
  170   176     1 
  170   183     1 
  171   174     1 
  172   174     1 
  173   174     1 
  174   178     1 
  174   179     1 
  174   180     1 
  174   182     1 
  174   183     1 
  175   177     1 
  175   181     1 
  176   184     1 
  177   182     1 
  177   183     1 
  178   181     1 
  179   181     1 
  180   181     1 
  181   185     1 
  181   186     1 
  181   187     1 
  182   184     1 
  188   193     1 
  188   197     1 
  188   204     1 
  188   207     1 
  189   192     1 
  189   206     1 
  190   192     1 
  190   206     1 
  191   194     1 
  191   195     1 
  191   196     1 
  191   198     1 
  191   199     1 
  191   205     1 
  191   208     1 
  191   209     1 
  191   210     1 
  192   200     1 
  192   204     1 
  192   207     1 
  193   198     1 
  193   199     1 
  193   206     1 
  194   197     1 
  195   197     1 
  196   197     1 
  197   201     1 
  197   202     1 
  197   203     1 
  197   205     1 
  197   206     1 
  198   200     1 
  198   204     1 
  199   207     1 
  200   205     1 
  200   206     1 
  201   204     1 
  202   204     1 
  203   204     1 
  204   208     1 
  204   209     1 
  204   210     1 
  205   207     1 
  211   216     1 
  211   220     1 
  211   223     1 
  211   228     1 
  211   242     1 
  211   247     1 
  212   217     1 
  212   218     1 
  212   222     1 
  212   224     1 
  212   251     1 
  212   265     1 
  213   216     1 
  213   222     1 
  213   225     1 
  213   226     1 
  213   227     1 
  213   248     1 
  213   249     1 
  213   250     1 
  213   272     1 
  214   217     1 
  214   218     1 
  214   221     1 
  214   225     1 
  214   226     1 
  214   227     1 
  214   247     1 
  215   219     1 
  215   220     1 
  215   223     1 
  215   224     1 
  215   248     1 
  215   249     1 
  215   250     1 
  216   221     1 
  216   222     1 
  216   247     1 
  217   219     1 
  217   220     1 
  218   223     1 
  219   221     1 
  219   222     1 
  221   223     1 
  222   224     1 
  224   229     1 
  224   233     1 
  224   240     1 
  224   243     1 
  225   228     1 
  225   242     1 
  226   228     1 
  226   242     1 
  227   230     1 
  227   231     1 
  227   232     1 
  227   234     1 
  227   235     1 
  227   241     1 
  227   244     1 
  227   245     1 
  227   246     1 
  228   236     1 
  228   240     1 
  228   243     1 
  229   234     1 
  229   235     1 
  229   242     1 
  230   233     1 
  231   233     1 
  232   233     1 
  233   237     1 
  233   238     1 
  233   239     1 
  233   241     1 
  233   242     1 
  234   236     1 
  234   240     1 
  235   243     1 
  236   241     1 
  236   242     1 
  237   240     1 
  238   240     1 
  239   240     1 
  240   244     1 
  240   245     1 
  240   246     1 
  241   243     1 
  247   252     1 
  247   256     1 
  247   263     1 
  247   266     1 
  248   251     1 
  248   265     1 
  249   251     1 
  249   265     1 
  250   253     1 
  250   254     1 
  250   255     1 
  250   257     1 
  250   258     1 
  250   264     1 
  250   267     1 
  250   268     1 
  250   269     1 
  251   259     1 
  251   263     1 
  251   266     1 
  252   257     1 
  252   258     1 
  252   265     1 
  253   256     1 
  254   256     1 
  255   256     1 
  256   260     1 
  256   261     1 
  256   262     1 
  256   264     1 
  256   265     1 
  257   259     1 
  257   263     1 
  258   266     1 
  259   264     1 
  259   265     1 
  260   263     1 
  261   263     1 
  262   263     1 
  263   267     1 
  263   268     1 
  263   269     1 
  264   266     1 
  270   275     1 
  270   279     1 
  270   282     1 
  270   287     1 
  270   301     1 
  270   306     1 
  271   276     1 
  271   277     1 
  271   281     1 
  271   283     1 
  271   310     1 
  271   324     1 
  272   275     1 
  272   281     1 
  272   284     1 
  272   285     1 
  272   286     1 
  272   307     1 
  272   308     1 
  272   309     1 
  273   276     1 
  273   277     1 
  273   280     1 
  273   284     1 
  273   285     1 
  273   286     1 
  273   306     1 
  274   278     1 
  274   279     1 
  274   282     1 
  274   283     1 
  274   307     1 
  274   308     1 
  274   309     1 
  275   280     1 
  275   281     1 
  275   306     1 
  276   278     1 
  276   279     1 
  277   282     1 
  278   280     1 
  278   281     1 
  280   282     1 
  281   283     1 
  283   288     1 
  283   292     1 
  283   299     1 
  283   302     1 
  284   287     1 
  284   301     1 
  285   287     1 
  285   301     1 
  286   289     1 
  286   290     1 
  286   291     1 
  286   293     1 
  286   294     1 
  286   300     1 
  286   303     1 
  286   304     1 
  286   305     1 
  287   295     1 
  287   299     1 
  287   302     1 
  288   293     1 
  288   294     1 
  288   301     1 
  289   292     1 
  290   292     1 
  291   292     1 
  292   296     1 
  292   297     1 
  292   298     1 
  292   300     1 
  292   301     1 
  293   295     1 
  293   299     1 
  294   302     1 
  295   300     1 
  295   301     1 
  296   299     1 
  297   299     1 
  298   299     1 
  299   303     1 
  299   304     1 
  299   305     1 
  300   302     1 
  306   311     1 
  306   315     1 
  306   322     1 
  306   325     1 
  307   310     1 
  307   324     1 
  308   310     1 
  308   324     1 
  309   312     1 
  309   313     1 
  309   314     1 
  309   316     1 
  309   317     1 
  309   323     1 
  309   326     1 
  309   327     1 
  309   328     1 
  310   318     1 
  310   322     1 
  310   325     1 
  311   316     1 
  311   317     1 
  311   324     1 
  312   315     1 
  313   315     1 
  314   315     1 
  315   319     1 
  315   320     1 
  315   321     1 
  315   323     1 
  315   324     1 
  316   318     1 
  316   322     1 
  317   325     1 
  318   323     1 
  318   324     1 
  319   322     1 
  320   322     1 
  321   322     1 
  322   326     1 
  322   327     1 
  322   328     1 
  323   325     1 
  329   334     1 
  329   338     1 
  329   341     1 
  329   346     1 
  329   360     1 
  329   365     1 
  330   335     1 
  330   336     1 
  330   340     1 
  330   342     1 
  330   369     1 
  330   383     1 
  331   334     1 
  331   340     1 
  331   343     1 
  331   344     1 
  331   345     1 
  331   366     1 
  331   367     1 
  331   368     1 
  332   335     1 
  332   336     1 
  332   339     1 
  332   343     1 
  332   344     1 
  332   345     1 
  332   365     1 
  333   337     1 
  333   338     1 
  333   341     1 
  333   342     1 
  333   366     1 
  333   367     1 
  333   368     1 
  334   339     1 
  334   340     1 
  334   365     1 
  335   337     1 
  335   338     1 
  336   341     1 
  337   339     1 
  337   340     1 
  339   341     1 
  340   342     1 
  342   347     1 
  342   351     1 
  342   358     1 
  342   361     1 
  343   346     1 
  343   360     1 
  344   346     1 
  344   360     1 
  345   348     1 
  345   349     1 
  345   350     1 
  345   352     1 
  345   353     1 
  345   359     1 
  345   362     1 
  345   363     1 
  345   364     1 
  346   354     1 
  346   358     1 
  346   361     1 
  347   352     1 
  347   353     1 
  347   360     1 
  348   351     1 
  349   351     1 
  350   351     1 
  351   355     1 
  351   356     1 
  351   357     1 
  351   359     1 
  351   360     1 
  352   354     1 
  352   358     1 
  353   361     1 
  354   359     1 
  354   360     1 
  355   358     1 
  356   358     1 
  357   358     1 
  358   362     1 
  358   363     1 
  358   364     1 
  359   361     1 
  365   370     1 
  365   374     1 
  365   381     1 
  365   384     1 
  366   369     1 
  366   383     1 
  367   369     1 
  367   383     1 
  368   371     1 
  368   372     1 
  368   373     1 
  368   375     1 
  368   376     1 
  368   382     1 
  368   385     1 
  368   386     1 
  368   387     1 
  369   377     1 
  369   381     1 
  369   384     1 
  370   375     1 
  370   376     1 
  370   383     1 
  371   374     1 
  372   374     1 
  373   374     1 
  374   378     1 
  374   379     1 
  374   380     1 
  374   382     1 
  374   383     1 
  375   377     1 
  375   381     1 
  376   384     1 
  377   382     1 
  377   383     1 
  378   381     1 
  379   381     1 
  380   381     1 
  381   385     1 
  381   386     1 
  381   387     1 
  382   384     1 
  388   393     1 
  388   397     1 
  388   400     1 
  388   405     1 
  388   419     1 
  388   424     1 
  389   394     1 
  389   395     1 
  389   399     1 
  389   401     1 
  389   428     1 
  389   442     1 
  390   393     1 
  390   399     1 
  390   402     1 
  390   403     1 
  390   404     1 
  390   425     1 
  390   426     1 
  390   427     1 
  391   394     1 
  391   395     1 
  391   398     1 
  391   402     1 
  391   403     1 
  391   404     1 
  391   424     1 
  392   396     1 
  392   397     1 
  392   400     1 
  392   401     1 
  392   425     1 
  392   426     1 
  392   427     1 
  393   398     1 
  393   399     1 
  393   424     1 
  394   396     1 
  394   397     1 
  395   400     1 
  396   398     1 
  396   399     1 
  398   400     1 
  399   401     1 
  401   406     1 
  401   410     1 
  401   417     1 
  401   420     1 
  402   405     1 
  402   419     1 
  403   405     1 
  403   419     1 
  404   407     1 
  404   408     1 
  404   409     1 
  404   411     1 
  404   412     1 
  404   418     1 
  404   421     1 
  404   422     1 
  404   423     1 
  405   413     1 
  405   417     1 
  405   420     1 
  406   411     1 
  406   412     1 
  406   419     1 
  407   410     1 
  408   410     1 
  409   410     1 
  410   414     1 
  410   415     1 
  410   416     1 
  410   418     1 
  410   419     1 
  411   413     1 
  411   417     1 
  412   420     1 
  413   418     1 
  413   419     1 
  414   417     1 
  415   417     1 
  416   417     1 
  417   421     1 
  417   422     1 
  417   423     1 
  418   420     1 
  424   429     1 
  424   433     1 
  424   440     1 
  424   443     1 
  425   428     1 
  425   442     1 
  426   428     1 
  426   442     1 
  427   430     1 
  427   431     1 
  427   432     1 
  427   434     1 
  427   435     1 
  427   441     1 
  427   444     1 
  427   445     1 
  427   446     1 
  428   436     1 
  428   440     1 
  428   443     1 
  429   434     1 
  429   435     1 
  429   442     1 
  430   433     1 
  431   433     1 
  432   433     1 
  433   437     1 
  433   438     1 
  433   439     1 
  433   441     1 
  433   442     1 
  434   436     1 
  434   440     1 
  435   443     1 
  436   441     1 
  436   442     1 
  437   440     1 
  438   440     1 
  439   440     1 
  440   444     1 
  440   445     1 
  440   446     1 
  441   443     1 
  447   452     1 
  447   456     1 
  447   459     1 
  447   464     1 
  447   478     1 
  447   483     1 
  448   453     1 
  448   454     1 
  448   458     1 
  448   460     1 
  448   487     1 
  448   501     1 
  449   452     1 
  449   458     1 
  449   461     1 
  449   462     1 
  449   463     1 
  449   484     1 
  449   485     1 
  449   486     1 
  450   453     1 
  450   454     1 
  450   457     1 
  450   461     1 
  450   462     1 
  450   463     1 
  450   483     1 
  451   455     1 
  451   456     1 
  451   459     1 
  451   460     1 
  451   484     1 
  451   485     1 
  451   486     1 
  452   457     1 
  452   458     1 
  452   483     1 
  453   455     1 
  453   456     1 
  454   459     1 
  455   457     1 
  455   458     1 
  457   459     1 
  458   460     1 
  460   465     1 
  460   469     1 
  460   476     1 
  460   479     1 
  461   464     1 
  461   478     1 
  462   464     1 
  462   478     1 
  463   466     1 
  463   467     1 
  463   468     1 
  463   470     1 
  463   471     1 
  463   477     1 
  463   480     1 
  463   481     1 
  463   482     1 
  464   472     1 
  464   476     1 
  464   479     1 
  465   470     1 
  465   471     1 
  465   478     1 
  466   469     1 
  467   469     1 
  468   469     1 
  469   473     1 
  469   474     1 
  469   475     1 
  469   477     1 
  469   478     1 
  470   472     1 
  470   476     1 
  471   479     1 
  472   477     1 
  472   478     1 
  473   476     1 
  474   476     1 
  475   476     1 
  476   480     1 
  476   481     1 
  476   482     1 
  477   479     1 
  483   488     1 
  483   492     1 
  483   499     1 
  483   502     1 
  484   487     1 
  484   501     1 
  485   487     1 
  485   501     1 
  486   489     1 
  486   490     1 
  486   491     1 
  486   493     1 
  486   494     1 
  486   500     1 
  486   503     1 
  486   504     1 
  486   505     1 
  487   495     1 
  487   499     1 
  487   502     1 
  488   493     1 
  488   494     1 
  488   501     1 
  489   492     1 
  490   492     1 
  491   492     1 
  492   496     1 
  492   497     1 
  492   498     1 
  492   500     1 
  492   501     1 
  493   495     1 
  493   499     1 
  494   502     1 
  495   500     1 
  495   501     1 
  496   499     1 
  497   499     1 
  498   499     1 
  499   503     1 
  499   504     1 
  499   505     1 
  500   502     1 
  506   511     1 
  506   515     1 
  506   518     1 
  506   523     1 
  506   537     1 
  506   542     1 
  507   512     1 
  507   513     1 
  507   517     1 
  507   519     1 
  507   546     1 
  507   560     1 
  508   511     1 
  508   517     1 
  508   520     1 
  508   521     1 
  508   522     1 
  508   543     1 
  508   544     1 
  508   545     1 
  509   512     1 
  509   513     1 
  509   516     1 
  509   520     1 
  509   521     1 
  509   522     1 
  509   542     1 
  510   514     1 
  510   515     1 
  510   518     1 
  510   519     1 
  510   543     1 
  510   544     1 
  510   545     1 
  511   516     1 
  511   517     1 
  511   542     1 
  512   514     1 
  512   515     1 
  513   518     1 
  514   516     1 
  514   517     1 
  516   518     1 
  517   519     1 
  519   524     1 
  519   528     1 
  519   535     1 
  519   538     1 
  520   523     1 
  520   537     1 
  521   523     1 
  521   537     1 
  522   525     1 
  522   526     1 
  522   527     1 
  522   529     1 
  522   530     1 
  522   536     1 
  522   539     1 
  522   540     1 
  522   541     1 
  523   531     1 
  523   535     1 
  523   538     1 
  524   529     1 
  524   530     1 
  524   537     1 
  525   528     1 
  526   528     1 
  527   528     1 
  528   532     1 
  528   533     1 
  528   534     1 
  528   536     1 
  528   537     1 
  529   531     1 
  529   535     1 
  530   538     1 
  531   536     1 
  531   537     1 
  532   535     1 
  533   535     1 
  534   535     1 
  535   539     1 
  535   540     1 
  535   541     1 
  536   538     1 
  542   547     1 
  542   551     1 
  542   558     1 
  542   561     1 
  543   546     1 
  543   560     1 
  544   546     1 
  544   560     1 
  545   548     1 
  545   549     1 
  545   550     1 
  545   552     1 
  545   553     1 
  545   559     1 
  545   562     1 
  545   563     1 
  545   564     1 
  546   554     1 
  546   558     1 
  546   561     1 
  547   552     1 
  547   553     1 
  547   560     1 
  548   551     1 
  549   551     1 
  550   551     1 
  551   555     1 
  551   556     1 
  551   557     1 
  551   559     1 
  551   560     1 
  552   554     1 
  552   558     1 
  553   561     1 
  554   559     1 
  554   560     1 
  555   558     1 
  556   558     1 
  557   558     1 
  558   562     1 
  558   563     1 
  558   564     1 
  559   561     1 
  565   570     1 
  565   574     1 
  565   577     1 
  565   582     1 
  565   596     1 
  565   601     1 
  566   571     1 
  566   572     1 
  566   576     1 
  566   578     1 
  566   605     1 
  566   619     1 
  567   570     1 
  567   576     1 
  567   579     1 
  567   580     1 
  567   581     1 
  567   602     1 
  567   603     1 
  567   604     1 
  568   571     1 
  568   572     1 
  568   575     1 
  568   579     1 
  568   580     1 
  568   581     1 
  568   601     1 
  569   573     1 
  569   574     1 
  569   577     1 
  569   578     1 
  569   602     1 
  569   603     1 
  569   604     1 
  570   575     1 
  570   576     1 
  570   601     1 
  571   573     1 
  571   574     1 
  572   577     1 
  573   575     1 
  573   576     1 
  575   577     1 
  576   578     1 
  578   583     1 
  578   587     1 
  578   594     1 
  578   597     1 
  579   582     1 
  579   596     1 
  580   582     1 
  580   596     1 
  581   584     1 
  581   585     1 
  581   586     1 
  581   588     1 
  581   589     1 
  581   595     1 
  581   598     1 
  581   599     1 
  581   600     1 
  582   590     1 
  582   594     1 
  582   597     1 
  583   588     1 
  583   589     1 
  583   596     1 
  584   587     1 
  585   587     1 
  586   587     1 
  587   591     1 
  587   592     1 
  587   593     1 
  587   595     1 
  587   596     1 
  588   590     1 
  588   594     1 
  589   597     1 
  590   595     1 
  590   596     1 
  591   594     1 
  592   594     1 
  593   594     1 
  594   598     1 
  594   599     1 
  594   600     1 
  595   597     1 
  601   606     1 
  601   610     1 
  601   617     1 
  601   620     1 
  602   605     1 
  602   619     1 
  603   605     1 
  603   619     1 
  604   607     1 
  604   608     1 
  604   609     1 
  604   611     1 
  604   612     1 
  604   618     1 
  604   621     1 
  604   622     1 
  604   623     1 
  605   613     1 
  605   617     1 
  605   620     1 
  606   611     1 
  606   612     1 
  606   619     1 
  607   610     1 
  608   610     1 
  609   610     1 
  610   614     1 
  610   615     1 
  610   616     1 
  610   618     1 
  610   619     1 
  611   613     1 
  611   617     1 
  612   620     1 
  613   618     1 
  613   619     1 
  614   617     1 
  615   617     1 
  616   617     1 
  617   621     1 
  617   622     1 
  617   623     1 
  618   620     1 

[ angles ]
;  ai    aj    ak funct            c0            c1            c2            c3
    4     3    26     1 
    5     3    26     1 
    6     3    26     1 
    7     3    26     1 
    8     3    26     1 
    3     4    36     1 
    5     4    36     1 
    8     4    36     1 
    9     4    36     1 
   10     4    36     1 
    3     5    95     1 
    4     5    95     1 
    6     5    95     1 
   10     5    95     1 
   11     5    95     1 
    3     6   154     1 
    5     6   154     1 
    7     6   154     1 
   11     6   154     1 
   12     6   154     1 
    3     7   213     1 
    6     7   213     1 
    8     7   213     1 
   12     7   213     1 
   13     7   213     1 
    3     8   272     1 
    4     8   272     1 
    7     8   272     1 
    9     8   272     1 
   13     8   272     1 
    4     9    27     1 
    8     9    27     1 
   10     9    27     1 
   13     9    27     1 
   14     9    27     1 
    4    10    28     1 
    5    10    28     1 
    9    10    28     1 
   11    10    28     1 
   14    10    28     1 
    5    11    31     1 
    6    11    31     1 
   10    11    31     1 
   12    11    31     1 
   14    11    31     1 
    6    12    30     1 
    7    12    30     1 
   11    12    30     1 
   13    12    30     1 
   14    12    30     1     
    7    13    29     1 
    8    13    29     1 
    9    13    29     1 
   12    13    29     1 
   14    13    29     1    
   14    17    32     1 
   16    17    32     1 
   18    17    32     1 
   22    17    32     1 
   23    17    32     1 
   15    20   331     1 
   19    20   331     1 
   21    20   331     1 
   24    20   331     1 
   25    20   331     1 
   15    21   390     1 
   16    21   390     1 
   20    21   390     1 
   22    21   390     1 
   25    21   390     1 
   16    22   449     1 
   17    22   449     1 
   21    22   449     1 
   23    22   449     1 
   25    22   449     1   
   17    23   508     1 
   18    23   508     1 
   22    23   508     1 
   24    23   508     1 
   25    23   508     1      
   18    24   567     1 
   19    24   567     1 
   20    24   567     1 
   23    24   567     1 
   25    24   567     1      
   20    25    33     1 
   21    25    33     1 
   22    25    33     1 
   23    25    33     1 
   24    25    33     1 
   36    34    37     1 
   36    34    47     1 
   37    34    47     1 
   36    35    38     1 
   36    35    70     1 
   38    35    70     1 
    4    36    34     1 
    4    36    35     1 
   34    36    35     1 
   34    37    38     1 
   34    37    45     1 
   38    37    45     1 
   35    38    37     1 
   35    38    39     1 
   37    38    39     1 
   38    39    40     1 
   38    39    41     1 
   40    39    41     1 
   39    41    42     1 
   39    41    43     1 
   42    41    43     1 
   41    43    44     1 
   41    43    45     1 
   44    43    45     1 
   37    45    43     1 
   37    45    46     1 
   43    45    46     1 
   34    47    48     1 
   34    47    49     1 
   34    47    50     1 
   48    47    49     1 
   48    47    50     1 
   49    47    50     1 
   47    50    51     1 
   47    50    65     1 
   51    50    65     1 
   50    51    52     1 
   50    51    56     1 
   52    51    56     1 
   51    52    53     1 
   51    52    54     1 
   51    52    55     1 
   53    52    54     1 
   53    52    55     1 
   54    52    55     1 
   51    56    57     1 
   51    56    58     1 
   57    56    58     1 
   56    58    59     1 
   56    58    63     1 
   59    58    63     1 
   58    59    60     1 
   58    59    61     1 
   58    59    62     1 
   60    59    61     1 
   60    59    62     1 
   61    59    62     1 
   58    63    64     1 
   58    63    65     1 
   64    63    65     1 
   50    65    63     1 
   50    65    66     1 
   63    65    66     1 
   65    66    67     1 
   65    66    68     1 
   65    66    69     1 
   67    66    68     1 
   67    66    69     1 
   68    66    69     1 
   35    70    71     1 
   35    70    72     1 
   35    70    73     1 
   71    70    72     1 
   71    70    73     1 
   72    70    73     1 
   70    73    74     1 
   70    73    88     1 
   74    73    88     1 
   73    74    75     1 
   73    74    79     1 
   75    74    79     1 
   74    75    76     1 
   74    75    77     1 
   74    75    78     1 
   76    75    77     1 
   76    75    78     1 
   77    75    78     1 
   74    79    80     1 
   74    79    81     1 
   80    79    81     1 
   79    81    82     1 
   79    81    86     1 
   82    81    86     1 
   81    82    83     1 
   81    82    84     1 
   81    82    85     1 
   83    82    84     1 
   83    82    85     1 
   84    82    85     1 
   81    86    87     1 
   81    86    88     1 
   87    86    88     1 
   73    88    86     1 
   73    88    89     1 
   86    88    89     1 
   88    89    90     1 
   88    89    91     1 
   88    89    92     1 
   90    89    91     1 
   90    89    92     1 
   91    89    92     1 
   95    93    96     1 
   95    93   106     1 
   96    93   106     1 
   95    94    97     1 
   95    94   129     1 
   97    94   129     1 
    5    95    93     1 
    5    95    94     1 
   93    95    94     1 
   93    96    97     1 
   93    96   104     1 
   97    96   104     1 
   94    97    96     1 
   94    97    98     1 
   96    97    98     1 
   97    98    99     1 
   97    98   100     1 
   99    98   100     1 
   98   100   101     1 
   98   100   102     1 
  101   100   102     1 
  100   102   103     1 
  100   102   104     1 
  103   102   104     1 
   96   104   102     1 
   96   104   105     1 
  102   104   105     1 
   93   106   107     1 
   93   106   108     1 
   93   106   109     1 
  107   106   108     1 
  107   106   109     1 
  108   106   109     1 
  106   109   110     1 
  106   109   124     1 
  110   109   124     1 
  109   110   111     1 
  109   110   115     1 
  111   110   115     1 
  110   111   112     1 
  110   111   113     1 
  110   111   114     1 
  112   111   113     1 
  112   111   114     1 
  113   111   114     1 
  110   115   116     1 
  110   115   117     1 
  116   115   117     1 
  115   117   118     1 
  115   117   122     1 
  118   117   122     1 
  117   118   119     1 
  117   118   120     1 
  117   118   121     1 
  119   118   120     1 
  119   118   121     1 
  120   118   121     1 
  117   122   123     1 
  117   122   124     1 
  123   122   124     1 
  109   124   122     1 
  109   124   125     1 
  122   124   125     1 
  124   125   126     1 
  124   125   127     1 
  124   125   128     1 
  126   125   127     1 
  126   125   128     1 
  127   125   128     1 
   94   129   130     1 
   94   129   131     1 
   94   129   132     1 
  130   129   131     1 
  130   129   132     1 
  131   129   132     1 
  129   132   133     1 
  129   132   147     1 
  133   132   147     1 
  132   133   134     1 
  132   133   138     1 
  134   133   138     1 
  133   134   135     1 
  133   134   136     1 
  133   134   137     1 
  135   134   136     1 
  135   134   137     1 
  136   134   137     1 
  133   138   139     1 
  133   138   140     1 
  139   138   140     1 
  138   140   141     1 
  138   140   145     1 
  141   140   145     1 
  140   141   142     1 
  140   141   143     1 
  140   141   144     1 
  142   141   143     1 
  142   141   144     1 
  143   141   144     1 
  140   145   146     1 
  140   145   147     1 
  146   145   147     1 
  132   147   145     1 
  132   147   148     1 
  145   147   148     1 
  147   148   149     1 
  147   148   150     1 
  147   148   151     1 
  149   148   150     1 
  149   148   151     1 
  150   148   151     1 
  154   152   155     1 
  154   152   165     1 
  155   152   165     1 
  154   153   156     1 
  154   153   188     1 
  156   153   188     1 
    6   154   152     1 
    6   154   153     1 
  152   154   153     1 
  152   155   156     1 
  152   155   163     1 
  156   155   163     1 
  153   156   155     1 
  153   156   157     1 
  155   156   157     1 
  156   157   158     1 
  156   157   159     1 
  158   157   159     1 
  157   159   160     1 
  157   159   161     1 
  160   159   161     1 
  159   161   162     1 
  159   161   163     1 
  162   161   163     1 
  155   163   161     1 
  155   163   164     1 
  161   163   164     1 
  152   165   166     1 
  152   165   167     1 
  152   165   168     1 
  166   165   167     1 
  166   165   168     1 
  167   165   168     1 
  165   168   169     1 
  165   168   183     1 
  169   168   183     1 
  168   169   170     1 
  168   169   174     1 
  170   169   174     1 
  169   170   171     1 
  169   170   172     1 
  169   170   173     1 
  171   170   172     1 
  171   170   173     1 
  172   170   173     1 
  169   174   175     1 
  169   174   176     1 
  175   174   176     1 
  174   176   177     1 
  174   176   181     1 
  177   176   181     1 
  176   177   178     1 
  176   177   179     1 
  176   177   180     1 
  178   177   179     1 
  178   177   180     1 
  179   177   180     1 
  176   181   182     1 
  176   181   183     1 
  182   181   183     1 
  168   183   181     1 
  168   183   184     1 
  181   183   184     1 
  183   184   185     1 
  183   184   186     1 
  183   184   187     1 
  185   184   186     1 
  185   184   187     1 
  186   184   187     1 
  153   188   189     1 
  153   188   190     1 
  153   188   191     1 
  189   188   190     1 
  189   188   191     1 
  190   188   191     1 
  188   191   192     1 
  188   191   206     1 
  192   191   206     1 
  191   192   193     1 
  191   192   197     1 
  193   192   197     1 
  192   193   194     1 
  192   193   195     1 
  192   193   196     1 
  194   193   195     1 
  194   193   196     1 
  195   193   196     1 
  192   197   198     1 
  192   197   199     1 
  198   197   199     1 
  197   199   200     1 
  197   199   204     1 
  200   199   204     1 
  199   200   201     1 
  199   200   202     1 
  199   200   203     1 
  201   200   202     1 
  201   200   203     1 
  202   200   203     1 
  199   204   205     1 
  199   204   206     1 
  205   204   206     1 
  191   206   204     1 
  191   206   207     1 
  204   206   207     1 
  206   207   208     1 
  206   207   209     1 
  206   207   210     1 
  208   207   209     1 
  208   207   210     1 
  209   207   210     1 
  213   211   214     1 
  213   211   224     1 
  214   211   224     1 
  213   212   215     1 
  213   212   247     1 
  215   212   247     1 
    7   213   211     1 
    7   213   212     1 
  211   213   212     1 
  211   214   215     1 
  211   214   222     1 
  215   214   222     1 
  212   215   214     1 
  212   215   216     1 
  214   215   216     1 
  215   216   217     1 
  215   216   218     1 
  217   216   218     1 
  216   218   219     1 
  216   218   220     1 
  219   218   220     1 
  218   220   221     1 
  218   220   222     1 
  221   220   222     1 
  214   222   220     1 
  214   222   223     1 
  220   222   223     1 
  211   224   225     1 
  211   224   226     1 
  211   224   227     1 
  225   224   226     1 
  225   224   227     1 
  226   224   227     1 
  224   227   228     1 
  224   227   242     1 
  228   227   242     1 
  227   228   229     1 
  227   228   233     1 
  229   228   233     1 
  228   229   230     1 
  228   229   231     1 
  228   229   232     1 
  230   229   231     1 
  230   229   232     1 
  231   229   232     1 
  228   233   234     1 
  228   233   235     1 
  234   233   235     1 
  233   235   236     1 
  233   235   240     1 
  236   235   240     1 
  235   236   237     1 
  235   236   238     1 
  235   236   239     1 
  237   236   238     1 
  237   236   239     1 
  238   236   239     1 
  235   240   241     1 
  235   240   242     1 
  241   240   242     1 
  227   242   240     1 
  227   242   243     1 
  240   242   243     1 
  242   243   244     1 
  242   243   245     1 
  242   243   246     1 
  244   243   245     1 
  244   243   246     1 
  245   243   246     1 
  212   247   248     1 
  212   247   249     1 
  212   247   250     1 
  248   247   249     1 
  248   247   250     1 
  249   247   250     1 
  247   250   251     1 
  247   250   265     1 
  251   250   265     1 
  250   251   252     1 
  250   251   256     1 
  252   251   256     1 
  251   252   253     1 
  251   252   254     1 
  251   252   255     1 
  253   252   254     1 
  253   252   255     1 
  254   252   255     1 
  251   256   257     1 
  251   256   258     1 
  257   256   258     1 
  256   258   259     1 
  256   258   263     1 
  259   258   263     1 
  258   259   260     1 
  258   259   261     1 
  258   259   262     1 
  260   259   261     1 
  260   259   262     1 
  261   259   262     1 
  258   263   264     1 
  258   263   265     1 
  264   263   265     1 
  250   265   263     1 
  250   265   266     1 
  263   265   266     1 
  265   266   267     1 
  265   266   268     1 
  265   266   269     1 
  267   266   268     1 
  267   266   269     1 
  268   266   269     1 
  272   270   273     1 
  272   270   283     1 
  273   270   283     1 
  272   271   274     1 
  272   271   306     1 
  274   271   306     1 
    8   272   270     1 
    8   272   271     1 
  270   272   271     1 
  270   273   274     1 
  270   273   281     1 
  274   273   281     1 
  271   274   273     1 
  271   274   275     1 
  273   274   275     1 
  274   275   276     1 
  274   275   277     1 
  276   275   277     1 
  275   277   278     1 
  275   277   279     1 
  278   277   279     1 
  277   279   280     1 
  277   279   281     1 
  280   279   281     1 
  273   281   279     1 
  273   281   282     1 
  279   281   282     1 
  270   283   284     1 
  270   283   285     1 
  270   283   286     1 
  284   283   285     1 
  284   283   286     1 
  285   283   286     1 
  283   286   287     1 
  283   286   301     1 
  287   286   301     1 
  286   287   288     1 
  286   287   292     1 
  288   287   292     1 
  287   288   289     1 
  287   288   290     1 
  287   288   291     1 
  289   288   290     1 
  289   288   291     1 
  290   288   291     1 
  287   292   293     1 
  287   292   294     1 
  293   292   294     1 
  292   294   295     1 
  292   294   299     1 
  295   294   299     1 
  294   295   296     1 
  294   295   297     1 
  294   295   298     1 
  296   295   297     1 
  296   295   298     1 
  297   295   298     1 
  294   299   300     1 
  294   299   301     1 
  300   299   301     1 
  286   301   299     1 
  286   301   302     1 
  299   301   302     1 
  301   302   303     1 
  301   302   304     1 
  301   302   305     1 
  303   302   304     1 
  303   302   305     1 
  304   302   305     1 
  271   306   307     1 
  271   306   308     1 
  271   306   309     1 
  307   306   308     1 
  307   306   309     1 
  308   306   309     1 
  306   309   310     1 
  306   309   324     1 
  310   309   324     1 
  309   310   311     1 
  309   310   315     1 
  311   310   315     1 
  310   311   312     1 
  310   311   313     1 
  310   311   314     1 
  312   311   313     1 
  312   311   314     1 
  313   311   314     1 
  310   315   316     1 
  310   315   317     1 
  316   315   317     1 
  315   317   318     1 
  315   317   322     1 
  318   317   322     1 
  317   318   319     1 
  317   318   320     1 
  317   318   321     1 
  319   318   320     1 
  319   318   321     1 
  320   318   321     1 
  317   322   323     1 
  317   322   324     1 
  323   322   324     1 
  309   324   322     1 
  309   324   325     1 
  322   324   325     1 
  324   325   326     1 
  324   325   327     1 
  324   325   328     1 
  326   325   327     1 
  326   325   328     1 
  327   325   328     1 
  331   329   332     1 
  331   329   342     1 
  332   329   342     1 
  331   330   333     1 
  331   330   365     1 
  333   330   365     1 
  329   331   330     1 
  329   332   333     1 
  329   332   340     1 
  333   332   340     1 
  330   333   332     1 
  330   333   334     1 
  332   333   334     1 
  333   334   335     1 
  333   334   336     1 
  335   334   336     1 
  334   336   337     1 
  334   336   338     1 
  337   336   338     1 
  336   338   339     1 
  336   338   340     1 
  339   338   340     1 
  332   340   338     1 
  332   340   341     1 
  338   340   341     1 
  329   342   343     1 
  329   342   344     1 
  329   342   345     1 
  343   342   344     1 
  343   342   345     1 
  344   342   345     1 
  342   345   346     1 
  342   345   360     1 
  346   345   360     1 
  345   346   347     1 
  345   346   351     1 
  347   346   351     1 
  346   347   348     1 
  346   347   349     1 
  346   347   350     1 
  348   347   349     1 
  348   347   350     1 
  349   347   350     1 
  346   351   352     1 
  346   351   353     1 
  352   351   353     1 
  351   353   354     1 
  351   353   358     1 
  354   353   358     1 
  353   354   355     1 
  353   354   356     1 
  353   354   357     1 
  355   354   356     1 
  355   354   357     1 
  356   354   357     1 
  353   358   359     1 
  353   358   360     1 
  359   358   360     1 
  345   360   358     1 
  345   360   361     1 
  358   360   361     1 
  360   361   362     1 
  360   361   363     1 
  360   361   364     1 
  362   361   363     1 
  362   361   364     1 
  363   361   364     1 
  330   365   366     1 
  330   365   367     1 
  330   365   368     1 
  366   365   367     1 
  366   365   368     1 
  367   365   368     1 
  365   368   369     1 
  365   368   383     1 
  369   368   383     1 
  368   369   370     1 
  368   369   374     1 
  370   369   374     1 
  369   370   371     1 
  369   370   372     1 
  369   370   373     1 
  371   370   372     1 
  371   370   373     1 
  372   370   373     1 
  369   374   375     1 
  369   374   376     1 
  375   374   376     1 
  374   376   377     1 
  374   376   381     1 
  377   376   381     1 
  376   377   378     1 
  376   377   379     1 
  376   377   380     1 
  378   377   379     1 
  378   377   380     1 
  379   377   380     1 
  376   381   382     1 
  376   381   383     1 
  382   381   383     1 
  368   383   381     1 
  368   383   384     1 
  381   383   384     1 
  383   384   385     1 
  383   384   386     1 
  383   384   387     1 
  385   384   386     1 
  385   384   387     1 
  386   384   387     1 
  390   388   391     1 
  390   388   401     1 
  391   388   401     1 
  390   389   392     1 
  390   389   424     1 
  392   389   424     1 
  388   390   389     1 
  388   391   392     1 
  388   391   399     1 
  392   391   399     1 
  389   392   391     1 
  389   392   393     1 
  391   392   393     1 
  392   393   394     1 
  392   393   395     1 
  394   393   395     1 
  393   395   396     1 
  393   395   397     1 
  396   395   397     1 
  395   397   398     1 
  395   397   399     1 
  398   397   399     1 
  391   399   397     1 
  391   399   400     1 
  397   399   400     1 
  388   401   402     1 
  388   401   403     1 
  388   401   404     1 
  402   401   403     1 
  402   401   404     1 
  403   401   404     1 
  401   404   405     1 
  401   404   419     1 
  405   404   419     1 
  404   405   406     1 
  404   405   410     1 
  406   405   410     1 
  405   406   407     1 
  405   406   408     1 
  405   406   409     1 
  407   406   408     1 
  407   406   409     1 
  408   406   409     1 
  405   410   411     1 
  405   410   412     1 
  411   410   412     1 
  410   412   413     1 
  410   412   417     1 
  413   412   417     1 
  412   413   414     1 
  412   413   415     1 
  412   413   416     1 
  414   413   415     1 
  414   413   416     1 
  415   413   416     1 
  412   417   418     1 
  412   417   419     1 
  418   417   419     1 
  404   419   417     1 
  404   419   420     1 
  417   419   420     1 
  419   420   421     1 
  419   420   422     1 
  419   420   423     1 
  421   420   422     1 
  421   420   423     1 
  422   420   423     1 
  389   424   425     1 
  389   424   426     1 
  389   424   427     1 
  425   424   426     1 
  425   424   427     1 
  426   424   427     1 
  424   427   428     1 
  424   427   442     1 
  428   427   442     1 
  427   428   429     1 
  427   428   433     1 
  429   428   433     1 
  428   429   430     1 
  428   429   431     1 
  428   429   432     1 
  430   429   431     1 
  430   429   432     1 
  431   429   432     1 
  428   433   434     1 
  428   433   435     1 
  434   433   435     1 
  433   435   436     1 
  433   435   440     1 
  436   435   440     1 
  435   436   437     1 
  435   436   438     1 
  435   436   439     1 
  437   436   438     1 
  437   436   439     1 
  438   436   439     1 
  435   440   441     1 
  435   440   442     1 
  441   440   442     1 
  427   442   440     1 
  427   442   443     1 
  440   442   443     1 
  442   443   444     1 
  442   443   445     1 
  442   443   446     1 
  444   443   445     1 
  444   443   446     1 
  445   443   446     1 
  449   447   450     1 
  449   447   460     1 
  450   447   460     1 
  449   448   451     1 
  449   448   483     1 
  451   448   483     1 
  447   449   448     1 
  447   450   451     1 
  447   450   458     1 
  451   450   458     1 
  448   451   450     1 
  448   451   452     1 
  450   451   452     1 
  451   452   453     1 
  451   452   454     1 
  453   452   454     1 
  452   454   455     1 
  452   454   456     1 
  455   454   456     1 
  454   456   457     1 
  454   456   458     1 
  457   456   458     1 
  450   458   456     1 
  450   458   459     1 
  456   458   459     1 
  447   460   461     1 
  447   460   462     1 
  447   460   463     1 
  461   460   462     1 
  461   460   463     1 
  462   460   463     1 
  460   463   464     1 
  460   463   478     1 
  464   463   478     1 
  463   464   465     1 
  463   464   469     1 
  465   464   469     1 
  464   465   466     1 
  464   465   467     1 
  464   465   468     1 
  466   465   467     1 
  466   465   468     1 
  467   465   468     1 
  464   469   470     1 
  464   469   471     1 
  470   469   471     1 
  469   471   472     1 
  469   471   476     1 
  472   471   476     1 
  471   472   473     1 
  471   472   474     1 
  471   472   475     1 
  473   472   474     1 
  473   472   475     1 
  474   472   475     1 
  471   476   477     1 
  471   476   478     1 
  477   476   478     1 
  463   478   476     1 
  463   478   479     1 
  476   478   479     1 
  478   479   480     1 
  478   479   481     1 
  478   479   482     1 
  480   479   481     1 
  480   479   482     1 
  481   479   482     1 
  448   483   484     1 
  448   483   485     1 
  448   483   486     1 
  484   483   485     1 
  484   483   486     1 
  485   483   486     1 
  483   486   487     1 
  483   486   501     1 
  487   486   501     1 
  486   487   488     1 
  486   487   492     1 
  488   487   492     1 
  487   488   489     1 
  487   488   490     1 
  487   488   491     1 
  489   488   490     1 
  489   488   491     1 
  490   488   491     1 
  487   492   493     1 
  487   492   494     1 
  493   492   494     1 
  492   494   495     1 
  492   494   499     1 
  495   494   499     1 
  494   495   496     1 
  494   495   497     1 
  494   495   498     1 
  496   495   497     1 
  496   495   498     1 
  497   495   498     1 
  494   499   500     1 
  494   499   501     1 
  500   499   501     1 
  486   501   499     1 
  486   501   502     1 
  499   501   502     1 
  501   502   503     1 
  501   502   504     1 
  501   502   505     1 
  503   502   504     1 
  503   502   505     1 
  504   502   505     1 
  508   506   509     1 
  508   506   519     1 
  509   506   519     1 
  508   507   510     1 
  508   507   542     1 
  510   507   542     1 
  506   508   507     1 
  506   509   510     1 
  506   509   517     1 
  510   509   517     1 
  507   510   509     1 
  507   510   511     1 
  509   510   511     1 
  510   511   512     1 
  510   511   513     1 
  512   511   513     1 
  511   513   514     1 
  511   513   515     1 
  514   513   515     1 
  513   515   516     1 
  513   515   517     1 
  516   515   517     1 
  509   517   515     1 
  509   517   518     1 
  515   517   518     1 
  506   519   520     1 
  506   519   521     1 
  506   519   522     1 
  520   519   521     1 
  520   519   522     1 
  521   519   522     1 
  519   522   523     1 
  519   522   537     1 
  523   522   537     1 
  522   523   524     1 
  522   523   528     1 
  524   523   528     1 
  523   524   525     1 
  523   524   526     1 
  523   524   527     1 
  525   524   526     1 
  525   524   527     1 
  526   524   527     1 
  523   528   529     1 
  523   528   530     1 
  529   528   530     1 
  528   530   531     1 
  528   530   535     1 
  531   530   535     1 
  530   531   532     1 
  530   531   533     1 
  530   531   534     1 
  532   531   533     1 
  532   531   534     1 
  533   531   534     1 
  530   535   536     1 
  530   535   537     1 
  536   535   537     1 
  522   537   535     1 
  522   537   538     1 
  535   537   538     1 
  537   538   539     1 
  537   538   540     1 
  537   538   541     1 
  539   538   540     1 
  539   538   541     1 
  540   538   541     1 
  507   542   543     1 
  507   542   544     1 
  507   542   545     1 
  543   542   544     1 
  543   542   545     1 
  544   542   545     1 
  542   545   546     1 
  542   545   560     1 
  546   545   560     1 
  545   546   547     1 
  545   546   551     1 
  547   546   551     1 
  546   547   548     1 
  546   547   549     1 
  546   547   550     1 
  548   547   549     1 
  548   547   550     1 
  549   547   550     1 
  546   551   552     1 
  546   551   553     1 
  552   551   553     1 
  551   553   554     1 
  551   553   558     1 
  554   553   558     1 
  553   554   555     1 
  553   554   556     1 
  553   554   557     1 
  555   554   556     1 
  555   554   557     1 
  556   554   557     1 
  553   558   559     1 
  553   558   560     1 
  559   558   560     1 
  545   560   558     1 
  545   560   561     1 
  558   560   561     1 
  560   561   562     1 
  560   561   563     1 
  560   561   564     1 
  562   561   563     1 
  562   561   564     1 
  563   561   564     1 
  567   565   568     1 
  567   565   578     1 
  568   565   578     1 
  567   566   569     1 
  567   566   601     1 
  569   566   601     1 
  565   567   566     1 
  565   568   569     1 
  565   568   576     1 
  569   568   576     1 
  566   569   568     1 
  566   569   570     1 
  568   569   570     1 
  569   570   571     1 
  569   570   572     1 
  571   570   572     1 
  570   572   573     1 
  570   572   574     1 
  573   572   574     1 
  572   574   575     1 
  572   574   576     1 
  575   574   576     1 
  568   576   574     1 
  568   576   577     1 
  574   576   577     1 
  565   578   579     1 
  565   578   580     1 
  565   578   581     1 
  579   578   580     1 
  579   578   581     1 
  580   578   581     1 
  578   581   582     1 
  578   581   596     1 
  582   581   596     1 
  581   582   583     1 
  581   582   587     1 
  583   582   587     1 
  582   583   584     1 
  582   583   585     1 
  582   583   586     1 
  584   583   585     1 
  584   583   586     1 
  585   583   586     1 
  582   587   588     1 
  582   587   589     1 
  588   587   589     1 
  587   589   590     1 
  587   589   594     1 
  590   589   594     1 
  589   590   591     1 
  589   590   592     1 
  589   590   593     1 
  591   590   592     1 
  591   590   593     1 
  592   590   593     1 
  589   594   595     1 
  589   594   596     1 
  595   594   596     1 
  581   596   594     1 
  581   596   597     1 
  594   596   597     1 
  596   597   598     1 
  596   597   599     1 
  596   597   600     1 
  598   597   599     1 
  598   597   600     1 
  599   597   600     1 
  566   601   602     1 
  566   601   603     1 
  566   601   604     1 
  602   601   603     1 
  602   601   604     1 
  603   601   604     1 
  601   604   605     1 
  601   604   619     1 
  605   604   619     1 
  604   605   606     1 
  604   605   610     1 
  606   605   610     1 
  605   606   607     1 
  605   606   608     1 
  605   606   609     1 
  607   606   608     1 
  607   606   609     1 
  608   606   609     1 
  605   610   611     1 
  605   610   612     1 
  611   610   612     1 
  610   612   613     1 
  610   612   617     1 
  613   612   617     1 
  612   613   614     1 
  612   613   615     1 
  612   613   616     1 
  614   613   615     1 
  614   613   616     1 
  615   613   616     1 
  612   617   618     1 
  612   617   619     1 
  618   617   619     1 
  604   619   617     1 
  604   619   620     1 
  617   619   620     1 
  619   620   621     1 
  619   620   622     1 
  619   620   623     1 
  621   620   622     1 
  621   620   623     1 
  622   620   623     1 

[ dihedrals ]
;  ai    aj    ak    al funct            c0            c1            c2            c3            c4            c5
   37    34    36    35     9 
   47    34    36    35     9 
   36    34    37    38     9 
   36    34    37    45     9 
   47    34    37    38     9 
   47    34    37    45     9 
   36    34    47    48     9 
   36    34    47    49     9 
   36    34    47    50     9 
   37    34    47    48     9 
   37    34    47    49     9 
   37    34    47    50     9 
   38    35    36    34     9 
   70    35    36    34     9 
   36    35    38    37     9 
   36    35    38    39     9 
   70    35    38    37     9 
   70    35    38    39     9 
   36    35    70    71     9 
   36    35    70    72     9 
   36    35    70    73     9 
   38    35    70    71     9 
   38    35    70    72     9 
   38    35    70    73     9 
   34    37    38    35     9 
   34    37    38    39     9 
   45    37    38    35     9 
   45    37    38    39     9 
   34    37    45    43     9 
   34    37    45    46     9 
   38    37    45    43     9 
   38    37    45    46     9 
   35    38    39    40     9 
   35    38    39    41     9 
   37    38    39    40     9 
   37    38    39    41     9 
   38    39    41    42     9 
   38    39    41    43     9 
   40    39    41    42     9 
   40    39    41    43     9 
   39    41    43    44     9 
   39    41    43    45     9 
   42    41    43    44     9 
   42    41    43    45     9 
   41    43    45    37     9 
   41    43    45    46     9 
   44    43    45    37     9 
   44    43    45    46     9 
   34    47    50    51     9 
   34    47    50    65     9 
   48    47    50    51     9 
   48    47    50    65     9 
   49    47    50    51     9 
   49    47    50    65     9 
   47    50    51    52     9 
   47    50    51    56     9 
   65    50    51    52     9 
   65    50    51    56     9 
   47    50    65    63     9 
   47    50    65    66     9 
   51    50    65    63     9 
   51    50    65    66     9 
   50    51    52    53     9 
   50    51    52    54     9 
   50    51    52    55     9 
   56    51    52    53     9 
   56    51    52    54     9 
   56    51    52    55     9 
   50    51    56    57     9 
   50    51    56    58     9 
   52    51    56    57     9 
   52    51    56    58     9 
   51    56    58    59     9 
   51    56    58    63     9 
   57    56    58    59     9 
   57    56    58    63     9 
   56    58    59    60     9 
   56    58    59    61     9 
   56    58    59    62     9 
   63    58    59    60     9 
   63    58    59    61     9 
   63    58    59    62     9 
   56    58    63    64     9 
   56    58    63    65     9 
   59    58    63    64     9 
   59    58    63    65     9 
   58    63    65    50     9 
   58    63    65    66     9 
   64    63    65    50     9 
   64    63    65    66     9 
   50    65    66    67     9 
   50    65    66    68     9 
   50    65    66    69     9 
   63    65    66    67     9 
   63    65    66    68     9 
   63    65    66    69     9 
   35    70    73    74     9 
   35    70    73    88     9 
   71    70    73    74     9 
   71    70    73    88     9 
   72    70    73    74     9 
   72    70    73    88     9 
   70    73    74    75     9 
   70    73    74    79     9 
   88    73    74    75     9 
   88    73    74    79     9 
   70    73    88    86     9 
   70    73    88    89     9 
   74    73    88    86     9 
   74    73    88    89     9 
   73    74    75    76     9 
   73    74    75    77     9 
   73    74    75    78     9 
   79    74    75    76     9 
   79    74    75    77     9 
   79    74    75    78     9 
   73    74    79    80     9 
   73    74    79    81     9 
   75    74    79    80     9 
   75    74    79    81     9 
   74    79    81    82     9 
   74    79    81    86     9 
   80    79    81    82     9 
   80    79    81    86     9 
   79    81    82    83     9 
   79    81    82    84     9 
   79    81    82    85     9 
   86    81    82    83     9 
   86    81    82    84     9 
   86    81    82    85     9 
   79    81    86    87     9 
   79    81    86    88     9 
   82    81    86    87     9 
   82    81    86    88     9 
   81    86    88    73     9 
   81    86    88    89     9 
   87    86    88    73     9 
   87    86    88    89     9 
   73    88    89    90     9 
   73    88    89    91     9 
   73    88    89    92     9 
   86    88    89    90     9 
   86    88    89    91     9 
   86    88    89    92     9 
   96    93    95    94     9 
  106    93    95    94     9 
   95    93    96    97     9 
   95    93    96   104     9 
  106    93    96    97     9 
  106    93    96   104     9 
   95    93   106   107     9 
   95    93   106   108     9 
   95    93   106   109     9 
   96    93   106   107     9 
   96    93   106   108     9 
   96    93   106   109     9 
   97    94    95    93     9 
  129    94    95    93     9 
   95    94    97    96     9 
   95    94    97    98     9 
  129    94    97    96     9 
  129    94    97    98     9 
   95    94   129   130     9 
   95    94   129   131     9 
   95    94   129   132     9 
   97    94   129   130     9 
   97    94   129   131     9 
   97    94   129   132     9 
   93    96    97    94     9 
   93    96    97    98     9 
  104    96    97    94     9 
  104    96    97    98     9 
   93    96   104   102     9 
   93    96   104   105     9 
   97    96   104   102     9 
   97    96   104   105     9 
   94    97    98    99     9 
   94    97    98   100     9 
   96    97    98    99     9 
   96    97    98   100     9 
   97    98   100   101     9 
   97    98   100   102     9 
   99    98   100   101     9 
   99    98   100   102     9 
   98   100   102   103     9 
   98   100   102   104     9 
  101   100   102   103     9 
  101   100   102   104     9 
  100   102   104    96     9 
  100   102   104   105     9 
  103   102   104    96     9 
  103   102   104   105     9 
   93   106   109   110     9 
   93   106   109   124     9 
  107   106   109   110     9 
  107   106   109   124     9 
  108   106   109   110     9 
  108   106   109   124     9 
  106   109   110   111     9 
  106   109   110   115     9 
  124   109   110   111     9 
  124   109   110   115     9 
  106   109   124   122     9 
  106   109   124   125     9 
  110   109   124   122     9 
  110   109   124   125     9 
  109   110   111   112     9 
  109   110   111   113     9 
  109   110   111   114     9 
  115   110   111   112     9 
  115   110   111   113     9 
  115   110   111   114     9 
  109   110   115   116     9 
  109   110   115   117     9 
  111   110   115   116     9 
  111   110   115   117     9 
  110   115   117   118     9 
  110   115   117   122     9 
  116   115   117   118     9 
  116   115   117   122     9 
  115   117   118   119     9 
  115   117   118   120     9 
  115   117   118   121     9 
  122   117   118   119     9 
  122   117   118   120     9 
  122   117   118   121     9 
  115   117   122   123     9 
  115   117   122   124     9 
  118   117   122   123     9 
  118   117   122   124     9 
  117   122   124   109     9 
  117   122   124   125     9 
  123   122   124   109     9 
  123   122   124   125     9 
  109   124   125   126     9 
  109   124   125   127     9 
  109   124   125   128     9 
  122   124   125   126     9 
  122   124   125   127     9 
  122   124   125   128     9 
   94   129   132   133     9 
   94   129   132   147     9 
  130   129   132   133     9 
  130   129   132   147     9 
  131   129   132   133     9 
  131   129   132   147     9 
  129   132   133   134     9 
  129   132   133   138     9 
  147   132   133   134     9 
  147   132   133   138     9 
  129   132   147   145     9 
  129   132   147   148     9 
  133   132   147   145     9 
  133   132   147   148     9 
  132   133   134   135     9 
  132   133   134   136     9 
  132   133   134   137     9 
  138   133   134   135     9 
  138   133   134   136     9 
  138   133   134   137     9 
  132   133   138   139     9 
  132   133   138   140     9 
  134   133   138   139     9 
  134   133   138   140     9 
  133   138   140   141     9 
  133   138   140   145     9 
  139   138   140   141     9 
  139   138   140   145     9 
  138   140   141   142     9 
  138   140   141   143     9 
  138   140   141   144     9 
  145   140   141   142     9 
  145   140   141   143     9 
  145   140   141   144     9 
  138   140   145   146     9 
  138   140   145   147     9 
  141   140   145   146     9 
  141   140   145   147     9 
  140   145   147   132     9 
  140   145   147   148     9 
  146   145   147   132     9 
  146   145   147   148     9 
  132   147   148   149     9 
  132   147   148   150     9 
  132   147   148   151     9 
  145   147   148   149     9 
  145   147   148   150     9 
  145   147   148   151     9 
  155   152   154   153     9 
  165   152   154   153     9 
  154   152   155   156     9 
  154   152   155   163     9 
  165   152   155   156     9 
  165   152   155   163     9 
  154   152   165   166     9 
  154   152   165   167     9 
  154   152   165   168     9 
  155   152   165   166     9 
  155   152   165   167     9 
  155   152   165   168     9 
  156   153   154   152     9 
  188   153   154   152     9 
  154   153   156   155     9 
  154   153   156   157     9 
  188   153   156   155     9 
  188   153   156   157     9 
  154   153   188   189     9 
  154   153   188   190     9 
  154   153   188   191     9 
  156   153   188   189     9 
  156   153   188   190     9 
  156   153   188   191     9 
  152   155   156   153     9 
  152   155   156   157     9 
  163   155   156   153     9 
  163   155   156   157     9 
  152   155   163   161     9 
  152   155   163   164     9 
  156   155   163   161     9 
  156   155   163   164     9 
  153   156   157   158     9 
  153   156   157   159     9 
  155   156   157   158     9 
  155   156   157   159     9 
  156   157   159   160     9 
  156   157   159   161     9 
  158   157   159   160     9 
  158   157   159   161     9 
  157   159   161   162     9 
  157   159   161   163     9 
  160   159   161   162     9 
  160   159   161   163     9 
  159   161   163   155     9 
  159   161   163   164     9 
  162   161   163   155     9 
  162   161   163   164     9 
  152   165   168   169     9 
  152   165   168   183     9 
  166   165   168   169     9 
  166   165   168   183     9 
  167   165   168   169     9 
  167   165   168   183     9 
  165   168   169   170     9 
  165   168   169   174     9 
  183   168   169   170     9 
  183   168   169   174     9 
  165   168   183   181     9 
  165   168   183   184     9 
  169   168   183   181     9 
  169   168   183   184     9 
  168   169   170   171     9 
  168   169   170   172     9 
  168   169   170   173     9 
  174   169   170   171     9 
  174   169   170   172     9 
  174   169   170   173     9 
  168   169   174   175     9 
  168   169   174   176     9 
  170   169   174   175     9 
  170   169   174   176     9 
  169   174   176   177     9 
  169   174   176   181     9 
  175   174   176   177     9 
  175   174   176   181     9 
  174   176   177   178     9 
  174   176   177   179     9 
  174   176   177   180     9 
  181   176   177   178     9 
  181   176   177   179     9 
  181   176   177   180     9 
  174   176   181   182     9 
  174   176   181   183     9 
  177   176   181   182     9 
  177   176   181   183     9 
  176   181   183   168     9 
  176   181   183   184     9 
  182   181   183   168     9 
  182   181   183   184     9 
  168   183   184   185     9 
  168   183   184   186     9 
  168   183   184   187     9 
  181   183   184   185     9 
  181   183   184   186     9 
  181   183   184   187     9 
  153   188   191   192     9 
  153   188   191   206     9 
  189   188   191   192     9 
  189   188   191   206     9 
  190   188   191   192     9 
  190   188   191   206     9 
  188   191   192   193     9 
  188   191   192   197     9 
  206   191   192   193     9 
  206   191   192   197     9 
  188   191   206   204     9 
  188   191   206   207     9 
  192   191   206   204     9 
  192   191   206   207     9 
  191   192   193   194     9 
  191   192   193   195     9 
  191   192   193   196     9 
  197   192   193   194     9 
  197   192   193   195     9 
  197   192   193   196     9 
  191   192   197   198     9 
  191   192   197   199     9 
  193   192   197   198     9 
  193   192   197   199     9 
  192   197   199   200     9 
  192   197   199   204     9 
  198   197   199   200     9 
  198   197   199   204     9 
  197   199   200   201     9 
  197   199   200   202     9 
  197   199   200   203     9 
  204   199   200   201     9 
  204   199   200   202     9 
  204   199   200   203     9 
  197   199   204   205     9 
  197   199   204   206     9 
  200   199   204   205     9 
  200   199   204   206     9 
  199   204   206   191     9 
  199   204   206   207     9 
  205   204   206   191     9 
  205   204   206   207     9 
  191   206   207   208     9 
  191   206   207   209     9 
  191   206   207   210     9 
  204   206   207   208     9 
  204   206   207   209     9 
  204   206   207   210     9 
  214   211   213   212     9 
  224   211   213   212     9 
  213   211   214   215     9 
  213   211   214   222     9 
  224   211   214   215     9 
  224   211   214   222     9 
  213   211   224   225     9 
  213   211   224   226     9 
  213   211   224   227     9 
  214   211   224   225     9 
  214   211   224   226     9 
  214   211   224   227     9 
  215   212   213   211     9 
  247   212   213   211     9 
  213   212   215   214     9 
  213   212   215   216     9 
  247   212   215   214     9 
  247   212   215   216     9 
  213   212   247   248     9 
  213   212   247   249     9 
  213   212   247   250     9 
  215   212   247   248     9 
  215   212   247   249     9 
  215   212   247   250     9 
  211   214   215   212     9 
  211   214   215   216     9 
  222   214   215   212     9 
  222   214   215   216     9 
  211   214   222   220     9 
  211   214   222   223     9 
  215   214   222   220     9 
  215   214   222   223     9 
  212   215   216   217     9 
  212   215   216   218     9 
  214   215   216   217     9 
  214   215   216   218     9 
  215   216   218   219     9 
  215   216   218   220     9 
  217   216   218   219     9 
  217   216   218   220     9 
  216   218   220   221     9 
  216   218   220   222     9 
  219   218   220   221     9 
  219   218   220   222     9 
  218   220   222   214     9 
  218   220   222   223     9 
  221   220   222   214     9 
  221   220   222   223     9 
  211   224   227   228     9 
  211   224   227   242     9 
  225   224   227   228     9 
  225   224   227   242     9 
  226   224   227   228     9 
  226   224   227   242     9 
  224   227   228   229     9 
  224   227   228   233     9 
  242   227   228   229     9 
  242   227   228   233     9 
  224   227   242   240     9 
  224   227   242   243     9 
  228   227   242   240     9 
  228   227   242   243     9 
  227   228   229   230     9 
  227   228   229   231     9 
  227   228   229   232     9 
  233   228   229   230     9 
  233   228   229   231     9 
  233   228   229   232     9 
  227   228   233   234     9 
  227   228   233   235     9 
  229   228   233   234     9 
  229   228   233   235     9 
  228   233   235   236     9 
  228   233   235   240     9 
  234   233   235   236     9 
  234   233   235   240     9 
  233   235   236   237     9 
  233   235   236   238     9 
  233   235   236   239     9 
  240   235   236   237     9 
  240   235   236   238     9 
  240   235   236   239     9 
  233   235   240   241     9 
  233   235   240   242     9 
  236   235   240   241     9 
  236   235   240   242     9 
  235   240   242   227     9 
  235   240   242   243     9 
  241   240   242   227     9 
  241   240   242   243     9 
  227   242   243   244     9 
  227   242   243   245     9 
  227   242   243   246     9 
  240   242   243   244     9 
  240   242   243   245     9 
  240   242   243   246     9 
  212   247   250   251     9 
  212   247   250   265     9 
  248   247   250   251     9 
  248   247   250   265     9 
  249   247   250   251     9 
  249   247   250   265     9 
  247   250   251   252     9 
  247   250   251   256     9 
  265   250   251   252     9 
  265   250   251   256     9 
  247   250   265   263     9 
  247   250   265   266     9 
  251   250   265   263     9 
  251   250   265   266     9 
  250   251   252   253     9 
  250   251   252   254     9 
  250   251   252   255     9 
  256   251   252   253     9 
  256   251   252   254     9 
  256   251   252   255     9 
  250   251   256   257     9 
  250   251   256   258     9 
  252   251   256   257     9 
  252   251   256   258     9 
  251   256   258   259     9 
  251   256   258   263     9 
  257   256   258   259     9 
  257   256   258   263     9 
  256   258   259   260     9 
  256   258   259   261     9 
  256   258   259   262     9 
  263   258   259   260     9 
  263   258   259   261     9 
  263   258   259   262     9 
  256   258   263   264     9 
  256   258   263   265     9 
  259   258   263   264     9 
  259   258   263   265     9 
  258   263   265   250     9 
  258   263   265   266     9 
  264   263   265   250     9 
  264   263   265   266     9 
  250   265   266   267     9 
  250   265   266   268     9 
  250   265   266   269     9 
  263   265   266   267     9 
  263   265   266   268     9 
  263   265   266   269     9 
  273   270   272   271     9 
  283   270   272   271     9 
  272   270   273   274     9 
  272   270   273   281     9 
  283   270   273   274     9 
  283   270   273   281     9 
  272   270   283   284     9 
  272   270   283   285     9 
  272   270   283   286     9 
  273   270   283   284     9 
  273   270   283   285     9 
  273   270   283   286     9 
  274   271   272   270     9 
  306   271   272   270     9 
  272   271   274   273     9 
  272   271   274   275     9 
  306   271   274   273     9 
  306   271   274   275     9 
  272   271   306   307     9 
  272   271   306   308     9 
  272   271   306   309     9 
  274   271   306   307     9 
  274   271   306   308     9 
  274   271   306   309     9 
  270   273   274   271     9 
  270   273   274   275     9 
  281   273   274   271     9 
  281   273   274   275     9 
  270   273   281   279     9 
  270   273   281   282     9 
  274   273   281   279     9 
  274   273   281   282     9 
  271   274   275   276     9 
  271   274   275   277     9 
  273   274   275   276     9 
  273   274   275   277     9 
  274   275   277   278     9 
  274   275   277   279     9 
  276   275   277   278     9 
  276   275   277   279     9 
  275   277   279   280     9 
  275   277   279   281     9 
  278   277   279   280     9 
  278   277   279   281     9 
  277   279   281   273     9 
  277   279   281   282     9 
  280   279   281   273     9 
  280   279   281   282     9 
  270   283   286   287     9 
  270   283   286   301     9 
  284   283   286   287     9 
  284   283   286   301     9 
  285   283   286   287     9 
  285   283   286   301     9 
  283   286   287   288     9 
  283   286   287   292     9 
  301   286   287   288     9 
  301   286   287   292     9 
  283   286   301   299     9 
  283   286   301   302     9 
  287   286   301   299     9 
  287   286   301   302     9 
  286   287   288   289     9 
  286   287   288   290     9 
  286   287   288   291     9 
  292   287   288   289     9 
  292   287   288   290     9 
  292   287   288   291     9 
  286   287   292   293     9 
  286   287   292   294     9 
  288   287   292   293     9 
  288   287   292   294     9 
  287   292   294   295     9 
  287   292   294   299     9 
  293   292   294   295     9 
  293   292   294   299     9 
  292   294   295   296     9 
  292   294   295   297     9 
  292   294   295   298     9 
  299   294   295   296     9 
  299   294   295   297     9 
  299   294   295   298     9 
  292   294   299   300     9 
  292   294   299   301     9 
  295   294   299   300     9 
  295   294   299   301     9 
  294   299   301   286     9 
  294   299   301   302     9 
  300   299   301   286     9 
  300   299   301   302     9 
  286   301   302   303     9 
  286   301   302   304     9 
  286   301   302   305     9 
  299   301   302   303     9 
  299   301   302   304     9 
  299   301   302   305     9 
  271   306   309   310     9 
  271   306   309   324     9 
  307   306   309   310     9 
  307   306   309   324     9 
  308   306   309   310     9 
  308   306   309   324     9 
  306   309   310   311     9 
  306   309   310   315     9 
  324   309   310   311     9 
  324   309   310   315     9 
  306   309   324   322     9 
  306   309   324   325     9 
  310   309   324   322     9 
  310   309   324   325     9 
  309   310   311   312     9 
  309   310   311   313     9 
  309   310   311   314     9 
  315   310   311   312     9 
  315   310   311   313     9 
  315   310   311   314     9 
  309   310   315   316     9 
  309   310   315   317     9 
  311   310   315   316     9 
  311   310   315   317     9 
  310   315   317   318     9 
  310   315   317   322     9 
  316   315   317   318     9 
  316   315   317   322     9 
  315   317   318   319     9 
  315   317   318   320     9 
  315   317   318   321     9 
  322   317   318   319     9 
  322   317   318   320     9 
  322   317   318   321     9 
  315   317   322   323     9 
  315   317   322   324     9 
  318   317   322   323     9 
  318   317   322   324     9 
  317   322   324   309     9 
  317   322   324   325     9 
  323   322   324   309     9 
  323   322   324   325     9 
  309   324   325   326     9 
  309   324   325   327     9 
  309   324   325   328     9 
  322   324   325   326     9 
  322   324   325   327     9 
  322   324   325   328     9 
  332   329   331   330     9 
  342   329   331   330     9 
  331   329   332   333     9 
  331   329   332   340     9 
  342   329   332   333     9 
  342   329   332   340     9 
  331   329   342   343     9 
  331   329   342   344     9 
  331   329   342   345     9 
  332   329   342   343     9 
  332   329   342   344     9 
  332   329   342   345     9 
  333   330   331   329     9 
  365   330   331   329     9 
  331   330   333   332     9 
  331   330   333   334     9 
  365   330   333   332     9 
  365   330   333   334     9 
  331   330   365   366     9 
  331   330   365   367     9 
  331   330   365   368     9 
  333   330   365   366     9 
  333   330   365   367     9 
  333   330   365   368     9 
  329   332   333   330     9 
  329   332   333   334     9 
  340   332   333   330     9 
  340   332   333   334     9 
  329   332   340   338     9 
  329   332   340   341     9 
  333   332   340   338     9 
  333   332   340   341     9 
  330   333   334   335     9 
  330   333   334   336     9 
  332   333   334   335     9 
  332   333   334   336     9 
  333   334   336   337     9 
  333   334   336   338     9 
  335   334   336   337     9 
  335   334   336   338     9 
  334   336   338   339     9 
  334   336   338   340     9 
  337   336   338   339     9 
  337   336   338   340     9 
  336   338   340   332     9 
  336   338   340   341     9 
  339   338   340   332     9 
  339   338   340   341     9 
  329   342   345   346     9 
  329   342   345   360     9 
  343   342   345   346     9 
  343   342   345   360     9 
  344   342   345   346     9 
  344   342   345   360     9 
  342   345   346   347     9 
  342   345   346   351     9 
  360   345   346   347     9 
  360   345   346   351     9 
  342   345   360   358     9 
  342   345   360   361     9 
  346   345   360   358     9 
  346   345   360   361     9 
  345   346   347   348     9 
  345   346   347   349     9 
  345   346   347   350     9 
  351   346   347   348     9 
  351   346   347   349     9 
  351   346   347   350     9 
  345   346   351   352     9 
  345   346   351   353     9 
  347   346   351   352     9 
  347   346   351   353     9 
  346   351   353   354     9 
  346   351   353   358     9 
  352   351   353   354     9 
  352   351   353   358     9 
  351   353   354   355     9 
  351   353   354   356     9 
  351   353   354   357     9 
  358   353   354   355     9 
  358   353   354   356     9 
  358   353   354   357     9 
  351   353   358   359     9 
  351   353   358   360     9 
  354   353   358   359     9 
  354   353   358   360     9 
  353   358   360   345     9 
  353   358   360   361     9 
  359   358   360   345     9 
  359   358   360   361     9 
  345   360   361   362     9 
  345   360   361   363     9 
  345   360   361   364     9 
  358   360   361   362     9 
  358   360   361   363     9 
  358   360   361   364     9 
  330   365   368   369     9 
  330   365   368   383     9 
  366   365   368   369     9 
  366   365   368   383     9 
  367   365   368   369     9 
  367   365   368   383     9 
  365   368   369   370     9 
  365   368   369   374     9 
  383   368   369   370     9 
  383   368   369   374     9 
  365   368   383   381     9 
  365   368   383   384     9 
  369   368   383   381     9 
  369   368   383   384     9 
  368   369   370   371     9 
  368   369   370   372     9 
  368   369   370   373     9 
  374   369   370   371     9 
  374   369   370   372     9 
  374   369   370   373     9 
  368   369   374   375     9 
  368   369   374   376     9 
  370   369   374   375     9 
  370   369   374   376     9 
  369   374   376   377     9 
  369   374   376   381     9 
  375   374   376   377     9 
  375   374   376   381     9 
  374   376   377   378     9 
  374   376   377   379     9 
  374   376   377   380     9 
  381   376   377   378     9 
  381   376   377   379     9 
  381   376   377   380     9 
  374   376   381   382     9 
  374   376   381   383     9 
  377   376   381   382     9 
  377   376   381   383     9 
  376   381   383   368     9 
  376   381   383   384     9 
  382   381   383   368     9 
  382   381   383   384     9 
  368   383   384   385     9 
  368   383   384   386     9 
  368   383   384   387     9 
  381   383   384   385     9 
  381   383   384   386     9 
  381   383   384   387     9 
  391   388   390   389     9 
  401   388   390   389     9 
  390   388   391   392     9 
  390   388   391   399     9 
  401   388   391   392     9 
  401   388   391   399     9 
  390   388   401   402     9 
  390   388   401   403     9 
  390   388   401   404     9 
  391   388   401   402     9 
  391   388   401   403     9 
  391   388   401   404     9 
  392   389   390   388     9 
  424   389   390   388     9 
  390   389   392   391     9 
  390   389   392   393     9 
  424   389   392   391     9 
  424   389   392   393     9 
  390   389   424   425     9 
  390   389   424   426     9 
  390   389   424   427     9 
  392   389   424   425     9 
  392   389   424   426     9 
  392   389   424   427     9 
  388   391   392   389     9 
  388   391   392   393     9 
  399   391   392   389     9 
  399   391   392   393     9 
  388   391   399   397     9 
  388   391   399   400     9 
  392   391   399   397     9 
  392   391   399   400     9 
  389   392   393   394     9 
  389   392   393   395     9 
  391   392   393   394     9 
  391   392   393   395     9 
  392   393   395   396     9 
  392   393   395   397     9 
  394   393   395   396     9 
  394   393   395   397     9 
  393   395   397   398     9 
  393   395   397   399     9 
  396   395   397   398     9 
  396   395   397   399     9 
  395   397   399   391     9 
  395   397   399   400     9 
  398   397   399   391     9 
  398   397   399   400     9 
  388   401   404   405     9 
  388   401   404   419     9 
  402   401   404   405     9 
  402   401   404   419     9 
  403   401   404   405     9 
  403   401   404   419     9 
  401   404   405   406     9 
  401   404   405   410     9 
  419   404   405   406     9 
  419   404   405   410     9 
  401   404   419   417     9 
  401   404   419   420     9 
  405   404   419   417     9 
  405   404   419   420     9 
  404   405   406   407     9 
  404   405   406   408     9 
  404   405   406   409     9 
  410   405   406   407     9 
  410   405   406   408     9 
  410   405   406   409     9 
  404   405   410   411     9 
  404   405   410   412     9 
  406   405   410   411     9 
  406   405   410   412     9 
  405   410   412   413     9 
  405   410   412   417     9 
  411   410   412   413     9 
  411   410   412   417     9 
  410   412   413   414     9 
  410   412   413   415     9 
  410   412   413   416     9 
  417   412   413   414     9 
  417   412   413   415     9 
  417   412   413   416     9 
  410   412   417   418     9 
  410   412   417   419     9 
  413   412   417   418     9 
  413   412   417   419     9 
  412   417   419   404     9 
  412   417   419   420     9 
  418   417   419   404     9 
  418   417   419   420     9 
  404   419   420   421     9 
  404   419   420   422     9 
  404   419   420   423     9 
  417   419   420   421     9 
  417   419   420   422     9 
  417   419   420   423     9 
  389   424   427   428     9 
  389   424   427   442     9 
  425   424   427   428     9 
  425   424   427   442     9 
  426   424   427   428     9 
  426   424   427   442     9 
  424   427   428   429     9 
  424   427   428   433     9 
  442   427   428   429     9 
  442   427   428   433     9 
  424   427   442   440     9 
  424   427   442   443     9 
  428   427   442   440     9 
  428   427   442   443     9 
  427   428   429   430     9 
  427   428   429   431     9 
  427   428   429   432     9 
  433   428   429   430     9 
  433   428   429   431     9 
  433   428   429   432     9 
  427   428   433   434     9 
  427   428   433   435     9 
  429   428   433   434     9 
  429   428   433   435     9 
  428   433   435   436     9 
  428   433   435   440     9 
  434   433   435   436     9 
  434   433   435   440     9 
  433   435   436   437     9 
  433   435   436   438     9 
  433   435   436   439     9 
  440   435   436   437     9 
  440   435   436   438     9 
  440   435   436   439     9 
  433   435   440   441     9 
  433   435   440   442     9 
  436   435   440   441     9 
  436   435   440   442     9 
  435   440   442   427     9 
  435   440   442   443     9 
  441   440   442   427     9 
  441   440   442   443     9 
  427   442   443   444     9 
  427   442   443   445     9 
  427   442   443   446     9 
  440   442   443   444     9 
  440   442   443   445     9 
  440   442   443   446     9 
  450   447   449   448     9 
  460   447   449   448     9 
  449   447   450   451     9 
  449   447   450   458     9 
  460   447   450   451     9 
  460   447   450   458     9 
  449   447   460   461     9 
  449   447   460   462     9 
  449   447   460   463     9 
  450   447   460   461     9 
  450   447   460   462     9 
  450   447   460   463     9 
  451   448   449   447     9 
  483   448   449   447     9 
  449   448   451   450     9 
  449   448   451   452     9 
  483   448   451   450     9 
  483   448   451   452     9 
  449   448   483   484     9 
  449   448   483   485     9 
  449   448   483   486     9 
  451   448   483   484     9 
  451   448   483   485     9 
  451   448   483   486     9 
  447   450   451   448     9 
  447   450   451   452     9 
  458   450   451   448     9 
  458   450   451   452     9 
  447   450   458   456     9 
  447   450   458   459     9 
  451   450   458   456     9 
  451   450   458   459     9 
  448   451   452   453     9 
  448   451   452   454     9 
  450   451   452   453     9 
  450   451   452   454     9 
  451   452   454   455     9 
  451   452   454   456     9 
  453   452   454   455     9 
  453   452   454   456     9 
  452   454   456   457     9 
  452   454   456   458     9 
  455   454   456   457     9 
  455   454   456   458     9 
  454   456   458   450     9 
  454   456   458   459     9 
  457   456   458   450     9 
  457   456   458   459     9 
  447   460   463   464     9 
  447   460   463   478     9 
  461   460   463   464     9 
  461   460   463   478     9 
  462   460   463   464     9 
  462   460   463   478     9 
  460   463   464   465     9 
  460   463   464   469     9 
  478   463   464   465     9 
  478   463   464   469     9 
  460   463   478   476     9 
  460   463   478   479     9 
  464   463   478   476     9 
  464   463   478   479     9 
  463   464   465   466     9 
  463   464   465   467     9 
  463   464   465   468     9 
  469   464   465   466     9 
  469   464   465   467     9 
  469   464   465   468     9 
  463   464   469   470     9 
  463   464   469   471     9 
  465   464   469   470     9 
  465   464   469   471     9 
  464   469   471   472     9 
  464   469   471   476     9 
  470   469   471   472     9 
  470   469   471   476     9 
  469   471   472   473     9 
  469   471   472   474     9 
  469   471   472   475     9 
  476   471   472   473     9 
  476   471   472   474     9 
  476   471   472   475     9 
  469   471   476   477     9 
  469   471   476   478     9 
  472   471   476   477     9 
  472   471   476   478     9 
  471   476   478   463     9 
  471   476   478   479     9 
  477   476   478   463     9 
  477   476   478   479     9 
  463   478   479   480     9 
  463   478   479   481     9 
  463   478   479   482     9 
  476   478   479   480     9 
  476   478   479   481     9 
  476   478   479   482     9 
  448   483   486   487     9 
  448   483   486   501     9 
  484   483   486   487     9 
  484   483   486   501     9 
  485   483   486   487     9 
  485   483   486   501     9 
  483   486   487   488     9 
  483   486   487   492     9 
  501   486   487   488     9 
  501   486   487   492     9 
  483   486   501   499     9 
  483   486   501   502     9 
  487   486   501   499     9 
  487   486   501   502     9 
  486   487   488   489     9 
  486   487   488   490     9 
  486   487   488   491     9 
  492   487   488   489     9 
  492   487   488   490     9 
  492   487   488   491     9 
  486   487   492   493     9 
  486   487   492   494     9 
  488   487   492   493     9 
  488   487   492   494     9 
  487   492   494   495     9 
  487   492   494   499     9 
  493   492   494   495     9 
  493   492   494   499     9 
  492   494   495   496     9 
  492   494   495   497     9 
  492   494   495   498     9 
  499   494   495   496     9 
  499   494   495   497     9 
  499   494   495   498     9 
  492   494   499   500     9 
  492   494   499   501     9 
  495   494   499   500     9 
  495   494   499   501     9 
  494   499   501   486     9 
  494   499   501   502     9 
  500   499   501   486     9 
  500   499   501   502     9 
  486   501   502   503     9 
  486   501   502   504     9 
  486   501   502   505     9 
  499   501   502   503     9 
  499   501   502   504     9 
  499   501   502   505     9 
  509   506   508   507     9 
  519   506   508   507     9 
  508   506   509   510     9 
  508   506   509   517     9 
  519   506   509   510     9 
  519   506   509   517     9 
  508   506   519   520     9 
  508   506   519   521     9 
  508   506   519   522     9 
  509   506   519   520     9 
  509   506   519   521     9 
  509   506   519   522     9 
  510   507   508   506     9 
  542   507   508   506     9 
  508   507   510   509     9 
  508   507   510   511     9 
  542   507   510   509     9 
  542   507   510   511     9 
  508   507   542   543     9 
  508   507   542   544     9 
  508   507   542   545     9 
  510   507   542   543     9 
  510   507   542   544     9 
  510   507   542   545     9 
  506   509   510   507     9 
  506   509   510   511     9 
  517   509   510   507     9 
  517   509   510   511     9 
  506   509   517   515     9 
  506   509   517   518     9 
  510   509   517   515     9 
  510   509   517   518     9 
  507   510   511   512     9 
  507   510   511   513     9 
  509   510   511   512     9 
  509   510   511   513     9 
  510   511   513   514     9 
  510   511   513   515     9 
  512   511   513   514     9 
  512   511   513   515     9 
  511   513   515   516     9 
  511   513   515   517     9 
  514   513   515   516     9 
  514   513   515   517     9 
  513   515   517   509     9 
  513   515   517   518     9 
  516   515   517   509     9 
  516   515   517   518     9 
  506   519   522   523     9 
  506   519   522   537     9 
  520   519   522   523     9 
  520   519   522   537     9 
  521   519   522   523     9 
  521   519   522   537     9 
  519   522   523   524     9 
  519   522   523   528     9 
  537   522   523   524     9 
  537   522   523   528     9 
  519   522   537   535     9 
  519   522   537   538     9 
  523   522   537   535     9 
  523   522   537   538     9 
  522   523   524   525     9 
  522   523   524   526     9 
  522   523   524   527     9 
  528   523   524   525     9 
  528   523   524   526     9 
  528   523   524   527     9 
  522   523   528   529     9 
  522   523   528   530     9 
  524   523   528   529     9 
  524   523   528   530     9 
  523   528   530   531     9 
  523   528   530   535     9 
  529   528   530   531     9 
  529   528   530   535     9 
  528   530   531   532     9 
  528   530   531   533     9 
  528   530   531   534     9 
  535   530   531   532     9 
  535   530   531   533     9 
  535   530   531   534     9 
  528   530   535   536     9 
  528   530   535   537     9 
  531   530   535   536     9 
  531   530   535   537     9 
  530   535   537   522     9 
  530   535   537   538     9 
  536   535   537   522     9 
  536   535   537   538     9 
  522   537   538   539     9 
  522   537   538   540     9 
  522   537   538   541     9 
  535   537   538   539     9 
  535   537   538   540     9 
  535   537   538   541     9 
  507   542   545   546     9 
  507   542   545   560     9 
  543   542   545   546     9 
  543   542   545   560     9 
  544   542   545   546     9 
  544   542   545   560     9 
  542   545   546   547     9 
  542   545   546   551     9 
  560   545   546   547     9 
  560   545   546   551     9 
  542   545   560   558     9 
  542   545   560   561     9 
  546   545   560   558     9 
  546   545   560   561     9 
  545   546   547   548     9 
  545   546   547   549     9 
  545   546   547   550     9 
  551   546   547   548     9 
  551   546   547   549     9 
  551   546   547   550     9 
  545   546   551   552     9 
  545   546   551   553     9 
  547   546   551   552     9 
  547   546   551   553     9 
  546   551   553   554     9 
  546   551   553   558     9 
  552   551   553   554     9 
  552   551   553   558     9 
  551   553   554   555     9 
  551   553   554   556     9 
  551   553   554   557     9 
  558   553   554   555     9 
  558   553   554   556     9 
  558   553   554   557     9 
  551   553   558   559     9 
  551   553   558   560     9 
  554   553   558   559     9 
  554   553   558   560     9 
  553   558   560   545     9 
  553   558   560   561     9 
  559   558   560   545     9 
  559   558   560   561     9 
  545   560   561   562     9 
  545   560   561   563     9 
  545   560   561   564     9 
  558   560   561   562     9 
  558   560   561   563     9 
  558   560   561   564     9 
  568   565   567   566     9 
  578   565   567   566     9 
  567   565   568   569     9 
  567   565   568   576     9 
  578   565   568   569     9 
  578   565   568   576     9 
  567   565   578   579     9 
  567   565   578   580     9 
  567   565   578   581     9 
  568   565   578   579     9 
  568   565   578   580     9 
  568   565   578   581     9 
  569   566   567   565     9 
  601   566   567   565     9 
  567   566   569   568     9 
  567   566   569   570     9 
  601   566   569   568     9 
  601   566   569   570     9 
  567   566   601   602     9 
  567   566   601   603     9 
  567   566   601   604     9 
  569   566   601   602     9 
  569   566   601   603     9 
  569   566   601   604     9 
  565   568   569   566     9 
  565   568   569   570     9 
  576   568   569   566     9 
  576   568   569   570     9 
  565   568   576   574     9 
  565   568   576   577     9 
  569   568   576   574     9 
  569   568   576   577     9 
  566   569   570   571     9 
  566   569   570   572     9 
  568   569   570   571     9 
  568   569   570   572     9 
  569   570   572   573     9 
  569   570   572   574     9 
  571   570   572   573     9 
  571   570   572   574     9 
  570   572   574   575     9 
  570   572   574   576     9 
  573   572   574   575     9 
  573   572   574   576     9 
  572   574   576   568     9 
  572   574   576   577     9 
  575   574   576   568     9 
  575   574   576   577     9 
  565   578   581   582     9 
  565   578   581   596     9 
  579   578   581   582     9 
  579   578   581   596     9 
  580   578   581   582     9 
  580   578   581   596     9 
  578   581   582   583     9 
  578   581   582   587     9 
  596   581   582   583     9 
  596   581   582   587     9 
  578   581   596   594     9 
  578   581   596   597     9 
  582   581   596   594     9 
  582   581   596   597     9 
  581   582   583   584     9 
  581   582   583   585     9 
  581   582   583   586     9 
  587   582   583   584     9 
  587   582   583   585     9 
  587   582   583   586     9 
  581   582   587   588     9 
  581   582   587   589     9 
  583   582   587   588     9 
  583   582   587   589     9 
  582   587   589   590     9 
  582   587   589   594     9 
  588   587   589   590     9 
  588   587   589   594     9 
  587   589   590   591     9 
  587   589   590   592     9 
  587   589   590   593     9 
  594   589   590   591     9 
  594   589   590   592     9 
  594   589   590   593     9 
  587   589   594   595     9 
  587   589   594   596     9 
  590   589   594   595     9 
  590   589   594   596     9 
  589   594   596   581     9 
  589   594   596   597     9 
  595   594   596   581     9 
  595   594   596   597     9 
  581   596   597   598     9 
  581   596   597   599     9 
  581   596   597   600     9 
  594   596   597   598     9 
  594   596   597   599     9 
  594   596   597   600     9 
  566   601   604   605     9 
  566   601   604   619     9 
  602   601   604   605     9 
  602   601   604   619     9 
  603   601   604   605     9 
  603   601   604   619     9 
  601   604   605   606     9 
  601   604   605   610     9 
  619   604   605   606     9 
  619   604   605   610     9 
  601   604   619   617     9 
  601   604   619   620     9 
  605   604   619   617     9 
  605   604   619   620     9 
  604   605   606   607     9 
  604   605   606   608     9 
  604   605   606   609     9 
  610   605   606   607     9 
  610   605   606   608     9 
  610   605   606   609     9 
  604   605   610   611     9 
  604   605   610   612     9 
  606   605   610   611     9 
  606   605   610   612     9 
  605   610   612   613     9 
  605   610   612   617     9 
  611   610   612   613     9 
  611   610   612   617     9 
  610   612   613   614     9 
  610   612   613   615     9 
  610   612   613   616     9 
  617   612   613   614     9 
  617   612   613   615     9 
  617   612   613   616     9 
  610   612   617   618     9 
  610   612   617   619     9 
  613   612   617   618     9 
  613   612   617   619     9 
  612   617   619   604     9 
  612   617   619   620     9 
  618   617   619   604     9 
  618   617   619   620     9 
  604   619   620   621     9 
  604   619   620   622     9 
  604   619   620   623     9 
  617   619   620   621     9 
  617   619   620   622     9 
  617   619   620   623     9 

[ dihedrals ]
;  ai    aj    ak    al funct            c0            c1            c2            c3
   34    37    45    38     4 
   35    38    39    37     4 
   37    43    45    46     4 
   37    36    34    47     4 
   38    41    39    40     4 
   38    36    35    70     4 
   39    43    41    42     4 
   41    45    43    44     4 
   47    50    65    51     4 
   50    56    51    52     4 
   50    63    65    66     4 
   51    58    56    57     4 
   56    63    58    59     4 
   58    65    63    64     4 
   70    73    88    74     4 
   73    79    74    75     4 
   73    86    88    89     4 
   74    81    79    80     4 
   79    86    81    82     4 
   81    88    86    87     4 
   93    96   104    97     4 
   94    97    98    96     4 
   96   102   104   105     4 
   96    95    93   106     4 
   97   100    98    99     4 
   97    95    94   129     4 
   98   102   100   101     4 
  100   104   102   103     4 
  106   109   124   110     4 
  109   115   110   111     4 
  109   122   124   125     4 
  110   117   115   116     4 
  115   122   117   118     4 
  117   124   122   123     4 
  129   132   147   133     4 
  132   138   133   134     4 
  132   145   147   148     4 
  133   140   138   139     4 
  138   145   140   141     4 
  140   147   145   146     4 
  152   155   163   156     4 
  153   156   157   155     4 
  155   161   163   164     4 
  155   154   152   165     4 
  156   159   157   158     4 
  156   154   153   188     4 
  157   161   159   160     4 
  159   163   161   162     4 
  165   168   183   169     4 
  168   174   169   170     4 
  168   181   183   184     4 
  169   176   174   175     4 
  174   181   176   177     4 
  176   183   181   182     4 
  188   191   206   192     4 
  191   197   192   193     4 
  191   204   206   207     4 
  192   199   197   198     4 
  197   204   199   200     4 
  199   206   204   205     4 
  211   214   222   215     4 
  212   215   216   214     4 
  214   220   222   223     4 
  214   213   211   224     4 
  215   218   216   217     4 
  215   213   212   247     4 
  216   220   218   219     4 
  218   222   220   221     4 
  224   227   242   228     4 
  227   233   228   229     4 
  227   240   242   243     4 
  228   235   233   234     4 
  233   240   235   236     4 
  235   242   240   241     4 
  247   250   265   251     4 
  250   256   251   252     4 
  250   263   265   266     4 
  251   258   256   257     4 
  256   263   258   259     4 
  258   265   263   264     4 
  270   273   281   274     4 
  271   274   275   273     4 
  273   279   281   282     4 
  273   272   270   283     4 
  274   277   275   276     4 
  274   272   271   306     4 
  275   279   277   278     4 
  277   281   279   280     4 
  283   286   301   287     4 
  286   292   287   288     4 
  286   299   301   302     4 
  287   294   292   293     4 
  292   299   294   295     4 
  294   301   299   300     4 
  306   309   324   310     4 
  309   315   310   311     4 
  309   322   324   325     4 
  310   317   315   316     4 
  315   322   317   318     4 
  317   324   322   323     4 
  329   332   340   333     4 
  330   333   334   332     4 
  332   338   340   341     4 
  332   331   329   342     4 
  333   336   334   335     4 
  333   331   330   365     4 
  334   338   336   337     4 
  336   340   338   339     4 
  342   345   360   346     4 
  345   351   346   347     4 
  345   358   360   361     4 
  346   353   351   352     4 
  351   358   353   354     4 
  353   360   358   359     4 
  365   368   383   369     4 
  368   374   369   370     4 
  368   381   383   384     4 
  369   376   374   375     4 
  374   381   376   377     4 
  376   383   381   382     4 
  388   391   399   392     4 
  389   392   393   391     4 
  391   397   399   400     4 
  391   390   388   401     4 
  392   395   393   394     4 
  392   390   389   424     4 
  393   397   395   396     4 
  395   399   397   398     4 
  401   404   419   405     4 
  404   410   405   406     4 
  404   417   419   420     4 
  405   412   410   411     4 
  410   417   412   413     4 
  412   419   417   418     4 
  424   427   442   428     4 
  427   433   428   429     4 
  427   440   442   443     4 
  428   435   433   434     4 
  433   440   435   436     4 
  435   442   440   441     4 
  447   450   458   451     4 
  448   451   452   450     4 
  450   456   458   459     4 
  450   449   447   460     4 
  451   454   452   453     4 
  451   449   448   483     4 
  452   456   454   455     4 
  454   458   456   457     4 
  460   463   478   464     4 
  463   469   464   465     4 
  463   476   478   479     4 
  464   471   469   470     4 
  469   476   471   472     4 
  471   478   476   477     4 
  483   486   501   487     4 
  486   492   487   488     4 
  486   499   501   502     4 
  487   494   492   493     4 
  492   499   494   495     4 
  494   501   499   500     4 
  506   509   517   510     4 
  507   510   511   509     4 
  509   515   517   518     4 
  509   508   506   519     4 
  510   513   511   512     4 
  510   508   507   542     4 
  511   515   513   514     4 
  513   517   515   516     4 
  519   522   537   523     4 
  522   528   523   524     4 
  522   535   537   538     4 
  523   530   528   529     4 
  528   535   530   531     4 
  530   537   535   536     4 
  542   545   560   546     4 
  545   551   546   547     4 
  545   558   560   561     4 
  546   553   551   552     4 
  551   558   553   554     4 
  553   560   558   559     4 
  565   568   576   569     4 
  566   569   570   568     4 
  568   574   576   577     4 
  568   567   565   578     4 
  569   572   570   571     4 
  569   567   566   601     4 
  570   574   572   573     4 
  572   576   574   575     4 
  578   581   596   582     4 
  581   587   582   583     4 
  581   594   596   597     4 
  582   589   587   588     4 
  587   594   589   590     4 
  589   596   594   595     4 
  601   604   619   605     4 
  604   610   605   606     4 
  604   617   619   620     4 
  605   612   610   611     4 
  610   617   612   613     4 
  612   619   617   618     4 
