# Supplementary material for: Development of an AMBER-Compatible Force Field for Gold Nanoclusters Protected by N‑Heterocyclic Carbenes
Source: J Chem Theory Comput. 2025 Sep 9;21(23):12121–32. doi: 10.1021/acs.jctc.5c00945 (PMC12874363; doi:10.1021/acs.jctc.5c00945)
Supplement: Supplementary file 2 [file ct5c00945_si_002.zip › FF_files/8-au25/Au25NHC10Br8.pdb]

CRYST1    0.000    0.000    0.000  90.00  90.00  90.00 P 1           1
ATOM      1  Au  CLU     1       8.347  21.270   9.260  0.00  0.00          Au
ATOM      2  Au  CLU     2       9.826  15.898   8.794  0.00  0.00          Au
ATOM      3  AUL AUL     3       7.625  23.868   9.556  0.00  0.00          Au
ATOM      4  AUL AUL     4      10.425  23.023   8.995  0.00  0.00          Au
ATOM      5  AUL AUL     5       9.208  22.406  11.565  0.00  0.00          Au
ATOM      6  AUL AUL     6       6.377  21.726  11.138  0.00  0.00          Au
ATOM      7  AUL AUL     7       5.871  21.875   8.266  0.00  0.00          Au
ATOM      8  AUL AUL     8       8.405  22.712   6.946  0.00  0.00          Au
ATOM      9  AUL AUL     9      10.255  20.587   7.368  0.00  0.00          Au
ATOM     10  AUL AUL    10      10.800  20.400  10.273  0.00  0.00          Au
ATOM     11  AUL AUL    11       8.399  19.642  11.605  0.00  0.00          Au
ATOM     12  AUL AUL    12       6.345  19.368   9.553  0.00  0.00          Au
ATOM     13  AUL AUL    13       7.522  19.874   7.010  0.00  0.00          Au
ATOM     14  AUL AUL    14       9.080  18.580   9.039  0.00  0.00          Au
ATOM     15  AUL AUL    15      10.544  17.630   6.737  0.00  0.00          Au
ATOM     16  AUL AUL    16      11.843  17.770   9.240  0.00  0.00          Au
ATOM     17  AUL AUL    17       9.916  17.137  11.349  0.00  0.00          Au
ATOM     18  AUL AUL    18       7.422  16.594  10.054  0.00  0.00          Au
ATOM     19  AUL AUL    19       7.846  16.845   7.110  0.00  0.00          Au
ATOM     20  AUL AUL    20       9.679  14.838   6.263  0.00  0.00          Au
ATOM     21  AUL AUL    21      12.237  15.472   7.555  0.00  0.00          Au
ATOM     22  AUL AUL    22      11.918  15.203  10.430  0.00  0.00          Au
ATOM     23  AUL AUL    23       9.057  14.416  10.957  0.00  0.00          Au
ATOM     24  AUL AUL    24       7.717  14.237   8.354  0.00  0.00          Au
ATOM     25  AUL AUL    25      10.520  13.289   8.680  0.00  0.00          Au
ATOM     26  BRC BRC    26       6.887  26.217   9.771  0.00  0.00          Br
ATOM     27  BRC BRC    27      11.577  19.552   5.414  0.00  0.00          Br
ATOM     28  BRC BRC    28      13.268  19.661  10.161  0.00  0.00          Br
ATOM     29  BRC BRC    29       6.498  18.182   5.385  0.00  0.00          Br
ATOM     30  BRC BRC    30       4.982  17.374  10.311  0.00  0.00          Br
ATOM     31  BRC BRC    31       7.363  18.807  13.675  0.00  0.00          Br
ATOM     32  BRC BRC    32      10.991  17.672  13.491  0.00  0.00          Br
ATOM     33  BRC BRC    33      11.172  10.910   8.559  0.00  0.00          Br
ATOM     34  N1  NHM    34      11.716  25.770   8.790  0.00  0.00           N
ATOM     35  N2  NHM    34      13.188  24.268   9.298  0.00  0.00           N
ATOM     36  C1  NHM    34      11.886  24.453   8.990  0.00  0.00           C
ATOM     37  C2  NHM    34      12.939  26.434   8.951  0.00  0.00           C
ATOM     38  C3  NHM    34      13.887  25.481   9.311  0.00  0.00           C
ATOM     39  C4  NHM    34      15.194  25.848   9.581  0.00  0.00           C
ATOM     40  H4  NHM    34      15.846  25.201   9.823  0.00  0.00           H
ATOM     41  C5  NHM    34      15.518  27.178   9.491  0.00  0.00           C
ATOM     42  H5  NHM    34      16.405  27.456   9.680  0.00  0.00           H
ATOM     43  C6  NHM    34      14.565  28.126   9.121  0.00  0.00           C
ATOM     44  H6  NHM    34      14.826  29.037   9.046  0.00  0.00           H
ATOM     45  C7  NHM    34      13.259  27.785   8.861  0.00  0.00           C
ATOM     46  H7  NHM    34      12.608  28.436   8.630  0.00  0.00           H
ATOM     47  C8  NHM    34      10.439  26.394   8.442  0.00  0.00           C
ATOM     48  H81 NHM    34      10.115  26.897   9.231  0.00  0.00           H
ATOM     49  H82 NHM    34       9.783  25.679   8.255  0.00  0.00           H
ATOM     50  C9  NHM    34      10.466  27.332   7.266  0.00  0.00           C
ATOM     51  C10 NHM    34       9.839  28.584   7.379  0.00  0.00           C
ATOM     52  C11 NHM    34       9.247  29.089   8.672  0.00  0.00           C
ATOM     53 H111 NHM    34       8.980  30.025   8.566  0.00  0.00           H
ATOM     54 H112 NHM    34       9.915  29.018   9.386  0.00  0.00           H
ATOM     55 H113 NHM    34       8.463  28.549   8.905  0.00  0.00           H
ATOM     56  C12 NHM    34       9.781  29.412   6.274  0.00  0.00           C
ATOM     57  H12 NHM    34       9.354  30.257   6.351  0.00  0.00           H
ATOM     58  C13 NHM    34      10.338  29.038   5.048  0.00  0.00           C
ATOM     59  C14 NHM    34      10.292  29.981   3.843  0.00  0.00           C
ATOM     60 H141 NHM    34      10.886  30.744   4.004  0.00  0.00           H
ATOM     61 H142 NHM    34       9.376  30.301   3.715  0.00  0.00           H
ATOM     62 H143 NHM    34      10.587  29.500   3.043  0.00  0.00           H
ATOM     63  C15 NHM    34      10.969  27.819   4.962  0.00  0.00           C
ATOM     64  H15 NHM    34      11.364  27.566   4.135  0.00  0.00           H
ATOM     65  C16 NHM    34      11.043  26.946   6.034  0.00  0.00           C
ATOM     66  C17 NHM    34      11.737  25.633   5.854  0.00  0.00           C
ATOM     67 H171 NHM    34      11.852  25.452   4.898  0.00  0.00           H
ATOM     68 H172 NHM    34      11.200  24.921   6.259  0.00  0.00           H
ATOM     69 H173 NHM    34      12.616  25.666   6.288  0.00  0.00           H
ATOM     70  C18 NHM    34      13.710  22.989   9.777  0.00  0.00           C
ATOM     71 H181 NHM    34      13.074  22.273   9.526  0.00  0.00           H
ATOM     72 H182 NHM    34      13.757  23.016  10.765  0.00  0.00           H
ATOM     73  C19 NHM    34      15.079  22.627   9.241  0.00  0.00           C
ATOM     74  C20 NHM    34      16.186  22.502  10.094  0.00  0.00           C
ATOM     75  C21 NHM    34      16.079  22.701  11.595  0.00  0.00           C
ATOM     76 H211 NHM    34      15.627  23.551  11.782  0.00  0.00           H
ATOM     77 H212 NHM    34      16.976  22.715  11.989  0.00  0.00           H
ATOM     78 H213 NHM    34      15.563  21.965  11.988  0.00  0.00           H
ATOM     79  C22 NHM    34      17.417  22.168   9.564  0.00  0.00           C
ATOM     80  H22 NHM    34      18.165  22.089  10.144  0.00  0.00           H
ATOM     81  C23 NHM    34      17.588  21.947   8.219  0.00  0.00           C
ATOM     82  C24 NHM    34      18.954  21.569   7.669  0.00  0.00           C
ATOM     83 H241 NHM    34      18.859  21.271   6.741  0.00  0.00           H
ATOM     84 H242 NHM    34      19.335  20.847   8.208  0.00  0.00           H
ATOM     85 H243 NHM    34      19.546  22.350   7.702  0.00  0.00           H
ATOM     86  C25 NHM    34      16.496  22.039   7.390  0.00  0.00           C
ATOM     87  H25 NHM    34      16.599  21.879   6.459  0.00  0.00           H
ATOM     88  C26 NHM    34      15.241  22.365   7.892  0.00  0.00           C
ATOM     89  C27 NHM    34      14.067  22.383   6.913  0.00  0.00           C
ATOM     90 H271 NHM    34      13.787  23.309   6.757  0.00  0.00           H
ATOM     91 H272 NHM    34      13.318  21.875   7.293  0.00  0.00           H
ATOM     92 H273 NHM    34      14.342  21.976   6.067  0.00  0.00           H
ATOM     93  N1  NHM    35       9.604  24.683  13.538  0.00  0.00           N
ATOM     94  N2  NHM    35       9.940  22.744  14.488  0.00  0.00           N
ATOM     95  C1  NHM    35       9.648  23.343  13.307  0.00  0.00           C
ATOM     96  C2  NHM    35       9.845  24.948  14.894  0.00  0.00           C
ATOM     97  C3  NHM    35      10.048  23.716  15.490  0.00  0.00           C
ATOM     98  C4  NHM    35      10.259  23.621  16.868  0.00  0.00           C
ATOM     99  H4  NHM    35      10.385  22.783  17.298  0.00  0.00           H
ATOM    100  C5  NHM    35      10.274  24.799  17.566  0.00  0.00           C
ATOM    101  H5  NHM    35      10.401  24.770  18.509  0.00  0.00           H
ATOM    102  C6  NHM    35      10.116  26.026  16.950  0.00  0.00           C
ATOM    103  H6  NHM    35      10.161  26.817  17.475  0.00  0.00           H
ATOM    104  C7  NHM    35       9.893  26.125  15.608  0.00  0.00           C
ATOM    105  H7  NHM    35       9.776  26.968  15.184  0.00  0.00           H
ATOM    106  C8  NHM    35       9.331  25.688  12.508  0.00  0.00           C
ATOM    107  H81 NHM    35       8.446  26.095  12.687  0.00  0.00           H
ATOM    108  H82 NHM    35       9.285  25.240  11.628  0.00  0.00           H
ATOM    109  C9  NHM    35      10.366  26.788  12.443  0.00  0.00           C
ATOM    110  C10 NHM    35       9.929  28.133  12.388  0.00  0.00           C
ATOM    111  C11 NHM    35       8.491  28.508  12.455  0.00  0.00           C
ATOM    112 H111 NHM    35       8.401  29.479  12.365  0.00  0.00           H
ATOM    113 H112 NHM    35       8.118  28.225  13.318  0.00  0.00           H
ATOM    114 H113 NHM    35       8.003  28.065  11.729  0.00  0.00           H
ATOM    115  C12 NHM    35      10.903  29.139  12.288  0.00  0.00           C
ATOM    116  H12 NHM    35      10.617  30.044  12.253  0.00  0.00           H
ATOM    117  C13 NHM    35      12.251  28.875  12.238  0.00  0.00           C
ATOM    118  C14 NHM    35      13.256  30.002  12.105  0.00  0.00           C
ATOM    119 H141 NHM    35      14.025  29.823  12.686  0.00  0.00           H
ATOM    120 H142 NHM    35      12.837  30.847  12.367  0.00  0.00           H
ATOM    121 H143 NHM    35      13.557  30.061  11.174  0.00  0.00           H
ATOM    122  C15 NHM    35      12.662  27.555  12.275  0.00  0.00           C
ATOM    123  H15 NHM    35      13.591  27.356  12.239  0.00  0.00           H
ATOM    124  C16 NHM    35      11.743  26.510  12.358  0.00  0.00           C
ATOM    125  C17 NHM    35      12.262  25.094  12.358  0.00  0.00           C
ATOM    126 H171 NHM    35      11.719  24.548  11.753  0.00  0.00           H
ATOM    127 H172 NHM    35      12.208  24.727  13.267  0.00  0.00           H
ATOM    128 H173 NHM    35      13.194  25.087  12.059  0.00  0.00           H
ATOM    129  C18 NHM    35      10.028  21.266  14.656  0.00  0.00           C
ATOM    130 H181 NHM    35      10.124  20.850  13.763  0.00  0.00           H
ATOM    131 H182 NHM    35       9.182  20.939  15.051  0.00  0.00           H
ATOM    132  C19 NHM    35      11.170  20.820  15.522  0.00  0.00           C
ATOM    133  C20 NHM    35      10.933  20.260  16.770  0.00  0.00           C
ATOM    134  C21 NHM    35       9.536  19.976  17.277  0.00  0.00           C
ATOM    135 H211 NHM    35       9.076  20.823  17.456  0.00  0.00           H
ATOM    136 H212 NHM    35       9.589  19.454  18.105  0.00  0.00           H
ATOM    137 H213 NHM    35       9.039  19.471  16.602  0.00  0.00           H
ATOM    138  C22 NHM    35      12.024  19.919  17.563  0.00  0.00           C
ATOM    139  H22 NHM    35      11.870  19.548  18.423  0.00  0.00           H
ATOM    140  C23 NHM    35      13.337  20.105  17.127  0.00  0.00           C
ATOM    141  C24 NHM    35      14.522  19.692  17.993  0.00  0.00           C
ATOM    142 H241 NHM    35      15.151  20.439  18.065  0.00  0.00           H
ATOM    143 H242 NHM    35      14.973  18.923  17.584  0.00  0.00           H
ATOM    144 H243 NHM    35      14.203  19.445  18.886  0.00  0.00           H
ATOM    145  C25 NHM    35      13.523  20.615  15.875  0.00  0.00           C
ATOM    146  H25 NHM    35      14.410  20.724  15.552  0.00  0.00           H
ATOM    147  C26 NHM    35      12.469  20.976  15.052  0.00  0.00           C
ATOM    148  C27 NHM    35      12.788  21.445  13.660  0.00  0.00           C
ATOM    149 H271 NHM    35      12.475  20.779  13.014  0.00  0.00           H
ATOM    150 H272 NHM    35      13.759  21.557  13.570  0.00  0.00           H
ATOM    151 H273 NHM    35      12.343  22.301  13.493  0.00  0.00           H
ATOM    152  N1  NHM    36       3.856  21.369  12.826  0.00  0.00           N
ATOM    153  N2  NHM    36       4.636  23.392  12.967  0.00  0.00           N
ATOM    154  C1  NHM    36       4.863  22.169  12.440  0.00  0.00           C
ATOM    155  C2  NHM    36       2.927  22.094  13.573  0.00  0.00           C
ATOM    156  C3  NHM    36       3.428  23.394  13.670  0.00  0.00           C
ATOM    157  C4  NHM    36       2.767  24.398  14.369  0.00  0.00           C
ATOM    158  H4  NHM    36       3.128  25.274  14.436  0.00  0.00           H
ATOM    159  C5  NHM    36       1.597  24.080  14.939  0.00  0.00           C
ATOM    160  H5  NHM    36       1.121  24.749  15.417  0.00  0.00           H
ATOM    161  C6  NHM    36       1.059  22.793  14.852  0.00  0.00           C
ATOM    162  H6  NHM    36       0.228  22.607  15.271  0.00  0.00           H
ATOM    163  C7  NHM    36       1.717  21.779  14.166  0.00  0.00           C
ATOM    164  H7  NHM    36       1.352  20.904  14.109  0.00  0.00           H
ATOM    165  C8  NHM    36       3.818  19.938  12.415  0.00  0.00           C
ATOM    166  H81 NHM    36       4.726  19.558  12.527  0.00  0.00           H
ATOM    167  H82 NHM    36       3.599  19.897  11.449  0.00  0.00           H
ATOM    168  C9  NHM    36       2.851  19.069  13.154  0.00  0.00           C
ATOM    169  C10 NHM    36       1.779  18.457  12.475  0.00  0.00           C
ATOM    170  C11 NHM    36       1.508  18.676  11.023  0.00  0.00           C
ATOM    171 H111 NHM    36       2.199  18.230  10.489  0.00  0.00           H
ATOM    172 H112 NHM    36       1.517  19.638  10.829  0.00  0.00           H
ATOM    173 H113 NHM    36       0.629  18.307  10.793  0.00  0.00           H
ATOM    174  C12 NHM    36       0.944  17.610  13.184  0.00  0.00           C
ATOM    175  H12 NHM    36       0.235  17.182  12.721  0.00  0.00           H
ATOM    176  C13 NHM    36       1.095  17.352  14.542  0.00  0.00           C
ATOM    177  C14 NHM    36       0.131  16.443  15.282  0.00  0.00           C
ATOM    178 H141 NHM    36      -0.775  16.571  14.931  0.00  0.00           H
ATOM    179 H142 NHM    36       0.146  16.659  16.237  0.00  0.00           H
ATOM    180 H143 NHM    36       0.401  15.509  15.155  0.00  0.00           H
ATOM    181  C15 NHM    36       2.147  17.963  15.159  0.00  0.00           C
ATOM    182  H15 NHM    36       2.266  17.810  16.090  0.00  0.00           H
ATOM    183  C16 NHM    36       3.056  18.794  14.516  0.00  0.00           C
ATOM    184  C17 NHM    36       4.200  19.394  15.299  0.00  0.00           C
ATOM    185 H171 NHM    36       5.003  19.417  14.735  0.00  0.00           H
ATOM    186 H172 NHM    36       4.374  18.847  16.092  0.00  0.00           H
ATOM    187 H173 NHM    36       3.966  20.304  15.571  0.00  0.00           H
ATOM    188  C18 NHM    36       5.553  24.531  12.877  0.00  0.00           C
ATOM    189 H181 NHM    36       5.141  25.232  12.309  0.00  0.00           H
ATOM    190 H182 NHM    36       6.389  24.239  12.438  0.00  0.00           H
ATOM    191  C19 NHM    36       5.887  25.127  14.226  0.00  0.00           C
ATOM    192  C20 NHM    36       5.717  26.528  14.406  0.00  0.00           C
ATOM    193  C21 NHM    36       5.183  27.406  13.314  0.00  0.00           C
ATOM    194 H211 NHM    36       5.677  27.232  12.485  0.00  0.00           H
ATOM    195 H212 NHM    36       5.292  28.346  13.568  0.00  0.00           H
ATOM    196 H213 NHM    36       4.233  27.213  13.175  0.00  0.00           H
ATOM    197  C22 NHM    36       6.037  27.075  15.651  0.00  0.00           C
ATOM    198  H22 NHM    36       5.926  28.010  15.785  0.00  0.00           H
ATOM    199  C23 NHM    36       6.514  26.299  16.707  0.00  0.00           C
ATOM    200  C24 NHM    36       6.846  26.916  18.059  0.00  0.00           C
ATOM    201 H241 NHM    36       7.033  27.871  17.948  0.00  0.00           H
ATOM    202 H242 NHM    36       7.635  26.472  18.437  0.00  0.00           H
ATOM    203 H243 NHM    36       6.086  26.800  18.668  0.00  0.00           H
ATOM    204  C25 NHM    36       6.653  24.956  16.491  0.00  0.00           C
ATOM    205  H25 NHM    36       6.949  24.413  17.211  0.00  0.00           H
ATOM    206  C26 NHM    36       6.379  24.341  15.262  0.00  0.00           C
ATOM    207  C27 NHM    36       6.591  22.866  15.129  0.00  0.00           C
ATOM    208 H271 NHM    36       5.727  22.406  15.186  0.00  0.00           H
ATOM    209 H272 NHM    36       7.176  22.552  15.848  0.00  0.00           H
ATOM    210 H273 NHM    36       7.005  22.672  14.261  0.00  0.00           H
ATOM    211  N1  NHM    37       3.486  23.648   7.586  0.00  0.00           N
ATOM    212  N2  NHM    37       3.583  21.902   6.272  0.00  0.00           N
ATOM    213  C1  NHM    37       4.197  22.510   7.323  0.00  0.00           C
ATOM    214  C2  NHM    37       2.421  23.765   6.694  0.00  0.00           C
ATOM    215  C3  NHM    37       2.493  22.661   5.828  0.00  0.00           C
ATOM    216  C4  NHM    37       1.578  22.513   4.792  0.00  0.00           C
ATOM    217  H4  NHM    37       1.614  21.768   4.202  0.00  0.00           H
ATOM    218  C5  NHM    37       0.616  23.489   4.652  0.00  0.00           C
ATOM    219  H5  NHM    37      -0.014  23.420   3.942  0.00  0.00           H
ATOM    220  C6  NHM    37       0.539  24.582   5.525  0.00  0.00           C
ATOM    221  H6  NHM    37      -0.148  25.228   5.399  0.00  0.00           H
ATOM    222  C7  NHM    37       1.441  24.746   6.570  0.00  0.00           C
ATOM    223  H7  NHM    37       1.392  25.485   7.163  0.00  0.00           H
ATOM    224  C8  NHM    37       3.833  24.610   8.635  0.00  0.00           C
ATOM    225  H81 NHM    37       4.171  25.438   8.207  0.00  0.00           H
ATOM    226  H82 NHM    37       4.567  24.234   9.181  0.00  0.00           H
ATOM    227  C9  NHM    37       2.668  24.973   9.557  0.00  0.00           C
ATOM    228  C10 NHM    37       2.357  26.314   9.767  0.00  0.00           C
ATOM    229  C11 NHM    37       3.108  27.435   9.081  0.00  0.00           C
ATOM    230 H111 NHM    37       3.112  27.281   8.113  0.00  0.00           H
ATOM    231 H112 NHM    37       4.031  27.457   9.411  0.00  0.00           H
ATOM    232 H113 NHM    37       2.671  28.289   9.275  0.00  0.00           H
ATOM    233  C12 NHM    37       1.278  26.614  10.610  0.00  0.00           C
ATOM    234  H12 NHM    37       1.041  27.525  10.744  0.00  0.00           H
ATOM    235  C13 NHM    37       0.553  25.646  11.252  0.00  0.00           C
ATOM    236  C14 NHM    37      -0.629  25.996  12.155  0.00  0.00           C
ATOM    237 H141 NHM    37      -1.433  25.535  11.838  0.00  0.00           H
ATOM    238 H142 NHM    37      -0.780  26.965  12.136  0.00  0.00           H
ATOM    239 H143 NHM    37      -0.433  25.717  13.074  0.00  0.00           H
ATOM    240  C15 NHM    37       0.911  24.338  11.063  0.00  0.00           C
ATOM    241  H15 NHM    37       0.430  23.654  11.516  0.00  0.00           H
ATOM    242  C16 NHM    37       1.980  23.978  10.207  0.00  0.00           C
ATOM    243  C17 NHM    37       2.293  22.492  10.060  0.00  0.00           C
ATOM    244 H171 NHM    37       1.988  22.179   9.184  0.00  0.00           H
ATOM    245 H172 NHM    37       1.832  21.991  10.765  0.00  0.00           H
ATOM    246 H173 NHM    37       3.260  22.354  10.140  0.00  0.00           H
ATOM    247  C18 NHM    37       4.140  20.673   5.681  0.00  0.00           C
ATOM    248 H181 NHM    37       4.584  20.153   6.397  0.00  0.00           H
ATOM    249 H182 NHM    37       4.832  20.926   5.020  0.00  0.00           H
ATOM    250  C19 NHM    37       3.123  19.793   5.005  0.00  0.00           C
ATOM    251  C20 NHM    37       3.145  19.623   3.610  0.00  0.00           C
ATOM    252  C21 NHM    37       4.224  20.218   2.747  0.00  0.00           C
ATOM    253 H211 NHM    37       4.076  19.958   1.813  0.00  0.00           H
ATOM    254 H212 NHM    37       5.098  19.889   3.042  0.00  0.00           H
ATOM    255 H213 NHM    37       4.201  21.195   2.820  0.00  0.00           H
ATOM    256  C22 NHM    37       2.157  18.859   3.027  0.00  0.00           C
ATOM    257  H22 NHM    37       2.178  18.725   2.087  0.00  0.00           H
ATOM    258  C23 NHM    37       1.128  18.276   3.760  0.00  0.00           C
ATOM    259  C24 NHM    37       0.047  17.438   3.094  0.00  0.00           C
ATOM    260 H241 NHM    37      -0.803  17.569   3.563  0.00  0.00           H
ATOM    261 H242 NHM    37       0.298  16.492   3.128  0.00  0.00           H
ATOM    262 H243 NHM    37      -0.052  17.716   2.158  0.00  0.00           H
ATOM    263  C25 NHM    37       1.146  18.435   5.128  0.00  0.00           C
ATOM    264  H25 NHM    37       0.450  18.044   5.643  0.00  0.00           H
ATOM    265  C26 NHM    37       2.162  19.157   5.791  0.00  0.00           C
ATOM    266  C27 NHM    37       2.219  19.195   7.286  0.00  0.00           C
ATOM    267 H271 NHM    37       3.023  18.727   7.595  0.00  0.00           H
ATOM    268 H272 NHM    37       1.423  18.753   7.654  0.00  0.00           H
ATOM    269 H273 NHM    37       2.244  20.126   7.589  0.00  0.00           H
ATOM    270  N1  NHM    38       7.905  25.078   5.085  0.00  0.00           N
ATOM    271  N2  NHM    38       9.422  23.734   4.287  0.00  0.00           N
ATOM    272  C1  NHM    38       8.564  23.920   5.318  0.00  0.00           C
ATOM    273  C2  NHM    38       8.367  25.633   3.880  0.00  0.00           C
ATOM    274  C3  NHM    38       9.320  24.792   3.377  0.00  0.00           C
ATOM    275  C4  NHM    38      10.003  25.069   2.198  0.00  0.00           C
ATOM    276  H4  NHM    38      10.684  24.499   1.862  0.00  0.00           H
ATOM    277  C5  NHM    38       9.633  26.233   1.535  0.00  0.00           C
ATOM    278  H5  NHM    38      10.060  26.465   0.720  0.00  0.00           H
ATOM    279  C6  NHM    38       8.650  27.067   2.048  0.00  0.00           C
ATOM    280  H6  NHM    38       8.419  27.852   1.565  0.00  0.00           H
ATOM    281  C7  NHM    38       7.995  26.797   3.220  0.00  0.00           C
ATOM    282  H7  NHM    38       7.326  27.376   3.566  0.00  0.00           H
ATOM    283  C8  NHM    38       6.936  25.652   6.001  0.00  0.00           C
ATOM    284  H81 NHM    38       7.351  26.431   6.450  0.00  0.00           H
ATOM    285  H82 NHM    38       6.725  24.982   6.698  0.00  0.00           H
ATOM    286  C9  NHM    38       5.648  26.098   5.355  0.00  0.00           C
ATOM    287  C10 NHM    38       5.130  27.369   5.635  0.00  0.00           C
ATOM    288  C11 NHM    38       5.868  28.360   6.527  0.00  0.00           C
ATOM    289 H111 NHM    38       6.080  27.935   7.382  0.00  0.00           H
ATOM    290 H112 NHM    38       5.299  29.143   6.682  0.00  0.00           H
ATOM    291 H113 NHM    38       6.696  28.641   6.085  0.00  0.00           H
ATOM    292  C12 NHM    38       3.927  27.752   5.052  0.00  0.00           C
ATOM    293  H12 NHM    38       3.582  28.618   5.234  0.00  0.00           H
ATOM    294  C13 NHM    38       3.216  26.915   4.216  0.00  0.00           C
ATOM    295  C14 NHM    38       1.909  27.366   3.593  0.00  0.00           C
ATOM    296 H141 NHM    38       1.983  28.308   3.328  0.00  0.00           H
ATOM    297 H142 NHM    38       1.184  27.266   4.243  0.00  0.00           H
ATOM    298 H143 NHM    38       1.718  26.819   2.802  0.00  0.00           H
ATOM    299  C15 NHM    38       3.727  25.667   3.960  0.00  0.00           C
ATOM    300  H15 NHM    38       3.249  25.080   3.385  0.00  0.00           H
ATOM    301  C16 NHM    38       4.929  25.238   4.516  0.00  0.00           C
ATOM    302  C17 NHM    38       5.413  23.831   4.179  0.00  0.00           C
ATOM    303 H171 NHM    38       4.669  23.309   3.811  0.00  0.00           H
ATOM    304 H172 NHM    38       5.745  23.395   4.993  0.00  0.00           H
ATOM    305 H173 NHM    38       6.134  23.882   3.519  0.00  0.00           H
ATOM    306  C18 NHM    38      10.434  22.671   4.282  0.00  0.00           C
ATOM    307 H181 NHM    38      10.169  21.988   4.949  0.00  0.00           H
ATOM    308 H182 NHM    38      11.293  23.061   4.585  0.00  0.00           H
ATOM    309  C19 NHM    38      10.665  21.988   2.984  0.00  0.00           C
ATOM    310  C20 NHM    38      11.936  21.997   2.398  0.00  0.00           C
ATOM    311  C21 NHM    38      13.109  22.749   2.994  0.00  0.00           C
ATOM    312 H211 NHM    38      13.900  22.620   2.432  0.00  0.00           H
ATOM    313 H212 NHM    38      13.290  22.407   3.896  0.00  0.00           H
ATOM    314 H213 NHM    38      12.895  23.704   3.045  0.00  0.00           H
ATOM    315  C22 NHM    38      12.161  21.270   1.239  0.00  0.00           C
ATOM    316  H22 NHM    38      13.029  21.278   0.849  0.00  0.00           H
ATOM    317  C23 NHM    38      11.165  20.531   0.636  0.00  0.00           C
ATOM    318  C24 NHM    38      11.470  19.678  -0.569  0.00  0.00           C
ATOM    319 H241 NHM    38      10.713  19.707  -1.191  0.00  0.00           H
ATOM    320 H242 NHM    38      11.622  18.752  -0.283  0.00  0.00           H
ATOM    321 H243 NHM    38      12.273  20.017  -1.015  0.00  0.00           H
ATOM    322  C25 NHM    38       9.915  20.534   1.219  0.00  0.00           C
ATOM    323  H25 NHM    38       9.215  20.042   0.805  0.00  0.00           H
ATOM    324  C26 NHM    38       9.638  21.239   2.404  0.00  0.00           C
ATOM    325  C27 NHM    38       8.254  21.127   3.017  0.00  0.00           C
ATOM    326 H271 NHM    38       7.788  21.985   2.932  0.00  0.00           H
ATOM    327 H272 NHM    38       8.335  20.893   3.967  0.00  0.00           H
ATOM    328 H273 NHM    38       7.746  20.430   2.553  0.00  0.00           H
ATOM    329  N1  NHM    39       8.638  14.225   3.480  0.00  0.00           N
ATOM    330  N2  NHM    39      10.058  12.711   4.097  0.00  0.00           N
ATOM    331  C1  NHM    39       9.483  13.880   4.469  0.00  0.00           C
ATOM    332  C2  NHM    39       8.645  13.253   2.466  0.00  0.00           C
ATOM    333  C3  NHM    39       9.557  12.290   2.867  0.00  0.00           C
ATOM    334  C4  NHM    39       9.828  11.167   2.088  0.00  0.00           C
ATOM    335  H4  NHM    39      10.477  10.524   2.345  0.00  0.00           H
ATOM    336  C5  NHM    39       9.101  11.042   0.929  0.00  0.00           C
ATOM    337  H5  NHM    39       9.249  10.287   0.374  0.00  0.00           H
ATOM    338  C6  NHM    39       8.152  12.001   0.543  0.00  0.00           C
ATOM    339  H6  NHM    39       7.662  11.869  -0.262  0.00  0.00           H
ATOM    340  C7  NHM    39       7.912  13.128   1.302  0.00  0.00           C
ATOM    341  H7  NHM    39       7.277  13.782   1.039  0.00  0.00           H
ATOM    342  C8  NHM    39       7.773  15.416   3.555  0.00  0.00           C
ATOM    343  H81 NHM    39       8.153  16.044   4.218  0.00  0.00           H
ATOM    344  H82 NHM    39       6.880  15.138   3.883  0.00  0.00           H
ATOM    345  C9  NHM    39       7.601  16.139   2.249  0.00  0.00           C
ATOM    346  C10 NHM    39       6.336  16.236   1.668  0.00  0.00           C
ATOM    347  C11 NHM    39       5.092  15.715   2.334  0.00  0.00           C
ATOM    348 H111 NHM    39       4.304  16.025   1.844  0.00  0.00           H
ATOM    349 H112 NHM    39       5.053  16.042   3.258  0.00  0.00           H
ATOM    350 H113 NHM    39       5.110  14.734   2.338  0.00  0.00           H
ATOM    351  C12 NHM    39       6.219  16.849   0.426  0.00  0.00           C
ATOM    352  H12 NHM    39       5.360  16.919   0.027  0.00  0.00           H
ATOM    353  C13 NHM    39       7.302  17.358  -0.240  0.00  0.00           C
ATOM    354  C14 NHM    39       7.170  18.012  -1.602  0.00  0.00           C
ATOM    355 H141 NHM    39       8.043  18.020  -2.045  0.00  0.00           H
ATOM    356 H142 NHM    39       6.850  18.932  -1.492  0.00  0.00           H
ATOM    357 H143 NHM    39       6.530  17.507  -2.145  0.00  0.00           H
ATOM    358  C15 NHM    39       8.547  17.273   0.376  0.00  0.00           C
ATOM    359  H15 NHM    39       9.311  17.611  -0.077  0.00  0.00           H
ATOM    360  C16 NHM    39       8.703  16.708   1.632  0.00  0.00           C
ATOM    361  C17 NHM    39      10.057  16.742   2.254  0.00  0.00           C
ATOM    362 H171 NHM    39      10.505  15.881   2.109  0.00  0.00           H
ATOM    363 H172 NHM    39       9.972  16.905   3.217  0.00  0.00           H
ATOM    364 H173 NHM    39      10.588  17.457   1.847  0.00  0.00           H
ATOM    365  C18 NHM    39      11.022  11.983   4.925  0.00  0.00           C
ATOM    366 H181 NHM    39      10.580  11.182   5.300  0.00  0.00           H
ATOM    367 H182 NHM    39      11.294  12.560   5.682  0.00  0.00           H
ATOM    368  C19 NHM    39      12.269  11.547   4.169  0.00  0.00           C
ATOM    369  C20 NHM    39      12.688  10.209   4.289  0.00  0.00           C
ATOM    370  C21 NHM    39      11.921   9.182   5.055  0.00  0.00           C
ATOM    371 H211 NHM    39      11.042   9.057   4.642  0.00  0.00           H
ATOM    372 H212 NHM    39      11.807   9.483   5.981  0.00  0.00           H
ATOM    373 H213 NHM    39      12.411   8.334   5.047  0.00  0.00           H
ATOM    374  C22 NHM    39      13.885   9.858   3.623  0.00  0.00           C
ATOM    375  H22 NHM    39      14.194   8.965   3.713  0.00  0.00           H
ATOM    376  C23 NHM    39      14.625  10.712   2.861  0.00  0.00           C
ATOM    377  C24 NHM    39      15.898  10.266   2.184  0.00  0.00           C
ATOM    378 H241 NHM    39      15.820   9.322   1.934  0.00  0.00           H
ATOM    379 H242 NHM    39      16.651  10.380   2.801  0.00  0.00           H
ATOM    380 H243 NHM    39      16.048  10.807   1.382  0.00  0.00           H
ATOM    381  C25 NHM    39      14.174  11.990   2.761  0.00  0.00           C
ATOM    382  H25 NHM    39      14.669  12.601   2.228  0.00  0.00           H
ATOM    383  C26 NHM    39      13.011  12.456   3.407  0.00  0.00           C
ATOM    384  C27 NHM    39      12.626  13.888   3.237  0.00  0.00           C
ATOM    385 H271 NHM    39      13.396  14.395   2.903  0.00  0.00           H
ATOM    386 H272 NHM    39      12.343  14.255   4.100  0.00  0.00           H
ATOM    387 H273 NHM    39      11.889  13.955   2.595  0.00  0.00           H
ATOM    388  N1  NHM    40      14.443  15.663   5.460  0.00  0.00           N
ATOM    389  N2  NHM    40      14.550  13.773   6.561  0.00  0.00           N
ATOM    390  C1  NHM    40      13.857  14.939   6.436  0.00  0.00           C
ATOM    391  C2  NHM    40      15.512  14.934   4.912  0.00  0.00           C
ATOM    392  C3  NHM    40      15.578  13.758   5.615  0.00  0.00           C
ATOM    393  C4  NHM    40      16.528  12.778   5.332  0.00  0.00           C
ATOM    394  H4  NHM    40      16.566  11.963   5.816  0.00  0.00           H
ATOM    395  C5  NHM    40      17.411  13.065   4.302  0.00  0.00           C
ATOM    396  H5  NHM    40      18.088  12.433   4.086  0.00  0.00           H
ATOM    397  C6  NHM    40      17.334  14.241   3.583  0.00  0.00           C
ATOM    398  H6  NHM    40      17.945  14.390   2.872  0.00  0.00           H
ATOM    399  C7  NHM    40      16.395  15.203   3.873  0.00  0.00           C
ATOM    400  H7  NHM    40      16.351  16.015   3.381  0.00  0.00           H
ATOM    401  C8  NHM    40      13.870  16.937   4.978  0.00  0.00           C
ATOM    402  H81 NHM    40      13.367  17.354   5.721  0.00  0.00           H
ATOM    403  H82 NHM    40      13.220  16.733   4.257  0.00  0.00           H
ATOM    404  C9  NHM    40      14.859  17.936   4.454  0.00  0.00           C
ATOM    405  C10 NHM    40      14.865  18.317   3.120  0.00  0.00           C
ATOM    406  C11 NHM    40      13.855  17.810   2.145  0.00  0.00           C
ATOM    407 H111 NHM    40      14.106  18.092   1.239  0.00  0.00           H
ATOM    408 H112 NHM    40      12.973  18.177   2.366  0.00  0.00           H
ATOM    409 H113 NHM    40      13.822  16.833   2.185  0.00  0.00           H
ATOM    410  C12 NHM    40      15.801  19.215   2.687  0.00  0.00           C
ATOM    411  H12 NHM    40      15.800  19.471   1.773  0.00  0.00           H
ATOM    412  C13 NHM    40      16.761  19.768   3.540  0.00  0.00           C
ATOM    413  C14 NHM    40      17.812  20.735   2.980  0.00  0.00           C
ATOM    414 H141 NHM    40      18.701  20.474   3.306  0.00  0.00           H
ATOM    415 H142 NHM    40      17.612  21.647   3.280  0.00  0.00           H
ATOM    416 H143 NHM    40      17.801  20.701   2.003  0.00  0.00           H
ATOM    417  C15 NHM    40      16.736  19.379   4.872  0.00  0.00           C
ATOM    418  H15 NHM    40      17.380  19.735   5.472  0.00  0.00           H
ATOM    419  C16 NHM    40      15.793  18.477   5.338  0.00  0.00           C
ATOM    420  C17 NHM    40      15.764  18.181   6.823  0.00  0.00           C
ATOM    421 H171 NHM    40      15.939  17.228   6.969  0.00  0.00           H
ATOM    422 H172 NHM    40      14.883  18.410   7.186  0.00  0.00           H
ATOM    423 H173 NHM    40      16.452  18.712   7.276  0.00  0.00           H
ATOM    424  C18 NHM    40      14.227  12.702   7.503  0.00  0.00           C
ATOM    425 H181 NHM    40      13.866  11.929   7.000  0.00  0.00           H
ATOM    426 H182 NHM    40      13.519  13.017   8.119  0.00  0.00           H
ATOM    427  C19 NHM    40      15.419  12.243   8.319  0.00  0.00           C
ATOM    428  C20 NHM    40      15.708  10.862   8.378  0.00  0.00           C
ATOM    429  C21 NHM    40      14.879   9.828   7.656  0.00  0.00           C
ATOM    430 H211 NHM    40      14.967   9.957   6.689  0.00  0.00           H
ATOM    431 H212 NHM    40      13.938   9.926   7.915  0.00  0.00           H
ATOM    432 H213 NHM    40      15.192   8.932   7.897  0.00  0.00           H
ATOM    433  C22 NHM    40      16.808  10.450   9.148  0.00  0.00           C
ATOM    434  H22 NHM    40      17.000   9.522   9.194  0.00  0.00           H
ATOM    435  C23 NHM    40      17.610  11.308   9.824  0.00  0.00           C
ATOM    436  C24 NHM    40      18.796  10.816  10.623  0.00  0.00           C
ATOM    437 H241 NHM    40      19.150   9.999  10.215  0.00  0.00           H
ATOM    438 H242 NHM    40      18.516  10.626  11.544  0.00  0.00           H
ATOM    439 H243 NHM    40      19.494  11.505  10.632  0.00  0.00           H
ATOM    440  C25 NHM    40      17.292  12.644   9.754  0.00  0.00           C
ATOM    441  H25 NHM    40      17.836  13.260  10.228  0.00  0.00           H
ATOM    442  C26 NHM    40      16.204  13.141   9.021  0.00  0.00           C
ATOM    443  C27 NHM    40      15.933  14.603   9.005  0.00  0.00           C
ATOM    444 H271 NHM    40      16.185  14.972   8.131  0.00  0.00           H
ATOM    445 H272 NHM    40      16.457  15.040   9.707  0.00  0.00           H
ATOM    446 H273 NHM    40      14.979  14.759   9.161  0.00  0.00           H
ATOM    447  N1  NHM    41      13.843  13.380  11.889  0.00  0.00           N
ATOM    448  N2  NHM    41      14.614  15.407  11.870  0.00  0.00           N
ATOM    449  C1  NHM    41      13.552  14.643  11.519  0.00  0.00           C
ATOM    450  C2  NHM    41      15.098  13.321  12.476  0.00  0.00           C
ATOM    451  C3  NHM    41      15.612  14.609  12.449  0.00  0.00           C
ATOM    452  C4  NHM    41      16.910  14.880  12.898  0.00  0.00           C
ATOM    453  H4  NHM    41      17.281  15.753  12.856  0.00  0.00           H
ATOM    454  C5  NHM    41      17.626  13.805  13.400  0.00  0.00           C
ATOM    455  H5  NHM    41      18.510  13.952  13.714  0.00  0.00           H
ATOM    456  C6  NHM    41      17.098  12.524  13.464  0.00  0.00           C
ATOM    457  H6  NHM    41      17.626  11.823  13.831  0.00  0.00           H
ATOM    458  C7  NHM    41      15.817  12.238  13.004  0.00  0.00           C
ATOM    459  H7  NHM    41      15.450  11.365  13.046  0.00  0.00           H
ATOM    460  C8  NHM    41      12.967  12.217  11.602  0.00  0.00           C
ATOM    461  H81 NHM    41      13.422  11.627  10.950  0.00  0.00           H
ATOM    462  H82 NHM    41      12.130  12.542  11.185  0.00  0.00           H
ATOM    463  C9  NHM    41      12.624  11.416  12.834  0.00  0.00           C
ATOM    464  C10 NHM    41      12.856  10.039  12.834  0.00  0.00           C
ATOM    465  C11 NHM    41      13.505   9.317  11.659  0.00  0.00           C
ATOM    466 H111 NHM    41      12.982   9.478  10.846  0.00  0.00           H
ATOM    467 H112 NHM    41      13.535   8.354  11.842  0.00  0.00           H
ATOM    468 H113 NHM    41      14.418   9.652  11.532  0.00  0.00           H
ATOM    469  C12 NHM    41      12.470   9.294  13.943  0.00  0.00           C
ATOM    470  H12 NHM    41      12.630   8.358  13.946  0.00  0.00           H
ATOM    471  C13 NHM    41      11.864   9.865  15.035  0.00  0.00           C
ATOM    472  C14 NHM    41      11.458   9.048  16.234  0.00  0.00           C
ATOM    473 H141 NHM    41      10.690   8.486  16.002  0.00  0.00           H
ATOM    474 H142 NHM    41      11.213   9.646  16.972  0.00  0.00           H
ATOM    475 H143 NHM    41      12.207   8.479  16.513  0.00  0.00           H
ATOM    476  C15 NHM    41      11.653  11.241  15.029  0.00  0.00           C
ATOM    477  H15 NHM    41      11.247  11.653  15.785  0.00  0.00           H
ATOM    478  C16 NHM    41      12.021  12.024  13.940  0.00  0.00           C
ATOM    479  C17 NHM    41      11.743  13.504  14.016  0.00  0.00           C
ATOM    480 H171 NHM    41      11.372  13.809  13.161  0.00  0.00           H
ATOM    481 H172 NHM    41      12.577  13.983  14.200  0.00  0.00           H
ATOM    482 H173 NHM    41      11.099  13.679  14.733  0.00  0.00           H
ATOM    483  C18 NHM    41      14.632  16.846  11.569  0.00  0.00           C
ATOM    484 H181 NHM    41      13.723  17.209  11.716  0.00  0.00           H
ATOM    485 H182 NHM    41      14.844  16.962  10.607  0.00  0.00           H
ATOM    486  C19 NHM    41      15.617  17.670  12.381  0.00  0.00           C
ATOM    487  C20 NHM    41      16.638  18.375  11.749  0.00  0.00           C
ATOM    488  C21 NHM    41      16.852  18.345  10.257  0.00  0.00           C
ATOM    489 H211 NHM    41      16.080  18.750   9.807  0.00  0.00           H
ATOM    490 H212 NHM    41      16.951  17.416   9.959  0.00  0.00           H
ATOM    491 H213 NHM    41      17.662  18.848  10.031  0.00  0.00           H
ATOM    492  C22 NHM    41      17.459  19.168  12.538  0.00  0.00           C
ATOM    493  H22 NHM    41      18.137  19.684  12.117  0.00  0.00           H
ATOM    494  C23 NHM    41      17.331  19.237  13.906  0.00  0.00           C
ATOM    495  C24 NHM    41      18.289  20.104  14.739  0.00  0.00           C
ATOM    496 H241 NHM    41      19.091  19.585  14.960  0.00  0.00           H
ATOM    497 H242 NHM    41      17.843  20.385  15.564  0.00  0.00           H
ATOM    498 H243 NHM    41      18.547  20.895  14.220  0.00  0.00           H
ATOM    499  C25 NHM    41      16.346  18.545  14.506  0.00  0.00           C
ATOM    500  H25 NHM    41      16.247  18.593  15.448  0.00  0.00           H
ATOM    501  C26 NHM    41      15.467  17.754  13.760  0.00  0.00           C
ATOM    502  C27 NHM    41      14.375  17.030  14.506  0.00  0.00           C
ATOM    503 H271 NHM    41      13.581  16.963  13.937  0.00  0.00           H
ATOM    504 H272 NHM    41      14.153  17.528  15.321  0.00  0.00           H
ATOM    505 H273 NHM    41      14.684  16.132  14.746  0.00  0.00           H
ATOM    506  N1  NHM    42       8.591  11.903  12.629  0.00  0.00           N
ATOM    507  N2  NHM    42       8.170  13.695  13.785  0.00  0.00           N
ATOM    508  C1  NHM    42       8.542  13.266  12.559  0.00  0.00           C
ATOM    509  C2  NHM    42       8.267  11.474  13.906  0.00  0.00           C
ATOM    510  C3  NHM    42       8.005  12.611  14.648  0.00  0.00           C
ATOM    511  C4  NHM    42       7.704  12.517  15.991  0.00  0.00           C
ATOM    512  H4  NHM    42       7.541  13.289  16.520  0.00  0.00           H
ATOM    513  C5  NHM    42       7.648  11.233  16.537  0.00  0.00           C
ATOM    514  H5  NHM    42       7.448  11.130  17.460  0.00  0.00           H
ATOM    515  C6  NHM    42       7.878  10.106  15.765  0.00  0.00           C
ATOM    516  H6  NHM    42       7.801   9.249  16.166  0.00  0.00           H
ATOM    517  C7  NHM    42       8.208  10.188  14.446  0.00  0.00           C
ATOM    518  H7  NHM    42       8.387   9.415  13.924  0.00  0.00           H
ATOM    519  C8  NHM    42       8.966  11.023  11.492  0.00  0.00           C
ATOM    520  H81 NHM    42       9.866  10.649  11.667  0.00  0.00           H
ATOM    521  H82 NHM    42       9.024  11.573  10.673  0.00  0.00           H
ATOM    522  C9  NHM    42       8.014   9.885  11.242  0.00  0.00           C
ATOM    523  C10 NHM    42       8.532   8.588  11.076  0.00  0.00           C
ATOM    524  C11 NHM    42      10.000   8.271  11.236  0.00  0.00           C
ATOM    525 H111 NHM    42      10.143   7.310  11.099  0.00  0.00           H
ATOM    526 H112 NHM    42      10.291   8.518  12.138  0.00  0.00           H
ATOM    527 H113 NHM    42      10.517   8.775  10.575  0.00  0.00           H
ATOM    528  C12 NHM    42       7.648   7.570  10.756  0.00  0.00           C
ATOM    529  H12 NHM    42       7.988   6.688  10.661  0.00  0.00           H
ATOM    530  C13 NHM    42       6.330   7.774  10.570  0.00  0.00           C
ATOM    531  C14 NHM    42       5.391   6.610  10.153  0.00  0.00           C
ATOM    532 H141 NHM    42       4.458   6.890  10.255  0.00  0.00           H
ATOM    533 H142 NHM    42       5.563   5.832  10.726  0.00  0.00           H
ATOM    534 H143 NHM    42       5.562   6.372   9.219  0.00  0.00           H
ATOM    535  C15 NHM    42       5.817   9.057  10.733  0.00  0.00           C
ATOM    536  H15 NHM    42       4.887   9.211  10.614  0.00  0.00           H
ATOM    537  C16 NHM    42       6.658  10.112  11.066  0.00  0.00           C
ATOM    538  C17 NHM    42       6.044  11.463  11.256  0.00  0.00           C
ATOM    539 H171 NHM    42       5.148  11.471  10.860  0.00  0.00           H
ATOM    540 H172 NHM    42       6.602  12.138  10.816  0.00  0.00           H
ATOM    541 H173 NHM    42       5.982  11.661  12.212  0.00  0.00           H
ATOM    542  C18 NHM    42       8.056  15.150  14.106  0.00  0.00           C
ATOM    543 H181 NHM    42       7.843  15.646  13.275  0.00  0.00           H
ATOM    544 H182 NHM    42       8.927  15.477  14.439  0.00  0.00           H
ATOM    545  C19 NHM    42       6.990  15.442  15.139  0.00  0.00           C
ATOM    546  C20 NHM    42       7.356  15.891  16.401  0.00  0.00           C
ATOM    547  C21 NHM    42       8.793  16.118  16.797  0.00  0.00           C
ATOM    548 H211 NHM    42       9.274  15.266  16.784  0.00  0.00           H
ATOM    549 H212 NHM    42       8.825  16.501  17.698  0.00  0.00           H
ATOM    550 H213 NHM    42       9.211  16.740  16.163  0.00  0.00           H
ATOM    551  C22 NHM    42       6.356  16.129  17.340  0.00  0.00           C
ATOM    552  H22 NHM    42       6.603  16.442  18.202  0.00  0.00           H
ATOM    553  C23 NHM    42       5.033  15.930  17.067  0.00  0.00           C
ATOM    554  C24 NHM    42       3.951  16.184  18.126  0.00  0.00           C
ATOM    555 H241 NHM    42       3.870  17.148  18.286  0.00  0.00           H
ATOM    556 H242 NHM    42       4.200  15.734  18.961  0.00  0.00           H
ATOM    557 H243 NHM    42       3.095  15.832  17.808  0.00  0.00           H
ATOM    558  C25 NHM    42       4.692  15.551  15.781  0.00  0.00           C
ATOM    559  H25 NHM    42       3.773  15.452  15.556  0.00  0.00           H
ATOM    560  C26 NHM    42       5.645  15.310  14.812  0.00  0.00           C
ATOM    561  C27 NHM    42       5.206  14.897  13.417  0.00  0.00           C
ATOM    562 H271 NHM    42       5.601  15.503  12.758  0.00  0.00           H
ATOM    563 H272 NHM    42       4.229  14.938  13.357  0.00  0.00           H
ATOM    564 H273 NHM    42       5.506  13.980  13.240  0.00  0.00           H
ATOM    565  N1  NHM    43       4.899  13.068   8.455  0.00  0.00           N
ATOM    566  N2  NHM    43       6.332  11.599   7.771  0.00  0.00           N
ATOM    567  C1  NHM    43       6.206  12.879   8.175  0.00  0.00           C
ATOM    568  C2  NHM    43       4.187  11.873   8.255  0.00  0.00           C
ATOM    569  C3  NHM    43       5.103  10.939   7.809  0.00  0.00           C
ATOM    570  C4  NHM    43       4.745   9.643   7.503  0.00  0.00           C
ATOM    571  H4  NHM    43       5.381   9.003   7.207  0.00  0.00           H
ATOM    572  C5  NHM    43       3.414   9.325   7.653  0.00  0.00           C
ATOM    573  H5  NHM    43       3.114   8.456   7.417  0.00  0.00           H
ATOM    574  C6  NHM    43       2.496  10.262   8.145  0.00  0.00           C
ATOM    575  H6  NHM    43       1.596   9.988   8.283  0.00  0.00           H
ATOM    576  C7  NHM    43       2.844  11.553   8.435  0.00  0.00           C
ATOM    577  H7  NHM    43       2.210  12.191   8.739  0.00  0.00           H
ATOM    578  C8  NHM    43       4.385  14.322   9.038  0.00  0.00           C
ATOM    579  H81 NHM    43       5.031  15.049   8.854  0.00  0.00           H
ATOM    580  H82 NHM    43       4.327  14.216  10.022  0.00  0.00           H
ATOM    581  C9  NHM    43       3.040  14.734   8.522  0.00  0.00           C
ATOM    582  C10 NHM    43       1.938  14.815   9.361  0.00  0.00           C
ATOM    583  C11 NHM    43       2.060  14.553  10.836  0.00  0.00           C
ATOM    584 H111 NHM    43       2.453  13.667  10.981  0.00  0.00           H
ATOM    585 H112 NHM    43       1.171  14.586  11.250  0.00  0.00           H
ATOM    586 H113 NHM    43       2.634  15.235  11.243  0.00  0.00           H
ATOM    587  C12 NHM    43       0.701  15.134   8.825  0.00  0.00           C
ATOM    588  H12 NHM    43      -0.048  15.197   9.406  0.00  0.00           H
ATOM    589  C13 NHM    43       0.526  15.366   7.486  0.00  0.00           C
ATOM    590  C14 NHM    43      -0.865  15.625   6.913  0.00  0.00           C
ATOM    591 H141 NHM    43      -0.802  15.731   5.940  0.00  0.00           H
ATOM    592 H142 NHM    43      -1.234  16.441   7.307  0.00  0.00           H
ATOM    593 H143 NHM    43      -1.450  14.866   7.120  0.00  0.00           H
ATOM    594  C15 NHM    43       1.632  15.326   6.670  0.00  0.00           C
ATOM    595  H15 NHM    43       1.524  15.503   5.743  0.00  0.00           H
ATOM    596  C16 NHM    43       2.893  15.037   7.146  0.00  0.00           C
ATOM    597  C17 NHM    43       4.057  15.080   6.197  0.00  0.00           C
ATOM    598 H171 NHM    43       3.795  15.558   5.382  0.00  0.00           H
ATOM    599 H172 NHM    43       4.325  14.166   5.967  0.00  0.00           H
ATOM    600 H173 NHM    43       4.808  15.545   6.621  0.00  0.00           H
ATOM    601  C18 NHM    43       7.617  10.993   7.350  0.00  0.00           C
ATOM    602 H181 NHM    43       7.913  10.349   8.043  0.00  0.00           H
ATOM    603 H182 NHM    43       8.303  11.702   7.282  0.00  0.00           H
ATOM    604  C19 NHM    43       7.512  10.276   6.028  0.00  0.00           C
ATOM    605  C20 NHM    43       7.987   8.964   5.938  0.00  0.00           C
ATOM    606  C21 NHM    43       8.609   8.232   7.070  0.00  0.00           C
ATOM    607 H211 NHM    43       8.994   7.393   6.742  0.00  0.00           H
ATOM    608 H212 NHM    43       7.926   8.035   7.746  0.00  0.00           H
ATOM    609 H213 NHM    43       9.314   8.783   7.468  0.00  0.00           H
ATOM    610  C22 NHM    43       7.845   8.302   4.682  0.00  0.00           C
ATOM    611  H22 NHM    43       8.134   7.401   4.602  0.00  0.00           H
ATOM    612  C23 NHM    43       7.315   8.916   3.603  0.00  0.00           C
ATOM    613  C24 NHM    43       7.176   8.177   2.271  0.00  0.00           C
ATOM    614 H241 NHM    43       6.449   8.579   1.750  0.00  0.00           H
ATOM    615 H242 NHM    43       6.975   7.234   2.440  0.00  0.00           H
ATOM    616 H243 NHM    43       8.014   8.248   1.769  0.00  0.00           H
ATOM    617  C25 NHM    43       6.873  10.218   3.713  0.00  0.00           C
ATOM    618  H25 NHM    43       6.503  10.653   2.952  0.00  0.00           H
ATOM    619  C26 NHM    43       6.960  10.908   4.925  0.00  0.00           C
ATOM    620  C27 NHM    43       6.423  12.328   4.955  0.00  0.00           C
ATOM    621 H271 NHM    43       6.315  12.658   4.039  0.00  0.00           H
ATOM    622 H272 NHM    43       7.054  12.905   5.437  0.00  0.00           H
ATOM    623 H273 NHM    43       5.556  12.341   5.412  0.00  0.00           H
END
