# Supplementary material for: Development of an AMBER-Compatible Force Field for Gold Nanoclusters Protected by N‑Heterocyclic Carbenes
Source: J Chem Theory Comput. 2025 Sep 9;21(23):12121–32. doi: 10.1021/acs.jctc.5c00945 (PMC12874363; doi:10.1021/acs.jctc.5c00945)
Supplement: Supplementary file 2 [file ct5c00945_si_002.zip › FF_files/7-au10/Au10NHC6Br3.itp]

[ moleculetype ]
; Name            nrexcl
Au10NHC6Br3               3

[ atoms ]
;   nr       type  resnr residue  atom   cgnr     charge       mass  typeB    chargeB      massB
; residue   1 CLU rtp CLU  q  0.0
     1         Au      1    CLU     Au      1          0    196.967   ; qtot 0
; residue   2 AUL rtp AUL  q  0.0
     2        AUL      2    AUL    AUL      2          0    196.967   ; qtot 0
; residue   3 AUL rtp AUL  q  0.0
     3        AUL      3    AUL    AUL      3          0    196.967   ; qtot 0
; residue   4 AUL rtp AUL  q  0.0
     4        AUL      4    AUL    AUL      4          0    196.967   ; qtot 0
; residue   5 AUL rtp AUL  q  0.0
     5        AUL      5    AUL    AUL      5          0    196.967   ; qtot 0
; residue   6 AUL rtp AUL  q  0.0
     6        AUL      6    AUL    AUL      6          0    196.967   ; qtot 0
; residue   7 AUL rtp AUL  q  0.0
     7        AUL      7    AUL    AUL      7          0    196.967   ; qtot 0
; residue   8 AUL rtp AUL  q  0.0
     8        AUL      8    AUL    AUL      8          0    196.967   ; qtot 0
; residue   9 AUL rtp AUL  q  0.0
     9        AUL      9    AUL    AUL      9          0    196.967   ; qtot 0
; residue  10 AUL rtp AUL  q  0.0
    10        AUL     10    AUL    AUL     10          0    196.967   ; qtot 0
; residue  11 BRC rtp BRC  q -0.5
    11        BRC     11    BRC    BRC     11       -0.5       79.9   ; qtot -0.5
; residue  12 BRC rtp BRC  q -0.5
    12        BRC     12    BRC    BRC     12       -0.5       79.9   ; qtot -1
; residue  13 BRC rtp BRC  q -0.5
    13        BRC     13    BRC    BRC     13       -0.5       79.9   ; qtot -1.5
; residue  14 NHM rtp NHM  q  0.0
    14         N2     14    NHM     N1     14   -0.03034      14.01
    15         N2     14    NHM     N2     15   -0.03034      14.01
    16         CQ     14    NHM     C1     16   0.132086      12.01
    17         CA     14    NHM     C2     17   0.063502      12.01
    18         CA     14    NHM     C3     18   0.063502      12.01
    19         CA     14    NHM     C4     19  -0.129752      12.01
    20         HA     14    NHM     H4     20   0.139263      1.008
    21         CA     14    NHM     C5     21  -0.197687      12.01
    22         HA     14    NHM     H5     22   0.155618      1.008
    23         CA     14    NHM     C6     23  -0.197687      12.01
    24         HA     14    NHM     H6     24   0.155618      1.008
    25         CA     14    NHM     C7     25  -0.129752      12.01
    26         HA     14    NHM     H7     26   0.139263      1.008
    27         CT     14    NHM     C8     27   0.112018      12.01
    28         H1     14    NHM    H81     28  -0.140017      1.008
    29         H1     14    NHM    H82     29  -0.140017      1.008
    30         CA     14    NHM     C9     30  -0.007714      12.01
    31         CA     14    NHM    C10     31   0.003584      12.01
    32         CT     14    NHM    C11     32   0.054659      12.01
    33         HC     14    NHM   H111     33   0.011084      1.008
    34         HC     14    NHM   H112     34   0.011084      1.008
    35         HC     14    NHM   H113     35   0.011084      1.008
    36         CA     14    NHM    C12     36   -0.21364      12.01
    37         HA     14    NHM    H12     37   0.148732      1.008
    38         CA     14    NHM    C13     38    0.07149      12.01
    39         CT     14    NHM    C14     39  -0.343085      12.01
    40         HC     14    NHM   H141     40   0.109168      1.008
    41         HC     14    NHM   H142     41   0.109168      1.008
    42         HC     14    NHM   H143     42   0.109168      1.008
    43         CA     14    NHM    C15     43   -0.21364      12.01
    44         HA     14    NHM    H15     44   0.148732      1.008
    45         CA     14    NHM    C16     45   0.003584      12.01
    46         CT     14    NHM    C17     46   0.054659      12.01
    47         HC     14    NHM   H171     47   0.011084      1.008
    48         HC     14    NHM   H172     48   0.011084      1.008
    49         HC     14    NHM   H173     49   0.011084      1.008
    50         CT     14    NHM    C18     50   0.112018      12.01
    51         H1     14    NHM   H181     51  -0.140017      1.008
    52         H1     14    NHM   H182     52  -0.140017      1.008
    53         CA     14    NHM    C19     53  -0.007714      12.01
    54         CA     14    NHM    C20     54   0.003584      12.01
    55         CT     14    NHM    C21     55   0.054659      12.01
    56         HC     14    NHM   H211     56   0.011084      1.008
    57         HC     14    NHM   H212     57   0.011084      1.008
    58         HC     14    NHM   H213     58   0.011084      1.008
    59         CA     14    NHM    C22     59   -0.21364      12.01
    60         HA     14    NHM    H22     60   0.148732      1.008
    61         CA     14    NHM    C23     61    0.07149      12.01
    62         CT     14    NHM    C24     62  -0.343085      12.01
    63         HC     14    NHM   H241     63   0.109168      1.008
    64         HC     14    NHM   H242     64   0.109168      1.008
    65         HC     14    NHM   H243     65   0.109168      1.008
    66         CA     14    NHM    C25     66   -0.21364      12.01
    67         HA     14    NHM    H25     67   0.148732      1.008
    68         CA     14    NHM    C26     68   0.003584      12.01
    69         CT     14    NHM    C27     69   0.054659      12.01
    70         HC     14    NHM   H271     70   0.011084      1.008
    71         HC     14    NHM   H272     71   0.011084      1.008
    72         HC     14    NHM   H273     72   0.011084      1.008   ; qtot -1.5
; residue  15 NHM rtp NHM  q  0.0
    73         N2     15    NHM     N1     73   -0.03034      14.01
    74         N2     15    NHM     N2     74   -0.03034      14.01
    75         CQ     15    NHM     C1     75   0.132086      12.01
    76         CA     15    NHM     C2     76   0.063502      12.01
    77         CA     15    NHM     C3     77   0.063502      12.01
    78         CA     15    NHM     C4     78  -0.129752      12.01
    79         HA     15    NHM     H4     79   0.139263      1.008
    80         CA     15    NHM     C5     80  -0.197687      12.01
    81         HA     15    NHM     H5     81   0.155618      1.008
    82         CA     15    NHM     C6     82  -0.197687      12.01
    83         HA     15    NHM     H6     83   0.155618      1.008
    84         CA     15    NHM     C7     84  -0.129752      12.01
    85         HA     15    NHM     H7     85   0.139263      1.008
    86         CT     15    NHM     C8     86   0.112018      12.01
    87         H1     15    NHM    H81     87  -0.140017      1.008
    88         H1     15    NHM    H82     88  -0.140017      1.008
    89         CA     15    NHM     C9     89  -0.007714      12.01
    90         CA     15    NHM    C10     90   0.003584      12.01
    91         CT     15    NHM    C11     91   0.054659      12.01
    92         HC     15    NHM   H111     92   0.011084      1.008
    93         HC     15    NHM   H112     93   0.011084      1.008
    94         HC     15    NHM   H113     94   0.011084      1.008
    95         CA     15    NHM    C12     95   -0.21364      12.01
    96         HA     15    NHM    H12     96   0.148732      1.008
    97         CA     15    NHM    C13     97    0.07149      12.01
    98         CT     15    NHM    C14     98  -0.343085      12.01
    99         HC     15    NHM   H141     99   0.109168      1.008
   100         HC     15    NHM   H142    100   0.109168      1.008
   101         HC     15    NHM   H143    101   0.109168      1.008
   102         CA     15    NHM    C15    102   -0.21364      12.01
   103         HA     15    NHM    H15    103   0.148732      1.008
   104         CA     15    NHM    C16    104   0.003584      12.01
   105         CT     15    NHM    C17    105   0.054659      12.01
   106         HC     15    NHM   H171    106   0.011084      1.008
   107         HC     15    NHM   H172    107   0.011084      1.008
   108         HC     15    NHM   H173    108   0.011084      1.008
   109         CT     15    NHM    C18    109   0.112018      12.01
   110         H1     15    NHM   H181    110  -0.140017      1.008
   111         H1     15    NHM   H182    111  -0.140017      1.008
   112         CA     15    NHM    C19    112  -0.007714      12.01
   113         CA     15    NHM    C20    113   0.003584      12.01
   114         CT     15    NHM    C21    114   0.054659      12.01
   115         HC     15    NHM   H211    115   0.011084      1.008
   116         HC     15    NHM   H212    116   0.011084      1.008
   117         HC     15    NHM   H213    117   0.011084      1.008
   118         CA     15    NHM    C22    118   -0.21364      12.01
   119         HA     15    NHM    H22    119   0.148732      1.008
   120         CA     15    NHM    C23    120    0.07149      12.01
   121         CT     15    NHM    C24    121  -0.343085      12.01
   122         HC     15    NHM   H241    122   0.109168      1.008
   123         HC     15    NHM   H242    123   0.109168      1.008
   124         HC     15    NHM   H243    124   0.109168      1.008
   125         CA     15    NHM    C25    125   -0.21364      12.01
   126         HA     15    NHM    H25    126   0.148732      1.008
   127         CA     15    NHM    C26    127   0.003584      12.01
   128         CT     15    NHM    C27    128   0.054659      12.01
   129         HC     15    NHM   H271    129   0.011084      1.008
   130         HC     15    NHM   H272    130   0.011084      1.008
   131         HC     15    NHM   H273    131   0.011084      1.008   ; qtot -1.5
; residue  16 NHM rtp NHM  q  0.0
   132         N2     16    NHM     N1    132   -0.03034      14.01
   133         N2     16    NHM     N2    133   -0.03034      14.01
   134         CQ     16    NHM     C1    134   0.132086      12.01
   135         CA     16    NHM     C2    135   0.063502      12.01
   136         CA     16    NHM     C3    136   0.063502      12.01
   137         CA     16    NHM     C4    137  -0.129752      12.01
   138         HA     16    NHM     H4    138   0.139263      1.008
   139         CA     16    NHM     C5    139  -0.197687      12.01
   140         HA     16    NHM     H5    140   0.155618      1.008
   141         CA     16    NHM     C6    141  -0.197687      12.01
   142         HA     16    NHM     H6    142   0.155618      1.008
   143         CA     16    NHM     C7    143  -0.129752      12.01
   144         HA     16    NHM     H7    144   0.139263      1.008
   145         CT     16    NHM     C8    145   0.112018      12.01
   146         H1     16    NHM    H81    146  -0.140017      1.008
   147         H1     16    NHM    H82    147  -0.140017      1.008
   148         CA     16    NHM     C9    148  -0.007714      12.01
   149         CA     16    NHM    C10    149   0.003584      12.01
   150         CT     16    NHM    C11    150   0.054659      12.01
   151         HC     16    NHM   H111    151   0.011084      1.008
   152         HC     16    NHM   H112    152   0.011084      1.008
   153         HC     16    NHM   H113    153   0.011084      1.008
   154         CA     16    NHM    C12    154   -0.21364      12.01
   155         HA     16    NHM    H12    155   0.148732      1.008
   156         CA     16    NHM    C13    156    0.07149      12.01
   157         CT     16    NHM    C14    157  -0.343085      12.01
   158         HC     16    NHM   H141    158   0.109168      1.008
   159         HC     16    NHM   H142    159   0.109168      1.008
   160         HC     16    NHM   H143    160   0.109168      1.008
   161         CA     16    NHM    C15    161   -0.21364      12.01
   162         HA     16    NHM    H15    162   0.148732      1.008
   163         CA     16    NHM    C16    163   0.003584      12.01
   164         CT     16    NHM    C17    164   0.054659      12.01
   165         HC     16    NHM   H171    165   0.011084      1.008
   166         HC     16    NHM   H172    166   0.011084      1.008
   167         HC     16    NHM   H173    167   0.011084      1.008
   168         CT     16    NHM    C18    168   0.112018      12.01
   169         H1     16    NHM   H181    169  -0.140017      1.008
   170         H1     16    NHM   H182    170  -0.140017      1.008
   171         CA     16    NHM    C19    171  -0.007714      12.01
   172         CA     16    NHM    C20    172   0.003584      12.01
   173         CT     16    NHM    C21    173   0.054659      12.01
   174         HC     16    NHM   H211    174   0.011084      1.008
   175         HC     16    NHM   H212    175   0.011084      1.008
   176         HC     16    NHM   H213    176   0.011084      1.008
   177         CA     16    NHM    C22    177   -0.21364      12.01
   178         HA     16    NHM    H22    178   0.148732      1.008
   179         CA     16    NHM    C23    179    0.07149      12.01
   180         CT     16    NHM    C24    180  -0.343085      12.01
   181         HC     16    NHM   H241    181   0.109168      1.008
   182         HC     16    NHM   H242    182   0.109168      1.008
   183         HC     16    NHM   H243    183   0.109168      1.008
   184         CA     16    NHM    C25    184   -0.21364      12.01
   185         HA     16    NHM    H25    185   0.148732      1.008
   186         CA     16    NHM    C26    186   0.003584      12.01
   187         CT     16    NHM    C27    187   0.054659      12.01
   188         HC     16    NHM   H271    188   0.011084      1.008
   189         HC     16    NHM   H272    189   0.011084      1.008
   190         HC     16    NHM   H273    190   0.011084      1.008   ; qtot -1.5
; residue  17 NHM rtp NHM  q  0.0
   191         N2     17    NHM     N1    191   -0.03034      14.01
   192         N2     17    NHM     N2    192   -0.03034      14.01
   193         CQ     17    NHM     C1    193   0.132086      12.01
   194         CA     17    NHM     C2    194   0.063502      12.01
   195         CA     17    NHM     C3    195   0.063502      12.01
   196         CA     17    NHM     C4    196  -0.129752      12.01
   197         HA     17    NHM     H4    197   0.139263      1.008
   198         CA     17    NHM     C5    198  -0.197687      12.01
   199         HA     17    NHM     H5    199   0.155618      1.008
   200         CA     17    NHM     C6    200  -0.197687      12.01
   201         HA     17    NHM     H6    201   0.155618      1.008
   202         CA     17    NHM     C7    202  -0.129752      12.01
   203         HA     17    NHM     H7    203   0.139263      1.008
   204         CT     17    NHM     C8    204   0.112018      12.01
   205         H1     17    NHM    H81    205  -0.140017      1.008
   206         H1     17    NHM    H82    206  -0.140017      1.008
   207         CA     17    NHM     C9    207  -0.007714      12.01
   208         CA     17    NHM    C10    208   0.003584      12.01
   209         CT     17    NHM    C11    209   0.054659      12.01
   210         HC     17    NHM   H111    210   0.011084      1.008
   211         HC     17    NHM   H112    211   0.011084      1.008
   212         HC     17    NHM   H113    212   0.011084      1.008
   213         CA     17    NHM    C12    213   -0.21364      12.01
   214         HA     17    NHM    H12    214   0.148732      1.008
   215         CA     17    NHM    C13    215    0.07149      12.01
   216         CT     17    NHM    C14    216  -0.343085      12.01
   217         HC     17    NHM   H141    217   0.109168      1.008
   218         HC     17    NHM   H142    218   0.109168      1.008
   219         HC     17    NHM   H143    219   0.109168      1.008
   220         CA     17    NHM    C15    220   -0.21364      12.01
   221         HA     17    NHM    H15    221   0.148732      1.008
   222         CA     17    NHM    C16    222   0.003584      12.01
   223         CT     17    NHM    C17    223   0.054659      12.01
   224         HC     17    NHM   H171    224   0.011084      1.008
   225         HC     17    NHM   H172    225   0.011084      1.008
   226         HC     17    NHM   H173    226   0.011084      1.008
   227         CT     17    NHM    C18    227   0.112018      12.01
   228         H1     17    NHM   H181    228  -0.140017      1.008
   229         H1     17    NHM   H182    229  -0.140017      1.008
   230         CA     17    NHM    C19    230  -0.007714      12.01
   231         CA     17    NHM    C20    231   0.003584      12.01
   232         CT     17    NHM    C21    232   0.054659      12.01
   233         HC     17    NHM   H211    233   0.011084      1.008
   234         HC     17    NHM   H212    234   0.011084      1.008
   235         HC     17    NHM   H213    235   0.011084      1.008
   236         CA     17    NHM    C22    236   -0.21364      12.01
   237         HA     17    NHM    H22    237   0.148732      1.008
   238         CA     17    NHM    C23    238    0.07149      12.01
   239         CT     17    NHM    C24    239  -0.343085      12.01
   240         HC     17    NHM   H241    240   0.109168      1.008
   241         HC     17    NHM   H242    241   0.109168      1.008
   242         HC     17    NHM   H243    242   0.109168      1.008
   243         CA     17    NHM    C25    243   -0.21364      12.01
   244         HA     17    NHM    H25    244   0.148732      1.008
   245         CA     17    NHM    C26    245   0.003584      12.01
   246         CT     17    NHM    C27    246   0.054659      12.01
   247         HC     17    NHM   H271    247   0.011084      1.008
   248         HC     17    NHM   H272    248   0.011084      1.008
   249         HC     17    NHM   H273    249   0.011084      1.008   ; qtot -1.5
; residue  18 NHM rtp NHM  q  0.0
   250         N2     18    NHM     N1    250   -0.03034      14.01
   251         N2     18    NHM     N2    251   -0.03034      14.01
   252         CQ     18    NHM     C1    252   0.132086      12.01
   253         CA     18    NHM     C2    253   0.063502      12.01
   254         CA     18    NHM     C3    254   0.063502      12.01
   255         CA     18    NHM     C4    255  -0.129752      12.01
   256         HA     18    NHM     H4    256   0.139263      1.008
   257         CA     18    NHM     C5    257  -0.197687      12.01
   258         HA     18    NHM     H5    258   0.155618      1.008
   259         CA     18    NHM     C6    259  -0.197687      12.01
   260         HA     18    NHM     H6    260   0.155618      1.008
   261         CA     18    NHM     C7    261  -0.129752      12.01
   262         HA     18    NHM     H7    262   0.139263      1.008
   263         CT     18    NHM     C8    263   0.112018      12.01
   264         H1     18    NHM    H81    264  -0.140017      1.008
   265         H1     18    NHM    H82    265  -0.140017      1.008
   266         CA     18    NHM     C9    266  -0.007714      12.01
   267         CA     18    NHM    C10    267   0.003584      12.01
   268         CT     18    NHM    C11    268   0.054659      12.01
   269         HC     18    NHM   H111    269   0.011084      1.008
   270         HC     18    NHM   H112    270   0.011084      1.008
   271         HC     18    NHM   H113    271   0.011084      1.008
   272         CA     18    NHM    C12    272   -0.21364      12.01
   273         HA     18    NHM    H12    273   0.148732      1.008
   274         CA     18    NHM    C13    274    0.07149      12.01
   275         CT     18    NHM    C14    275  -0.343085      12.01
   276         HC     18    NHM   H141    276   0.109168      1.008
   277         HC     18    NHM   H142    277   0.109168      1.008
   278         HC     18    NHM   H143    278   0.109168      1.008
   279         CA     18    NHM    C15    279   -0.21364      12.01
   280         HA     18    NHM    H15    280   0.148732      1.008
   281         CA     18    NHM    C16    281   0.003584      12.01
   282         CT     18    NHM    C17    282   0.054659      12.01
   283         HC     18    NHM   H171    283   0.011084      1.008
   284         HC     18    NHM   H172    284   0.011084      1.008
   285         HC     18    NHM   H173    285   0.011084      1.008
   286         CT     18    NHM    C18    286   0.112018      12.01
   287         H1     18    NHM   H181    287  -0.140017      1.008
   288         H1     18    NHM   H182    288  -0.140017      1.008
   289         CA     18    NHM    C19    289  -0.007714      12.01
   290         CA     18    NHM    C20    290   0.003584      12.01
   291         CT     18    NHM    C21    291   0.054659      12.01
   292         HC     18    NHM   H211    292   0.011084      1.008
   293         HC     18    NHM   H212    293   0.011084      1.008
   294         HC     18    NHM   H213    294   0.011084      1.008
   295         CA     18    NHM    C22    295   -0.21364      12.01
   296         HA     18    NHM    H22    296   0.148732      1.008
   297         CA     18    NHM    C23    297    0.07149      12.01
   298         CT     18    NHM    C24    298  -0.343085      12.01
   299         HC     18    NHM   H241    299   0.109168      1.008
   300         HC     18    NHM   H242    300   0.109168      1.008
   301         HC     18    NHM   H243    301   0.109168      1.008
   302         CA     18    NHM    C25    302   -0.21364      12.01
   303         HA     18    NHM    H25    303   0.148732      1.008
   304         CA     18    NHM    C26    304   0.003584      12.01
   305         CT     18    NHM    C27    305   0.054659      12.01
   306         HC     18    NHM   H271    306   0.011084      1.008
   307         HC     18    NHM   H272    307   0.011084      1.008
   308         HC     18    NHM   H273    308   0.011084      1.008   ; qtot -1.5
; residue  19 NHM rtp NHM  q  0.0
   309         N2     19    NHM     N1    309   -0.03034      14.01
   310         N2     19    NHM     N2    310   -0.03034      14.01
   311         CQ     19    NHM     C1    311   0.132086      12.01
   312         CA     19    NHM     C2    312   0.063502      12.01
   313         CA     19    NHM     C3    313   0.063502      12.01
   314         CA     19    NHM     C4    314  -0.129752      12.01
   315         HA     19    NHM     H4    315   0.139263      1.008
   316         CA     19    NHM     C5    316  -0.197687      12.01
   317         HA     19    NHM     H5    317   0.155618      1.008
   318         CA     19    NHM     C6    318  -0.197687      12.01
   319         HA     19    NHM     H6    319   0.155618      1.008
   320         CA     19    NHM     C7    320  -0.129752      12.01
   321         HA     19    NHM     H7    321   0.139263      1.008
   322         CT     19    NHM     C8    322   0.112018      12.01
   323         H1     19    NHM    H81    323  -0.140017      1.008
   324         H1     19    NHM    H82    324  -0.140017      1.008
   325         CA     19    NHM     C9    325  -0.007714      12.01
   326         CA     19    NHM    C10    326   0.003584      12.01
   327         CT     19    NHM    C11    327   0.054659      12.01
   328         HC     19    NHM   H111    328   0.011084      1.008
   329         HC     19    NHM   H112    329   0.011084      1.008
   330         HC     19    NHM   H113    330   0.011084      1.008
   331         CA     19    NHM    C12    331   -0.21364      12.01
   332         HA     19    NHM    H12    332   0.148732      1.008
   333         CA     19    NHM    C13    333    0.07149      12.01
   334         CT     19    NHM    C14    334  -0.343085      12.01
   335         HC     19    NHM   H141    335   0.109168      1.008
   336         HC     19    NHM   H142    336   0.109168      1.008
   337         HC     19    NHM   H143    337   0.109168      1.008
   338         CA     19    NHM    C15    338   -0.21364      12.01
   339         HA     19    NHM    H15    339   0.148732      1.008
   340         CA     19    NHM    C16    340   0.003584      12.01
   341         CT     19    NHM    C17    341   0.054659      12.01
   342         HC     19    NHM   H171    342   0.011084      1.008
   343         HC     19    NHM   H172    343   0.011084      1.008
   344         HC     19    NHM   H173    344   0.011084      1.008
   345         CT     19    NHM    C18    345   0.112018      12.01
   346         H1     19    NHM   H181    346  -0.140017      1.008
   347         H1     19    NHM   H182    347  -0.140017      1.008
   348         CA     19    NHM    C19    348  -0.007714      12.01
   349         CA     19    NHM    C20    349   0.003584      12.01
   350         CT     19    NHM    C21    350   0.054659      12.01
   351         HC     19    NHM   H211    351   0.011084      1.008
   352         HC     19    NHM   H212    352   0.011084      1.008
   353         HC     19    NHM   H213    353   0.011084      1.008
   354         CA     19    NHM    C22    354   -0.21364      12.01
   355         HA     19    NHM    H22    355   0.148732      1.008
   356         CA     19    NHM    C23    356    0.07149      12.01
   357         CT     19    NHM    C24    357  -0.343085      12.01
   358         HC     19    NHM   H241    358   0.109168      1.008
   359         HC     19    NHM   H242    359   0.109168      1.008
   360         HC     19    NHM   H243    360   0.109168      1.008
   361         CA     19    NHM    C25    361   -0.21364      12.01
   362         HA     19    NHM    H25    362   0.148732      1.008
   363         CA     19    NHM    C26    363   0.003584      12.01
   364         CT     19    NHM    C27    364   0.054659      12.01
   365         HC     19    NHM   H271    365   0.011084      1.008
   366         HC     19    NHM   H272    366   0.011084      1.008
   367         HC     19    NHM   H273    367   0.011084      1.008   ; qtot -1.5

[ bonds ]
;  ai    aj funct            c0            c1            c2            c3
    2     6     1 
    2     7     1 
    2     9     1 
    2    11     1 
    3     7     1 
    3     8     1 
    3    10     1 
    3    75     1 
    4     5     1 
    4     9     1 
    4    10     1 
    4   193     1 
    5     9     1 
    5    10     1 
    5   311     1 
    6     7     1 
    6     9     1 
    6    13     1 
    7     8     1 
    7   134     1 	
    8    10     1 
    8   252     1 
    9    16     1 
   10    12     1 	
   14    16     1 
   14    17     1 
   14    27     1 
   15    16     1 
   15    18     1 
   15    50     1 
   17    18     1 
   17    25     1 
   18    19     1 
   19    20     1 
   19    21     1 
   21    22     1 
   21    23     1 
   23    24     1 
   23    25     1 
   25    26     1 
   27    28     1 
   27    29     1 
   27    30     1 
   30    31     1 
   30    45     1 
   31    32     1 
   31    36     1 
   32    33     1 
   32    34     1 
   32    35     1 
   36    37     1 
   36    38     1 
   38    39     1 
   38    43     1 
   39    40     1 
   39    41     1 
   39    42     1 
   43    44     1 
   43    45     1 
   45    46     1 
   46    47     1 
   46    48     1 
   46    49     1 
   50    51     1 
   50    52     1 
   50    53     1 
   53    54     1 
   53    68     1 
   54    55     1 
   54    59     1 
   55    56     1 
   55    57     1 
   55    58     1 
   59    60     1 
   59    61     1 
   61    62     1 
   61    66     1 
   62    63     1 
   62    64     1 
   62    65     1 
   66    67     1 
   66    68     1 
   68    69     1 
   69    70     1 
   69    71     1 
   69    72     1 
   73    75     1 
   73    76     1 
   73    86     1 
   74    75     1 
   74    77     1 
   74   109     1 
   76    77     1 
   76    84     1 
   77    78     1 
   78    79     1 
   78    80     1 
   80    81     1 
   80    82     1 
   82    83     1 
   82    84     1 
   84    85     1 
   86    87     1 
   86    88     1 
   86    89     1 
   89    90     1 
   89   104     1 
   90    91     1 
   90    95     1 
   91    92     1 
   91    93     1 
   91    94     1 
   95    96     1 
   95    97     1 
   97    98     1 
   97   102     1 
   98    99     1 
   98   100     1 
   98   101     1 
  102   103     1 
  102   104     1 
  104   105     1 
  105   106     1 
  105   107     1 
  105   108     1 
  109   110     1 
  109   111     1 
  109   112     1 
  112   113     1 
  112   127     1 
  113   114     1 
  113   118     1 
  114   115     1 
  114   116     1 
  114   117     1 
  118   119     1 
  118   120     1 
  120   121     1 
  120   125     1 
  121   122     1 
  121   123     1 
  121   124     1 
  125   126     1 
  125   127     1 
  127   128     1 
  128   129     1 
  128   130     1 
  128   131     1 
  132   134     1 
  132   135     1 
  132   145     1 
  133   134     1 
  133   136     1 
  133   168     1 
  135   136     1 
  135   143     1 
  136   137     1 
  137   138     1 
  137   139     1 
  139   140     1 
  139   141     1 
  141   142     1 
  141   143     1 
  143   144     1 
  145   146     1 
  145   147     1 
  145   148     1 
  148   149     1 
  148   163     1 
  149   150     1 
  149   154     1 
  150   151     1 
  150   152     1 
  150   153     1 
  154   155     1 
  154   156     1 
  156   157     1 
  156   161     1 
  157   158     1 
  157   159     1 
  157   160     1 
  161   162     1 
  161   163     1 
  163   164     1 
  164   165     1 
  164   166     1 
  164   167     1 
  168   169     1 
  168   170     1 
  168   171     1 
  171   172     1 
  171   186     1 
  172   173     1 
  172   177     1 
  173   174     1 
  173   175     1 
  173   176     1 
  177   178     1 
  177   179     1 
  179   180     1 
  179   184     1 
  180   181     1 
  180   182     1 
  180   183     1 
  184   185     1 
  184   186     1 
  186   187     1 
  187   188     1 
  187   189     1 
  187   190     1 
  191   193     1 
  191   194     1 
  191   204     1 
  192   193     1 
  192   195     1 
  192   227     1 
  194   195     1 
  194   202     1 
  195   196     1 
  196   197     1 
  196   198     1 
  198   199     1 
  198   200     1 
  200   201     1 
  200   202     1 
  202   203     1 
  204   205     1 
  204   206     1 
  204   207     1 
  207   208     1 
  207   222     1 
  208   209     1 
  208   213     1 
  209   210     1 
  209   211     1 
  209   212     1 
  213   214     1 
  213   215     1 
  215   216     1 
  215   220     1 
  216   217     1 
  216   218     1 
  216   219     1 
  220   221     1 
  220   222     1 
  222   223     1 
  223   224     1 
  223   225     1 
  223   226     1 
  227   228     1 
  227   229     1 
  227   230     1 
  230   231     1 
  230   245     1 
  231   232     1 
  231   236     1 
  232   233     1 
  232   234     1 
  232   235     1 
  236   237     1 
  236   238     1 
  238   239     1 
  238   243     1 
  239   240     1 
  239   241     1 
  239   242     1 
  243   244     1 
  243   245     1 
  245   246     1 
  246   247     1 
  246   248     1 
  246   249     1 
  250   252     1 
  250   253     1 
  250   263     1 
  251   252     1 
  251   254     1 
  251   286     1 
  253   254     1 
  253   261     1 
  254   255     1 
  255   256     1 
  255   257     1 
  257   258     1 
  257   259     1 
  259   260     1 
  259   261     1 
  261   262     1 
  263   264     1 
  263   265     1 
  263   266     1 
  266   267     1 
  266   281     1 
  267   268     1 
  267   272     1 
  268   269     1 
  268   270     1 
  268   271     1 
  272   273     1 
  272   274     1 
  274   275     1 
  274   279     1 
  275   276     1 
  275   277     1 
  275   278     1 
  279   280     1 
  279   281     1 
  281   282     1 
  282   283     1 
  282   284     1 
  282   285     1 
  286   287     1 
  286   288     1 
  286   289     1 
  289   290     1 
  289   304     1 
  290   291     1 
  290   295     1 
  291   292     1 
  291   293     1 
  291   294     1 
  295   296     1 
  295   297     1 
  297   298     1 
  297   302     1 
  298   299     1 
  298   300     1 
  298   301     1 
  302   303     1 
  302   304     1 
  304   305     1 
  305   306     1 
  305   307     1 
  305   308     1 
  309   311     1 
  309   312     1 
  309   322     1 
  310   311     1 
  310   313     1 
  310   345     1 
  312   313     1 
  312   320     1 
  313   314     1 
  314   315     1 
  314   316     1 
  316   317     1 
  316   318     1 
  318   319     1 
  318   320     1 
  320   321     1 
  322   323     1 
  322   324     1 
  322   325     1 
  325   326     1 
  325   340     1 
  326   327     1 
  326   331     1 
  327   328     1 
  327   329     1 
  327   330     1 
  331   332     1 
  331   333     1 
  333   334     1 
  333   338     1 
  334   335     1 
  334   336     1 
  334   337     1 
  338   339     1 
  338   340     1 
  340   341     1 
  341   342     1 
  341   343     1 
  341   344     1 
  345   346     1 
  345   347     1 
  345   348     1 
  348   349     1 
  348   363     1 
  349   350     1 
  349   354     1 
  350   351     1 
  350   352     1 
  350   353     1 
  354   355     1 
  354   356     1 
  356   357     1 
  356   361     1 
  357   358     1 
  357   359     1 
  357   360     1 
  361   362     1 
  361   363     1 
  363   364     1 
  364   365     1 
  364   366     1 
  364   367     1 

[ pairs ]
;  ai    aj funct            c0            c1            c2            c3
    2     8     1 
    2    10     1 
    2    75     1 
    2   193     1 
    2   311     1 
    3     9     1 
    3    11     1 
    3    13     1 
    3    76     1 
    3    77     1 
    3    86     1 
    3   109     1 
    3   193     1 
    3   311     1 
    4     7     1 
    4     8     1 
    4    11     1 
    4    13     1 
    4    75     1 
    4   194     1 
    4   195     1 
    4   204     1 
    4   227     1 
    4   309     1 
    4   310     1 
    5     7     1 
    5     8     1 
    5    11     1 
    5    13     1 
    5    75     1 
    5   191     1 
    5   192     1 
    5   312     1 
    5   313     1 
    5   322     1 
    5   345     1 
    6     8     1 
    6    10     1 
    6    75     1 
    6   193     1 
    6   311     1 
    7    73     1 
    7    74     1 
    8    73     1 
    8    74     1 
    9   191     1 
    9   192     1 
    9   309     1 
    9   310     1 
   10    73     1 
   10    74     1 
   10   191     1 
   10   192     1 
   10   309     1 
   10   310     1 
   11    13     1 
   14    19     1 
   14    23     1 
   14    26     1 
   14    31     1 
   14    45     1 
   14    50     1 
   15    20     1 
   15    21     1 
   15    25     1 
   15    27     1 
   15    54     1 
   15    68     1 
   16    19     1 
   16    25     1 
   16    28     1 
   16    29     1 
   16    30     1 
   16    51     1 
   16    52     1 
   16    53     1 
   17    20     1 
   17    21     1 
   17    24     1 
   17    28     1 
   17    29     1 
   17    30     1 
   17    50     1 
   18    22     1 
   18    23     1 
   18    26     1 
   18    27     1 
   18    51     1 
   18    52     1 
   18    53     1 
   19    24     1 
   19    25     1 
   19    50     1 
   20    22     1 
   20    23     1 
   21    26     1 
   22    24     1 
   22    25     1 
   24    26     1 
   25    27     1 
   27    32     1 
   27    36     1 
   27    43     1 
   27    46     1 
   28    31     1 
   28    45     1 
   29    31     1 
   29    45     1 
   30    33     1 
   30    34     1 
   30    35     1 
   30    37     1 
   30    38     1 
   30    44     1 
   30    47     1 
   30    48     1 
   30    49     1 
   31    39     1 
   31    43     1 
   31    46     1 
   32    37     1 
   32    38     1 
   32    45     1 
   33    36     1 
   34    36     1 
   35    36     1 
   36    40     1 
   36    41     1 
   36    42     1 
   36    44     1 
   36    45     1 
   37    39     1 
   37    43     1 
   38    46     1 
   39    44     1 
   39    45     1 
   40    43     1 
   41    43     1 
   42    43     1 
   43    47     1 
   43    48     1 
   43    49     1 
   44    46     1 
   50    55     1 
   50    59     1 
   50    66     1 
   50    69     1 
   51    54     1 
   51    68     1 
   52    54     1 
   52    68     1 
   53    56     1 
   53    57     1 
   53    58     1 
   53    60     1 
   53    61     1 
   53    67     1 
   53    70     1 
   53    71     1 
   53    72     1 
   54    62     1 
   54    66     1 
   54    69     1 
   55    60     1 
   55    61     1 
   55    68     1 
   56    59     1 
   57    59     1 
   58    59     1 
   59    63     1 
   59    64     1 
   59    65     1 
   59    67     1 
   59    68     1 
   60    62     1 
   60    66     1 
   61    69     1 
   62    67     1 
   62    68     1 
   63    66     1 
   64    66     1 
   65    66     1 
   66    70     1 
   66    71     1 
   66    72     1 
   67    69     1 
   73    78     1 
   73    82     1 
   73    85     1 
   73    90     1 
   73   104     1 
   73   109     1 
   74    79     1 
   74    80     1 
   74    84     1 
   74    86     1 
   74   113     1 
   74   127     1 
   75    78     1 
   75    84     1 
   75    87     1 
   75    88     1 
   75    89     1 
   75   110     1 
   75   111     1 
   75   112     1 
   76    79     1 
   76    80     1 
   76    83     1 
   76    87     1 
   76    88     1 
   76    89     1 
   76   109     1 
   77    81     1 
   77    82     1 
   77    85     1 
   77    86     1 
   77   110     1 
   77   111     1 
   77   112     1 
   78    83     1 
   78    84     1 
   78   109     1 
   79    81     1 
   79    82     1 
   80    85     1 
   81    83     1 
   81    84     1 
   83    85     1 
   84    86     1 
   86    91     1 
   86    95     1 
   86   102     1 
   86   105     1 
   87    90     1 
   87   104     1 
   88    90     1 
   88   104     1 
   89    92     1 
   89    93     1 
   89    94     1 
   89    96     1 
   89    97     1 
   89   103     1 
   89   106     1 
   89   107     1 
   89   108     1 
   90    98     1 
   90   102     1 
   90   105     1 
   91    96     1 
   91    97     1 
   91   104     1 
   92    95     1 
   93    95     1 
   94    95     1 
   95    99     1 
   95   100     1 
   95   101     1 
   95   103     1 
   95   104     1 
   96    98     1 
   96   102     1 
   97   105     1 
   98   103     1 
   98   104     1 
   99   102     1 
  100   102     1 
  101   102     1 
  102   106     1 
  102   107     1 
  102   108     1 
  103   105     1 
  109   114     1 
  109   118     1 
  109   125     1 
  109   128     1 
  110   113     1 
  110   127     1 
  111   113     1 
  111   127     1 
  112   115     1 
  112   116     1 
  112   117     1 
  112   119     1 
  112   120     1 
  112   126     1 
  112   129     1 
  112   130     1 
  112   131     1 
  113   121     1 
  113   125     1 
  113   128     1 
  114   119     1 
  114   120     1 
  114   127     1 
  115   118     1 
  116   118     1 
  117   118     1 
  118   122     1 
  118   123     1 
  118   124     1 
  118   126     1 
  118   127     1 
  119   121     1 
  119   125     1 
  120   128     1 
  121   126     1 
  121   127     1 
  122   125     1 
  123   125     1 
  124   125     1 
  125   129     1 
  125   130     1 
  125   131     1 
  126   128     1 
  132   137     1 
  132   141     1 
  132   144     1 
  132   149     1 
  132   163     1 
  132   168     1 
  133   138     1 
  133   139     1 
  133   143     1 
  133   145     1 
  133   172     1 
  133   186     1 
  134   137     1 
  134   143     1 
  134   146     1 
  134   147     1 
  134   148     1 
  134   169     1 
  134   170     1 
  134   171     1 
  135   138     1 
  135   139     1 
  135   142     1 
  135   146     1 
  135   147     1 
  135   148     1 
  135   168     1 
  136   140     1 
  136   141     1 
  136   144     1 
  136   145     1 
  136   169     1 
  136   170     1 
  136   171     1 
  137   142     1 
  137   143     1 
  137   168     1 
  138   140     1 
  138   141     1 
  139   144     1 
  140   142     1 
  140   143     1 
  142   144     1 
  143   145     1 
  145   150     1 
  145   154     1 
  145   161     1 
  145   164     1 
  146   149     1 
  146   163     1 
  147   149     1 
  147   163     1 
  148   151     1 
  148   152     1 
  148   153     1 
  148   155     1 
  148   156     1 
  148   162     1 
  148   165     1 
  148   166     1 
  148   167     1 
  149   157     1 
  149   161     1 
  149   164     1 
  150   155     1 
  150   156     1 
  150   163     1 
  151   154     1 
  152   154     1 
  153   154     1 
  154   158     1 
  154   159     1 
  154   160     1 
  154   162     1 
  154   163     1 
  155   157     1 
  155   161     1 
  156   164     1 
  157   162     1 
  157   163     1 
  158   161     1 
  159   161     1 
  160   161     1 
  161   165     1 
  161   166     1 
  161   167     1 
  162   164     1 
  168   173     1 
  168   177     1 
  168   184     1 
  168   187     1 
  169   172     1 
  169   186     1 
  170   172     1 
  170   186     1 
  171   174     1 
  171   175     1 
  171   176     1 
  171   178     1 
  171   179     1 
  171   185     1 
  171   188     1 
  171   189     1 
  171   190     1 
  172   180     1 
  172   184     1 
  172   187     1 
  173   178     1 
  173   179     1 
  173   186     1 
  174   177     1 
  175   177     1 
  176   177     1 
  177   181     1 
  177   182     1 
  177   183     1 
  177   185     1 
  177   186     1 
  178   180     1 
  178   184     1 
  179   187     1 
  180   185     1 
  180   186     1 
  181   184     1 
  182   184     1 
  183   184     1 
  184   188     1 
  184   189     1 
  184   190     1 
  185   187     1 
  191   196     1 
  191   200     1 
  191   203     1 
  191   208     1 
  191   222     1 
  191   227     1 
  192   197     1 
  192   198     1 
  192   202     1 
  192   204     1 
  192   231     1 
  192   245     1 
  193   196     1 
  193   202     1 
  193   205     1 
  193   206     1 
  193   207     1 
  193   228     1 
  193   229     1 
  193   230     1 
  193   311     1 
  194   197     1 
  194   198     1 
  194   201     1 
  194   205     1 
  194   206     1 
  194   207     1 
  194   227     1 
  195   199     1 
  195   200     1 
  195   203     1 
  195   204     1 
  195   228     1 
  195   229     1 
  195   230     1 
  196   201     1 
  196   202     1 
  196   227     1 
  197   199     1 
  197   200     1 
  198   203     1 
  199   201     1 
  199   202     1 
  201   203     1 
  202   204     1 
  204   209     1 
  204   213     1 
  204   220     1 
  204   223     1 
  205   208     1 
  205   222     1 
  206   208     1 
  206   222     1 
  207   210     1 
  207   211     1 
  207   212     1 
  207   214     1 
  207   215     1 
  207   221     1 
  207   224     1 
  207   225     1 
  207   226     1 
  208   216     1 
  208   220     1 
  208   223     1 
  209   214     1 
  209   215     1 
  209   222     1 
  210   213     1 
  211   213     1 
  212   213     1 
  213   217     1 
  213   218     1 
  213   219     1 
  213   221     1 
  213   222     1 
  214   216     1 
  214   220     1 
  215   223     1 
  216   221     1 
  216   222     1 
  217   220     1 
  218   220     1 
  219   220     1 
  220   224     1 
  220   225     1 
  220   226     1 
  221   223     1 
  227   232     1 
  227   236     1 
  227   243     1 
  227   246     1 
  228   231     1 
  228   245     1 
  229   231     1 
  229   245     1 
  230   233     1 
  230   234     1 
  230   235     1 
  230   237     1 
  230   238     1 
  230   244     1 
  230   247     1 
  230   248     1 
  230   249     1 
  231   239     1 
  231   243     1 
  231   246     1 
  232   237     1 
  232   238     1 
  232   245     1 
  233   236     1 
  234   236     1 
  235   236     1 
  236   240     1 
  236   241     1 
  236   242     1 
  236   244     1 
  236   245     1 
  237   239     1 
  237   243     1 
  238   246     1 
  239   244     1 
  239   245     1 
  240   243     1 
  241   243     1 
  242   243     1 
  243   247     1 
  243   248     1 
  243   249     1 
  244   246     1 
  250   255     1 
  250   259     1 
  250   262     1 
  250   267     1 
  250   281     1 
  250   286     1 
  251   256     1 
  251   257     1 
  251   261     1 
  251   263     1 
  251   290     1 
  251   304     1 
  252   255     1 
  252   261     1 
  252   264     1 
  252   265     1 
  252   266     1 
  252   287     1 
  252   288     1 
  252   289     1 
  253   256     1 
  253   257     1 
  253   260     1 
  253   264     1 
  253   265     1 
  253   266     1 
  253   286     1 
  254   258     1 
  254   259     1 
  254   262     1 
  254   263     1 
  254   287     1 
  254   288     1 
  254   289     1 
  255   260     1 
  255   261     1 
  255   286     1 
  256   258     1 
  256   259     1 
  257   262     1 
  258   260     1 
  258   261     1 
  260   262     1 
  261   263     1 
  263   268     1 
  263   272     1 
  263   279     1 
  263   282     1 
  264   267     1 
  264   281     1 
  265   267     1 
  265   281     1 
  266   269     1 
  266   270     1 
  266   271     1 
  266   273     1 
  266   274     1 
  266   280     1 
  266   283     1 
  266   284     1 
  266   285     1 
  267   275     1 
  267   279     1 
  267   282     1 
  268   273     1 
  268   274     1 
  268   281     1 
  269   272     1 
  270   272     1 
  271   272     1 
  272   276     1 
  272   277     1 
  272   278     1 
  272   280     1 
  272   281     1 
  273   275     1 
  273   279     1 
  274   282     1 
  275   280     1 
  275   281     1 
  276   279     1 
  277   279     1 
  278   279     1 
  279   283     1 
  279   284     1 
  279   285     1 
  280   282     1 
  286   291     1 
  286   295     1 
  286   302     1 
  286   305     1 
  287   290     1 
  287   304     1 
  288   290     1 
  288   304     1 
  289   292     1 
  289   293     1 
  289   294     1 
  289   296     1 
  289   297     1 
  289   303     1 
  289   306     1 
  289   307     1 
  289   308     1 
  290   298     1 
  290   302     1 
  290   305     1 
  291   296     1 
  291   297     1 
  291   304     1 
  292   295     1 
  293   295     1 
  294   295     1 
  295   299     1 
  295   300     1 
  295   301     1 
  295   303     1 
  295   304     1 
  296   298     1 
  296   302     1 
  297   305     1 
  298   303     1 
  298   304     1 
  299   302     1 
  300   302     1 
  301   302     1 
  302   306     1 
  302   307     1 
  302   308     1 
  303   305     1 
  309   314     1 
  309   318     1 
  309   321     1 
  309   326     1 
  309   340     1 
  309   345     1 
  310   315     1 
  310   316     1 
  310   320     1 
  310   322     1 
  310   349     1 
  310   363     1 
  311   314     1 
  311   320     1 
  311   323     1 
  311   324     1 
  311   325     1 
  311   346     1 
  311   347     1 
  311   348     1 
  312   315     1 
  312   316     1 
  312   319     1 
  312   323     1 
  312   324     1 
  312   325     1 
  312   345     1 
  313   317     1 
  313   318     1 
  313   321     1 
  313   322     1 
  313   346     1 
  313   347     1 
  313   348     1 
  314   319     1 
  314   320     1 
  314   345     1 
  315   317     1 
  315   318     1 
  316   321     1 
  317   319     1 
  317   320     1 
  319   321     1 
  320   322     1 
  322   327     1 
  322   331     1 
  322   338     1 
  322   341     1 
  323   326     1 
  323   340     1 
  324   326     1 
  324   340     1 
  325   328     1 
  325   329     1 
  325   330     1 
  325   332     1 
  325   333     1 
  325   339     1 
  325   342     1 
  325   343     1 
  325   344     1 
  326   334     1 
  326   338     1 
  326   341     1 
  327   332     1 
  327   333     1 
  327   340     1 
  328   331     1 
  329   331     1 
  330   331     1 
  331   335     1 
  331   336     1 
  331   337     1 
  331   339     1 
  331   340     1 
  332   334     1 
  332   338     1 
  333   341     1 
  334   339     1 
  334   340     1 
  335   338     1 
  336   338     1 
  337   338     1 
  338   342     1 
  338   343     1 
  338   344     1 
  339   341     1 
  345   350     1 
  345   354     1 
  345   361     1 
  345   364     1 
  346   349     1 
  346   363     1 
  347   349     1 
  347   363     1 
  348   351     1 
  348   352     1 
  348   353     1 
  348   355     1 
  348   356     1 
  348   362     1 
  348   365     1 
  348   366     1 
  348   367     1 
  349   357     1 
  349   361     1 
  349   364     1 
  350   355     1 
  350   356     1 
  350   363     1 
  351   354     1 
  352   354     1 
  353   354     1 
  354   358     1 
  354   359     1 
  354   360     1 
  354   362     1 
  354   363     1 
  355   357     1 
  355   361     1 
  356   364     1 
  357   362     1 
  357   363     1 
  358   361     1 
  359   361     1 
  360   361     1 
  361   365     1 
  361   366     1 
  361   367     1 
  362   364     1 

[ angles ]
;  ai    aj    ak funct            c0            c1            c2            c3
    6     2    11     1 
    7     2    11     1 
    9     2    11     1 
    7     3    75     1  
    8     3    75     1 
   10     3    75     1 
    5     4   193     1 
    9     4   193     1 
   10     4   193     1 
    4     5   311     1 
    9     5   311     1 
   10     5   311     1 
    2     6    13     1 
    7     6    13     1 
    9     6    13     1 
    2     7   134     1 
    3     7   134     1 
    6     7   134     1 
    8     7   134     1 
    3     8   252     1 
    7     8   252     1 
   10     8   252     1 
    2     9    16     1 
    4     9    16     1 
    5     9    16     1 
    6     9    16     1   
    3    10    12     1 
    4    10    12     1 
    5    10    12     1 
    8    10    12     1 		 
   16    14    17     1 
   16    14    27     1 
   17    14    27     1 
   16    15    18     1 
   16    15    50     1 
   18    15    50     1 
   14    16    15     1 
   14    17    18     1 
   14    17    25     1 
   18    17    25     1 
   15    18    17     1 
   15    18    19     1 
   17    18    19     1 
   18    19    20     1 
   18    19    21     1 
   20    19    21     1 
   19    21    22     1 
   19    21    23     1 
   22    21    23     1 
   21    23    24     1 
   21    23    25     1 
   24    23    25     1 
   17    25    23     1 
   17    25    26     1 
   23    25    26     1 
   14    27    28     1 
   14    27    29     1 
   14    27    30     1 
   28    27    29     1 
   28    27    30     1 
   29    27    30     1 
   27    30    31     1 
   27    30    45     1 
   31    30    45     1 
   30    31    32     1 
   30    31    36     1 
   32    31    36     1 
   31    32    33     1 
   31    32    34     1 
   31    32    35     1 
   33    32    34     1 
   33    32    35     1 
   34    32    35     1 
   31    36    37     1 
   31    36    38     1 
   37    36    38     1 
   36    38    39     1 
   36    38    43     1 
   39    38    43     1 
   38    39    40     1 
   38    39    41     1 
   38    39    42     1 
   40    39    41     1 
   40    39    42     1 
   41    39    42     1 
   38    43    44     1 
   38    43    45     1 
   44    43    45     1 
   30    45    43     1 
   30    45    46     1 
   43    45    46     1 
   45    46    47     1 
   45    46    48     1 
   45    46    49     1 
   47    46    48     1 
   47    46    49     1 
   48    46    49     1 
   15    50    51     1 
   15    50    52     1 
   15    50    53     1 
   51    50    52     1 
   51    50    53     1 
   52    50    53     1 
   50    53    54     1 
   50    53    68     1 
   54    53    68     1 
   53    54    55     1 
   53    54    59     1 
   55    54    59     1 
   54    55    56     1 
   54    55    57     1 
   54    55    58     1 
   56    55    57     1 
   56    55    58     1 
   57    55    58     1 
   54    59    60     1 
   54    59    61     1 
   60    59    61     1 
   59    61    62     1 
   59    61    66     1 
   62    61    66     1 
   61    62    63     1 
   61    62    64     1 
   61    62    65     1 
   63    62    64     1 
   63    62    65     1 
   64    62    65     1 
   61    66    67     1 
   61    66    68     1 
   67    66    68     1 
   53    68    66     1 
   53    68    69     1 
   66    68    69     1 
   68    69    70     1 
   68    69    71     1 
   68    69    72     1 
   70    69    71     1 
   70    69    72     1 
   71    69    72     1 
   75    73    76     1 
   75    73    86     1 
   76    73    86     1 
   75    74    77     1 
   75    74   109     1 
   77    74   109     1 
    3    75    73     1 
    3    75    74     1 
   73    75    74     1 
   73    76    77     1 
   73    76    84     1 
   77    76    84     1 
   74    77    76     1 
   74    77    78     1 
   76    77    78     1 
   77    78    79     1 
   77    78    80     1 
   79    78    80     1 
   78    80    81     1 
   78    80    82     1 
   81    80    82     1 
   80    82    83     1 
   80    82    84     1 
   83    82    84     1 
   76    84    82     1 
   76    84    85     1 
   82    84    85     1 
   73    86    87     1 
   73    86    88     1 
   73    86    89     1 
   87    86    88     1 
   87    86    89     1 
   88    86    89     1 
   86    89    90     1 
   86    89   104     1 
   90    89   104     1 
   89    90    91     1 
   89    90    95     1 
   91    90    95     1 
   90    91    92     1 
   90    91    93     1 
   90    91    94     1 
   92    91    93     1 
   92    91    94     1 
   93    91    94     1 
   90    95    96     1 
   90    95    97     1 
   96    95    97     1 
   95    97    98     1 
   95    97   102     1 
   98    97   102     1 
   97    98    99     1 
   97    98   100     1 
   97    98   101     1 
   99    98   100     1 
   99    98   101     1 
  100    98   101     1 
   97   102   103     1 
   97   102   104     1 
  103   102   104     1 
   89   104   102     1 
   89   104   105     1 
  102   104   105     1 
  104   105   106     1 
  104   105   107     1 
  104   105   108     1 
  106   105   107     1 
  106   105   108     1 
  107   105   108     1 
   74   109   110     1 
   74   109   111     1 
   74   109   112     1 
  110   109   111     1 
  110   109   112     1 
  111   109   112     1 
  109   112   113     1 
  109   112   127     1 
  113   112   127     1 
  112   113   114     1 
  112   113   118     1 
  114   113   118     1 
  113   114   115     1 
  113   114   116     1 
  113   114   117     1 
  115   114   116     1 
  115   114   117     1 
  116   114   117     1 
  113   118   119     1 
  113   118   120     1 
  119   118   120     1 
  118   120   121     1 
  118   120   125     1 
  121   120   125     1 
  120   121   122     1 
  120   121   123     1 
  120   121   124     1 
  122   121   123     1 
  122   121   124     1 
  123   121   124     1 
  120   125   126     1 
  120   125   127     1 
  126   125   127     1 
  112   127   125     1 
  112   127   128     1 
  125   127   128     1 
  127   128   129     1 
  127   128   130     1 
  127   128   131     1 
  129   128   130     1 
  129   128   131     1 
  130   128   131     1 
  134   132   135     1 
  134   132   145     1 
  135   132   145     1 
  134   133   136     1 
  134   133   168     1 
  136   133   168     1 
  132   134   133     1 
  132   135   136     1 
  132   135   143     1 
  136   135   143     1 
  133   136   135     1 
  133   136   137     1 
  135   136   137     1 
  136   137   138     1 
  136   137   139     1 
  138   137   139     1 
  137   139   140     1 
  137   139   141     1 
  140   139   141     1 
  139   141   142     1 
  139   141   143     1 
  142   141   143     1 
  135   143   141     1 
  135   143   144     1 
  141   143   144     1 
  132   145   146     1 
  132   145   147     1 
  132   145   148     1 
  146   145   147     1 
  146   145   148     1 
  147   145   148     1 
  145   148   149     1 
  145   148   163     1 
  149   148   163     1 
  148   149   150     1 
  148   149   154     1 
  150   149   154     1 
  149   150   151     1 
  149   150   152     1 
  149   150   153     1 
  151   150   152     1 
  151   150   153     1 
  152   150   153     1 
  149   154   155     1 
  149   154   156     1 
  155   154   156     1 
  154   156   157     1 
  154   156   161     1 
  157   156   161     1 
  156   157   158     1 
  156   157   159     1 
  156   157   160     1 
  158   157   159     1 
  158   157   160     1 
  159   157   160     1 
  156   161   162     1 
  156   161   163     1 
  162   161   163     1 
  148   163   161     1 
  148   163   164     1 
  161   163   164     1 
  163   164   165     1 
  163   164   166     1 
  163   164   167     1 
  165   164   166     1 
  165   164   167     1 
  166   164   167     1 
  133   168   169     1 
  133   168   170     1 
  133   168   171     1 
  169   168   170     1 
  169   168   171     1 
  170   168   171     1 
  168   171   172     1 
  168   171   186     1 
  172   171   186     1 
  171   172   173     1 
  171   172   177     1 
  173   172   177     1 
  172   173   174     1 
  172   173   175     1 
  172   173   176     1 
  174   173   175     1 
  174   173   176     1 
  175   173   176     1 
  172   177   178     1 
  172   177   179     1 
  178   177   179     1 
  177   179   180     1 
  177   179   184     1 
  180   179   184     1 
  179   180   181     1 
  179   180   182     1 
  179   180   183     1 
  181   180   182     1 
  181   180   183     1 
  182   180   183     1 
  179   184   185     1 
  179   184   186     1 
  185   184   186     1 
  171   186   184     1 
  171   186   187     1 
  184   186   187     1 
  186   187   188     1 
  186   187   189     1 
  186   187   190     1 
  188   187   189     1 
  188   187   190     1 
  189   187   190     1 
  193   191   194     1 
  193   191   204     1 
  194   191   204     1 
  193   192   195     1 
  193   192   227     1 
  195   192   227     1 
    4   193   191     1 
    4   193   192     1 
  191   193   192     1 
  191   194   195     1 
  191   194   202     1 
  195   194   202     1 
  192   195   194     1 
  192   195   196     1 
  194   195   196     1 
  195   196   197     1 
  195   196   198     1 
  197   196   198     1 
  196   198   199     1 
  196   198   200     1 
  199   198   200     1 
  198   200   201     1 
  198   200   202     1 
  201   200   202     1 
  194   202   200     1 
  194   202   203     1 
  200   202   203     1 
  191   204   205     1 
  191   204   206     1 
  191   204   207     1 
  205   204   206     1 
  205   204   207     1 
  206   204   207     1 
  204   207   208     1 
  204   207   222     1 
  208   207   222     1 
  207   208   209     1 
  207   208   213     1 
  209   208   213     1 
  208   209   210     1 
  208   209   211     1 
  208   209   212     1 
  210   209   211     1 
  210   209   212     1 
  211   209   212     1 
  208   213   214     1 
  208   213   215     1 
  214   213   215     1 
  213   215   216     1 
  213   215   220     1 
  216   215   220     1 
  215   216   217     1 
  215   216   218     1 
  215   216   219     1 
  217   216   218     1 
  217   216   219     1 
  218   216   219     1 
  215   220   221     1 
  215   220   222     1 
  221   220   222     1 
  207   222   220     1 
  207   222   223     1 
  220   222   223     1 
  222   223   224     1 
  222   223   225     1 
  222   223   226     1 
  224   223   225     1 
  224   223   226     1 
  225   223   226     1 
  192   227   228     1 
  192   227   229     1 
  192   227   230     1 
  228   227   229     1 
  228   227   230     1 
  229   227   230     1 
  227   230   231     1 
  227   230   245     1 
  231   230   245     1 
  230   231   232     1 
  230   231   236     1 
  232   231   236     1 
  231   232   233     1 
  231   232   234     1 
  231   232   235     1 
  233   232   234     1 
  233   232   235     1 
  234   232   235     1 
  231   236   237     1 
  231   236   238     1 
  237   236   238     1 
  236   238   239     1 
  236   238   243     1 
  239   238   243     1 
  238   239   240     1 
  238   239   241     1 
  238   239   242     1 
  240   239   241     1 
  240   239   242     1 
  241   239   242     1 
  238   243   244     1 
  238   243   245     1 
  244   243   245     1 
  230   245   243     1 
  230   245   246     1 
  243   245   246     1 
  245   246   247     1 
  245   246   248     1 
  245   246   249     1 
  247   246   248     1 
  247   246   249     1 
  248   246   249     1 
  252   250   253     1 
  252   250   263     1 
  253   250   263     1 
  252   251   254     1 
  252   251   286     1 
  254   251   286     1 
  250   252   251     1 
  250   253   254     1 
  250   253   261     1 
  254   253   261     1 
  251   254   253     1 
  251   254   255     1 
  253   254   255     1 
  254   255   256     1 
  254   255   257     1 
  256   255   257     1 
  255   257   258     1 
  255   257   259     1 
  258   257   259     1 
  257   259   260     1 
  257   259   261     1 
  260   259   261     1 
  253   261   259     1 
  253   261   262     1 
  259   261   262     1 
  250   263   264     1 
  250   263   265     1 
  250   263   266     1 
  264   263   265     1 
  264   263   266     1 
  265   263   266     1 
  263   266   267     1 
  263   266   281     1 
  267   266   281     1 
  266   267   268     1 
  266   267   272     1 
  268   267   272     1 
  267   268   269     1 
  267   268   270     1 
  267   268   271     1 
  269   268   270     1 
  269   268   271     1 
  270   268   271     1 
  267   272   273     1 
  267   272   274     1 
  273   272   274     1 
  272   274   275     1 
  272   274   279     1 
  275   274   279     1 
  274   275   276     1 
  274   275   277     1 
  274   275   278     1 
  276   275   277     1 
  276   275   278     1 
  277   275   278     1 
  274   279   280     1 
  274   279   281     1 
  280   279   281     1 
  266   281   279     1 
  266   281   282     1 
  279   281   282     1 
  281   282   283     1 
  281   282   284     1 
  281   282   285     1 
  283   282   284     1 
  283   282   285     1 
  284   282   285     1 
  251   286   287     1 
  251   286   288     1 
  251   286   289     1 
  287   286   288     1 
  287   286   289     1 
  288   286   289     1 
  286   289   290     1 
  286   289   304     1 
  290   289   304     1 
  289   290   291     1 
  289   290   295     1 
  291   290   295     1 
  290   291   292     1 
  290   291   293     1 
  290   291   294     1 
  292   291   293     1 
  292   291   294     1 
  293   291   294     1 
  290   295   296     1 
  290   295   297     1 
  296   295   297     1 
  295   297   298     1 
  295   297   302     1 
  298   297   302     1 
  297   298   299     1 
  297   298   300     1 
  297   298   301     1 
  299   298   300     1 
  299   298   301     1 
  300   298   301     1 
  297   302   303     1 
  297   302   304     1 
  303   302   304     1 
  289   304   302     1 
  289   304   305     1 
  302   304   305     1 
  304   305   306     1 
  304   305   307     1 
  304   305   308     1 
  306   305   307     1 
  306   305   308     1 
  307   305   308     1 
  311   309   312     1 
  311   309   322     1 
  312   309   322     1 
  311   310   313     1 
  311   310   345     1 
  313   310   345     1 
    5   311   309     1 
    5   311   310     1 
  309   311   310     1 
  309   312   313     1 
  309   312   320     1 
  313   312   320     1 
  310   313   312     1 
  310   313   314     1 
  312   313   314     1 
  313   314   315     1 
  313   314   316     1 
  315   314   316     1 
  314   316   317     1 
  314   316   318     1 
  317   316   318     1 
  316   318   319     1 
  316   318   320     1 
  319   318   320     1 
  312   320   318     1 
  312   320   321     1 
  318   320   321     1 
  309   322   323     1 
  309   322   324     1 
  309   322   325     1 
  323   322   324     1 
  323   322   325     1 
  324   322   325     1 
  322   325   326     1 
  322   325   340     1 
  326   325   340     1 
  325   326   327     1 
  325   326   331     1 
  327   326   331     1 
  326   327   328     1 
  326   327   329     1 
  326   327   330     1 
  328   327   329     1 
  328   327   330     1 
  329   327   330     1 
  326   331   332     1 
  326   331   333     1 
  332   331   333     1 
  331   333   334     1 
  331   333   338     1 
  334   333   338     1 
  333   334   335     1 
  333   334   336     1 
  333   334   337     1 
  335   334   336     1 
  335   334   337     1 
  336   334   337     1 
  333   338   339     1 
  333   338   340     1 
  339   338   340     1 
  325   340   338     1 
  325   340   341     1 
  338   340   341     1 
  340   341   342     1 
  340   341   343     1 
  340   341   344     1 
  342   341   343     1 
  342   341   344     1 
  343   341   344     1 
  310   345   346     1 
  310   345   347     1 
  310   345   348     1 
  346   345   347     1 
  346   345   348     1 
  347   345   348     1 
  345   348   349     1 
  345   348   363     1 
  349   348   363     1 
  348   349   350     1 
  348   349   354     1 
  350   349   354     1 
  349   350   351     1 
  349   350   352     1 
  349   350   353     1 
  351   350   352     1 
  351   350   353     1 
  352   350   353     1 
  349   354   355     1 
  349   354   356     1 
  355   354   356     1 
  354   356   357     1 
  354   356   361     1 
  357   356   361     1 
  356   357   358     1 
  356   357   359     1 
  356   357   360     1 
  358   357   359     1 
  358   357   360     1 
  359   357   360     1 
  356   361   362     1 
  356   361   363     1 
  362   361   363     1 
  348   363   361     1 
  348   363   364     1 
  361   363   364     1 
  363   364   365     1 
  363   364   366     1 
  363   364   367     1 
  365   364   366     1 
  365   364   367     1 
  366   364   367     1 

[ dihedrals ]
;  ai    aj    ak    al funct            c0            c1            c2            c3            c4            c5
   17    14    16    15     9 
   27    14    16    15     9 
   16    14    17    18     9 
   16    14    17    25     9 
   27    14    17    18     9 
   27    14    17    25     9 
   16    14    27    28     9 
   16    14    27    29     9 
   16    14    27    30     9 
   17    14    27    28     9 
   17    14    27    29     9 
   17    14    27    30     9 
   18    15    16    14     9 
   50    15    16    14     9 
   16    15    18    17     9 
   16    15    18    19     9 
   50    15    18    17     9 
   50    15    18    19     9 
   16    15    50    51     9 
   16    15    50    52     9 
   16    15    50    53     9 
   18    15    50    51     9 
   18    15    50    52     9 
   18    15    50    53     9 
   14    17    18    15     9 
   14    17    18    19     9 
   25    17    18    15     9 
   25    17    18    19     9 
   14    17    25    23     9 
   14    17    25    26     9 
   18    17    25    23     9 
   18    17    25    26     9 
   15    18    19    20     9 
   15    18    19    21     9 
   17    18    19    20     9 
   17    18    19    21     9 
   18    19    21    22     9 
   18    19    21    23     9 
   20    19    21    22     9 
   20    19    21    23     9 
   19    21    23    24     9 
   19    21    23    25     9 
   22    21    23    24     9 
   22    21    23    25     9 
   21    23    25    17     9 
   21    23    25    26     9 
   24    23    25    17     9 
   24    23    25    26     9 
   14    27    30    31     9 
   14    27    30    45     9 
   28    27    30    31     9 
   28    27    30    45     9 
   29    27    30    31     9 
   29    27    30    45     9 
   27    30    31    32     9 
   27    30    31    36     9 
   45    30    31    32     9 
   45    30    31    36     9 
   27    30    45    43     9 
   27    30    45    46     9 
   31    30    45    43     9 
   31    30    45    46     9 
   30    31    32    33     9 
   30    31    32    34     9 
   30    31    32    35     9 
   36    31    32    33     9 
   36    31    32    34     9 
   36    31    32    35     9 
   30    31    36    37     9 
   30    31    36    38     9 
   32    31    36    37     9 
   32    31    36    38     9 
   31    36    38    39     9 
   31    36    38    43     9 
   37    36    38    39     9 
   37    36    38    43     9 
   36    38    39    40     9 
   36    38    39    41     9 
   36    38    39    42     9 
   43    38    39    40     9 
   43    38    39    41     9 
   43    38    39    42     9 
   36    38    43    44     9 
   36    38    43    45     9 
   39    38    43    44     9 
   39    38    43    45     9 
   38    43    45    30     9 
   38    43    45    46     9 
   44    43    45    30     9 
   44    43    45    46     9 
   30    45    46    47     9 
   30    45    46    48     9 
   30    45    46    49     9 
   43    45    46    47     9 
   43    45    46    48     9 
   43    45    46    49     9 
   15    50    53    54     9 
   15    50    53    68     9 
   51    50    53    54     9 
   51    50    53    68     9 
   52    50    53    54     9 
   52    50    53    68     9 
   50    53    54    55     9 
   50    53    54    59     9 
   68    53    54    55     9 
   68    53    54    59     9 
   50    53    68    66     9 
   50    53    68    69     9 
   54    53    68    66     9 
   54    53    68    69     9 
   53    54    55    56     9 
   53    54    55    57     9 
   53    54    55    58     9 
   59    54    55    56     9 
   59    54    55    57     9 
   59    54    55    58     9 
   53    54    59    60     9 
   53    54    59    61     9 
   55    54    59    60     9 
   55    54    59    61     9 
   54    59    61    62     9 
   54    59    61    66     9 
   60    59    61    62     9 
   60    59    61    66     9 
   59    61    62    63     9 
   59    61    62    64     9 
   59    61    62    65     9 
   66    61    62    63     9 
   66    61    62    64     9 
   66    61    62    65     9 
   59    61    66    67     9 
   59    61    66    68     9 
   62    61    66    67     9 
   62    61    66    68     9 
   61    66    68    53     9 
   61    66    68    69     9 
   67    66    68    53     9 
   67    66    68    69     9 
   53    68    69    70     9 
   53    68    69    71     9 
   53    68    69    72     9 
   66    68    69    70     9 
   66    68    69    71     9 
   66    68    69    72     9 
   76    73    75    74     9 
   86    73    75    74     9 
   75    73    76    77     9 
   75    73    76    84     9 
   86    73    76    77     9 
   86    73    76    84     9 
   75    73    86    87     9 
   75    73    86    88     9 
   75    73    86    89     9 
   76    73    86    87     9 
   76    73    86    88     9 
   76    73    86    89     9 
   77    74    75    73     9 
  109    74    75    73     9 
   75    74    77    76     9 
   75    74    77    78     9 
  109    74    77    76     9 
  109    74    77    78     9 
   75    74   109   110     9 
   75    74   109   111     9 
   75    74   109   112     9 
   77    74   109   110     9 
   77    74   109   111     9 
   77    74   109   112     9 
   73    76    77    74     9 
   73    76    77    78     9 
   84    76    77    74     9 
   84    76    77    78     9 
   73    76    84    82     9 
   73    76    84    85     9 
   77    76    84    82     9 
   77    76    84    85     9 
   74    77    78    79     9 
   74    77    78    80     9 
   76    77    78    79     9 
   76    77    78    80     9 
   77    78    80    81     9 
   77    78    80    82     9 
   79    78    80    81     9 
   79    78    80    82     9 
   78    80    82    83     9 
   78    80    82    84     9 
   81    80    82    83     9 
   81    80    82    84     9 
   80    82    84    76     9 
   80    82    84    85     9 
   83    82    84    76     9 
   83    82    84    85     9 
   73    86    89    90     9 
   73    86    89   104     9 
   87    86    89    90     9 
   87    86    89   104     9 
   88    86    89    90     9 
   88    86    89   104     9 
   86    89    90    91     9 
   86    89    90    95     9 
  104    89    90    91     9 
  104    89    90    95     9 
   86    89   104   102     9 
   86    89   104   105     9 
   90    89   104   102     9 
   90    89   104   105     9 
   89    90    91    92     9 
   89    90    91    93     9 
   89    90    91    94     9 
   95    90    91    92     9 
   95    90    91    93     9 
   95    90    91    94     9 
   89    90    95    96     9 
   89    90    95    97     9 
   91    90    95    96     9 
   91    90    95    97     9 
   90    95    97    98     9 
   90    95    97   102     9 
   96    95    97    98     9 
   96    95    97   102     9 
   95    97    98    99     9 
   95    97    98   100     9 
   95    97    98   101     9 
  102    97    98    99     9 
  102    97    98   100     9 
  102    97    98   101     9 
   95    97   102   103     9 
   95    97   102   104     9 
   98    97   102   103     9 
   98    97   102   104     9 
   97   102   104    89     9 
   97   102   104   105     9 
  103   102   104    89     9 
  103   102   104   105     9 
   89   104   105   106     9 
   89   104   105   107     9 
   89   104   105   108     9 
  102   104   105   106     9 
  102   104   105   107     9 
  102   104   105   108     9 
   74   109   112   113     9 
   74   109   112   127     9 
  110   109   112   113     9 
  110   109   112   127     9 
  111   109   112   113     9 
  111   109   112   127     9 
  109   112   113   114     9 
  109   112   113   118     9 
  127   112   113   114     9 
  127   112   113   118     9 
  109   112   127   125     9 
  109   112   127   128     9 
  113   112   127   125     9 
  113   112   127   128     9 
  112   113   114   115     9 
  112   113   114   116     9 
  112   113   114   117     9 
  118   113   114   115     9 
  118   113   114   116     9 
  118   113   114   117     9 
  112   113   118   119     9 
  112   113   118   120     9 
  114   113   118   119     9 
  114   113   118   120     9 
  113   118   120   121     9 
  113   118   120   125     9 
  119   118   120   121     9 
  119   118   120   125     9 
  118   120   121   122     9 
  118   120   121   123     9 
  118   120   121   124     9 
  125   120   121   122     9 
  125   120   121   123     9 
  125   120   121   124     9 
  118   120   125   126     9 
  118   120   125   127     9 
  121   120   125   126     9 
  121   120   125   127     9 
  120   125   127   112     9 
  120   125   127   128     9 
  126   125   127   112     9 
  126   125   127   128     9 
  112   127   128   129     9 
  112   127   128   130     9 
  112   127   128   131     9 
  125   127   128   129     9 
  125   127   128   130     9 
  125   127   128   131     9 
  135   132   134   133     9 
  145   132   134   133     9 
  134   132   135   136     9 
  134   132   135   143     9 
  145   132   135   136     9 
  145   132   135   143     9 
  134   132   145   146     9 
  134   132   145   147     9 
  134   132   145   148     9 
  135   132   145   146     9 
  135   132   145   147     9 
  135   132   145   148     9 
  136   133   134   132     9 
  168   133   134   132     9 
  134   133   136   135     9 
  134   133   136   137     9 
  168   133   136   135     9 
  168   133   136   137     9 
  134   133   168   169     9 
  134   133   168   170     9 
  134   133   168   171     9 
  136   133   168   169     9 
  136   133   168   170     9 
  136   133   168   171     9 
  132   135   136   133     9 
  132   135   136   137     9 
  143   135   136   133     9 
  143   135   136   137     9 
  132   135   143   141     9 
  132   135   143   144     9 
  136   135   143   141     9 
  136   135   143   144     9 
  133   136   137   138     9 
  133   136   137   139     9 
  135   136   137   138     9 
  135   136   137   139     9 
  136   137   139   140     9 
  136   137   139   141     9 
  138   137   139   140     9 
  138   137   139   141     9 
  137   139   141   142     9 
  137   139   141   143     9 
  140   139   141   142     9 
  140   139   141   143     9 
  139   141   143   135     9 
  139   141   143   144     9 
  142   141   143   135     9 
  142   141   143   144     9 
  132   145   148   149     9 
  132   145   148   163     9 
  146   145   148   149     9 
  146   145   148   163     9 
  147   145   148   149     9 
  147   145   148   163     9 
  145   148   149   150     9 
  145   148   149   154     9 
  163   148   149   150     9 
  163   148   149   154     9 
  145   148   163   161     9 
  145   148   163   164     9 
  149   148   163   161     9 
  149   148   163   164     9 
  148   149   150   151     9 
  148   149   150   152     9 
  148   149   150   153     9 
  154   149   150   151     9 
  154   149   150   152     9 
  154   149   150   153     9 
  148   149   154   155     9 
  148   149   154   156     9 
  150   149   154   155     9 
  150   149   154   156     9 
  149   154   156   157     9 
  149   154   156   161     9 
  155   154   156   157     9 
  155   154   156   161     9 
  154   156   157   158     9 
  154   156   157   159     9 
  154   156   157   160     9 
  161   156   157   158     9 
  161   156   157   159     9 
  161   156   157   160     9 
  154   156   161   162     9 
  154   156   161   163     9 
  157   156   161   162     9 
  157   156   161   163     9 
  156   161   163   148     9 
  156   161   163   164     9 
  162   161   163   148     9 
  162   161   163   164     9 
  148   163   164   165     9 
  148   163   164   166     9 
  148   163   164   167     9 
  161   163   164   165     9 
  161   163   164   166     9 
  161   163   164   167     9 
  133   168   171   172     9 
  133   168   171   186     9 
  169   168   171   172     9 
  169   168   171   186     9 
  170   168   171   172     9 
  170   168   171   186     9 
  168   171   172   173     9 
  168   171   172   177     9 
  186   171   172   173     9 
  186   171   172   177     9 
  168   171   186   184     9 
  168   171   186   187     9 
  172   171   186   184     9 
  172   171   186   187     9 
  171   172   173   174     9 
  171   172   173   175     9 
  171   172   173   176     9 
  177   172   173   174     9 
  177   172   173   175     9 
  177   172   173   176     9 
  171   172   177   178     9 
  171   172   177   179     9 
  173   172   177   178     9 
  173   172   177   179     9 
  172   177   179   180     9 
  172   177   179   184     9 
  178   177   179   180     9 
  178   177   179   184     9 
  177   179   180   181     9 
  177   179   180   182     9 
  177   179   180   183     9 
  184   179   180   181     9 
  184   179   180   182     9 
  184   179   180   183     9 
  177   179   184   185     9 
  177   179   184   186     9 
  180   179   184   185     9 
  180   179   184   186     9 
  179   184   186   171     9 
  179   184   186   187     9 
  185   184   186   171     9 
  185   184   186   187     9 
  171   186   187   188     9 
  171   186   187   189     9 
  171   186   187   190     9 
  184   186   187   188     9 
  184   186   187   189     9 
  184   186   187   190     9 
  194   191   193   192     9 
  204   191   193   192     9 
  193   191   194   195     9 
  193   191   194   202     9 
  204   191   194   195     9 
  204   191   194   202     9 
  193   191   204   205     9 
  193   191   204   206     9 
  193   191   204   207     9 
  194   191   204   205     9 
  194   191   204   206     9 
  194   191   204   207     9 
  195   192   193   191     9 
  227   192   193   191     9 
  193   192   195   194     9 
  193   192   195   196     9 
  227   192   195   194     9 
  227   192   195   196     9 
  193   192   227   228     9 
  193   192   227   229     9 
  193   192   227   230     9 
  195   192   227   228     9 
  195   192   227   229     9 
  195   192   227   230     9 
  191   194   195   192     9 
  191   194   195   196     9 
  202   194   195   192     9 
  202   194   195   196     9 
  191   194   202   200     9 
  191   194   202   203     9 
  195   194   202   200     9 
  195   194   202   203     9 
  192   195   196   197     9 
  192   195   196   198     9 
  194   195   196   197     9 
  194   195   196   198     9 
  195   196   198   199     9 
  195   196   198   200     9 
  197   196   198   199     9 
  197   196   198   200     9 
  196   198   200   201     9 
  196   198   200   202     9 
  199   198   200   201     9 
  199   198   200   202     9 
  198   200   202   194     9 
  198   200   202   203     9 
  201   200   202   194     9 
  201   200   202   203     9 
  191   204   207   208     9 
  191   204   207   222     9 
  205   204   207   208     9 
  205   204   207   222     9 
  206   204   207   208     9 
  206   204   207   222     9 
  204   207   208   209     9 
  204   207   208   213     9 
  222   207   208   209     9 
  222   207   208   213     9 
  204   207   222   220     9 
  204   207   222   223     9 
  208   207   222   220     9 
  208   207   222   223     9 
  207   208   209   210     9 
  207   208   209   211     9 
  207   208   209   212     9 
  213   208   209   210     9 
  213   208   209   211     9 
  213   208   209   212     9 
  207   208   213   214     9 
  207   208   213   215     9 
  209   208   213   214     9 
  209   208   213   215     9 
  208   213   215   216     9 
  208   213   215   220     9 
  214   213   215   216     9 
  214   213   215   220     9 
  213   215   216   217     9 
  213   215   216   218     9 
  213   215   216   219     9 
  220   215   216   217     9 
  220   215   216   218     9 
  220   215   216   219     9 
  213   215   220   221     9 
  213   215   220   222     9 
  216   215   220   221     9 
  216   215   220   222     9 
  215   220   222   207     9 
  215   220   222   223     9 
  221   220   222   207     9 
  221   220   222   223     9 
  207   222   223   224     9 
  207   222   223   225     9 
  207   222   223   226     9 
  220   222   223   224     9 
  220   222   223   225     9 
  220   222   223   226     9 
  192   227   230   231     9 
  192   227   230   245     9 
  228   227   230   231     9 
  228   227   230   245     9 
  229   227   230   231     9 
  229   227   230   245     9 
  227   230   231   232     9 
  227   230   231   236     9 
  245   230   231   232     9 
  245   230   231   236     9 
  227   230   245   243     9 
  227   230   245   246     9 
  231   230   245   243     9 
  231   230   245   246     9 
  230   231   232   233     9 
  230   231   232   234     9 
  230   231   232   235     9 
  236   231   232   233     9 
  236   231   232   234     9 
  236   231   232   235     9 
  230   231   236   237     9 
  230   231   236   238     9 
  232   231   236   237     9 
  232   231   236   238     9 
  231   236   238   239     9 
  231   236   238   243     9 
  237   236   238   239     9 
  237   236   238   243     9 
  236   238   239   240     9 
  236   238   239   241     9 
  236   238   239   242     9 
  243   238   239   240     9 
  243   238   239   241     9 
  243   238   239   242     9 
  236   238   243   244     9 
  236   238   243   245     9 
  239   238   243   244     9 
  239   238   243   245     9 
  238   243   245   230     9 
  238   243   245   246     9 
  244   243   245   230     9 
  244   243   245   246     9 
  230   245   246   247     9 
  230   245   246   248     9 
  230   245   246   249     9 
  243   245   246   247     9 
  243   245   246   248     9 
  243   245   246   249     9 
  253   250   252   251     9 
  263   250   252   251     9 
  252   250   253   254     9 
  252   250   253   261     9 
  263   250   253   254     9 
  263   250   253   261     9 
  252   250   263   264     9 
  252   250   263   265     9 
  252   250   263   266     9 
  253   250   263   264     9 
  253   250   263   265     9 
  253   250   263   266     9 
  254   251   252   250     9 
  286   251   252   250     9 
  252   251   254   253     9 
  252   251   254   255     9 
  286   251   254   253     9 
  286   251   254   255     9 
  252   251   286   287     9 
  252   251   286   288     9 
  252   251   286   289     9 
  254   251   286   287     9 
  254   251   286   288     9 
  254   251   286   289     9 
  250   253   254   251     9 
  250   253   254   255     9 
  261   253   254   251     9 
  261   253   254   255     9 
  250   253   261   259     9 
  250   253   261   262     9 
  254   253   261   259     9 
  254   253   261   262     9 
  251   254   255   256     9 
  251   254   255   257     9 
  253   254   255   256     9 
  253   254   255   257     9 
  254   255   257   258     9 
  254   255   257   259     9 
  256   255   257   258     9 
  256   255   257   259     9 
  255   257   259   260     9 
  255   257   259   261     9 
  258   257   259   260     9 
  258   257   259   261     9 
  257   259   261   253     9 
  257   259   261   262     9 
  260   259   261   253     9 
  260   259   261   262     9 
  250   263   266   267     9 
  250   263   266   281     9 
  264   263   266   267     9 
  264   263   266   281     9 
  265   263   266   267     9 
  265   263   266   281     9 
  263   266   267   268     9 
  263   266   267   272     9 
  281   266   267   268     9 
  281   266   267   272     9 
  263   266   281   279     9 
  263   266   281   282     9 
  267   266   281   279     9 
  267   266   281   282     9 
  266   267   268   269     9 
  266   267   268   270     9 
  266   267   268   271     9 
  272   267   268   269     9 
  272   267   268   270     9 
  272   267   268   271     9 
  266   267   272   273     9 
  266   267   272   274     9 
  268   267   272   273     9 
  268   267   272   274     9 
  267   272   274   275     9 
  267   272   274   279     9 
  273   272   274   275     9 
  273   272   274   279     9 
  272   274   275   276     9 
  272   274   275   277     9 
  272   274   275   278     9 
  279   274   275   276     9 
  279   274   275   277     9 
  279   274   275   278     9 
  272   274   279   280     9 
  272   274   279   281     9 
  275   274   279   280     9 
  275   274   279   281     9 
  274   279   281   266     9 
  274   279   281   282     9 
  280   279   281   266     9 
  280   279   281   282     9 
  266   281   282   283     9 
  266   281   282   284     9 
  266   281   282   285     9 
  279   281   282   283     9 
  279   281   282   284     9 
  279   281   282   285     9 
  251   286   289   290     9 
  251   286   289   304     9 
  287   286   289   290     9 
  287   286   289   304     9 
  288   286   289   290     9 
  288   286   289   304     9 
  286   289   290   291     9 
  286   289   290   295     9 
  304   289   290   291     9 
  304   289   290   295     9 
  286   289   304   302     9 
  286   289   304   305     9 
  290   289   304   302     9 
  290   289   304   305     9 
  289   290   291   292     9 
  289   290   291   293     9 
  289   290   291   294     9 
  295   290   291   292     9 
  295   290   291   293     9 
  295   290   291   294     9 
  289   290   295   296     9 
  289   290   295   297     9 
  291   290   295   296     9 
  291   290   295   297     9 
  290   295   297   298     9 
  290   295   297   302     9 
  296   295   297   298     9 
  296   295   297   302     9 
  295   297   298   299     9 
  295   297   298   300     9 
  295   297   298   301     9 
  302   297   298   299     9 
  302   297   298   300     9 
  302   297   298   301     9 
  295   297   302   303     9 
  295   297   302   304     9 
  298   297   302   303     9 
  298   297   302   304     9 
  297   302   304   289     9 
  297   302   304   305     9 
  303   302   304   289     9 
  303   302   304   305     9 
  289   304   305   306     9 
  289   304   305   307     9 
  289   304   305   308     9 
  302   304   305   306     9 
  302   304   305   307     9 
  302   304   305   308     9 
  312   309   311   310     9 
  322   309   311   310     9 
  311   309   312   313     9 
  311   309   312   320     9 
  322   309   312   313     9 
  322   309   312   320     9 
  311   309   322   323     9 
  311   309   322   324     9 
  311   309   322   325     9 
  312   309   322   323     9 
  312   309   322   324     9 
  312   309   322   325     9 
  313   310   311   309     9 
  345   310   311   309     9 
  311   310   313   312     9 
  311   310   313   314     9 
  345   310   313   312     9 
  345   310   313   314     9 
  311   310   345   346     9 
  311   310   345   347     9 
  311   310   345   348     9 
  313   310   345   346     9 
  313   310   345   347     9 
  313   310   345   348     9 
  309   312   313   310     9 
  309   312   313   314     9 
  320   312   313   310     9 
  320   312   313   314     9 
  309   312   320   318     9 
  309   312   320   321     9 
  313   312   320   318     9 
  313   312   320   321     9 
  310   313   314   315     9 
  310   313   314   316     9 
  312   313   314   315     9 
  312   313   314   316     9 
  313   314   316   317     9 
  313   314   316   318     9 
  315   314   316   317     9 
  315   314   316   318     9 
  314   316   318   319     9 
  314   316   318   320     9 
  317   316   318   319     9 
  317   316   318   320     9 
  316   318   320   312     9 
  316   318   320   321     9 
  319   318   320   312     9 
  319   318   320   321     9 
  309   322   325   326     9 
  309   322   325   340     9 
  323   322   325   326     9 
  323   322   325   340     9 
  324   322   325   326     9 
  324   322   325   340     9 
  322   325   326   327     9 
  322   325   326   331     9 
  340   325   326   327     9 
  340   325   326   331     9 
  322   325   340   338     9 
  322   325   340   341     9 
  326   325   340   338     9 
  326   325   340   341     9 
  325   326   327   328     9 
  325   326   327   329     9 
  325   326   327   330     9 
  331   326   327   328     9 
  331   326   327   329     9 
  331   326   327   330     9 
  325   326   331   332     9 
  325   326   331   333     9 
  327   326   331   332     9 
  327   326   331   333     9 
  326   331   333   334     9 
  326   331   333   338     9 
  332   331   333   334     9 
  332   331   333   338     9 
  331   333   334   335     9 
  331   333   334   336     9 
  331   333   334   337     9 
  338   333   334   335     9 
  338   333   334   336     9 
  338   333   334   337     9 
  331   333   338   339     9 
  331   333   338   340     9 
  334   333   338   339     9 
  334   333   338   340     9 
  333   338   340   325     9 
  333   338   340   341     9 
  339   338   340   325     9 
  339   338   340   341     9 
  325   340   341   342     9 
  325   340   341   343     9 
  325   340   341   344     9 
  338   340   341   342     9 
  338   340   341   343     9 
  338   340   341   344     9 
  310   345   348   349     9 
  310   345   348   363     9 
  346   345   348   349     9 
  346   345   348   363     9 
  347   345   348   349     9 
  347   345   348   363     9 
  345   348   349   350     9 
  345   348   349   354     9 
  363   348   349   350     9 
  363   348   349   354     9 
  345   348   363   361     9 
  345   348   363   364     9 
  349   348   363   361     9 
  349   348   363   364     9 
  348   349   350   351     9 
  348   349   350   352     9 
  348   349   350   353     9 
  354   349   350   351     9 
  354   349   350   352     9 
  354   349   350   353     9 
  348   349   354   355     9 
  348   349   354   356     9 
  350   349   354   355     9 
  350   349   354   356     9 
  349   354   356   357     9 
  349   354   356   361     9 
  355   354   356   357     9 
  355   354   356   361     9 
  354   356   357   358     9 
  354   356   357   359     9 
  354   356   357   360     9 
  361   356   357   358     9 
  361   356   357   359     9 
  361   356   357   360     9 
  354   356   361   362     9 
  354   356   361   363     9 
  357   356   361   362     9 
  357   356   361   363     9 
  356   361   363   348     9 
  356   361   363   364     9 
  362   361   363   348     9 
  362   361   363   364     9 
  348   363   364   365     9 
  348   363   364   366     9 
  348   363   364   367     9 
  361   363   364   365     9 
  361   363   364   366     9 
  361   363   364   367     9 

[ dihedrals ]
;  ai    aj    ak    al funct            c0            c1            c2            c3
   14    17    25    18     4 
   15    18    19    17     4 
   17    23    25    26     4 
   17    16    14    27     4 
   18    21    19    20     4 
   18    16    15    50     4 
   19    23    21    22     4 
   21    25    23    24     4 
   27    30    45    31     4 
   30    36    31    32     4 
   30    43    45    46     4 
   31    38    36    37     4 
   36    43    38    39     4 
   38    45    43    44     4 
   50    53    68    54     4 
   53    59    54    55     4 
   53    66    68    69     4 
   54    61    59    60     4 
   59    66    61    62     4 
   61    68    66    67     4 
   73    76    84    77     4 
   74    77    78    76     4 
   76    82    84    85     4 
   76    75    73    86     4 
   77    80    78    79     4 
   77    75    74   109     4 
   78    82    80    81     4 
   80    84    82    83     4 
   86    89   104    90     4 
   89    95    90    91     4 
   89   102   104   105     4 
   90    97    95    96     4 
   95   102    97    98     4 
   97   104   102   103     4 
  109   112   127   113     4 
  112   118   113   114     4 
  112   125   127   128     4 
  113   120   118   119     4 
  118   125   120   121     4 
  120   127   125   126     4 
  132   135   143   136     4 
  133   136   137   135     4 
  135   141   143   144     4 
  135   134   132   145     4 
  136   139   137   138     4 
  136   134   133   168     4 
  137   141   139   140     4 
  139   143   141   142     4 
  145   148   163   149     4 
  148   154   149   150     4 
  148   161   163   164     4 
  149   156   154   155     4 
  154   161   156   157     4 
  156   163   161   162     4 
  168   171   186   172     4 
  171   177   172   173     4 
  171   184   186   187     4 
  172   179   177   178     4 
  177   184   179   180     4 
  179   186   184   185     4 
  191   194   202   195     4 
  192   195   196   194     4 
  194   200   202   203     4 
  194   193   191   204     4 
  195   198   196   197     4 
  195   193   192   227     4 
  196   200   198   199     4 
  198   202   200   201     4 
  204   207   222   208     4 
  207   213   208   209     4 
  207   220   222   223     4 
  208   215   213   214     4 
  213   220   215   216     4 
  215   222   220   221     4 
  227   230   245   231     4 
  230   236   231   232     4 
  230   243   245   246     4 
  231   238   236   237     4 
  236   243   238   239     4 
  238   245   243   244     4 
  250   253   261   254     4 
  251   254   255   253     4 
  253   259   261   262     4 
  253   252   250   263     4 
  254   257   255   256     4 
  254   252   251   286     4 
  255   259   257   258     4 
  257   261   259   260     4 
  263   266   281   267     4 
  266   272   267   268     4 
  266   279   281   282     4 
  267   274   272   273     4 
  272   279   274   275     4 
  274   281   279   280     4 
  286   289   304   290     4 
  289   295   290   291     4 
  289   302   304   305     4 
  290   297   295   296     4 
  295   302   297   298     4 
  297   304   302   303     4 
  309   312   320   313     4 
  310   313   314   312     4 
  312   318   320   321     4 
  312   311   309   322     4 
  313   316   314   315     4 
  313   311   310   345     4 
  314   318   316   317     4 
  316   320   318   319     4 
  322   325   340   326     4 
  325   331   326   327     4 
  325   338   340   341     4 
  326   333   331   332     4 
  331   338   333   334     4 
  333   340   338   339     4 
  345   348   363   349     4 
  348   354   349   350     4 
  348   361   363   364     4 
  349   356   354   355     4 
  354   361   356   357     4 
  356   363   361   362     4 
