# Supplementary material for: Development of an AMBER-Compatible Force Field for Gold Nanoclusters Protected by N‑Heterocyclic Carbenes
Source: J Chem Theory Comput. 2025 Sep 9;21(23):12121–32. doi: 10.1021/acs.jctc.5c00945 (PMC12874363; doi:10.1021/acs.jctc.5c00945)
Supplement: Supplementary file 2 [file ct5c00945_si_002.zip › FF_files/7-au10/Au10NHC6Br3.pdb]

CRYST1    0.000    0.000    0.000  90.00  90.00  90.00 P 1           1
ATOM      1  Au  CLU     1      16.944  17.188  13.714  0.00  0.00          Au
ATOM      2  AUL AUL     2      14.832  18.893  13.282  0.00  0.00          Au
ATOM      3  AUL AUL     3      15.435  15.165  14.986  0.00  0.00          Au
ATOM      4  AUL AUL     4      18.022  18.601  15.965  0.00  0.00          Au
ATOM      5  AUL AUL     5      19.706  17.762  13.923  0.00  0.00          Au
ATOM      6  AUL AUL     6      16.425  18.210  11.194  0.00  0.00          Au
ATOM      7  AUL AUL     7      14.799  16.091  12.290  0.00  0.00          Au
ATOM      8  AUL AUL     8      17.157  14.461  12.969  0.00  0.00          Au
ATOM      9  AUL AUL     9      17.727  19.830  13.281  0.00  0.00          Au
ATOM     10  AUL AUL    10      18.348  15.657  15.400  0.00  0.00          Au
ATOM     11  BRC BRC    11      12.879  19.815  14.482  0.00  0.00          Br
ATOM     12  BRC BRC    12      19.665  14.320  17.028  0.00  0.00          Br
ATOM     13  BRC BRC    13      17.122  18.033   8.819  0.00  0.00          Br
ATOM     14  N1  NHM    14      17.928  22.425  11.585  0.00  0.00           N
ATOM     15  N2  NHM    14      18.526  22.816  13.655  0.00  0.00           N
ATOM     16  C1  NHM    14      18.106  21.831  12.801  0.00  0.00           C
ATOM     17  C2  NHM    14      18.249  23.774  11.649  0.00  0.00           C
ATOM     18  C3  NHM    14      18.623  24.033  12.983  0.00  0.00           C
ATOM     19  C4  NHM    14      18.994  25.318  13.392  0.00  0.00           C
ATOM     20  H4  NHM    14      19.252  25.539  14.425  0.00  0.00           H
ATOM     21  C5  NHM    14      18.997  26.320  12.423  0.00  0.00           C
ATOM     22  H5  NHM    14      19.277  27.334  12.707  0.00  0.00           H
ATOM     23  C6  NHM    14      18.638  26.053  11.089  0.00  0.00           C
ATOM     24  H6  NHM    14      18.647  26.865  10.362  0.00  0.00           H
ATOM     25  C7  NHM    14      18.256  24.778  10.678  0.00  0.00           C
ATOM     26  H7  NHM    14      17.962  24.574   9.651  0.00  0.00           H
ATOM     27  C8  NHM    14      17.477  21.710  10.381  0.00  0.00           C
ATOM     28  H81 NHM    14      18.354  21.572   9.736  0.00  0.00           H
ATOM     29  H82 NHM    14      17.191  20.704  10.735  0.00  0.00           H
ATOM     30  C9  NHM    14      16.333  22.326   9.597  0.00  0.00           C
ATOM     31  C10 NHM    14      16.461  22.460   8.196  0.00  0.00           C
ATOM     32  C11 NHM    14      17.716  22.073   7.450  0.00  0.00           C
ATOM     33 H111 NHM    14      17.886  20.985   7.494  0.00  0.00           H
ATOM     34 H112 NHM    14      18.618  22.559   7.850  0.00  0.00           H
ATOM     35 H113 NHM    14      17.630  22.352   6.393  0.00  0.00           H
ATOM     36  C12 NHM    14      15.370  22.928   7.451  0.00  0.00           C
ATOM     37  H12 NHM    14      15.478  23.018   6.367  0.00  0.00           H
ATOM     38  C13 NHM    14      14.150  23.257   8.041  0.00  0.00           C
ATOM     39  C14 NHM    14      12.979  23.730   7.221  0.00  0.00           C
ATOM     40 H141 NHM    14      12.557  24.661   7.625  0.00  0.00           H
ATOM     41 H142 NHM    14      12.167  22.987   7.221  0.00  0.00           H
ATOM     42 H143 NHM    14      13.263  23.912   6.177  0.00  0.00           H
ATOM     43  C15 NHM    14      14.041  23.111   9.428  0.00  0.00           C
ATOM     44  H15 NHM    14      13.093  23.347   9.919  0.00  0.00           H
ATOM     45  C16 NHM    14      15.101  22.649  10.214  0.00  0.00           C
ATOM     46  C17 NHM    14      14.878  22.500  11.694  0.00  0.00           C
ATOM     47 H171 NHM    14      15.391  23.294  12.260  0.00  0.00           H
ATOM     48 H172 NHM    14      15.247  21.536  12.076  0.00  0.00           H
ATOM     49 H173 NHM    14      13.810  22.558  11.938  0.00  0.00           H
ATOM     50  C18 NHM    14      18.939  22.548  15.040  0.00  0.00           C
ATOM     51 H181 NHM    14      20.035  22.602  15.072  0.00  0.00           H
ATOM     52 H182 NHM    14      18.666  21.493  15.208  0.00  0.00           H
ATOM     53  C19 NHM    14      18.338  23.424  16.117  0.00  0.00           C
ATOM     54  C20 NHM    14      19.178  24.244  16.904  0.00  0.00           C
ATOM     55  C21 NHM    14      20.662  24.376  16.643  0.00  0.00           C
ATOM     56 H211 NHM    14      20.883  24.744  15.630  0.00  0.00           H
ATOM     57 H212 NHM    14      21.199  23.420  16.750  0.00  0.00           H
ATOM     58 H213 NHM    14      21.111  25.082  17.353  0.00  0.00           H
ATOM     59  C22 NHM    14      18.624  24.965  17.971  0.00  0.00           C
ATOM     60  H22 NHM    14      19.281  25.593  18.580  0.00  0.00           H
ATOM     61  C23 NHM    14      17.264  24.897  18.286  0.00  0.00           C
ATOM     62  C24 NHM    14      16.687  25.647  19.457  0.00  0.00           C
ATOM     63 H241 NHM    14      16.282  24.949  20.204  0.00  0.00           H
ATOM     64 H242 NHM    14      15.859  26.300  19.147  0.00  0.00           H
ATOM     65 H243 NHM    14      17.444  26.270  19.949  0.00  0.00           H
ATOM     66  C25 NHM    14      16.450  24.088  17.487  0.00  0.00           C
ATOM     67  H25 NHM    14      15.384  24.014  17.713  0.00  0.00           H
ATOM     68  C26 NHM    14      16.956  23.349  16.412  0.00  0.00           C
ATOM     69  C27 NHM    14      16.010  22.500  15.605  0.00  0.00           C
ATOM     70 H271 NHM    14      16.409  21.496  15.401  0.00  0.00           H
ATOM     71 H272 NHM    14      15.798  22.950  14.624  0.00  0.00           H
ATOM     72 H273 NHM    14      15.048  22.381  16.118  0.00  0.00           H
ATOM     73  N1  NHM    15      14.565  13.325  17.266  0.00  0.00           N
ATOM     74  N2  NHM    15      12.885  14.576  16.653  0.00  0.00           N
ATOM     75  C1  NHM    15      14.193  14.307  16.401  0.00  0.00           C
ATOM     76  C2  NHM    15      13.506  12.979  18.098  0.00  0.00           C
ATOM     77  C3  NHM    15      12.417  13.780  17.698  0.00  0.00           C
ATOM     78  C4  NHM    15      11.171  13.671  18.322  0.00  0.00           C
ATOM     79  H4  NHM    15      10.322  14.270  18.001  0.00  0.00           H
ATOM     80  C5  NHM    15      11.058  12.748  19.361  0.00  0.00           C
ATOM     81  H5  NHM    15      10.101  12.633  19.868  0.00  0.00           H
ATOM     82  C6  NHM    15      12.151  11.962  19.769  0.00  0.00           C
ATOM     83  H6  NHM    15      12.023  11.255  20.589  0.00  0.00           H
ATOM     84  C7  NHM    15      13.393  12.062  19.147  0.00  0.00           C
ATOM     85  H7  NHM    15      14.233  11.442  19.455  0.00  0.00           H
ATOM     86  C8  NHM    15      15.918  12.742  17.303  0.00  0.00           C
ATOM     87  H81 NHM    15      16.464  13.207  18.131  0.00  0.00           H
ATOM     88  H82 NHM    15      16.413  13.098  16.385  0.00  0.00           H
ATOM     89  C9  NHM    15      15.990  11.232  17.403  0.00  0.00           C
ATOM     90  C10 NHM    15      16.812  10.648  18.394  0.00  0.00           C
ATOM     91  C11 NHM    15      17.577  11.474  19.401  0.00  0.00           C
ATOM     92 H111 NHM    15      18.370  12.074  18.923  0.00  0.00           H
ATOM     93 H112 NHM    15      18.051  10.823  20.147  0.00  0.00           H
ATOM     94 H113 NHM    15      16.931  12.178  19.949  0.00  0.00           H
ATOM     95  C12 NHM    15      16.947   9.255  18.433  0.00  0.00           C
ATOM     96  H12 NHM    15      17.596   8.813  19.193  0.00  0.00           H
ATOM     97  C13 NHM    15      16.302   8.415  17.523  0.00  0.00           C
ATOM     98  C14 NHM    15      16.484   6.921  17.557  0.00  0.00           C
ATOM     99 H141 NHM    15      16.791   6.544  16.570  0.00  0.00           H
ATOM    100 H142 NHM    15      15.548   6.406  17.820  0.00  0.00           H
ATOM    101 H143 NHM    15      17.247   6.621  18.287  0.00  0.00           H
ATOM    102  C15 NHM    15      15.484   9.013  16.558  0.00  0.00           C
ATOM    103  H15 NHM    15      14.976   8.379  15.827  0.00  0.00           H
ATOM    104  C16 NHM    15      15.318  10.399  16.477  0.00  0.00           C
ATOM    105  C17 NHM    15      14.419  10.953  15.400  0.00  0.00           C
ATOM    106 H171 NHM    15      13.442  11.254  15.808  0.00  0.00           H
ATOM    107 H172 NHM    15      14.224  10.192  14.632  0.00  0.00           H
ATOM    108 H173 NHM    15      14.842  11.838  14.905  0.00  0.00           H
ATOM    109  C18 NHM    15      12.144  15.662  15.985  0.00  0.00           C
ATOM    110 H181 NHM    15      12.787  15.973  15.146  0.00  0.00           H
ATOM    111 H182 NHM    15      12.111  16.509  16.681  0.00  0.00           H
ATOM    112  C19 NHM    15      10.755  15.298  15.511  0.00  0.00           C
ATOM    113  C20 NHM    15       9.638  16.021  15.987  0.00  0.00           C
ATOM    114  C21 NHM    15       9.773  17.176  16.949  0.00  0.00           C
ATOM    115 H211 NHM    15       8.784  17.565  17.214  0.00  0.00           H
ATOM    116 H212 NHM    15      10.347  18.004  16.507  0.00  0.00           H
ATOM    117 H213 NHM    15      10.282  16.895  17.883  0.00  0.00           H
ATOM    118  C22 NHM    15       8.358  15.673  15.536  0.00  0.00           C
ATOM    119  H22 NHM    15       7.500  16.235  15.914  0.00  0.00           H
ATOM    120  C23 NHM    15       8.146  14.644  14.615  0.00  0.00           C
ATOM    121  C24 NHM    15       6.765  14.296  14.125  0.00  0.00           C
ATOM    122 H241 NHM    15       6.551  13.226  14.251  0.00  0.00           H
ATOM    123 H242 NHM    15       6.664  14.515  13.051  0.00  0.00           H
ATOM    124 H243 NHM    15       5.992  14.863  14.657  0.00  0.00           H
ATOM    125  C25 NHM    15       9.270  13.963  14.132  0.00  0.00           C
ATOM    126  H25 NHM    15       9.135  13.170  13.392  0.00  0.00           H
ATOM    127  C26 NHM    15      10.566  14.274  14.555  0.00  0.00           C
ATOM    128  C27 NHM    15      11.725  13.515  13.965  0.00  0.00           C
ATOM    129 H271 NHM    15      12.138  12.783  14.673  0.00  0.00           H
ATOM    130 H272 NHM    15      12.556  14.177  13.679  0.00  0.00           H
ATOM    131 H273 NHM    15      11.406  12.968  13.069  0.00  0.00           H
ATOM    132  N1  NHM    16      13.696  14.545   9.898  0.00  0.00           N
ATOM    133  N2  NHM    16      12.117  15.810  10.726  0.00  0.00           N
ATOM    134  C1  NHM    16      13.409  15.412  10.911  0.00  0.00           C
ATOM    135  C2  NHM    16      12.597  14.396   9.053  0.00  0.00           C
ATOM    136  C3  NHM    16      11.575  15.195   9.601  0.00  0.00           C
ATOM    137  C4  NHM    16      10.309  15.260   9.014  0.00  0.00           C
ATOM    138  H4  NHM    16       9.520  15.886   9.427  0.00  0.00           H
ATOM    139  C5  NHM    16      10.105  14.512   7.856  0.00  0.00           C
ATOM    140  H5  NHM    16       9.130  14.541   7.371  0.00  0.00           H
ATOM    141  C6  NHM    16      11.131  13.732   7.297  0.00  0.00           C
ATOM    142  H6  NHM    16      10.938  13.171   6.383  0.00  0.00           H
ATOM    143  C7  NHM    16      12.391  13.658   7.883  0.00  0.00           C
ATOM    144  H7  NHM    16      13.175  13.040   7.455  0.00  0.00           H
ATOM    145  C8  NHM    16      15.027  13.959   9.687  0.00  0.00           C
ATOM    146  H81 NHM    16      15.528  14.031  10.665  0.00  0.00           H
ATOM    147  H82 NHM    16      15.582  14.621   9.013  0.00  0.00           H
ATOM    148  C9  NHM    16      15.036  12.531   9.188  0.00  0.00           C
ATOM    149  C10 NHM    16      14.467  11.502   9.978  0.00  0.00           C
ATOM    150  C11 NHM    16      13.785  11.796  11.290  0.00  0.00           C
ATOM    151 H111 NHM    16      13.610  10.869  11.851  0.00  0.00           H
ATOM    152 H112 NHM    16      12.805  12.272  11.136  0.00  0.00           H
ATOM    153 H113 NHM    16      14.368  12.481  11.925  0.00  0.00           H
ATOM    154  C12 NHM    16      14.518  10.179   9.529  0.00  0.00           C
ATOM    155  H12 NHM    16      14.062   9.400  10.147  0.00  0.00           H
ATOM    156  C13 NHM    16      15.129   9.829   8.317  0.00  0.00           C
ATOM    157  C14 NHM    16      15.181   8.397   7.856  0.00  0.00           C
ATOM    158 H141 NHM    16      14.178   8.020   7.606  0.00  0.00           H
ATOM    159 H142 NHM    16      15.585   7.738   8.639  0.00  0.00           H
ATOM    160 H143 NHM    16      15.811   8.287   6.965  0.00  0.00           H
ATOM    161  C15 NHM    16      15.680  10.855   7.554  0.00  0.00           C
ATOM    162  H15 NHM    16      16.166  10.608   6.607  0.00  0.00           H
ATOM    163  C16 NHM    16      15.643  12.199   7.956  0.00  0.00           C
ATOM    164  C17 NHM    16      16.277  13.210   7.028  0.00  0.00           C
ATOM    165 H171 NHM    16      16.080  12.939   5.983  0.00  0.00           H
ATOM    166 H172 NHM    16      17.372  13.217   7.152  0.00  0.00           H
ATOM    167 H173 NHM    16      15.923  14.236   7.172  0.00  0.00           H
ATOM    168  C18 NHM    16      11.445  16.833  11.555  0.00  0.00           C
ATOM    169 H181 NHM    16      10.745  16.317  12.223  0.00  0.00           H
ATOM    170 H182 NHM    16      12.238  17.266  12.185  0.00  0.00           H
ATOM    171  C19 NHM    16      10.732  17.913  10.763  0.00  0.00           C
ATOM    172  C20 NHM    16       9.350  18.132  10.969  0.00  0.00           C
ATOM    173  C21 NHM    16       8.547  17.342  11.974  0.00  0.00           C
ATOM    174 H211 NHM    16       8.935  17.456  12.996  0.00  0.00           H
ATOM    175 H212 NHM    16       8.539  16.263  11.757  0.00  0.00           H
ATOM    176 H213 NHM    16       7.505  17.684  11.980  0.00  0.00           H
ATOM    177  C22 NHM    16       8.699  19.122  10.227  0.00  0.00           C
ATOM    178  H22 NHM    16       7.629  19.280  10.390  0.00  0.00           H
ATOM    179  C23 NHM    16       9.372  19.914   9.289  0.00  0.00           C
ATOM    180  C24 NHM    16       8.640  20.960   8.489  0.00  0.00           C
ATOM    181 H241 NHM    16       8.133  21.683   9.144  0.00  0.00           H
ATOM    182 H242 NHM    16       7.867  20.504   7.852  0.00  0.00           H
ATOM    183 H243 NHM    16       9.326  21.515   7.836  0.00  0.00           H
ATOM    184  C25 NHM    16      10.742  19.706   9.131  0.00  0.00           C
ATOM    185  H25 NHM    16      11.301  20.328   8.428  0.00  0.00           H
ATOM    186  C26 NHM    16      11.439  18.727   9.851  0.00  0.00           C
ATOM    187  C27 NHM    16      12.920  18.592   9.627  0.00  0.00           C
ATOM    188 H271 NHM    16      13.174  17.703   9.030  0.00  0.00           H
ATOM    189 H272 NHM    16      13.475  18.507  10.573  0.00  0.00           H
ATOM    190 H273 NHM    16      13.313  19.465   9.090  0.00  0.00           H
ATOM    191  N1  NHM    17      16.340  19.421  18.408  0.00  0.00           N
ATOM    192  N2  NHM    17      18.371  20.205  18.626  0.00  0.00           N
ATOM    193  C1  NHM    17      17.566  19.463  17.809  0.00  0.00           C
ATOM    194  C2  NHM    17      16.348  20.162  19.590  0.00  0.00           C
ATOM    195  C3  NHM    17      17.659  20.656  19.733  0.00  0.00           C
ATOM    196  C4  NHM    17      18.028  21.444  20.826  0.00  0.00           C
ATOM    197  H4  NHM    17      19.047  21.797  20.955  0.00  0.00           H
ATOM    198  C5  NHM    17      17.040  21.742  21.760  0.00  0.00           C
ATOM    199  H5  NHM    17      17.292  22.352  22.628  0.00  0.00           H
ATOM    200  C6  NHM    17      15.728  21.261  21.613  0.00  0.00           C
ATOM    201  H6  NHM    17      14.980  21.512  22.367  0.00  0.00           H
ATOM    202  C7  NHM    17      15.361  20.460  20.535  0.00  0.00           C
ATOM    203  H7  NHM    17      14.350  20.073  20.449  0.00  0.00           H
ATOM    204  C8  NHM    17      15.174  18.731  17.822  0.00  0.00           C
ATOM    205  H81 NHM    17      14.551  19.476  17.312  0.00  0.00           H
ATOM    206  H82 NHM    17      15.587  18.082  17.034  0.00  0.00           H
ATOM    207  C9  NHM    17      14.375  17.933  18.828  0.00  0.00           C
ATOM    208  C10 NHM    17      13.048  18.307  19.141  0.00  0.00           C
ATOM    209  C11 NHM    17      12.377  19.494  18.492  0.00  0.00           C
ATOM    210 H111 NHM    17      12.955  20.423  18.617  0.00  0.00           H
ATOM    211 H112 NHM    17      11.385  19.665  18.929  0.00  0.00           H
ATOM    212 H113 NHM    17      12.251  19.359  17.407  0.00  0.00           H
ATOM    213  C12 NHM    17      12.342  17.568  20.098  0.00  0.00           C
ATOM    214  H12 NHM    17      11.323  17.876  20.347  0.00  0.00           H
ATOM    215  C13 NHM    17      12.905  16.466  20.753  0.00  0.00           C
ATOM    216  C14 NHM    17      12.138  15.708  21.804  0.00  0.00           C
ATOM    217 H141 NHM    17      11.178  15.339  21.413  0.00  0.00           H
ATOM    218 H142 NHM    17      11.910  16.348  22.670  0.00  0.00           H
ATOM    219 H143 NHM    17      12.708  14.844  22.166  0.00  0.00           H
ATOM    220  C15 NHM    17      14.208  16.103  20.410  0.00  0.00           C
ATOM    221  H15 NHM    17      14.667  15.242  20.901  0.00  0.00           H
ATOM    222  C16 NHM    17      14.956  16.813  19.462  0.00  0.00           C
ATOM    223  C17 NHM    17      16.366  16.377  19.172  0.00  0.00           C
ATOM    224 H171 NHM    17      17.095  17.079  19.601  0.00  0.00           H
ATOM    225 H172 NHM    17      16.587  16.319  18.096  0.00  0.00           H
ATOM    226 H173 NHM    17      16.574  15.394  19.612  0.00  0.00           H
ATOM    227  C18 NHM    17      19.790  20.508  18.355  0.00  0.00           C
ATOM    228 H181 NHM    17      19.859  21.584  18.151  0.00  0.00           H
ATOM    229 H182 NHM    17      20.016  19.980  17.417  0.00  0.00           H
ATOM    230  C19 NHM    17      20.753  20.105  19.459  0.00  0.00           C
ATOM    231  C20 NHM    17      21.499  21.080  20.161  0.00  0.00           C
ATOM    232  C21 NHM    17      21.455  22.555  19.834  0.00  0.00           C
ATOM    233 H211 NHM    17      20.441  22.947  19.679  0.00  0.00           H
ATOM    234 H212 NHM    17      22.025  22.778  18.919  0.00  0.00           H
ATOM    235 H213 NHM    17      21.912  23.135  20.646  0.00  0.00           H
ATOM    236  C22 NHM    17      22.359  20.671  21.189  0.00  0.00           C
ATOM    237  H22 NHM    17      22.917  21.433  21.739  0.00  0.00           H
ATOM    238  C23 NHM    17      22.530  19.327  21.530  0.00  0.00           C
ATOM    239  C24 NHM    17      23.455  18.907  22.642  0.00  0.00           C
ATOM    240 H241 NHM    17      24.267  18.268  22.263  0.00  0.00           H
ATOM    241 H242 NHM    17      22.919  18.325  23.405  0.00  0.00           H
ATOM    242 H243 NHM    17      23.912  19.772  23.138  0.00  0.00           H
ATOM    243  C25 NHM    17      21.823  18.377  20.788  0.00  0.00           C
ATOM    244  H25 NHM    17      21.960  17.315  21.005  0.00  0.00           H
ATOM    245  C26 NHM    17      20.943  18.736  19.763  0.00  0.00           C
ATOM    246  C27 NHM    17      20.236  17.642  19.013  0.00  0.00           C
ATOM    247 H271 NHM    17      20.147  17.844  17.937  0.00  0.00           H
ATOM    248 H272 NHM    17      19.209  17.497  19.378  0.00  0.00           H
ATOM    249 H273 NHM    17      20.754  16.683  19.126  0.00  0.00           H
ATOM    250  N1  NHM    18      18.593  13.348  10.514  0.00  0.00           N
ATOM    251  N2  NHM    18      17.781  11.702  11.710  0.00  0.00           N
ATOM    252  C1  NHM    18      17.914  13.058  11.660  0.00  0.00           C
ATOM    253  C2  NHM    18      18.908  12.178   9.830  0.00  0.00           C
ATOM    254  C3  NHM    18      18.395  11.117  10.600  0.00  0.00           C
ATOM    255  C4  NHM    18      18.568   9.790  10.198  0.00  0.00           C
ATOM    256  H4  NHM    18      18.212   8.959  10.800  0.00  0.00           H
ATOM    257  C5  NHM    18      20.869  15.228   8.449  0.00  0.00           C
ATOM    258  H5  NHM    18      19.407   8.542   8.667  0.00  0.00           H
ATOM    259  C6  NHM    18      19.750  10.627   8.232  0.00  0.00           C
ATOM    260  H6  NHM    18      20.282  10.412   7.305  0.00  0.00           H
ATOM    261  C7  NHM    18      19.593  11.951   8.633  0.00  0.00           C
ATOM    262  H7  NHM    18      20.012  12.769   8.052  0.00  0.00           H
ATOM    263  C8  NHM    18      19.051  14.703  10.142  0.00  0.00           C
ATOM    264  H81 NHM    18      18.844  15.329  11.023  0.00  0.00           H
ATOM    265  H82 NHM    18      18.409  15.082   9.339  0.00  0.00           H
ATOM    266  C9  NHM    18      20.513  14.784   9.743  0.00  0.00           C
ATOM    267  C10 NHM    18      19.251   9.566   9.005  0.00  0.00           C
ATOM    268  C11 NHM    18      19.839  15.625   7.420  0.00  0.00           C
ATOM    269 H111 NHM    18      19.218  16.469   7.757  0.00  0.00           H
ATOM    270 H112 NHM    18      19.142  14.805   7.187  0.00  0.00           H
ATOM    271 H113 NHM    18      20.324  15.915   6.480  0.00  0.00           H
ATOM    272  C12 NHM    18      22.225  15.299   8.098  0.00  0.00           C
ATOM    273  H12 NHM    18      22.488  15.635   7.092  0.00  0.00           H
ATOM    274  C13 NHM    18      23.244  14.951   8.989  0.00  0.00           C
ATOM    275  C14 NHM    18      24.697  15.020   8.599  0.00  0.00           C
ATOM    276 H141 NHM    18      25.149  14.017   8.588  0.00  0.00           H
ATOM    277 H142 NHM    18      25.269  15.623   9.318  0.00  0.00           H
ATOM    278 H143 NHM    18      24.831  15.457   7.603  0.00  0.00           H
ATOM    279  C15 NHM    18      22.869  14.528  10.267  0.00  0.00           C
ATOM    280  H15 NHM    18      23.647  14.261  10.987  0.00  0.00           H
ATOM    281  C16 NHM    18      21.531  14.436  10.662  0.00  0.00           C
ATOM    282  C17 NHM    18      21.224  13.940  12.050  0.00  0.00           C
ATOM    283 H171 NHM    18      20.900  12.888  12.036  0.00  0.00           H
ATOM    284 H172 NHM    18      20.427  14.512  12.546  0.00  0.00           H
ATOM    285 H173 NHM    18      22.118  13.994  12.683  0.00  0.00           H
ATOM    286  C18 NHM    18      17.117  10.974  12.810  0.00  0.00           C
ATOM    287 H181 NHM    18      16.888  11.746  13.559  0.00  0.00           H
ATOM    288 H182 NHM    18      16.160  10.604  12.425  0.00  0.00           H
ATOM    289  C19 NHM    18      17.919   9.831  13.409  0.00  0.00           C
ATOM    290  C20 NHM    18      17.475   8.493  13.245  0.00  0.00           C
ATOM    291  C21 NHM    18      16.195   8.150  12.517  0.00  0.00           C
ATOM    292 H211 NHM    18      15.311   8.560  13.030  0.00  0.00           H
ATOM    293 H212 NHM    18      16.062   7.062  12.464  0.00  0.00           H
ATOM    294 H213 NHM    18      16.168   8.540  11.488  0.00  0.00           H
ATOM    295  C22 NHM    18      18.226   7.448  13.793  0.00  0.00           C
ATOM    296  H22 NHM    18      17.879   6.422  13.646  0.00  0.00           H
ATOM    297  C23 NHM    18      19.398   7.681  14.525  0.00  0.00           C
ATOM    298  C24 NHM    18      20.201   6.546  15.105  0.00  0.00           C
ATOM    299 H241 NHM    18      20.634   5.919  14.313  0.00  0.00           H
ATOM    300 H242 NHM    18      19.579   5.889  15.731  0.00  0.00           H
ATOM    301 H243 NHM    18      21.026   6.921  15.724  0.00  0.00           H
ATOM    302  C25 NHM    18      19.791   9.003  14.709  0.00  0.00           C
ATOM    303  H25 NHM    18      20.684   9.215  15.304  0.00  0.00           H
ATOM    304  C26 NHM    18      19.075  10.085  14.174  0.00  0.00           C
ATOM    305  C27 NHM    18      19.562  11.470  14.507  0.00  0.00           C
ATOM    306 H271 NHM    18      20.643  11.561  14.334  0.00  0.00           H
ATOM    307 H272 NHM    18      19.406  11.690  15.574  0.00  0.00           H
ATOM    308 H273 NHM    18      19.069  12.271  13.947  0.00  0.00           H
ATOM    309  N1  NHM    19      21.987  18.215  11.903  0.00  0.00           N
ATOM    310  N2  NHM    19      22.741  17.200  13.692  0.00  0.00           N
ATOM    311  C1  NHM    19      21.612  17.692  13.103  0.00  0.00           C
ATOM    312  C2  NHM    19      23.361  18.074  11.723  0.00  0.00           C
ATOM    313  C3  NHM    19      23.846  17.422  12.876  0.00  0.00           C
ATOM    314  C4  NHM    19      25.202  17.124  13.030  0.00  0.00           C
ATOM    315  H4  NHM    19      25.576  16.639  13.930  0.00  0.00           H
ATOM    316  C5  NHM    19      26.056  17.502  11.996  0.00  0.00           C
ATOM    317  H5  NHM    19      27.123  17.293  12.084  0.00  0.00           H
ATOM    318  C6  NHM    19      25.575  18.153  10.845  0.00  0.00           C
ATOM    319  H6  NHM    19      26.276  18.443  10.061  0.00  0.00           H
ATOM    320  C7  NHM    19      24.221  18.447  10.685  0.00  0.00           C
ATOM    321  H7  NHM    19      23.851  18.957   9.798  0.00  0.00           H
ATOM    322  C8  NHM    19      21.041  18.825  10.950  0.00  0.00           C
ATOM    323  H81 NHM    19      20.871  18.098  10.148  0.00  0.00           H
ATOM    324  H82 NHM    19      20.092  18.904  11.506  0.00  0.00           H
ATOM    325  C9  NHM    19      21.425  20.174  10.369  0.00  0.00           C
ATOM    326  C10 NHM    19      21.416  20.349   8.967  0.00  0.00           C
ATOM    327  C11 NHM    19      21.110  19.220   8.013  0.00  0.00           C
ATOM    328 H111 NHM    19      20.062  18.892   8.098  0.00  0.00           H
ATOM    329 H112 NHM    19      21.739  18.335   8.190  0.00  0.00           H
ATOM    330 H113 NHM    19      21.275  19.539   6.977  0.00  0.00           H
ATOM    331  C12 NHM    19      21.662  21.623   8.434  0.00  0.00           C
ATOM    332  H12 NHM    19      21.652  21.745   7.349  0.00  0.00           H
ATOM    333  C13 NHM    19      21.904  22.736   9.241  0.00  0.00           C
ATOM    334  C14 NHM    19      22.114  24.109   8.658  0.00  0.00           C
ATOM    335 H141 NHM    19      23.073  24.539   8.984  0.00  0.00           H
ATOM    336 H142 NHM    19      21.326  24.801   8.992  0.00  0.00           H
ATOM    337 H143 NHM    19      22.107  24.094   7.562  0.00  0.00           H
ATOM    338  C15 NHM    19      21.919  22.538  10.626  0.00  0.00           C
ATOM    339  H15 NHM    19      22.104  23.390  11.284  0.00  0.00           H
ATOM    340  C16 NHM    19      21.685  21.287  11.203  0.00  0.00           C
ATOM    341  C17 NHM    19      21.726  21.172  12.704  0.00  0.00           C
ATOM    342 H171 NHM    19      22.657  20.693  13.041  0.00  0.00           H
ATOM    343 H172 NHM    19      20.893  20.577  13.105  0.00  0.00           H
ATOM    344 H173 NHM    19      21.690  22.170  13.161  0.00  0.00           H
ATOM    345  C18 NHM    19      22.725  16.464  14.967  0.00  0.00           C
ATOM    346 H181 NHM    19      22.900  15.408  14.731  0.00  0.00           H
ATOM    347 H182 NHM    19      21.687  16.526  15.328  0.00  0.00           H
ATOM    348  C19 NHM    19      23.698  16.924  16.033  0.00  0.00           C
ATOM    349  C20 NHM    19      24.579  15.980  16.611  0.00  0.00           C
ATOM    350  C21 NHM    19      24.624  14.537  16.167  0.00  0.00           C
ATOM    351 H211 NHM    19      24.880  14.432  15.101  0.00  0.00           H
ATOM    352 H212 NHM    19      23.660  14.029  16.321  0.00  0.00           H
ATOM    353 H213 NHM    19      25.380  13.988  16.740  0.00  0.00           H
ATOM    354  C22 NHM    19      25.421  16.381  17.653  0.00  0.00           C
ATOM    355  H22 NHM    19      26.091  15.641  18.100  0.00  0.00           H
ATOM    356  C23 NHM    19      25.419  17.687  18.152  0.00  0.00           C
ATOM    357  C24 NHM    19      26.339  18.084  19.276  0.00  0.00           C
ATOM    358 H241 NHM    19      27.380  18.158  18.926  0.00  0.00           H
ATOM    359 H242 NHM    19      26.328  17.339  20.084  0.00  0.00           H
ATOM    360 H243 NHM    19      26.061  19.057  19.701  0.00  0.00           H
ATOM    361  C25 NHM    19      24.535  18.601  17.575  0.00  0.00           C
ATOM    362  H25 NHM    19      24.496  19.622  17.960  0.00  0.00           H
ATOM    363  C26 NHM    19      23.671  18.245  16.532  0.00  0.00           C
ATOM    364  C27 NHM    19      22.735  19.290  15.986  0.00  0.00           C
ATOM    365 H271 NHM    19      21.721  18.899  15.809  0.00  0.00           H
ATOM    366 H272 NHM    19      23.088  19.687  15.023  0.00  0.00           H
ATOM    367 H273 NHM    19      22.663  20.134  16.685  0.00  0.00           H
END
