# Supplementary material for: Development of an AMBER-Compatible Force Field for Gold Nanoclusters Protected by N‑Heterocyclic Carbenes
Source: J Chem Theory Comput. 2025 Sep 9;21(23):12121–32. doi: 10.1021/acs.jctc.5c00945 (PMC12874363; doi:10.1021/acs.jctc.5c00945)
Supplement: Supplementary file 2 [file ct5c00945_si_002.zip › FF_files/6-au13/Au13biNHCCOO5Cl2.itp]

[ moleculetype ]
; Name            nrexcl
Au13biNHCCOO5Cl2               3

[ atoms ]
;   nr       type  resnr residue  atom   cgnr     charge       mass  typeB    chargeB      massB
; residue   1 CLU rtp CLU  q  0.0
     1         Au      1    CLU     Au      1          0    196.967   ; qtot 0
; residue   2 AUL rtp AUL  q  0.0
     2        AUL      2    AUL    AUL      2          0    196.967   ; qtot 0
; residue   3 AUL rtp AUL  q  0.0
     3        AUL      3    AUL    AUL      3          0    196.967   ; qtot 0
; residue   4 AUL rtp AUL  q  0.0
     4        AUL      4    AUL    AUL      4          0    196.967   ; qtot 0
; residue   5 AUL rtp AUL  q  0.0
     5        AUL      5    AUL    AUL      5          0    196.967   ; qtot 0
; residue   6 AUL rtp AUL  q  0.0
     6        AUL      6    AUL    AUL      6          0    196.967   ; qtot 0
; residue   7 AUL rtp AUL  q  0.0
     7        AUL      7    AUL    AUL      7          0    196.967   ; qtot 0
; residue   8 AUL rtp AUL  q  0.0
     8        AUL      8    AUL    AUL      8          0    196.967   ; qtot 0
; residue   9 AUL rtp AUL  q  0.0
     9        AUL      9    AUL    AUL      9          0    196.967   ; qtot 0
; residue  10 AUL rtp AUL  q  0.0
    10        AUL     10    AUL    AUL     10          0    196.967   ; qtot 0
; residue  11 AUL rtp AUL  q  0.0
    11        AUL     11    AUL    AUL     11          0    196.967   ; qtot 0
; residue  12 AUL rtp AUL  q  0.0
    12        AUL     12    AUL    AUL     12          0    196.967   ; qtot 0
; residue  13 AUL rtp AUL  q  0.0
    13        AUL     13    AUL    AUL     13          0    196.967   ; qtot 0
; residue  14 CLC rtp CLC  q -0.5
    14        CLC     14    CLC    CLC     14       -0.5      35.45   ; qtot -0.5
; residue  15 CLC rtp CLC  q -0.5
    15        CLC     15    CLC    CLC     15       -0.5      35.45   ; qtot -1
; residue  16 BCO rtp BCO  q -2.0
    16         N2     16    BCO    N1A     16  -0.007652      14.01
    17         N2     16    BCO    N2A     17  -0.149272      14.01
    18         N2     16    BCO    N1B     18  -0.007652      14.01
    19         N2     16    BCO    N2B     19  -0.149272      14.01
    20         CQ     16    BCO    C1A     20   0.361308      12.01
    21         CA     16    BCO     C2     21   0.018605      12.01
    22         CA     16    BCO     C3     22   0.041021      12.01
    23         CA     16    BCO     C4     23  -0.137187      12.01
    24         HA     16    BCO     H4     24    0.11541      1.008
    25         CA     16    BCO     C5     25  -0.236009      12.01
    26         HA     16    BCO     H5     26   0.162096      1.008
    27         CA     16    BCO     C6     27    0.00781      12.01
    28         CA     16    BCO     C7     28  -0.145959      12.01
    29         HA     16    BCO     H7     29    0.16116      1.008
    30          C     16    BCO     C8     30   0.734544      12.01
    31         O2     16    BCO    OA1     31  -0.760986         16
    32         O2     16    BCO    OA2     32  -0.760986         16
    33         CT     16    BCO    CIA     33  -0.583399      12.01
    34         H1     16    BCO    HA1     34   0.182622      1.008
    35         H1     16    BCO    HA2     35   0.099437      1.008
    36         CA     16    BCO     C9     36   0.112915      12.01
    37         CA     16    BCO    C10     37   -0.10549      12.01
    38         HA     16    BCO    H10     38   0.136354      1.008
    39         CA     16    BCO    C11     39  -0.229516      12.01
    40         HA     16    BCO    H11     40   0.146195      1.008
    41         CA     16    BCO    C12     41  -0.088819      12.01
    42         HA     16    BCO    H12     42   0.118802      1.008
    43         CA     16    BCO    C13     43  -0.229516      12.01
    44         HA     16    BCO    H13     44   0.146195      1.008
    45         CA     16    BCO    C14     45   -0.10549      12.01
    46         HA     16    BCO    H14     46   0.136354      1.008
    47         CT     16    BCO    CI1     47   -1.29085      12.01
    48         H1     16    BCO    HI1     48   0.233494      1.008
    49         H1     16    BCO    HI2     49   0.127783      1.008
    50         CT     16    BCO    CI2     50    1.38522      12.01
    51         HC     16    BCO    HI3     51   0.094636      1.008
    52         HC     16    BCO    HI4     52   0.090332      1.008
    53         CT     16    BCO    CI3     53   -1.29085      12.01
    54         H1     16    BCO    HI5     54   0.244558      1.008
    55         H1     16    BCO    HI6     55   0.134817      1.008
    56         CQ     16    BCO    C1B     56   0.361308      12.01
    57         CA     16    BCO    C15     57   0.041021      12.01
    58         CA     16    BCO    C16     58   0.018605      12.01
    59         CA     16    BCO    C17     59  -0.145959      12.01
    60         HA     16    BCO    H17     60    0.16116      1.008
    61         CA     16    BCO    C18     61    0.00781      12.01
    62         CA     16    BCO    C19     62  -0.236009      12.01
    63         HA     16    BCO    H19     63   0.162096      1.008
    64         CA     16    BCO    C20     64  -0.137187      12.01
    65         HA     16    BCO    H20     65    0.11541      1.008
    66          C     16    BCO    C21     66   0.734544      12.01
    67         O2     16    BCO    OB1     67  -0.760986         16
    68         O2     16    BCO    OB2     68  -0.760986         16
    69         CT     16    BCO    CIB     69  -0.583399      12.01
    70         H1     16    BCO    HB1     70   0.180652      1.008
    71         H1     16    BCO    HB2     71    0.09117      1.008
    72         CA     16    BCO    C22     72   0.112915      12.01
    73         CA     16    BCO    C23     73   -0.10549      12.01
    74         HA     16    BCO    H23     74   0.136354      1.008
    75         CA     16    BCO    C24     75  -0.229516      12.01
    76         HA     16    BCO    H24     76   0.146195      1.008
    77         CA     16    BCO    C25     77  -0.088819      12.01
    78         HA     16    BCO    H25     78   0.118802      1.008
    79         CA     16    BCO    C26     79  -0.229516      12.01
    80         HA     16    BCO    H26     80   0.146195      1.008
    81         CA     16    BCO    C27     81   -0.10549      12.01
    82         HA     16    BCO    H27     82   0.136354      1.008   ; qtot -3
; residue  17 BCO rtp BCO  q -2.0
    83         N2     17    BCO    N1A     83  -0.007652      14.01
    84         N2     17    BCO    N2A     84  -0.149272      14.01
    85         N2     17    BCO    N1B     85  -0.007652      14.01
    86         N2     17    BCO    N2B     86  -0.149272      14.01
    87         CQ     17    BCO    C1A     87   0.361308      12.01
    88         CA     17    BCO     C2     88   0.018605      12.01
    89         CA     17    BCO     C3     89   0.041021      12.01
    90         CA     17    BCO     C4     90  -0.137187      12.01
    91         HA     17    BCO     H4     91    0.11541      1.008
    92         CA     17    BCO     C5     92  -0.236009      12.01
    93         HA     17    BCO     H5     93   0.162096      1.008
    94         CA     17    BCO     C6     94    0.00781      12.01
    95         CA     17    BCO     C7     95  -0.145959      12.01
    96         HA     17    BCO     H7     96    0.16116      1.008
    97          C     17    BCO     C8     97   0.734544      12.01
    98         O2     17    BCO    OA1     98  -0.760986         16
    99         O2     17    BCO    OA2     99  -0.760986         16
   100         CT     17    BCO    CIA    100  -0.583399      12.01
   101         H1     17    BCO    HA1    101   0.182622      1.008
   102         H1     17    BCO    HA2    102   0.099437      1.008
   103         CA     17    BCO     C9    103   0.112915      12.01
   104         CA     17    BCO    C10    104   -0.10549      12.01
   105         HA     17    BCO    H10    105   0.136354      1.008
   106         CA     17    BCO    C11    106  -0.229516      12.01
   107         HA     17    BCO    H11    107   0.146195      1.008
   108         CA     17    BCO    C12    108  -0.088819      12.01
   109         HA     17    BCO    H12    109   0.118802      1.008
   110         CA     17    BCO    C13    110  -0.229516      12.01
   111         HA     17    BCO    H13    111   0.146195      1.008
   112         CA     17    BCO    C14    112   -0.10549      12.01
   113         HA     17    BCO    H14    113   0.136354      1.008
   114         CT     17    BCO    CI1    114   -1.29085      12.01
   115         H1     17    BCO    HI1    115   0.233494      1.008
   116         H1     17    BCO    HI2    116   0.127783      1.008
   117         CT     17    BCO    CI2    117    1.38522      12.01
   118         HC     17    BCO    HI3    118   0.094636      1.008
   119         HC     17    BCO    HI4    119   0.090332      1.008
   120         CT     17    BCO    CI3    120   -1.29085      12.01
   121         H1     17    BCO    HI5    121   0.244558      1.008
   122         H1     17    BCO    HI6    122   0.134817      1.008
   123         CQ     17    BCO    C1B    123   0.361308      12.01
   124         CA     17    BCO    C15    124   0.041021      12.01
   125         CA     17    BCO    C16    125   0.018605      12.01
   126         CA     17    BCO    C17    126  -0.145959      12.01
   127         HA     17    BCO    H17    127    0.16116      1.008
   128         CA     17    BCO    C18    128    0.00781      12.01
   129         CA     17    BCO    C19    129  -0.236009      12.01
   130         HA     17    BCO    H19    130   0.162096      1.008
   131         CA     17    BCO    C20    131  -0.137187      12.01
   132         HA     17    BCO    H20    132    0.11541      1.008
   133          C     17    BCO    C21    133   0.734544      12.01
   134         O2     17    BCO    OB1    134  -0.760986         16
   135         O2     17    BCO    OB2    135  -0.760986         16
   136         CT     17    BCO    CIB    136  -0.583399      12.01
   137         H1     17    BCO    HB1    137   0.180652      1.008
   138         H1     17    BCO    HB2    138    0.09117      1.008
   139         CA     17    BCO    C22    139   0.112915      12.01
   140         CA     17    BCO    C23    140   -0.10549      12.01
   141         HA     17    BCO    H23    141   0.136354      1.008
   142         CA     17    BCO    C24    142  -0.229516      12.01
   143         HA     17    BCO    H24    143   0.146195      1.008
   144         CA     17    BCO    C25    144  -0.088819      12.01
   145         HA     17    BCO    H25    145   0.118802      1.008
   146         CA     17    BCO    C26    146  -0.229516      12.01
   147         HA     17    BCO    H26    147   0.146195      1.008
   148         CA     17    BCO    C27    148   -0.10549      12.01
   149         HA     17    BCO    H27    149   0.136354      1.008   ; qtot -5
; residue  18 BCO rtp BCO  q -2.0
   150         N2     18    BCO    N1A    150  -0.007652      14.01
   151         N2     18    BCO    N2A    151  -0.149272      14.01
   152         N2     18    BCO    N1B    152  -0.007652      14.01
   153         N2     18    BCO    N2B    153  -0.149272      14.01
   154         CQ     18    BCO    C1A    154   0.361308      12.01
   155         CA     18    BCO     C2    155   0.018605      12.01
   156         CA     18    BCO     C3    156   0.041021      12.01
   157         CA     18    BCO     C4    157  -0.137187      12.01
   158         HA     18    BCO     H4    158    0.11541      1.008
   159         CA     18    BCO     C5    159  -0.236009      12.01
   160         HA     18    BCO     H5    160   0.162096      1.008
   161         CA     18    BCO     C6    161    0.00781      12.01
   162         CA     18    BCO     C7    162  -0.145959      12.01
   163         HA     18    BCO     H7    163    0.16116      1.008
   164          C     18    BCO     C8    164   0.734544      12.01
   165         O2     18    BCO    OA1    165  -0.760986         16
   166         O2     18    BCO    OA2    166  -0.760986         16
   167         CT     18    BCO    CIA    167  -0.583399      12.01
   168         H1     18    BCO    HA1    168   0.182622      1.008
   169         H1     18    BCO    HA2    169   0.099437      1.008
   170         CA     18    BCO     C9    170   0.112915      12.01
   171         CA     18    BCO    C10    171   -0.10549      12.01
   172         HA     18    BCO    H10    172   0.136354      1.008
   173         CA     18    BCO    C11    173  -0.229516      12.01
   174         HA     18    BCO    H11    174   0.146195      1.008
   175         CA     18    BCO    C12    175  -0.088819      12.01
   176         HA     18    BCO    H12    176   0.118802      1.008
   177         CA     18    BCO    C13    177  -0.229516      12.01
   178         HA     18    BCO    H13    178   0.146195      1.008
   179         CA     18    BCO    C14    179   -0.10549      12.01
   180         HA     18    BCO    H14    180   0.136354      1.008
   181         CT     18    BCO    CI1    181   -1.29085      12.01
   182         H1     18    BCO    HI1    182   0.233494      1.008
   183         H1     18    BCO    HI2    183   0.127783      1.008
   184         CT     18    BCO    CI2    184    1.38522      12.01
   185         HC     18    BCO    HI3    185   0.094636      1.008
   186         HC     18    BCO    HI4    186   0.090332      1.008
   187         CT     18    BCO    CI3    187   -1.29085      12.01
   188         H1     18    BCO    HI5    188   0.244558      1.008
   189         H1     18    BCO    HI6    189   0.134817      1.008
   190         CQ     18    BCO    C1B    190   0.361308      12.01
   191         CA     18    BCO    C15    191   0.041021      12.01
   192         CA     18    BCO    C16    192   0.018605      12.01
   193         CA     18    BCO    C17    193  -0.145959      12.01
   194         HA     18    BCO    H17    194    0.16116      1.008
   195         CA     18    BCO    C18    195    0.00781      12.01
   196         CA     18    BCO    C19    196  -0.236009      12.01
   197         HA     18    BCO    H19    197   0.162096      1.008
   198         CA     18    BCO    C20    198  -0.137187      12.01
   199         HA     18    BCO    H20    199    0.11541      1.008
   200          C     18    BCO    C21    200   0.734544      12.01
   201         O2     18    BCO    OB1    201  -0.760986         16
   202         O2     18    BCO    OB2    202  -0.760986         16
   203         CT     18    BCO    CIB    203  -0.583399      12.01
   204         H1     18    BCO    HB1    204   0.180652      1.008
   205         H1     18    BCO    HB2    205    0.09117      1.008
   206         CA     18    BCO    C22    206   0.112915      12.01
   207         CA     18    BCO    C23    207   -0.10549      12.01
   208         HA     18    BCO    H23    208   0.136354      1.008
   209         CA     18    BCO    C24    209  -0.229516      12.01
   210         HA     18    BCO    H24    210   0.146195      1.008
   211         CA     18    BCO    C25    211  -0.088819      12.01
   212         HA     18    BCO    H25    212   0.118802      1.008
   213         CA     18    BCO    C26    213  -0.229516      12.01
   214         HA     18    BCO    H26    214   0.146195      1.008
   215         CA     18    BCO    C27    215   -0.10549      12.01
   216         HA     18    BCO    H27    216   0.136354      1.008   ; qtot -7
; residue  19 BCO rtp BCO  q -2.0
   217         N2     19    BCO    N1A    217  -0.007652      14.01
   218         N2     19    BCO    N2A    218  -0.149272      14.01
   219         N2     19    BCO    N1B    219  -0.007652      14.01
   220         N2     19    BCO    N2B    220  -0.149272      14.01
   221         CQ     19    BCO    C1A    221   0.361308      12.01
   222         CA     19    BCO     C2    222   0.018605      12.01
   223         CA     19    BCO     C3    223   0.041021      12.01
   224         CA     19    BCO     C4    224  -0.137187      12.01
   225         HA     19    BCO     H4    225    0.11541      1.008
   226         CA     19    BCO     C5    226  -0.236009      12.01
   227         HA     19    BCO     H5    227   0.162096      1.008
   228         CA     19    BCO     C6    228    0.00781      12.01
   229         CA     19    BCO     C7    229  -0.145959      12.01
   230         HA     19    BCO     H7    230    0.16116      1.008
   231          C     19    BCO     C8    231   0.734544      12.01
   232         O2     19    BCO    OA1    232  -0.760986         16
   233         O2     19    BCO    OA2    233  -0.760986         16
   234         CT     19    BCO    CIA    234  -0.583399      12.01
   235         H1     19    BCO    HA1    235   0.182622      1.008
   236         H1     19    BCO    HA2    236   0.099437      1.008
   237         CA     19    BCO     C9    237   0.112915      12.01
   238         CA     19    BCO    C10    238   -0.10549      12.01
   239         HA     19    BCO    H10    239   0.136354      1.008
   240         CA     19    BCO    C11    240  -0.229516      12.01
   241         HA     19    BCO    H11    241   0.146195      1.008
   242         CA     19    BCO    C12    242  -0.088819      12.01
   243         HA     19    BCO    H12    243   0.118802      1.008
   244         CA     19    BCO    C13    244  -0.229516      12.01
   245         HA     19    BCO    H13    245   0.146195      1.008
   246         CA     19    BCO    C14    246   -0.10549      12.01
   247         HA     19    BCO    H14    247   0.136354      1.008
   248         CT     19    BCO    CI1    248   -1.29085      12.01
   249         H1     19    BCO    HI1    249   0.233494      1.008
   250         H1     19    BCO    HI2    250   0.127783      1.008
   251         CT     19    BCO    CI2    251    1.38522      12.01
   252         HC     19    BCO    HI3    252   0.094636      1.008
   253         HC     19    BCO    HI4    253   0.090332      1.008
   254         CT     19    BCO    CI3    254   -1.29085      12.01
   255         H1     19    BCO    HI5    255   0.244558      1.008
   256         H1     19    BCO    HI6    256   0.134817      1.008
   257         CQ     19    BCO    C1B    257   0.361308      12.01
   258         CA     19    BCO    C15    258   0.041021      12.01
   259         CA     19    BCO    C16    259   0.018605      12.01
   260         CA     19    BCO    C17    260  -0.145959      12.01
   261         HA     19    BCO    H17    261    0.16116      1.008
   262         CA     19    BCO    C18    262    0.00781      12.01
   263         CA     19    BCO    C19    263  -0.236009      12.01
   264         HA     19    BCO    H19    264   0.162096      1.008
   265         CA     19    BCO    C20    265  -0.137187      12.01
   266         HA     19    BCO    H20    266    0.11541      1.008
   267          C     19    BCO    C21    267   0.734544      12.01
   268         O2     19    BCO    OB1    268  -0.760986         16
   269         O2     19    BCO    OB2    269  -0.760986         16
   270         CT     19    BCO    CIB    270  -0.583399      12.01
   271         H1     19    BCO    HB1    271   0.180652      1.008
   272         H1     19    BCO    HB2    272    0.09117      1.008
   273         CA     19    BCO    C22    273   0.112915      12.01
   274         CA     19    BCO    C23    274   -0.10549      12.01
   275         HA     19    BCO    H23    275   0.136354      1.008
   276         CA     19    BCO    C24    276  -0.229516      12.01
   277         HA     19    BCO    H24    277   0.146195      1.008
   278         CA     19    BCO    C25    278  -0.088819      12.01
   279         HA     19    BCO    H25    279   0.118802      1.008
   280         CA     19    BCO    C26    280  -0.229516      12.01
   281         HA     19    BCO    H26    281   0.146195      1.008
   282         CA     19    BCO    C27    282   -0.10549      12.01
   283         HA     19    BCO    H27    283   0.136354      1.008   ; qtot -9
; residue  20 BCO rtp BCO  q -2.0
   284         N2     20    BCO    N1A    284  -0.007652      14.01
   285         N2     20    BCO    N2A    285  -0.149272      14.01
   286         N2     20    BCO    N1B    286  -0.007652      14.01
   287         N2     20    BCO    N2B    287  -0.149272      14.01
   288         CQ     20    BCO    C1A    288   0.361308      12.01
   289         CA     20    BCO     C2    289   0.018605      12.01
   290         CA     20    BCO     C3    290   0.041021      12.01
   291         CA     20    BCO     C4    291  -0.137187      12.01
   292         HA     20    BCO     H4    292    0.11541      1.008
   293         CA     20    BCO     C5    293  -0.236009      12.01
   294         HA     20    BCO     H5    294   0.162096      1.008
   295         CA     20    BCO     C6    295    0.00781      12.01
   296         CA     20    BCO     C7    296  -0.145959      12.01
   297         HA     20    BCO     H7    297    0.16116      1.008
   298          C     20    BCO     C8    298   0.734544      12.01
   299         O2     20    BCO    OA1    299  -0.760986         16
   300         O2     20    BCO    OA2    300  -0.760986         16
   301         CT     20    BCO    CIA    301  -0.583399      12.01
   302         H1     20    BCO    HA1    302   0.182622      1.008
   303         H1     20    BCO    HA2    303   0.099437      1.008
   304         CA     20    BCO     C9    304   0.112915      12.01
   305         CA     20    BCO    C10    305   -0.10549      12.01
   306         HA     20    BCO    H10    306   0.136354      1.008
   307         CA     20    BCO    C11    307  -0.229516      12.01
   308         HA     20    BCO    H11    308   0.146195      1.008
   309         CA     20    BCO    C12    309  -0.088819      12.01
   310         HA     20    BCO    H12    310   0.118802      1.008
   311         CA     20    BCO    C13    311  -0.229516      12.01
   312         HA     20    BCO    H13    312   0.146195      1.008
   313         CA     20    BCO    C14    313   -0.10549      12.01
   314         HA     20    BCO    H14    314   0.136354      1.008
   315         CT     20    BCO    CI1    315   -1.29085      12.01
   316         H1     20    BCO    HI1    316   0.233494      1.008
   317         H1     20    BCO    HI2    317   0.127783      1.008
   318         CT     20    BCO    CI2    318    1.38522      12.01
   319         HC     20    BCO    HI3    319   0.094636      1.008
   320         HC     20    BCO    HI4    320   0.090332      1.008
   321         CT     20    BCO    CI3    321   -1.29085      12.01
   322         H1     20    BCO    HI5    322   0.244558      1.008
   323         H1     20    BCO    HI6    323   0.134817      1.008
   324         CQ     20    BCO    C1B    324   0.361308      12.01
   325         CA     20    BCO    C15    325   0.041021      12.01
   326         CA     20    BCO    C16    326   0.018605      12.01
   327         CA     20    BCO    C17    327  -0.145959      12.01
   328         HA     20    BCO    H17    328    0.16116      1.008
   329         CA     20    BCO    C18    329    0.00781      12.01
   330         CA     20    BCO    C19    330  -0.236009      12.01
   331         HA     20    BCO    H19    331   0.162096      1.008
   332         CA     20    BCO    C20    332  -0.137187      12.01
   333         HA     20    BCO    H20    333    0.11541      1.008
   334          C     20    BCO    C21    334   0.734544      12.01
   335         O2     20    BCO    OB1    335  -0.760986         16
   336         O2     20    BCO    OB2    336  -0.760986         16
   337         CT     20    BCO    CIB    337  -0.583399      12.01
   338         H1     20    BCO    HB1    338   0.180652      1.008
   339         H1     20    BCO    HB2    339    0.09117      1.008
   340         CA     20    BCO    C22    340   0.112915      12.01
   341         CA     20    BCO    C23    341   -0.10549      12.01
   342         HA     20    BCO    H23    342   0.136354      1.008
   343         CA     20    BCO    C24    343  -0.229516      12.01
   344         HA     20    BCO    H24    344   0.146195      1.008
   345         CA     20    BCO    C25    345  -0.088819      12.01
   346         HA     20    BCO    H25    346   0.118802      1.008
   347         CA     20    BCO    C26    347  -0.229516      12.01
   348         HA     20    BCO    H26    348   0.146195      1.008
   349         CA     20    BCO    C27    349   -0.10549      12.01
   350         HA     20    BCO    H27    350   0.136354      1.008   ; qtot -11

[ bonds ]
;  ai    aj funct            c0            c1            c2            c3
    2     4     1 
    2     6     1 
    2     7     1 
    2     9     1 
    2    12     1 
    2    14     1 
    3     4     1 
    3     5     1 
    3     7     1 
    3     8     1 
    3    10     1 
    3    20     1 
    4     5     1 
    4     7     1 
    4    12     1 
    4   123     1 
    5     8     1 
    5    11     1 
    5    12     1 
    5    87     1 
    6     9     1 
    6    11     1 
    6    12     1 
    6    13     1 
	6   190     1 	
    7     9     1 
    7    10     1 
	7    56     1 	
    8    10     1 
    8    11     1 
    8    13     1 
	8    15     1 	
    9    10     1 
    9    13     1 
	9   257     1 
   10    13     1 
   10   221     1
   11    13     1 
   11   288     1
   12   324     1
   13   154     1
   16    20     1 
   16    21     1 
   16    33     1 
   17    20     1 
   17    22     1 
   17    47     1 
   18    56     1 
   18    58     1 
   18    69     1 
   19    53     1 
   19    56     1 
   19    57     1 
   21    22     1 
   21    23     1 
   22    28     1 
   23    24     1 
   23    25     1 
   25    26     1 
   25    27     1 
   27    28     1 
   27    30     1 
   28    29     1 
   30    31     1 
   30    32     1 
   33    34     1 
   33    35     1 
   33    36     1 
   36    37     1 
   36    45     1 
   37    38     1 
   37    39     1 
   39    40     1 
   39    41     1 
   41    42     1 
   41    43     1 
   43    44     1 
   43    45     1 
   45    46     1 
   47    48     1 
   47    49     1 
   47    50     1 
   50    51     1 
   50    52     1 
   50    53     1 
   53    54     1 
   53    55     1 
   57    58     1 
   57    59     1 
   58    64     1 
   59    60     1 
   59    61     1 
   61    62     1 
   61    66     1 
   62    63     1 
   62    64     1 
   64    65     1 
   66    67     1 
   66    68     1 
   69    70     1 
   69    71     1 
   69    72     1 
   72    73     1 
   72    81     1 
   73    74     1 
   73    75     1 
   75    76     1 
   75    77     1 
   77    78     1 
   77    79     1 
   79    80     1 
   79    81     1 
   81    82     1 
   83    87     1 
   83    88     1 
   83   100     1 
   84    87     1 
   84    89     1 
   84   114     1 
   85   123     1 
   85   125     1 
   85   136     1 
   86   120     1 
   86   123     1 
   86   124     1 
   88    89     1 
   88    90     1 
   89    95     1 
   90    91     1 
   90    92     1 
   92    93     1 
   92    94     1 
   94    95     1 
   94    97     1 
   95    96     1 
   97    98     1 
   97    99     1 
  100   101     1 
  100   102     1 
  100   103     1 
  103   104     1 
  103   112     1 
  104   105     1 
  104   106     1 
  106   107     1 
  106   108     1 
  108   109     1 
  108   110     1 
  110   111     1 
  110   112     1 
  112   113     1 
  114   115     1 
  114   116     1 
  114   117     1 
  117   118     1 
  117   119     1 
  117   120     1 
  120   121     1 
  120   122     1 
  124   125     1 
  124   126     1 
  125   131     1 
  126   127     1 
  126   128     1 
  128   129     1 
  128   133     1 
  129   130     1 
  129   131     1 
  131   132     1 
  133   134     1 
  133   135     1 
  136   137     1 
  136   138     1 
  136   139     1 
  139   140     1 
  139   148     1 
  140   141     1 
  140   142     1 
  142   143     1 
  142   144     1 
  144   145     1 
  144   146     1 
  146   147     1 
  146   148     1 
  148   149     1 
  150   154     1 
  150   155     1 
  150   167     1 
  151   154     1 
  151   156     1 
  151   181     1 
  152   190     1 
  152   192     1 
  152   203     1 
  153   187     1 
  153   190     1 
  153   191     1 
  155   156     1 
  155   157     1 
  156   162     1 
  157   158     1 
  157   159     1 
  159   160     1 
  159   161     1 
  161   162     1 
  161   164     1 
  162   163     1 
  164   165     1 
  164   166     1 
  167   168     1 
  167   169     1 
  167   170     1 
  170   171     1 
  170   179     1 
  171   172     1 
  171   173     1 
  173   174     1 
  173   175     1 
  175   176     1 
  175   177     1 
  177   178     1 
  177   179     1 
  179   180     1 
  181   182     1 
  181   183     1 
  181   184     1 
  184   185     1 
  184   186     1 
  184   187     1 
  187   188     1 
  187   189     1 
  191   192     1 
  191   193     1 
  192   198     1 
  193   194     1 
  193   195     1 
  195   196     1 
  195   200     1 
  196   197     1 
  196   198     1 
  198   199     1 
  200   201     1 
  200   202     1 
  203   204     1 
  203   205     1 
  203   206     1 
  206   207     1 
  206   215     1 
  207   208     1 
  207   209     1 
  209   210     1 
  209   211     1 
  211   212     1 
  211   213     1 
  213   214     1 
  213   215     1 
  215   216     1 
  217   221     1 
  217   222     1 
  217   234     1 
  218   221     1 
  218   223     1 
  218   248     1 
  219   257     1 
  219   259     1 
  219   270     1 
  220   254     1 
  220   257     1 
  220   258     1 
  222   223     1 
  222   224     1 
  223   229     1 
  224   225     1 
  224   226     1 
  226   227     1 
  226   228     1 
  228   229     1 
  228   231     1 
  229   230     1 
  231   232     1 
  231   233     1 
  234   235     1 
  234   236     1 
  234   237     1 
  237   238     1 
  237   246     1 
  238   239     1 
  238   240     1 
  240   241     1 
  240   242     1 
  242   243     1 
  242   244     1 
  244   245     1 
  244   246     1 
  246   247     1 
  248   249     1 
  248   250     1 
  248   251     1 
  251   252     1 
  251   253     1 
  251   254     1 
  254   255     1 
  254   256     1 
  258   259     1 
  258   260     1 
  259   265     1 
  260   261     1 
  260   262     1 
  262   263     1 
  262   267     1 
  263   264     1 
  263   265     1 
  265   266     1 
  267   268     1 
  267   269     1 
  270   271     1 
  270   272     1 
  270   273     1 
  273   274     1 
  273   282     1 
  274   275     1 
  274   276     1 
  276   277     1 
  276   278     1 
  278   279     1 
  278   280     1 
  280   281     1 
  280   282     1 
  282   283     1 
  284   288     1 
  284   289     1 
  284   301     1 
  285   288     1 
  285   290     1 
  285   315     1 
  286   324     1 
  286   326     1 
  286   337     1 
  287   321     1 
  287   324     1 
  287   325     1 
  289   290     1 
  289   291     1 
  290   296     1 
  291   292     1 
  291   293     1 
  293   294     1 
  293   295     1 
  295   296     1 
  295   298     1 
  296   297     1 
  298   299     1 
  298   300     1 
  301   302     1 
  301   303     1 
  301   304     1 
  304   305     1 
  304   313     1 
  305   306     1 
  305   307     1 
  307   308     1 
  307   309     1 
  309   310     1 
  309   311     1 
  311   312     1 
  311   313     1 
  313   314     1 
  315   316     1 
  315   317     1 
  315   318     1 
  318   319     1 
  318   320     1 
  318   321     1 
  321   322     1 
  321   323     1 
  325   326     1 
  325   327     1 
  326   332     1 
  327   328     1 
  327   329     1 
  329   330     1 
  329   334     1 
  330   331     1 
  330   332     1 
  332   333     1 
  334   335     1 
  334   336     1 
  337   338     1 
  337   339     1 
  337   340     1 
  340   341     1 
  340   349     1 
  341   342     1 
  341   343     1 
  343   344     1 
  343   345     1 
  345   346     1 
  345   347     1 
  347   348     1 
  347   349     1 
  349   350     1 

[ pairs ]
;  ai    aj funct            c0            c1            c2            c3
    2     8     1 
    2    10     1 
    2    20     1 
    2    85     1 
    2    86     1 
    2    87     1 
    3     6     1 
    3     9     1 
    3    14     1 
    3    21     1 
    3    22     1 
    3    33     1 
    3    47     1 
    3    83     1 
    3    84     1 
    3    85     1 
    3    86     1 
    4    13     1 
    4    16     1 
    4    17     1 
    4    83     1 
    4    84     1 
    4   120     1 
    4   124     1 
    4   125     1 
    4   136     1 
    5     9     1 
    5    13     1 
    5    14     1 
    5    16     1 
    5    17     1 
    5    85     1 
    5    86     1 
    5    88     1 
    5    89     1 
    5   100     1 
    5   114     1 
    6     8     1 
    6    87     1 
    6   123     1 
    7    11     1 
    7    13     1 
    7    16     1 
    7    17     1 
    7    85     1 
    7    86     1 
    7    87     1 
    8    16     1 
    8    17     1 
    8    83     1 
    8    84     1 
    8   123     1 
    9   123     1 
   10    11     1 
   10    12     1 
   10    16     1 
   10    17     1 
   10    87     1 
   10   123     1 
   11    14     1 
   11    20     1 
   11    83     1 
   11    84     1 
   11   123     1 
   12    20     1 
   12    83     1 
   12    84     1 
   12    85     1 
   12    86     1 
   13    14     1 
   14   123     1 
   16    24     1 
   16    25     1 
   16    28     1 
   16    37     1 
   16    45     1 
   16    47     1 
   17    23     1 
   17    27     1 
   17    29     1 
   17    33     1 
   17    51     1 
   17    52     1 
   17    53     1 
   18    53     1 
   18    59     1 
   18    62     1 
   18    65     1 
   18    73     1 
   18    81     1 
   19    47     1 
   19    51     1 
   19    52     1 
   19    60     1 
   19    61     1 
   19    64     1 
   19    69     1 
   20    23     1 
   20    28     1 
   20    34     1 
   20    35     1 
   20    36     1 
   20    48     1 
   20    49     1 
   20    50     1 
   20    87     1 
   20   123     1 
   21    26     1 
   21    27     1 
   21    29     1 
   21    34     1 
   21    35     1 
   21    36     1 
   21    47     1 
   22    24     1 
   22    25     1 
   22    30     1 
   22    33     1 
   22    48     1 
   22    49     1 
   22    50     1 
   23    28     1 
   23    30     1 
   23    33     1 
   24    26     1 
   24    27     1 
   25    29     1 
   25    31     1 
   25    32     1 
   26    28     1 
   26    30     1 
   28    31     1 
   28    32     1 
   28    47     1 
   29    30     1 
   33    38     1 
   33    39     1 
   33    43     1 
   33    46     1 
   34    37     1 
   34    45     1 
   35    37     1 
   35    45     1 
   36    40     1 
   36    41     1 
   36    44     1 
   37    42     1 
   37    43     1 
   37    46     1 
   38    40     1 
   38    41     1 
   38    45     1 
   39    44     1 
   39    45     1 
   40    42     1 
   40    43     1 
   41    46     1 
   42    44     1 
   42    45     1 
   44    46     1 
   47    54     1 
   47    55     1 
   48    51     1 
   48    52     1 
   48    53     1 
   49    51     1 
   49    52     1 
   49    53     1 
   50    56     1 
   50    57     1 
   51    54     1 
   51    55     1 
   52    54     1 
   52    55     1 
   53    58     1 
   53    59     1 
   54    56     1 
   54    57     1 
   55    56     1 
   55    57     1 
   56    59     1 
   56    64     1 
   56    70     1 
   56    71     1 
   56    72     1 
   57    62     1 
   57    65     1 
   57    66     1 
   57    69     1 
   58    60     1 
   58    61     1 
   58    63     1 
   58    70     1 
   58    71     1 
   58    72     1 
   59    63     1 
   59    64     1 
   59    67     1 
   59    68     1 
   60    62     1 
   60    66     1 
   61    65     1 
   62    67     1 
   62    68     1 
   63    65     1 
   63    66     1 
   64    66     1 
   64    69     1 
   69    74     1 
   69    75     1 
   69    79     1 
   69    82     1 
   70    73     1 
   70    81     1 
   71    73     1 
   71    81     1 
   72    76     1 
   72    77     1 
   72    80     1 
   73    78     1 
   73    79     1 
   73    82     1 
   74    76     1 
   74    77     1 
   74    81     1 
   75    80     1 
   75    81     1 
   76    78     1 
   76    79     1 
   77    82     1 
   78    80     1 
   78    81     1 
   80    82     1 
   83    91     1 
   83    92     1 
   83    95     1 
   83   104     1 
   83   112     1 
   83   114     1 
   84    90     1 
   84    94     1 
   84    96     1 
   84   100     1 
   84   118     1 
   84   119     1 
   84   120     1 
   85   120     1 
   85   126     1 
   85   129     1 
   85   132     1 
   85   140     1 
   85   148     1 
   86   114     1 
   86   118     1 
   86   119     1 
   86   127     1 
   86   128     1 
   86   131     1 
   86   136     1 
   87    90     1 
   87    95     1 
   87   101     1 
   87   102     1 
   87   103     1 
   87   115     1 
   87   116     1 
   87   117     1 
   87   123     1 
   88    93     1 
   88    94     1 
   88    96     1 
   88   101     1 
   88   102     1 
   88   103     1 
   88   114     1 
   89    91     1 
   89    92     1 
   89    97     1 
   89   100     1 
   89   115     1 
   89   116     1 
   89   117     1 
   90    95     1 
   90    97     1 
   90   100     1 
   91    93     1 
   91    94     1 
   92    96     1 
   92    98     1 
   92    99     1 
   93    95     1 
   93    97     1 
   95    98     1 
   95    99     1 
   95   114     1 
   96    97     1 
  100   105     1 
  100   106     1 
  100   110     1 
  100   113     1 
  101   104     1 
  101   112     1 
  102   104     1 
  102   112     1 
  103   107     1 
  103   108     1 
  103   111     1 
  104   109     1 
  104   110     1 
  104   113     1 
  105   107     1 
  105   108     1 
  105   112     1 
  106   111     1 
  106   112     1 
  107   109     1 
  107   110     1 
  108   113     1 
  109   111     1 
  109   112     1 
  111   113     1 
  114   121     1 
  114   122     1 
  115   118     1 
  115   119     1 
  115   120     1 
  116   118     1 
  116   119     1 
  116   120     1 
  117   123     1 
  117   124     1 
  118   121     1 
  118   122     1 
  119   121     1 
  119   122     1 
  120   125     1 
  120   126     1 
  121   123     1 
  121   124     1 
  122   123     1 
  122   124     1 
  123   126     1 
  123   131     1 
  123   137     1 
  123   138     1 
  123   139     1 
  124   129     1 
  124   132     1 
  124   133     1 
  124   136     1 
  125   127     1 
  125   128     1 
  125   130     1 
  125   137     1 
  125   138     1 
  125   139     1 
  126   130     1 
  126   131     1 
  126   134     1 
  126   135     1 
  127   129     1 
  127   133     1 
  128   132     1 
  129   134     1 
  129   135     1 
  130   132     1 
  130   133     1 
  131   133     1 
  131   136     1 
  136   141     1 
  136   142     1 
  136   146     1 
  136   149     1 
  137   140     1 
  137   148     1 
  138   140     1 
  138   148     1 
  139   143     1 
  139   144     1 
  139   147     1 
  140   145     1 
  140   146     1 
  140   149     1 
  141   143     1 
  141   144     1 
  141   148     1 
  142   147     1 
  142   148     1 
  143   145     1 
  143   146     1 
  144   149     1 
  145   147     1 
  145   148     1 
  147   149     1 
  150   158     1 
  150   159     1 
  150   162     1 
  150   171     1 
  150   179     1 
  150   181     1 
  151   157     1 
  151   161     1 
  151   163     1 
  151   167     1 
  151   185     1 
  151   186     1 
  151   187     1 
  152   187     1 
  152   193     1 
  152   196     1 
  152   199     1 
  152   207     1 
  152   215     1 
  153   181     1 
  153   185     1 
  153   186     1 
  153   194     1 
  153   195     1 
  153   198     1 
  153   203     1 
  154   157     1 
  154   162     1 
  154   168     1 
  154   169     1 
  154   170     1 
  154   182     1 
  154   183     1 
  154   184     1 
  155   160     1 
  155   161     1 
  155   163     1 
  155   168     1 
  155   169     1 
  155   170     1 
  155   181     1 
  156   158     1 
  156   159     1 
  156   164     1 
  156   167     1 
  156   182     1 
  156   183     1 
  156   184     1 
  157   162     1 
  157   164     1 
  157   167     1 
  158   160     1 
  158   161     1 
  159   163     1 
  159   165     1 
  159   166     1 
  160   162     1 
  160   164     1 
  162   165     1 
  162   166     1 
  162   181     1 
  163   164     1 
  167   172     1 
  167   173     1 
  167   177     1 
  167   180     1 
  168   171     1 
  168   179     1 
  169   171     1 
  169   179     1 
  170   174     1 
  170   175     1 
  170   178     1 
  171   176     1 
  171   177     1 
  171   180     1 
  172   174     1 
  172   175     1 
  172   179     1 
  173   178     1 
  173   179     1 
  174   176     1 
  174   177     1 
  175   180     1 
  176   178     1 
  176   179     1 
  178   180     1 
  181   188     1 
  181   189     1 
  182   185     1 
  182   186     1 
  182   187     1 
  183   185     1 
  183   186     1 
  183   187     1 
  184   190     1 
  184   191     1 
  185   188     1 
  185   189     1 
  186   188     1 
  186   189     1 
  187   192     1 
  187   193     1 
  188   190     1 
  188   191     1 
  189   190     1 
  189   191     1 
  190   193     1 
  190   198     1 
  190   204     1 
  190   205     1 
  190   206     1 
  191   196     1 
  191   199     1 
  191   200     1 
  191   203     1 
  192   194     1 
  192   195     1 
  192   197     1 
  192   204     1 
  192   205     1 
  192   206     1 
  193   197     1 
  193   198     1 
  193   201     1 
  193   202     1 
  194   196     1 
  194   200     1 
  195   199     1 
  196   201     1 
  196   202     1 
  197   199     1 
  197   200     1 
  198   200     1 
  198   203     1 
  203   208     1 
  203   209     1 
  203   213     1 
  203   216     1 
  204   207     1 
  204   215     1 
  205   207     1 
  205   215     1 
  206   210     1 
  206   211     1 
  206   214     1 
  207   212     1 
  207   213     1 
  207   216     1 
  208   210     1 
  208   211     1 
  208   215     1 
  209   214     1 
  209   215     1 
  210   212     1 
  210   213     1 
  211   216     1 
  212   214     1 
  212   215     1 
  214   216     1 
  217   225     1 
  217   226     1 
  217   229     1 
  217   238     1 
  217   246     1 
  217   248     1 
  218   224     1 
  218   228     1 
  218   230     1 
  218   234     1 
  218   252     1 
  218   253     1 
  218   254     1 
  219   254     1 
  219   260     1 
  219   263     1 
  219   266     1 
  219   274     1 
  219   282     1 
  220   248     1 
  220   252     1 
  220   253     1 
  220   261     1 
  220   262     1 
  220   265     1 
  220   270     1 
  221   224     1 
  221   229     1 
  221   235     1 
  221   236     1 
  221   237     1 
  221   249     1 
  221   250     1 
  221   251     1 
  222   227     1 
  222   228     1 
  222   230     1 
  222   235     1 
  222   236     1 
  222   237     1 
  222   248     1 
  223   225     1 
  223   226     1 
  223   231     1 
  223   234     1 
  223   249     1 
  223   250     1 
  223   251     1 
  224   229     1 
  224   231     1 
  224   234     1 
  225   227     1 
  225   228     1 
  226   230     1 
  226   232     1 
  226   233     1 
  227   229     1 
  227   231     1 
  229   232     1 
  229   233     1 
  229   248     1 
  230   231     1 
  234   239     1 
  234   240     1 
  234   244     1 
  234   247     1 
  235   238     1 
  235   246     1 
  236   238     1 
  236   246     1 
  237   241     1 
  237   242     1 
  237   245     1 
  238   243     1 
  238   244     1 
  238   247     1 
  239   241     1 
  239   242     1 
  239   246     1 
  240   245     1 
  240   246     1 
  241   243     1 
  241   244     1 
  242   247     1 
  243   245     1 
  243   246     1 
  245   247     1 
  248   255     1 
  248   256     1 
  249   252     1 
  249   253     1 
  249   254     1 
  250   252     1 
  250   253     1 
  250   254     1 
  251   257     1 
  251   258     1 
  252   255     1 
  252   256     1 
  253   255     1 
  253   256     1 
  254   259     1 
  254   260     1 
  255   257     1 
  255   258     1 
  256   257     1 
  256   258     1 
  257   260     1 
  257   265     1 
  257   271     1 
  257   272     1 
  257   273     1 
  258   263     1 
  258   266     1 
  258   267     1 
  258   270     1 
  259   261     1 
  259   262     1 
  259   264     1 
  259   271     1 
  259   272     1 
  259   273     1 
  260   264     1 
  260   265     1 
  260   268     1 
  260   269     1 
  261   263     1 
  261   267     1 
  262   266     1 
  263   268     1 
  263   269     1 
  264   266     1 
  264   267     1 
  265   267     1 
  265   270     1 
  270   275     1 
  270   276     1 
  270   280     1 
  270   283     1 
  271   274     1 
  271   282     1 
  272   274     1 
  272   282     1 
  273   277     1 
  273   278     1 
  273   281     1 
  274   279     1 
  274   280     1 
  274   283     1 
  275   277     1 
  275   278     1 
  275   282     1 
  276   281     1 
  276   282     1 
  277   279     1 
  277   280     1 
  278   283     1 
  279   281     1 
  279   282     1 
  281   283     1 
  284   292     1 
  284   293     1 
  284   296     1 
  284   305     1 
  284   313     1 
  284   315     1 
  285   291     1 
  285   295     1 
  285   297     1 
  285   301     1 
  285   319     1 
  285   320     1 
  285   321     1 
  286   321     1 
  286   327     1 
  286   330     1 
  286   333     1 
  286   341     1 
  286   349     1 
  287   315     1 
  287   319     1 
  287   320     1 
  287   328     1 
  287   329     1 
  287   332     1 
  287   337     1 
  288   291     1 
  288   296     1 
  288   302     1 
  288   303     1 
  288   304     1 
  288   316     1 
  288   317     1 
  288   318     1 
  289   294     1 
  289   295     1 
  289   297     1 
  289   302     1 
  289   303     1 
  289   304     1 
  289   315     1 
  290   292     1 
  290   293     1 
  290   298     1 
  290   301     1 
  290   316     1 
  290   317     1 
  290   318     1 
  291   296     1 
  291   298     1 
  291   301     1 
  292   294     1 
  292   295     1 
  293   297     1 
  293   299     1 
  293   300     1 
  294   296     1 
  294   298     1 
  296   299     1 
  296   300     1 
  296   315     1 
  297   298     1 
  301   306     1 
  301   307     1 
  301   311     1 
  301   314     1 
  302   305     1 
  302   313     1 
  303   305     1 
  303   313     1 
  304   308     1 
  304   309     1 
  304   312     1 
  305   310     1 
  305   311     1 
  305   314     1 
  306   308     1 
  306   309     1 
  306   313     1 
  307   312     1 
  307   313     1 
  308   310     1 
  308   311     1 
  309   314     1 
  310   312     1 
  310   313     1 
  312   314     1 
  315   322     1 
  315   323     1 
  316   319     1 
  316   320     1 
  316   321     1 
  317   319     1 
  317   320     1 
  317   321     1 
  318   324     1 
  318   325     1 
  319   322     1 
  319   323     1 
  320   322     1 
  320   323     1 
  321   326     1 
  321   327     1 
  322   324     1 
  322   325     1 
  323   324     1 
  323   325     1 
  324   327     1 
  324   332     1 
  324   338     1 
  324   339     1 
  324   340     1 
  325   330     1 
  325   333     1 
  325   334     1 
  325   337     1 
  326   328     1 
  326   329     1 
  326   331     1 
  326   338     1 
  326   339     1 
  326   340     1 
  327   331     1 
  327   332     1 
  327   335     1 
  327   336     1 
  328   330     1 
  328   334     1 
  329   333     1 
  330   335     1 
  330   336     1 
  331   333     1 
  331   334     1 
  332   334     1 
  332   337     1 
  337   342     1 
  337   343     1 
  337   347     1 
  337   350     1 
  338   341     1 
  338   349     1 
  339   341     1 
  339   349     1 
  340   344     1 
  340   345     1 
  340   348     1 
  341   346     1 
  341   347     1 
  341   350     1 
  342   344     1 
  342   345     1 
  342   349     1 
  343   348     1 
  343   349     1 
  344   346     1 
  344   347     1 
  345   350     1 
  346   348     1 
  346   349     1 
  348   350     1 

[ angles ]
;  ai    aj    ak funct            c0            c1            c2            c3 
    4     2    14     1 
    6     2    14     1 
    7     2    14     1 
    9     2    14     1 
   12     2    14     1 
    4     3    20     1 
    5     3    20     1 
    7     3    20     1 
    8     3    20     1 
   10     3    20     1 
    2     4   123     1 
    3     4   123     1 
    5     4   123     1 
    7     4   123     1 
   12     4   123     1 
    3     5    87     1 
    4     5    87     1 
    8     5    87     1 
   11     5    87     1 
   12     5    87     1 
    2     6   190     1 
    9     6   190     1 
   11     6   190     1 
   12     6   190     1 
   13     6   190     1     
    2     7    56     1 
    3     7    56     1 
    4     7    56     1 
    9     7    56     1 
   10     7    56     1    
    3     8    15     1 
    5     8    15     1 
   10     8    15     1 
   11     8    15     1 
   13     8    15     1     
    2     9   257     1 
    6     9   257     1 
    7     9   257     1 
   10     9   257     1 
   13     9   257     1       
    3    10   221     1 
    7    10   221     1 
    8    10   221     1 
    9    10   221     1 
   13    10   221     1 
    5    11   288     1 
    6    11   288     1 
    8    11   288     1 
   12    11   288     1 
   13    11   288     1 
    2    12   324     1 
    4    12   324     1 
    5    12   324     1 
    6    12   324     1 
   11    12   324     1 
    6    13   154     1 
    8    13   154     1 
    9    13   154     1 
   10    13   154     1 
   11    13   154     1   
   20    16    21     1 
   20    16    33     1 
   21    16    33     1 
   20    17    22     1 
   20    17    47     1 
   22    17    47     1 
   56    18    58     1 
   56    18    69     1 
   58    18    69     1 
   53    19    56     1 
   53    19    57     1 
   56    19    57     1 
    3    20    16     1 
    3    20    17     1 
   16    20    17     1 
   16    21    22     1 
   16    21    23     1 
   22    21    23     1 
   17    22    21     1 
   17    22    28     1 
   21    22    28     1 
   21    23    24     1 
   21    23    25     1 
   24    23    25     1 
   23    25    26     1 
   23    25    27     1 
   26    25    27     1 
   25    27    28     1 
   25    27    30     1 
   28    27    30     1 
   22    28    27     1 
   22    28    29     1 
   27    28    29     1 
   27    30    31     1    1.1912e+02    6.0819e+02 ;     C6 - C8     - OA1 
   27    30    32     1    1.1912e+02    6.0819e+02 ;     C6 - C8     - OA2 
   31    30    32     1 
   16    33    34     1 
   16    33    35     1 
   16    33    36     1 
   34    33    35     1 
   34    33    36     1 
   35    33    36     1 
   33    36    37     1 
   33    36    45     1 
   37    36    45     1 
   36    37    38     1 
   36    37    39     1 
   38    37    39     1 
   37    39    40     1 
   37    39    41     1 
   40    39    41     1 
   39    41    42     1 
   39    41    43     1 
   42    41    43     1 
   41    43    44     1 
   41    43    45     1 
   44    43    45     1 
   36    45    43     1 
   36    45    46     1 
   43    45    46     1 
   17    47    48     1 
   17    47    49     1 
   17    47    50     1 
   48    47    49     1 
   48    47    50     1 
   49    47    50     1 
   47    50    51     1 
   47    50    52     1 
   47    50    53     1 
   51    50    52     1 
   51    50    53     1 
   52    50    53     1 
   19    53    50     1 
   19    53    54     1 
   19    53    55     1 
   50    53    54     1 
   50    53    55     1 
   54    53    55     1 
   18    56    19     1 
   19    57    58     1 
   19    57    59     1 
   58    57    59     1 
   18    58    57     1 
   18    58    64     1 
   57    58    64     1 
   57    59    60     1 
   57    59    61     1 
   60    59    61     1 
   59    61    62     1 
   59    61    66     1 
   62    61    66     1 
   61    62    63     1 
   61    62    64     1 
   63    62    64     1 
   58    64    62     1 
   58    64    65     1 
   62    64    65     1 
   61    66    67     1    1.1912e+02    6.0819e+02 ;    C18 - C21    - OB1 
   61    66    68     1    1.1912e+02    6.0819e+02 ;    C18 - C21    - OB2 
   67    66    68     1 
   18    69    70     1 
   18    69    71     1 
   18    69    72     1 
   70    69    71     1 
   70    69    72     1 
   71    69    72     1 
   69    72    73     1 
   69    72    81     1 
   73    72    81     1 
   72    73    74     1 
   72    73    75     1 
   74    73    75     1 
   73    75    76     1 
   73    75    77     1 
   76    75    77     1 
   75    77    78     1 
   75    77    79     1 
   78    77    79     1 
   77    79    80     1 
   77    79    81     1 
   80    79    81     1 
   72    81    79     1 
   72    81    82     1 
   79    81    82     1 
   87    83    88     1 
   87    83   100     1 
   88    83   100     1 
   87    84    89     1 
   87    84   114     1 
   89    84   114     1 
  123    85   125     1 
  123    85   136     1 
  125    85   136     1 
  120    86   123     1 
  120    86   124     1 
  123    86   124     1 
    5    87    83     1 
    5    87    84     1 
   83    87    84     1 
   83    88    89     1 
   83    88    90     1 
   89    88    90     1 
   84    89    88     1 
   84    89    95     1 
   88    89    95     1 
   88    90    91     1 
   88    90    92     1 
   91    90    92     1 
   90    92    93     1 
   90    92    94     1 
   93    92    94     1 
   92    94    95     1 
   92    94    97     1 
   95    94    97     1 
   89    95    94     1 
   89    95    96     1 
   94    95    96     1 
   94    97    98     1    1.1912e+02    6.0819e+02 ;     C6 - C8     - OA1 
   94    97    99     1    1.1912e+02    6.0819e+02 ;     C6 - C8     - OA2 
   98    97    99     1  
   83   100   101     1  
   83   100   102     1  
   83   100   103     1  
  101   100   102     1  
  101   100   103     1  
  102   100   103     1  
  100   103   104     1  
  100   103   112     1  
  104   103   112     1  
  103   104   105     1  
  103   104   106     1  
  105   104   106     1  
  104   106   107     1  
  104   106   108     1  
  107   106   108     1  
  106   108   109     1  
  106   108   110     1  
  109   108   110     1  
  108   110   111     1  
  108   110   112     1  
  111   110   112     1  
  103   112   110     1  
  103   112   113     1  
  110   112   113     1  
   84   114   115     1  
   84   114   116     1  
   84   114   117     1  
  115   114   116     1  
  115   114   117     1  
  116   114   117     1  
  114   117   118     1  
  114   117   119     1  
  114   117   120     1  
  118   117   119     1  
  118   117   120     1  
  119   117   120     1  
   86   120   117     1  
   86   120   121     1  
   86   120   122     1  
  117   120   121     1  
  117   120   122     1  
  121   120   122     1  
    4   123    85     1  
    4   123    86     1  
   85   123    86     1  
   86   124   125     1  
   86   124   126     1  
  125   124   126     1  
   85   125   124     1  
   85   125   131     1  
  124   125   131     1  
  124   126   127     1  
  124   126   128     1  
  127   126   128     1  
  126   128   129     1  
  126   128   133     1  
  129   128   133     1  
  128   129   130     1  
  128   129   131     1  
  130   129   131     1  
  125   131   129     1  
  125   131   132     1  
  129   131   132     1  
  128   133   134     1    1.1912e+02    6.0819e+02 ;    C18 - C21    - OB1  
  128   133   135     1    1.1912e+02    6.0819e+02 ;    C18 - C21    - OB2  
  134   133   135     1 
   85   136   137     1 
   85   136   138     1 
   85   136   139     1 
  137   136   138     1 
  137   136   139     1 
  138   136   139     1 
  136   139   140     1 
  136   139   148     1 
  140   139   148     1 
  139   140   141     1 
  139   140   142     1 
  141   140   142     1 
  140   142   143     1 
  140   142   144     1 
  143   142   144     1 
  142   144   145     1 
  142   144   146     1 
  145   144   146     1 
  144   146   147     1 
  144   146   148     1 
  147   146   148     1 
  139   148   146     1 
  139   148   149     1 
  146   148   149     1 
  154   150   155     1 
  154   150   167     1 
  155   150   167     1 
  154   151   156     1 
  154   151   181     1 
  156   151   181     1 
  190   152   192     1 
  190   152   203     1 
  192   152   203     1 
  187   153   190     1 
  187   153   191     1 
  190   153   191     1 
  150   154   151     1 
  150   155   156     1 
  150   155   157     1 
  156   155   157     1 
  151   156   155     1 
  151   156   162     1 
  155   156   162     1 
  155   157   158     1 
  155   157   159     1 
  158   157   159     1 
  157   159   160     1 
  157   159   161     1 
  160   159   161     1 
  159   161   162     1 
  159   161   164     1 
  162   161   164     1 
  156   162   161     1 
  156   162   163     1 
  161   162   163     1 
  161   164   165     1    1.1912e+02    6.0819e+02 ;     C6 - C8     - OA1  
  161   164   166     1    1.1912e+02    6.0819e+02 ;     C6 - C8     - OA2  
  165   164   166     1   
  150   167   168     1   
  150   167   169     1   
  150   167   170     1   
  168   167   169     1   
  168   167   170     1   
  169   167   170     1   
  167   170   171     1   
  167   170   179     1   
  171   170   179     1   
  170   171   172     1   
  170   171   173     1   
  172   171   173     1   
  171   173   174     1   
  171   173   175     1   
  174   173   175     1   
  173   175   176     1   
  173   175   177     1   
  176   175   177     1   
  175   177   178     1   
  175   177   179     1   
  178   177   179     1   
  170   179   177     1   
  170   179   180     1   
  177   179   180     1   
  151   181   182     1   
  151   181   183     1   
  151   181   184     1   
  182   181   183     1   
  182   181   184     1   
  183   181   184     1   
  181   184   185     1   
  181   184   186     1   
  181   184   187     1   
  185   184   186     1   
  185   184   187     1   
  186   184   187     1   
  153   187   184     1   
  153   187   188     1   
  153   187   189     1   
  184   187   188     1   
  184   187   189     1   
  188   187   189     1   
  152   190   153     1   
  153   191   192     1   
  153   191   193     1   
  192   191   193     1   
  152   192   191     1   
  152   192   198     1   
  191   192   198     1   
  191   193   194     1   
  191   193   195     1   
  194   193   195     1   
  193   195   196     1   
  193   195   200     1   
  196   195   200     1   
  195   196   197     1   
  195   196   198     1   
  197   196   198     1   
  192   198   196     1   
  192   198   199     1   
  196   198   199     1   
  195   200   201     1    1.1912e+02    6.0819e+02 ;    C18 - C21    - OB1   
  195   200   202     1    1.1912e+02    6.0819e+02 ;    C18 - C21    - OB2   
  201   200   202     1  
  152   203   204     1  
  152   203   205     1 
  152   203   206     1 
  204   203   205     1 
  204   203   206     1 
  205   203   206     1 
  203   206   207     1 
  203   206   215     1 
  207   206   215     1 
  206   207   208     1 
  206   207   209     1 
  208   207   209     1 
  207   209   210     1 
  207   209   211     1 
  210   209   211     1 
  209   211   212     1 
  209   211   213     1 
  212   211   213     1 
  211   213   214     1 
  211   213   215     1 
  214   213   215     1 
  206   215   213     1 
  206   215   216     1 
  213   215   216     1 
  221   217   222     1 
  221   217   234     1 
  222   217   234     1 
  221   218   223     1 
  221   218   248     1 
  223   218   248     1 
  257   219   259     1 
  257   219   270     1 
  259   219   270     1 
  254   220   257     1 
  254   220   258     1 
  257   220   258     1 
  217   221   218     1 
  217   222   223     1 
  217   222   224     1 
  223   222   224     1 
  218   223   222     1 
  218   223   229     1 
  222   223   229     1 
  222   224   225     1 
  222   224   226     1 
  225   224   226     1 
  224   226   227     1 
  224   226   228     1 
  227   226   228     1 
  226   228   229     1 
  226   228   231     1 
  229   228   231     1 
  223   229   228     1 
  223   229   230     1 
  228   229   230     1 
  228   231   232     1    1.1912e+02    6.0819e+02 ;     C6 - C8     - OA1 
  228   231   233     1    1.1912e+02    6.0819e+02 ;     C6 - C8     - OA2 
  232   231   233     1    
  217   234   235     1    
  217   234   236     1    
  217   234   237     1    
  235   234   236     1    
  235   234   237     1    
  236   234   237     1    
  234   237   238     1    
  234   237   246     1    
  238   237   246     1    
  237   238   239     1    
  237   238   240     1    
  239   238   240     1    
  238   240   241     1    
  238   240   242     1    
  241   240   242     1    
  240   242   243     1    
  240   242   244     1    
  243   242   244     1    
  242   244   245     1    
  242   244   246     1    
  245   244   246     1    
  237   246   244     1    
  237   246   247     1    
  244   246   247     1    
  218   248   249     1    
  218   248   250     1    
  218   248   251     1    
  249   248   250     1    
  249   248   251     1    
  250   248   251     1    
  248   251   252     1    
  248   251   253     1    
  248   251   254     1    
  252   251   253     1    
  252   251   254     1    
  253   251   254     1    
  220   254   251     1    
  220   254   255     1    
  220   254   256     1    
  251   254   255     1    
  251   254   256     1    
  255   254   256     1    
  219   257   220     1    
  220   258   259     1    
  220   258   260     1    
  259   258   260     1    
  219   259   258     1    
  219   259   265     1    
  258   259   265     1    
  258   260   261     1    
  258   260   262     1    
  261   260   262     1    
  260   262   263     1    
  260   262   267     1    
  263   262   267     1    
  262   263   264     1    
  262   263   265     1    
  264   263   265     1    
  259   265   263     1    
  259   265   266     1    
  263   265   266     1    
  262   267   268     1    1.1912e+02    6.0819e+02 ;    C18 - C21    - OB1 
  262   267   269     1    1.1912e+02    6.0819e+02 ;    C18 - C21    - OB2 
  268   267   269     1 
  219   270   271     1 
  219   270   272     1 
  219   270   273     1 
  271   270   272     1 
  271   270   273     1 
  272   270   273     1 
  270   273   274     1 
  270   273   282     1 
  274   273   282     1 
  273   274   275     1 
  273   274   276     1 
  275   274   276     1 
  274   276   277     1 
  274   276   278     1 
  277   276   278     1 
  276   278   279     1 
  276   278   280     1 
  279   278   280     1 
  278   280   281     1 
  278   280   282     1 
  281   280   282     1 
  273   282   280     1 
  273   282   283     1 
  280   282   283     1 
  288   284   289     1 
  288   284   301     1 
  289   284   301     1 
  288   285   290     1 
  288   285   315     1 
  290   285   315     1 
  324   286   326     1 
  324   286   337     1 
  326   286   337     1 
  321   287   324     1 
  321   287   325     1 
  324   287   325     1 
  284   288   285     1 
  284   289   290     1 
  284   289   291     1 
  290   289   291     1 
  285   290   289     1 
  285   290   296     1 
  289   290   296     1 
  289   291   292     1 
  289   291   293     1 
  292   291   293     1 
  291   293   294     1 
  291   293   295     1 
  294   293   295     1 
  293   295   296     1 
  293   295   298     1 
  296   295   298     1 
  290   296   295     1 
  290   296   297     1 
  295   296   297     1 
  295   298   299     1    1.1912e+02    6.0819e+02 ;     C6 - C8     - OA1 
  295   298   300     1    1.1912e+02    6.0819e+02 ;     C6 - C8     - OA2 
  299   298   300     1    
  284   301   302     1    
  284   301   303     1    
  284   301   304     1    
  302   301   303     1    
  302   301   304     1    
  303   301   304     1    
  301   304   305     1    
  301   304   313     1    
  305   304   313     1    
  304   305   306     1    
  304   305   307     1    
  306   305   307     1    
  305   307   308     1    
  305   307   309     1    
  308   307   309     1    
  307   309   310     1    
  307   309   311     1    
  310   309   311     1    
  309   311   312     1    
  309   311   313     1    
  312   311   313     1    
  304   313   311     1    
  304   313   314     1    
  311   313   314     1    
  285   315   316     1    
  285   315   317     1    
  285   315   318     1    
  316   315   317     1    
  316   315   318     1    
  317   315   318     1    
  315   318   319     1    
  315   318   320     1    
  315   318   321     1    
  319   318   320     1    
  319   318   321     1    
  320   318   321     1    
  287   321   318     1    
  287   321   322     1    
  287   321   323     1    
  318   321   322     1    
  318   321   323     1    
  322   321   323     1    
  286   324   287     1    
  287   325   326     1    
  287   325   327     1    
  326   325   327     1    
  286   326   325     1    
  286   326   332     1    
  325   326   332     1    
  325   327   328     1    
  325   327   329     1    
  328   327   329     1    
  327   329   330     1    
  327   329   334     1    
  330   329   334     1    
  329   330   331     1    
  329   330   332     1    
  331   330   332     1    
  326   332   330     1    
  326   332   333     1    
  330   332   333     1    
  329   334   335     1    1.1912e+02    6.0819e+02 ;    C18 - C21    - OB1 
  329   334   336     1    1.1912e+02    6.0819e+02 ;    C18 - C21    - OB2 
  335   334   336     1 
  286   337   338     1 
  286   337   339     1 
  286   337   340     1 
  338   337   339     1 
  338   337   340     1 
  339   337   340     1 
  337   340   341     1 
  337   340   349     1 
  341   340   349     1 
  340   341   342     1 
  340   341   343     1 
  342   341   343     1 
  341   343   344     1 
  341   343   345     1 
  344   343   345     1 
  343   345   346     1 
  343   345   347     1 
  346   345   347     1 
  345   347   348     1 
  345   347   349     1 
  348   347   349     1 
  340   349   347     1 
  340   349   350     1 
  347   349   350     1 

[ dihedrals ]
;  ai    aj    ak    al funct            c0            c1            c2            c3            c4            c5
   21    16    20    17     9 
   33    16    20    17     9 
   20    16    21    22     9 
   20    16    21    23     9 
   33    16    21    22     9 
   33    16    21    23     9 
   20    16    33    34     9 
   20    16    33    35     9 
   20    16    33    36     9 
   21    16    33    34     9 
   21    16    33    35     9 
   21    16    33    36     9 
   22    17    20    16     9 
   47    17    20    16     9 
   20    17    22    21     9 
   20    17    22    28     9 
   47    17    22    21     9 
   47    17    22    28     9 
   20    17    47    48     9 
   20    17    47    49     9 
   20    17    47    50     9 
   22    17    47    48     9 
   22    17    47    49     9 
   22    17    47    50     9 
   58    18    56    19     9 
   69    18    56    19     9 
   56    18    58    57     9 
   56    18    58    64     9 
   69    18    58    57     9 
   69    18    58    64     9 
   56    18    69    70     9 
   56    18    69    71     9 
   56    18    69    72     9 
   58    18    69    70     9 
   58    18    69    71     9 
   58    18    69    72     9 
   56    19    53    50     9 
   56    19    53    54     9 
   56    19    53    55     9 
   57    19    53    50     9 
   57    19    53    54     9 
   57    19    53    55     9 
   53    19    56    18     9 
   57    19    56    18     9 
   53    19    57    58     9 
   53    19    57    59     9 
   56    19    57    58     9 
   56    19    57    59     9 
   16    21    22    17     9 
   16    21    22    28     9 
   23    21    22    17     9 
   23    21    22    28     9 
   16    21    23    24     9 
   16    21    23    25     9 
   22    21    23    24     9 
   22    21    23    25     9 
   17    22    28    27     9 
   17    22    28    29     9 
   21    22    28    27     9 
   21    22    28    29     9 
   21    23    25    26     9 
   21    23    25    27     9 
   24    23    25    26     9 
   24    23    25    27     9 
   23    25    27    28     9 
   23    25    27    30     9 
   26    25    27    28     9 
   26    25    27    30     9 
   25    27    28    22     9 
   25    27    28    29     9 
   30    27    28    22     9 
   30    27    28    29     9 
   25    27    30    31     9 
   25    27    30    32     9 
   28    27    30    31     9 
   28    27    30    32     9 
   16    33    36    37     9 
   16    33    36    45     9 
   34    33    36    37     9 
   34    33    36    45     9 
   35    33    36    37     9 
   35    33    36    45     9 
   33    36    37    38     9 
   33    36    37    39     9 
   45    36    37    38     9 
   45    36    37    39     9 
   33    36    45    43     9 
   33    36    45    46     9 
   37    36    45    43     9 
   37    36    45    46     9 
   36    37    39    40     9 
   36    37    39    41     9 
   38    37    39    40     9 
   38    37    39    41     9 
   37    39    41    42     9 
   37    39    41    43     9 
   40    39    41    42     9 
   40    39    41    43     9 
   39    41    43    44     9 
   39    41    43    45     9 
   42    41    43    44     9 
   42    41    43    45     9 
   41    43    45    36     9 
   41    43    45    46     9 
   44    43    45    36     9 
   44    43    45    46     9 
   17    47    50    51     9 
   17    47    50    52     9 
   17    47    50    53     9 
   48    47    50    51     9 
   48    47    50    52     9 
   48    47    50    53     9 
   49    47    50    51     9 
   49    47    50    52     9 
   49    47    50    53     9 
   47    50    53    19     9 
   47    50    53    54     9 
   47    50    53    55     9 
   51    50    53    19     9 
   51    50    53    54     9 
   51    50    53    55     9 
   52    50    53    19     9 
   52    50    53    54     9 
   52    50    53    55     9 
   19    57    58    18     9 
   19    57    58    64     9 
   59    57    58    18     9 
   59    57    58    64     9 
   19    57    59    60     9 
   19    57    59    61     9 
   58    57    59    60     9 
   58    57    59    61     9 
   18    58    64    62     9 
   18    58    64    65     9 
   57    58    64    62     9 
   57    58    64    65     9 
   57    59    61    62     9 
   57    59    61    66     9 
   60    59    61    62     9 
   60    59    61    66     9 
   59    61    62    63     9 
   59    61    62    64     9 
   66    61    62    63     9 
   66    61    62    64     9 
   59    61    66    67     9 
   59    61    66    68     9 
   62    61    66    67     9 
   62    61    66    68     9 
   61    62    64    58     9 
   61    62    64    65     9 
   63    62    64    58     9 
   63    62    64    65     9 
   18    69    72    73     9 
   18    69    72    81     9 
   70    69    72    73     9 
   70    69    72    81     9 
   71    69    72    73     9 
   71    69    72    81     9 
   69    72    73    74     9 
   69    72    73    75     9 
   81    72    73    74     9 
   81    72    73    75     9 
   69    72    81    79     9 
   69    72    81    82     9 
   73    72    81    79     9 
   73    72    81    82     9 
   72    73    75    76     9 
   72    73    75    77     9 
   74    73    75    76     9 
   74    73    75    77     9 
   73    75    77    78     9 
   73    75    77    79     9 
   76    75    77    78     9 
   76    75    77    79     9 
   75    77    79    80     9 
   75    77    79    81     9 
   78    77    79    80     9 
   78    77    79    81     9 
   77    79    81    72     9 
   77    79    81    82     9 
   80    79    81    72     9 
   80    79    81    82     9 
   88    83    87    84     9 
  100    83    87    84     9 
   87    83    88    89     9 
   87    83    88    90     9 
  100    83    88    89     9 
  100    83    88    90     9 
   87    83   100   101     9 
   87    83   100   102     9 
   87    83   100   103     9 
   88    83   100   101     9 
   88    83   100   102     9 
   88    83   100   103     9 
   89    84    87    83     9 
  114    84    87    83     9 
   87    84    89    88     9 
   87    84    89    95     9 
  114    84    89    88     9 
  114    84    89    95     9 
   87    84   114   115     9 
   87    84   114   116     9 
   87    84   114   117     9 
   89    84   114   115     9 
   89    84   114   116     9 
   89    84   114   117     9 
  125    85   123    86     9 
  136    85   123    86     9 
  123    85   125   124     9 
  123    85   125   131     9 
  136    85   125   124     9 
  136    85   125   131     9 
  123    85   136   137     9 
  123    85   136   138     9 
  123    85   136   139     9 
  125    85   136   137     9 
  125    85   136   138     9 
  125    85   136   139     9 
  123    86   120   117     9 
  123    86   120   121     9 
  123    86   120   122     9 
  124    86   120   117     9 
  124    86   120   121     9 
  124    86   120   122     9 
  120    86   123    85     9 
  124    86   123    85     9 
  120    86   124   125     9 
  120    86   124   126     9 
  123    86   124   125     9 
  123    86   124   126     9 
   83    88    89    84     9 
   83    88    89    95     9 
   90    88    89    84     9 
   90    88    89    95     9 
   83    88    90    91     9 
   83    88    90    92     9 
   89    88    90    91     9 
   89    88    90    92     9 
   84    89    95    94     9 
   84    89    95    96     9 
   88    89    95    94     9 
   88    89    95    96     9 
   88    90    92    93     9 
   88    90    92    94     9 
   91    90    92    93     9 
   91    90    92    94     9 
   90    92    94    95     9 
   90    92    94    97     9 
   93    92    94    95     9 
   93    92    94    97     9 
   92    94    95    89     9 
   92    94    95    96     9 
   97    94    95    89     9 
   97    94    95    96     9 
   92    94    97    98     9 
   92    94    97    99     9 
   95    94    97    98     9 
   95    94    97    99     9 
   83   100   103   104     9 
   83   100   103   112     9 
  101   100   103   104     9 
  101   100   103   112     9 
  102   100   103   104     9 
  102   100   103   112     9 
  100   103   104   105     9 
  100   103   104   106     9 
  112   103   104   105     9 
  112   103   104   106     9 
  100   103   112   110     9 
  100   103   112   113     9 
  104   103   112   110     9 
  104   103   112   113     9 
  103   104   106   107     9 
  103   104   106   108     9 
  105   104   106   107     9 
  105   104   106   108     9 
  104   106   108   109     9 
  104   106   108   110     9 
  107   106   108   109     9 
  107   106   108   110     9 
  106   108   110   111     9 
  106   108   110   112     9 
  109   108   110   111     9 
  109   108   110   112     9 
  108   110   112   103     9 
  108   110   112   113     9 
  111   110   112   103     9 
  111   110   112   113     9 
   84   114   117   118     9 
   84   114   117   119     9 
   84   114   117   120     9 
  115   114   117   118     9 
  115   114   117   119     9 
  115   114   117   120     9 
  116   114   117   118     9 
  116   114   117   119     9 
  116   114   117   120     9 
  114   117   120    86     9 
  114   117   120   121     9 
  114   117   120   122     9 
  118   117   120    86     9 
  118   117   120   121     9 
  118   117   120   122     9 
  119   117   120    86     9 
  119   117   120   121     9 
  119   117   120   122     9 
   86   124   125    85     9 
   86   124   125   131     9 
  126   124   125    85     9 
  126   124   125   131     9 
   86   124   126   127     9 
   86   124   126   128     9 
  125   124   126   127     9 
  125   124   126   128     9 
   85   125   131   129     9 
   85   125   131   132     9 
  124   125   131   129     9 
  124   125   131   132     9 
  124   126   128   129     9 
  124   126   128   133     9 
  127   126   128   129     9 
  127   126   128   133     9 
  126   128   129   130     9 
  126   128   129   131     9 
  133   128   129   130     9 
  133   128   129   131     9 
  126   128   133   134     9 
  126   128   133   135     9 
  129   128   133   134     9 
  129   128   133   135     9 
  128   129   131   125     9 
  128   129   131   132     9 
  130   129   131   125     9 
  130   129   131   132     9 
   85   136   139   140     9 
   85   136   139   148     9 
  137   136   139   140     9 
  137   136   139   148     9 
  138   136   139   140     9 
  138   136   139   148     9 
  136   139   140   141     9 
  136   139   140   142     9 
  148   139   140   141     9 
  148   139   140   142     9 
  136   139   148   146     9 
  136   139   148   149     9 
  140   139   148   146     9 
  140   139   148   149     9 
  139   140   142   143     9 
  139   140   142   144     9 
  141   140   142   143     9 
  141   140   142   144     9 
  140   142   144   145     9 
  140   142   144   146     9 
  143   142   144   145     9 
  143   142   144   146     9 
  142   144   146   147     9 
  142   144   146   148     9 
  145   144   146   147     9 
  145   144   146   148     9 
  144   146   148   139     9 
  144   146   148   149     9 
  147   146   148   139     9 
  147   146   148   149     9 
  155   150   154   151     9 
  167   150   154   151     9 
  154   150   155   156     9 
  154   150   155   157     9 
  167   150   155   156     9 
  167   150   155   157     9 
  154   150   167   168     9 
  154   150   167   169     9 
  154   150   167   170     9 
  155   150   167   168     9 
  155   150   167   169     9 
  155   150   167   170     9 
  156   151   154   150     9 
  181   151   154   150     9 
  154   151   156   155     9 
  154   151   156   162     9 
  181   151   156   155     9 
  181   151   156   162     9 
  154   151   181   182     9 
  154   151   181   183     9 
  154   151   181   184     9 
  156   151   181   182     9 
  156   151   181   183     9 
  156   151   181   184     9 
  192   152   190   153     9 
  203   152   190   153     9 
  190   152   192   191     9 
  190   152   192   198     9 
  203   152   192   191     9 
  203   152   192   198     9 
  190   152   203   204     9 
  190   152   203   205     9 
  190   152   203   206     9 
  192   152   203   204     9 
  192   152   203   205     9 
  192   152   203   206     9 
  190   153   187   184     9 
  190   153   187   188     9 
  190   153   187   189     9 
  191   153   187   184     9 
  191   153   187   188     9 
  191   153   187   189     9 
  187   153   190   152     9 
  191   153   190   152     9 
  187   153   191   192     9 
  187   153   191   193     9 
  190   153   191   192     9 
  190   153   191   193     9 
  150   155   156   151     9 
  150   155   156   162     9 
  157   155   156   151     9 
  157   155   156   162     9 
  150   155   157   158     9 
  150   155   157   159     9 
  156   155   157   158     9 
  156   155   157   159     9 
  151   156   162   161     9 
  151   156   162   163     9 
  155   156   162   161     9 
  155   156   162   163     9 
  155   157   159   160     9 
  155   157   159   161     9 
  158   157   159   160     9 
  158   157   159   161     9 
  157   159   161   162     9 
  157   159   161   164     9 
  160   159   161   162     9 
  160   159   161   164     9 
  159   161   162   156     9 
  159   161   162   163     9 
  164   161   162   156     9 
  164   161   162   163     9 
  159   161   164   165     9 
  159   161   164   166     9 
  162   161   164   165     9 
  162   161   164   166     9 
  150   167   170   171     9 
  150   167   170   179     9 
  168   167   170   171     9 
  168   167   170   179     9 
  169   167   170   171     9 
  169   167   170   179     9 
  167   170   171   172     9 
  167   170   171   173     9 
  179   170   171   172     9 
  179   170   171   173     9 
  167   170   179   177     9 
  167   170   179   180     9 
  171   170   179   177     9 
  171   170   179   180     9 
  170   171   173   174     9 
  170   171   173   175     9 
  172   171   173   174     9 
  172   171   173   175     9 
  171   173   175   176     9 
  171   173   175   177     9 
  174   173   175   176     9 
  174   173   175   177     9 
  173   175   177   178     9 
  173   175   177   179     9 
  176   175   177   178     9 
  176   175   177   179     9 
  175   177   179   170     9 
  175   177   179   180     9 
  178   177   179   170     9 
  178   177   179   180     9 
  151   181   184   185     9 
  151   181   184   186     9 
  151   181   184   187     9 
  182   181   184   185     9 
  182   181   184   186     9 
  182   181   184   187     9 
  183   181   184   185     9 
  183   181   184   186     9 
  183   181   184   187     9 
  181   184   187   153     9 
  181   184   187   188     9 
  181   184   187   189     9 
  185   184   187   153     9 
  185   184   187   188     9 
  185   184   187   189     9 
  186   184   187   153     9 
  186   184   187   188     9 
  186   184   187   189     9 
  153   191   192   152     9 
  153   191   192   198     9 
  193   191   192   152     9 
  193   191   192   198     9 
  153   191   193   194     9 
  153   191   193   195     9 
  192   191   193   194     9 
  192   191   193   195     9 
  152   192   198   196     9 
  152   192   198   199     9 
  191   192   198   196     9 
  191   192   198   199     9 
  191   193   195   196     9 
  191   193   195   200     9 
  194   193   195   196     9 
  194   193   195   200     9 
  193   195   196   197     9 
  193   195   196   198     9 
  200   195   196   197     9 
  200   195   196   198     9 
  193   195   200   201     9 
  193   195   200   202     9 
  196   195   200   201     9 
  196   195   200   202     9 
  195   196   198   192     9 
  195   196   198   199     9 
  197   196   198   192     9 
  197   196   198   199     9 
  152   203   206   207     9 
  152   203   206   215     9 
  204   203   206   207     9 
  204   203   206   215     9 
  205   203   206   207     9 
  205   203   206   215     9 
  203   206   207   208     9 
  203   206   207   209     9 
  215   206   207   208     9 
  215   206   207   209     9 
  203   206   215   213     9 
  203   206   215   216     9 
  207   206   215   213     9 
  207   206   215   216     9 
  206   207   209   210     9 
  206   207   209   211     9 
  208   207   209   210     9 
  208   207   209   211     9 
  207   209   211   212     9 
  207   209   211   213     9 
  210   209   211   212     9 
  210   209   211   213     9 
  209   211   213   214     9 
  209   211   213   215     9 
  212   211   213   214     9 
  212   211   213   215     9 
  211   213   215   206     9 
  211   213   215   216     9 
  214   213   215   206     9 
  214   213   215   216     9 
  222   217   221   218     9 
  234   217   221   218     9 
  221   217   222   223     9 
  221   217   222   224     9 
  234   217   222   223     9 
  234   217   222   224     9 
  221   217   234   235     9 
  221   217   234   236     9 
  221   217   234   237     9 
  222   217   234   235     9 
  222   217   234   236     9 
  222   217   234   237     9 
  223   218   221   217     9 
  248   218   221   217     9 
  221   218   223   222     9 
  221   218   223   229     9 
  248   218   223   222     9 
  248   218   223   229     9 
  221   218   248   249     9 
  221   218   248   250     9 
  221   218   248   251     9 
  223   218   248   249     9 
  223   218   248   250     9 
  223   218   248   251     9 
  259   219   257   220     9 
  270   219   257   220     9 
  257   219   259   258     9 
  257   219   259   265     9 
  270   219   259   258     9 
  270   219   259   265     9 
  257   219   270   271     9 
  257   219   270   272     9 
  257   219   270   273     9 
  259   219   270   271     9 
  259   219   270   272     9 
  259   219   270   273     9 
  257   220   254   251     9 
  257   220   254   255     9 
  257   220   254   256     9 
  258   220   254   251     9 
  258   220   254   255     9 
  258   220   254   256     9 
  254   220   257   219     9 
  258   220   257   219     9 
  254   220   258   259     9 
  254   220   258   260     9 
  257   220   258   259     9 
  257   220   258   260     9 
  217   222   223   218     9 
  217   222   223   229     9 
  224   222   223   218     9 
  224   222   223   229     9 
  217   222   224   225     9 
  217   222   224   226     9 
  223   222   224   225     9 
  223   222   224   226     9 
  218   223   229   228     9 
  218   223   229   230     9 
  222   223   229   228     9 
  222   223   229   230     9 
  222   224   226   227     9 
  222   224   226   228     9 
  225   224   226   227     9 
  225   224   226   228     9 
  224   226   228   229     9 
  224   226   228   231     9 
  227   226   228   229     9 
  227   226   228   231     9 
  226   228   229   223     9 
  226   228   229   230     9 
  231   228   229   223     9 
  231   228   229   230     9 
  226   228   231   232     9 
  226   228   231   233     9 
  229   228   231   232     9 
  229   228   231   233     9 
  217   234   237   238     9 
  217   234   237   246     9 
  235   234   237   238     9 
  235   234   237   246     9 
  236   234   237   238     9 
  236   234   237   246     9 
  234   237   238   239     9 
  234   237   238   240     9 
  246   237   238   239     9 
  246   237   238   240     9 
  234   237   246   244     9 
  234   237   246   247     9 
  238   237   246   244     9 
  238   237   246   247     9 
  237   238   240   241     9 
  237   238   240   242     9 
  239   238   240   241     9 
  239   238   240   242     9 
  238   240   242   243     9 
  238   240   242   244     9 
  241   240   242   243     9 
  241   240   242   244     9 
  240   242   244   245     9 
  240   242   244   246     9 
  243   242   244   245     9 
  243   242   244   246     9 
  242   244   246   237     9 
  242   244   246   247     9 
  245   244   246   237     9 
  245   244   246   247     9 
  218   248   251   252     9 
  218   248   251   253     9 
  218   248   251   254     9 
  249   248   251   252     9 
  249   248   251   253     9 
  249   248   251   254     9 
  250   248   251   252     9 
  250   248   251   253     9 
  250   248   251   254     9 
  248   251   254   220     9 
  248   251   254   255     9 
  248   251   254   256     9 
  252   251   254   220     9 
  252   251   254   255     9 
  252   251   254   256     9 
  253   251   254   220     9 
  253   251   254   255     9 
  253   251   254   256     9 
  220   258   259   219     9 
  220   258   259   265     9 
  260   258   259   219     9 
  260   258   259   265     9 
  220   258   260   261     9 
  220   258   260   262     9 
  259   258   260   261     9 
  259   258   260   262     9 
  219   259   265   263     9 
  219   259   265   266     9 
  258   259   265   263     9 
  258   259   265   266     9 
  258   260   262   263     9 
  258   260   262   267     9 
  261   260   262   263     9 
  261   260   262   267     9 
  260   262   263   264     9 
  260   262   263   265     9 
  267   262   263   264     9 
  267   262   263   265     9 
  260   262   267   268     9 
  260   262   267   269     9 
  263   262   267   268     9 
  263   262   267   269     9 
  262   263   265   259     9 
  262   263   265   266     9 
  264   263   265   259     9 
  264   263   265   266     9 
  219   270   273   274     9 
  219   270   273   282     9 
  271   270   273   274     9 
  271   270   273   282     9 
  272   270   273   274     9 
  272   270   273   282     9 
  270   273   274   275     9 
  270   273   274   276     9 
  282   273   274   275     9 
  282   273   274   276     9 
  270   273   282   280     9 
  270   273   282   283     9 
  274   273   282   280     9 
  274   273   282   283     9 
  273   274   276   277     9 
  273   274   276   278     9 
  275   274   276   277     9 
  275   274   276   278     9 
  274   276   278   279     9 
  274   276   278   280     9 
  277   276   278   279     9 
  277   276   278   280     9 
  276   278   280   281     9 
  276   278   280   282     9 
  279   278   280   281     9 
  279   278   280   282     9 
  278   280   282   273     9 
  278   280   282   283     9 
  281   280   282   273     9 
  281   280   282   283     9 
  289   284   288   285     9 
  301   284   288   285     9 
  288   284   289   290     9 
  288   284   289   291     9 
  301   284   289   290     9 
  301   284   289   291     9 
  288   284   301   302     9 
  288   284   301   303     9 
  288   284   301   304     9 
  289   284   301   302     9 
  289   284   301   303     9 
  289   284   301   304     9 
  290   285   288   284     9 
  315   285   288   284     9 
  288   285   290   289     9 
  288   285   290   296     9 
  315   285   290   289     9 
  315   285   290   296     9 
  288   285   315   316     9 
  288   285   315   317     9 
  288   285   315   318     9 
  290   285   315   316     9 
  290   285   315   317     9 
  290   285   315   318     9 
  326   286   324   287     9 
  337   286   324   287     9 
  324   286   326   325     9 
  324   286   326   332     9 
  337   286   326   325     9 
  337   286   326   332     9 
  324   286   337   338     9 
  324   286   337   339     9 
  324   286   337   340     9 
  326   286   337   338     9 
  326   286   337   339     9 
  326   286   337   340     9 
  324   287   321   318     9 
  324   287   321   322     9 
  324   287   321   323     9 
  325   287   321   318     9 
  325   287   321   322     9 
  325   287   321   323     9 
  321   287   324   286     9 
  325   287   324   286     9 
  321   287   325   326     9 
  321   287   325   327     9 
  324   287   325   326     9 
  324   287   325   327     9 
  284   289   290   285     9 
  284   289   290   296     9 
  291   289   290   285     9 
  291   289   290   296     9 
  284   289   291   292     9 
  284   289   291   293     9 
  290   289   291   292     9 
  290   289   291   293     9 
  285   290   296   295     9 
  285   290   296   297     9 
  289   290   296   295     9 
  289   290   296   297     9 
  289   291   293   294     9 
  289   291   293   295     9 
  292   291   293   294     9 
  292   291   293   295     9 
  291   293   295   296     9 
  291   293   295   298     9 
  294   293   295   296     9 
  294   293   295   298     9 
  293   295   296   290     9 
  293   295   296   297     9 
  298   295   296   290     9 
  298   295   296   297     9 
  293   295   298   299     9 
  293   295   298   300     9 
  296   295   298   299     9 
  296   295   298   300     9 
  284   301   304   305     9 
  284   301   304   313     9 
  302   301   304   305     9 
  302   301   304   313     9 
  303   301   304   305     9 
  303   301   304   313     9 
  301   304   305   306     9 
  301   304   305   307     9 
  313   304   305   306     9 
  313   304   305   307     9 
  301   304   313   311     9 
  301   304   313   314     9 
  305   304   313   311     9 
  305   304   313   314     9 
  304   305   307   308     9 
  304   305   307   309     9 
  306   305   307   308     9 
  306   305   307   309     9 
  305   307   309   310     9 
  305   307   309   311     9 
  308   307   309   310     9 
  308   307   309   311     9 
  307   309   311   312     9 
  307   309   311   313     9 
  310   309   311   312     9 
  310   309   311   313     9 
  309   311   313   304     9 
  309   311   313   314     9 
  312   311   313   304     9 
  312   311   313   314     9 
  285   315   318   319     9 
  285   315   318   320     9 
  285   315   318   321     9 
  316   315   318   319     9 
  316   315   318   320     9 
  316   315   318   321     9 
  317   315   318   319     9 
  317   315   318   320     9 
  317   315   318   321     9 
  315   318   321   287     9 
  315   318   321   322     9 
  315   318   321   323     9 
  319   318   321   287     9 
  319   318   321   322     9 
  319   318   321   323     9 
  320   318   321   287     9 
  320   318   321   322     9 
  320   318   321   323     9 
  287   325   326   286     9 
  287   325   326   332     9 
  327   325   326   286     9 
  327   325   326   332     9 
  287   325   327   328     9 
  287   325   327   329     9 
  326   325   327   328     9 
  326   325   327   329     9 
  286   326   332   330     9 
  286   326   332   333     9 
  325   326   332   330     9 
  325   326   332   333     9 
  325   327   329   330     9 
  325   327   329   334     9 
  328   327   329   330     9 
  328   327   329   334     9 
  327   329   330   331     9 
  327   329   330   332     9 
  334   329   330   331     9 
  334   329   330   332     9 
  327   329   334   335     9 
  327   329   334   336     9 
  330   329   334   335     9 
  330   329   334   336     9 
  329   330   332   326     9 
  329   330   332   333     9 
  331   330   332   326     9 
  331   330   332   333     9 
  286   337   340   341     9 
  286   337   340   349     9 
  338   337   340   341     9 
  338   337   340   349     9 
  339   337   340   341     9 
  339   337   340   349     9 
  337   340   341   342     9 
  337   340   341   343     9 
  349   340   341   342     9 
  349   340   341   343     9 
  337   340   349   347     9 
  337   340   349   350     9 
  341   340   349   347     9 
  341   340   349   350     9 
  340   341   343   344     9 
  340   341   343   345     9 
  342   341   343   344     9 
  342   341   343   345     9 
  341   343   345   346     9 
  341   343   345   347     9 
  344   343   345   346     9 
  344   343   345   347     9 
  343   345   347   348     9 
  343   345   347   349     9 
  346   345   347   348     9 
  346   345   347   349     9 
  345   347   349   340     9 
  345   347   349   350     9 
  348   347   349   340     9 
  348   347   349   350     9 

[ dihedrals ]
;  ai    aj    ak    al funct            c0            c1            c2            c3
   16    21    23    22     4 
   17    22    28    21     4 
   18    58    64    57     4 
   19    57    59    58     4 
   21    25    23    24     4 
   21    20    16    33     4 
   22    27    28    29     4 
   22    20    17    47     4 
   23    27    25    26     4 
   27    31    30    32     4 
   28    27    25    30     4 
   33    36    45    37     4 
   36    39    37    38     4 
   36    43    45    46     4 
   37    41    39    40     4 
   39    43    41    42     4 
   41    45    43    44     4 
   53    19    56    57     4 
   57    61    59    60     4 
   58    62    64    65     4 
   58    56    18    69     4 
   61    64    62    63     4 
   61    67    66    68     4 
   62    61    59    66     4 
   69    72    81    73     4 
   72    75    73    74     4 
   72    79    81    82     4 
   73    77    75    76     4 
   75    79    77    78     4 
   77    81    79    80     4 
   83    88    90    89     4 
   84    89    95    88     4 
   85   125   131   124     4 
   86   124   126   125     4 
   88    92    90    91     4 
   88    87    83   100     4 
   89    94    95    96     4 
   89    87    84   114     4 
   90    94    92    93     4 
   94    98    97    99     4 
   95    94    92    97     4 
  100   103   112   104     4 
  103   106   104   105     4 
  103   110   112   113     4 
  104   108   106   107     4 
  106   110   108   109     4 
  108   112   110   111     4 
  120    86   123   124     4 
  124   128   126   127     4 
  125   129   131   132     4 
  125   123    85   136     4 
  128   131   129   130     4 
  128   134   133   135     4 
  129   128   126   133     4 
  136   139   148   140     4 
  139   142   140   141     4 
  139   146   148   149     4 
  140   144   142   143     4 
  142   146   144   145     4 
  144   148   146   147     4 
  150   155   157   156     4 
  151   156   162   155     4 
  152   192   198   191     4 
  153   191   193   192     4 
  155   159   157   158     4 
  155   154   150   167     4 
  156   161   162   163     4 
  156   154   151   181     4 
  157   161   159   160     4 
  161   165   164   166     4 
  162   161   159   164     4 
  167   170   179   171     4 
  170   173   171   172     4 
  170   177   179   180     4 
  171   175   173   174     4 
  173   177   175   176     4 
  175   179   177   178     4 
  187   153   190   191     4 
  191   195   193   194     4 
  192   196   198   199     4 
  192   190   152   203     4 
  195   198   196   197     4 
  195   201   200   202     4 
  196   195   193   200     4 
  203   206   215   207     4 
  206   209   207   208     4 
  206   213   215   216     4 
  207   211   209   210     4 
  209   213   211   212     4 
  211   215   213   214     4 
  217   222   224   223     4 
  218   223   229   222     4 
  219   259   265   258     4 
  220   258   260   259     4 
  222   226   224   225     4 
  222   221   217   234     4 
  223   228   229   230     4 
  223   221   218   248     4 
  224   228   226   227     4 
  228   232   231   233     4 
  229   228   226   231     4 
  234   237   246   238     4 
  237   240   238   239     4 
  237   244   246   247     4 
  238   242   240   241     4 
  240   244   242   243     4 
  242   246   244   245     4 
  254   220   257   258     4 
  258   262   260   261     4 
  259   263   265   266     4 
  259   257   219   270     4 
  262   265   263   264     4 
  262   268   267   269     4 
  263   262   260   267     4 
  270   273   282   274     4 
  273   276   274   275     4 
  273   280   282   283     4 
  274   278   276   277     4 
  276   280   278   279     4 
  278   282   280   281     4 
  284   289   291   290     4 
  285   290   296   289     4 
  286   326   332   325     4 
  287   325   327   326     4 
  289   293   291   292     4 
  289   288   284   301     4 
  290   295   296   297     4 
  290   288   285   315     4 
  291   295   293   294     4 
  295   299   298   300     4 
  296   295   293   298     4 
  301   304   313   305     4 
  304   307   305   306     4 
  304   311   313   314     4 
  305   309   307   308     4 
  307   311   309   310     4 
  309   313   311   312     4 
  321   287   324   325     4 
  325   329   327   328     4 
  326   330   332   333     4 
  326   324   286   337     4 
  329   332   330   331     4 
  329   335   334   336     4 
  330   329   327   334     4 
  337   340   349   341     4 
  340   343   341   342     4 
  340   347   349   350     4 
  341   345   343   344     4 
  343   347   345   346     4 
  345   349   347   348     4 
