# Supplementary material for: Development of an AMBER-Compatible Force Field for Gold Nanoclusters Protected by N‑Heterocyclic Carbenes
Source: J Chem Theory Comput. 2025 Sep 9;21(23):12121–32. doi: 10.1021/acs.jctc.5c00945 (PMC12874363; doi:10.1021/acs.jctc.5c00945)
Supplement: Supplementary file 2 [file ct5c00945_si_002.zip › FF_files/6-au13/Au13-biNHCCOO5Cl2.pdb]

ATOM      1  Au  CLU     1      19.012   7.536  14.832  1.00  0.00          Au
ATOM      2  AUL AUL     2      18.886   4.929  14.072  1.00  0.00          Au
ATOM      3  AUL AUL     3      17.761   9.369  13.201  1.00  0.00          Au
ATOM      4  AUL AUL     4      19.022   7.041  12.112  1.00  0.00          Au
ATOM      5  AUL AUL     5      20.634   9.161  13.310  1.00  0.00          Au
ATOM      6  AUL AUL     6      20.306   5.740  16.461  1.00  0.00          Au
ATOM      7  AUL AUL     7      16.629   6.708  13.706  1.00  0.00          Au
ATOM      8  AUL AUL     8      19.146  10.147  15.592  1.00  0.00          Au
ATOM      9  AUL AUL     9      17.429   5.877  16.364  1.00  0.00          Au
ATOM     10  AUL AUL    10      16.674   8.654  15.788  1.00  0.00          Au
ATOM     11  AUL AUL    11      21.346   8.369  16.039  1.00  0.00          Au
ATOM     12  AUL AUL    12      21.321   6.439  13.821  1.00  0.00          Au
ATOM     13  AUL AUL    13      18.866   8.061  17.548  1.00  0.00          Au
ATOM     14  CLC CLC    14      18.780   2.632  13.419  1.00  0.00          Cl
ATOM     15  CLC CLC    15      19.274  12.439  16.266  1.00  0.00          Cl
ATOM     16  N1A BCO    16      17.186  12.054  11.847  1.00  0.00           N
ATOM     17  N2A BCO    16      16.060  10.418  10.926  1.00  0.00           N
ATOM     18  N1B BCO    16      14.303   4.968  12.946  1.00  0.00           N
ATOM     19  N2B BCO    16      13.830   7.088  12.610  1.00  0.00           N
ATOM     20  C1A BCO    16      16.925  10.677  11.900  1.00  0.00           C
ATOM     21   C2 BCO    16      16.452  12.604  10.845  1.00  0.00           C
ATOM     22   C3 BCO    16      15.771  11.569  10.216  1.00  0.00           C
ATOM     23   C4 BCO    16      16.286  13.913  10.410  1.00  0.00           C
ATOM     24   H4 BCO    16      16.750  14.621  10.839  1.00  0.00           H
ATOM     25   C5 BCO    16      15.436  14.188   9.340  1.00  0.00           C
ATOM     26   H5 BCO    16      15.323  15.081   9.043  1.00  0.00           H
ATOM     27   C6 BCO    16      14.758  13.152   8.712  1.00  0.00           C
ATOM     28   C7 BCO    16      14.924  11.842   9.150  1.00  0.00           C
ATOM     29   H7 BCO    16      14.459  11.135   8.718  1.00  0.00           H
ATOM     30   C8 BCO    16      13.873  13.442   7.564  1.00  0.00           C
ATOM     31  OA1 BCO    16      13.511  14.540   7.313  1.00  0.00           O
ATOM     32  OA2 BCO    16      13.558  12.417   6.861  1.00  0.00           O
ATOM     33  CIA BCO    16      18.079  12.734  12.727  1.00  0.00           C
ATOM     34  HA1 BCO    16      18.486  12.066  13.333  1.00  0.00           H
ATOM     35  HA2 BCO    16      17.548  13.356  13.285  1.00  0.00           H
ATOM     36   C9 BCO    16      19.189  13.519  12.066  1.00  0.00           C
ATOM     37  C10 BCO    16      19.680  14.656  12.695  1.00  0.00           C
ATOM     38  H10 BCO    16      19.308  14.942  13.522  1.00  0.00           H
ATOM     39  C11 BCO    16      20.718  15.378  12.116  1.00  0.00           C
ATOM     40  H11 BCO    16      21.053  16.157  12.546  1.00  0.00           H
ATOM     41  C12 BCO    16      21.263  14.962  10.908  1.00  0.00           C
ATOM     42  H12 BCO    16      21.972  15.456  10.511  1.00  0.00           H
ATOM     43  C13 BCO    16      20.772  13.824  10.280  1.00  0.00           C
ATOM     44  H13 BCO    16      21.146  13.539   9.453  1.00  0.00           H
ATOM     45  C14 BCO    16      19.736  13.103  10.859  1.00  0.00           C
ATOM     46  H14 BCO    16      19.400  12.325  10.428  1.00  0.00           H
ATOM     47  CI1 BCO    16      15.512   9.135  10.562  1.00  0.00           C
ATOM     48  HI1 BCO    16      16.077   8.419  10.948  1.00  0.00           H
ATOM     49  HI2 BCO    16      15.533   9.040   9.577  1.00  0.00           H
ATOM     50  CI2 BCO    16      14.082   8.950  11.046  1.00  0.00           C
ATOM     51  HI3 BCO    16      13.645   8.271  10.473  1.00  0.00           H
ATOM     52  HI4 BCO    16      13.597   9.804  10.915  1.00  0.00           H
ATOM     53  CI3 BCO    16      13.913   8.526  12.501  1.00  0.00           C
ATOM     54  HI5 BCO    16      14.684   8.852  13.031  1.00  0.00           H
ATOM     55  HI6 BCO    16      13.091   8.933  12.871  1.00  0.00           H
ATOM     56  C1B BCO    16      14.783   6.188  13.034  1.00  0.00           C
ATOM     57  C15 BCO    16      12.674   6.372  12.264  1.00  0.00           C
ATOM     58  C16 BCO    16      12.975   5.029  12.455  1.00  0.00           C
ATOM     59  C17 BCO    16      11.402   6.750  11.855  1.00  0.00           C
ATOM     60  H17 BCO    16      11.198   7.667  11.723  1.00  0.00           H
ATOM     61  C18 BCO    16      10.427   5.780  11.636  1.00  0.00           C
ATOM     62  C19 BCO    16      10.725   4.436  11.826  1.00  0.00           C
ATOM     63  H19 BCO    16      10.060   3.777  11.679  1.00  0.00           H
ATOM     64  C20 BCO    16      12.000   4.062  12.236  1.00  0.00           C
ATOM     65  H20 BCO    16      12.204   3.142  12.369  1.00  0.00           H
ATOM     66  C21 BCO    16       9.043   6.163  11.233  1.00  0.00           C
ATOM     67  OB1 BCO    16       8.840   7.419  11.046  1.00  0.00           O
ATOM     68  OB2 BCO    16       8.182   5.282  11.116  1.00  0.00           O
ATOM     69  CIB BCO    16      14.953   3.734  13.292  1.00  0.00           C
ATOM     70  HB1 BCO    16      15.892   3.926  13.536  1.00  0.00           H
ATOM     71  HB2 BCO    16      14.961   3.142  12.499  1.00  0.00           H
ATOM     72  C22 BCO    16      14.285   3.018  14.432  1.00  0.00           C
ATOM     73  C23 BCO    16      13.650   3.745  15.432  1.00  0.00           C
ATOM     74  H23 BCO    16      13.652   4.696  15.403  1.00  0.00           H
ATOM     75  C24 BCO    16      13.017   3.084  16.481  1.00  0.00           C
ATOM     76  H24 BCO    16      12.584   3.583  17.163  1.00  0.00           H
ATOM     77  C25 BCO    16      13.016   1.696  16.523  1.00  0.00           C
ATOM     78  H25 BCO    16      12.582   1.244  17.238  1.00  0.00           H
ATOM     79  C26 BCO    16      13.648   0.967  15.524  1.00  0.00           C
ATOM     80  H26 BCO    16      13.648   0.018  15.554  1.00  0.00           H
ATOM     81  C27 BCO    16      14.284   1.628  14.478  1.00  0.00           C
ATOM     82  H27 BCO    16      14.715   1.131  13.794  1.00  0.00           H
ATOM     83  N1A BCO    17      22.401  11.486  12.571  1.00  0.00           N
ATOM     84  N2A BCO    17      22.284  10.074  10.936  1.00  0.00           N
ATOM     85  N1B BCO    17      18.313   5.728   9.499  1.00  0.00           N
ATOM     86  N2B BCO    17      19.136   7.672   9.128  1.00  0.00           N
ATOM     87  C1A BCO    17      21.884  10.266  12.208  1.00  0.00           C
ATOM     88   C2 BCO    17      23.207  11.988  11.586  1.00  0.00           C
ATOM     89   C3 BCO    17      23.131  11.093  10.527  1.00  0.00           C
ATOM     90   C4 BCO    17      23.970  13.144  11.466  1.00  0.00           C
ATOM     91   H4 BCO    17      24.022  13.756  12.191  1.00  0.00           H
ATOM     92   C5 BCO    17      24.655  13.403  10.287  1.00  0.00           C
ATOM     93   H5 BCO    17      25.178  14.193  10.204  1.00  0.00           H
ATOM     94   C6 BCO    17      24.579  12.505   9.227  1.00  0.00           C
ATOM     95   C7 BCO    17      23.819  11.351   9.347  1.00  0.00           C
ATOM     96   H7 BCO    17      23.766  10.738   8.624  1.00  0.00           H
ATOM     97   C8 BCO    17      25.272  12.805   7.928  1.00  0.00           C
ATOM     98  OA1 BCO    17      26.184  13.626   7.914  1.00  0.00           O
ATOM     99  OA2 BCO    17      24.848  12.197   6.932  1.00  0.00           O
ATOM    100  CIA BCO    17      22.196  12.153  13.832  1.00  0.00           C
ATOM    101  HA1 BCO    17      21.500  11.678  14.351  1.00  0.00           H
ATOM    102  HA2 BCO    17      21.881  13.078  13.671  1.00  0.00           H
ATOM    103   C9 BCO    17      23.482  12.186  14.620  1.00  0.00           C
ATOM    104  C10 BCO    17      24.416  11.159  14.545  1.00  0.00           C
ATOM    105  H10 BCO    17      24.260  10.416  13.975  1.00  0.00           H
ATOM    106  C11 BCO    17      25.574  11.219  15.308  1.00  0.00           C
ATOM    107  H11 BCO    17      26.213  10.518  15.259  1.00  0.00           H
ATOM    108  C12 BCO    17      25.800  12.307  16.145  1.00  0.00           C
ATOM    109  H12 BCO    17      26.595  12.348  16.666  1.00  0.00           H
ATOM    110  C13 BCO    17      24.869  13.334  16.216  1.00  0.00           C
ATOM    111  H13 BCO    17      25.023  14.078  16.788  1.00  0.00           H
ATOM    112  C14 BCO    17      23.708  13.274  15.453  1.00  0.00           C
ATOM    113  H14 BCO    17      23.069  13.976  15.503  1.00  0.00           H
ATOM    114  CI1 BCO    17      22.075   8.878  10.160  1.00  0.00           C
ATOM    115  HI1 BCO    17      21.677   8.179  10.736  1.00  0.00           H
ATOM    116  HI2 BCO    17      22.948   8.545   9.833  1.00  0.00           H
ATOM    117  CI2 BCO    17      21.165   9.126   8.980  1.00  0.00           C
ATOM    118  HI3 BCO    17      21.398   8.488   8.259  1.00  0.00           H
ATOM    119  HI4 BCO    17      21.327  10.040   8.638  1.00  0.00           H
ATOM    120  CI3 BCO    17      19.699   8.978   9.308  1.00  0.00           C
ATOM    121  HI5 BCO    17      19.564   9.247  10.250  1.00  0.00           H
ATOM    122  HI6 BCO    17      19.191   9.613   8.743  1.00  0.00           H
ATOM    123  C1B BCO    17      18.811   6.772  10.167  1.00  0.00           C
ATOM    124  C15 BCO    17      18.824   7.152   7.907  1.00  0.00           C
ATOM    125  C16 BCO    17      18.293   5.885   8.122  1.00  0.00           C
ATOM    126  C17 BCO    17      18.972   7.631   6.611  1.00  0.00           C
ATOM    127  H17 BCO    17      19.334   8.497   6.462  1.00  0.00           H
ATOM    128  C18 BCO    17      18.589   6.843   5.530  1.00  0.00           C
ATOM    129  C19 BCO    17      18.055   5.579   5.745  1.00  0.00           C
ATOM    130  H19 BCO    17      17.794   5.041   5.008  1.00  0.00           H
ATOM    131  C20 BCO    17      17.908   5.100   7.041  1.00  0.00           C
ATOM    132  H20 BCO    17      17.546   4.234   7.191  1.00  0.00           H
ATOM    133  C21 BCO    17      18.733   7.375   4.117  1.00  0.00           C
ATOM    134  OB1 BCO    17      19.160   8.531   3.997  1.00  0.00           O
ATOM    135  OB2 BCO    17      18.399   6.596   3.206  1.00  0.00           O
ATOM    136  CIB BCO    17      17.840   4.522  10.124  1.00  0.00           C
ATOM    137  HB1 BCO    17      17.980   4.602  11.102  1.00  0.00           H
ATOM    138  HB2 BCO    17      18.400   3.768   9.808  1.00  0.00           H
ATOM    139  C22 BCO    17      16.401   4.175   9.881  1.00  0.00           C
ATOM    140  C23 BCO    17      15.994   2.848   9.902  1.00  0.00           C
ATOM    141  H23 BCO    17      16.622   2.159  10.085  1.00  0.00           H
ATOM    142  C24 BCO    17      14.664   2.523   9.647  1.00  0.00           C
ATOM    143  H24 BCO    17      14.386   1.615   9.659  1.00  0.00           H
ATOM    144  C25 BCO    17      13.744   3.530   9.376  1.00  0.00           C
ATOM    145  H25 BCO    17      12.837   3.309   9.202  1.00  0.00           H
ATOM    146  C26 BCO    17      14.151   4.858   9.358  1.00  0.00           C
ATOM    147  H26 BCO    17      13.523   5.545   9.172  1.00  0.00           H
ATOM    148  C27 BCO    17      15.481   5.180   9.612  1.00  0.00           C
ATOM    149  H27 BCO    17      15.759   6.089   9.599  1.00  0.00           H
ATOM    150  N1A BCO    18      18.240   9.561  20.142  1.00  0.00           N
ATOM    151  N2A BCO    18      18.681   7.435  20.520  1.00  0.00           N
ATOM    152  N1B BCO    18      21.795   3.247  17.437  1.00  0.00           N
ATOM    153  N2B BCO    18      21.787   4.828  18.931  1.00  0.00           N
ATOM    154  C1A BCO    18      18.564   8.397  19.549  1.00  0.00           C
ATOM    155   C2 BCO    18      18.119   9.322  21.516  1.00  0.00           C
ATOM    156   C3 BCO    18      18.420   7.983  21.742  1.00  0.00           C
ATOM    157   C4 BCO    18      17.843  10.162  22.590  1.00  0.00           C
ATOM    158   H4 BCO    18      17.635  11.076  22.434  1.00  0.00           H
ATOM    159   C5 BCO    18      17.867   9.666  23.886  1.00  0.00           C
ATOM    160   H5 BCO    18      17.680  10.240  24.619  1.00  0.00           H
ATOM    161   C6 BCO    18      18.171   8.328  24.112  1.00  0.00           C
ATOM    162   C7 BCO    18      18.447   7.485  23.042  1.00  0.00           C
ATOM    163   H7 BCO    18      18.654   6.572  23.196  1.00  0.00           H
ATOM    164   C8 BCO    18      18.211   7.791  25.524  1.00  0.00           C
ATOM    165  OA1 BCO    18      18.013   8.589  26.449  1.00  0.00           O
ATOM    166  OA2 BCO    18      18.448   6.576  25.665  1.00  0.00           O
ATOM    167  CIA BCO    18      17.993  10.792  19.436  1.00  0.00           C
ATOM    168  HA1 BCO    18      18.125  10.643  18.465  1.00  0.00           H
ATOM    169  HA2 BCO    18      18.648  11.474  19.729  1.00  0.00           H
ATOM    170   C9 BCO    18      16.599  11.305  19.673  1.00  0.00           C
ATOM    171  C10 BCO    18      15.533  10.421  19.789  1.00  0.00           C
ATOM    172  H10 BCO    18      15.682   9.486  19.715  1.00  0.00           H
ATOM    173  C11 BCO    18      14.249  10.905  20.008  1.00  0.00           C
ATOM    174  H11 BCO    18      13.521  10.300  20.089  1.00  0.00           H
ATOM    175  C12 BCO    18      14.031  12.274  20.118  1.00  0.00           C
ATOM    176  H12 BCO    18      13.154  12.604  20.268  1.00  0.00           H
ATOM    177  C13 BCO    18      15.097  13.158  20.001  1.00  0.00           C
ATOM    178  H13 BCO    18      14.949  14.094  20.074  1.00  0.00           H
ATOM    179  C14 BCO    18      16.381  12.673  19.779  1.00  0.00           C
ATOM    180  H14 BCO    18      17.110  13.279  19.701  1.00  0.00           H
ATOM    181  CI1 BCO    18      18.975   6.039  20.383  1.00  0.00           C
ATOM    182  HI1 BCO    18      18.801   5.756  19.449  1.00  0.00           H
ATOM    183  HI2 BCO    18      18.381   5.516  20.977  1.00  0.00           H
ATOM    184  CI2 BCO    18      20.423   5.745  20.732  1.00  0.00           C
ATOM    185  HI3 BCO    18      20.486   4.791  20.987  1.00  0.00           H
ATOM    186  HI4 BCO    18      20.652   6.276  21.538  1.00  0.00           H
ATOM    187  CI3 BCO    18      21.496   6.017  19.676  1.00  0.00           C
ATOM    188  HI5 BCO    18      21.180   6.725  19.060  1.00  0.00           H
ATOM    189  HI6 BCO    18      22.321   6.341  20.118  1.00  0.00           H
ATOM    190  C1B BCO    18      21.368   4.566  17.681  1.00  0.00           C
ATOM    191  C15 BCO    18      22.446   3.776  19.493  1.00  0.00           C
ATOM    192  C16 BCO    18      22.481   2.787  18.515  1.00  0.00           C
ATOM    193  C17 BCO    18      23.040   3.552  20.729  1.00  0.00           C
ATOM    194  H17 BCO    18      23.017   4.229  21.395  1.00  0.00           H
ATOM    195  C18 BCO    18      23.671   2.341  20.986  1.00  0.00           C
ATOM    196  C19 BCO    18      23.705   1.352  20.012  1.00  0.00           C
ATOM    197  H19 BCO    18      24.137   0.525  20.190  1.00  0.00           H
ATOM    198  C20 BCO    18      23.112   1.575  18.776  1.00  0.00           C
ATOM    199  H20 BCO    18      23.134   0.899  18.109  1.00  0.00           H
ATOM    200  C21 BCO    18      24.249   2.112  22.346  1.00  0.00           C
ATOM    201  OB1 BCO    18      23.971   2.881  23.257  1.00  0.00           O
ATOM    202  OB2 BCO    18      24.911   1.085  22.508  1.00  0.00           O
ATOM    203  CIB BCO    18      21.588   2.575  16.184  1.00  0.00           C
ATOM    204  HB1 BCO    18      20.992   3.126  15.615  1.00  0.00           H
ATOM    205  HB2 BCO    18      21.133   1.711  16.349  1.00  0.00           H
ATOM    206  C22 BCO    18      22.879   2.322  15.446  1.00  0.00           C
ATOM    207  C23 BCO    18      23.915   3.247  15.393  1.00  0.00           C
ATOM    208  H23 BCO    18      23.839   4.071  15.862  1.00  0.00           H
ATOM    209  C24 BCO    18      25.058   2.971  14.655  1.00  0.00           C
ATOM    210  H24 BCO    18      25.765   3.604  14.618  1.00  0.00           H
ATOM    211  C25 BCO    18      25.168   1.765  13.970  1.00  0.00           C
ATOM    212  H25 BCO    18      25.950   1.576  13.464  1.00  0.00           H
ATOM    213  C26 BCO    18      24.134   0.840  14.023  1.00  0.00           C
ATOM    214  H26 BCO    18      24.209   0.016  13.554  1.00  0.00           H
ATOM    215  C27 BCO    18      22.989   1.115  14.761  1.00  0.00           C
ATOM    216  H27 BCO    18      22.282   0.483  14.797  1.00  0.00           H
ATOM    217  N1A BCO    19      14.523  10.702  16.392  1.00  0.00           N
ATOM    218  N2A BCO    19      13.799   8.705  16.745  1.00  0.00           N
ATOM    219  N1B BCO    19      16.405   3.346  17.706  1.00  0.00           N
ATOM    220  N2B BCO    19      15.536   5.122  18.589  1.00  0.00           N
ATOM    221  C1A BCO    19      14.894   9.415  16.353  1.00  0.00           C
ATOM    222   C2 BCO    19      13.258  10.883  16.827  1.00  0.00           C
ATOM    223   C3 BCO    19      12.816   9.586  17.060  1.00  0.00           C
ATOM    224   C4 BCO    19      12.392  11.955  17.014  1.00  0.00           C
ATOM    225   H4 BCO    19      12.695  12.842  16.852  1.00  0.00           H
ATOM    226   C5 BCO    19      11.086  11.731  17.430  1.00  0.00           C
ATOM    227   H5 BCO    19      10.496  12.464  17.558  1.00  0.00           H
ATOM    228   C6 BCO    19      10.646  10.434  17.663  1.00  0.00           C
ATOM    229   C7 BCO    19      11.510   9.360  17.480  1.00  0.00           C
ATOM    230   H7 BCO    19      11.208   8.474  17.640  1.00  0.00           H
ATOM    231   C8 BCO    19       9.230  10.173  18.101  1.00  0.00           C
ATOM    232  OA1 BCO    19       8.495  11.150  18.207  1.00  0.00           O
ATOM    233  OA2 BCO    19       8.892   9.011  18.324  1.00  0.00           O
ATOM    234  CIA BCO    19      15.399  11.795  16.127  1.00  0.00           C
ATOM    235  HA1 BCO    19      16.295  11.438  15.910  1.00  0.00           H
ATOM    236  HA2 BCO    19      15.482  12.341  16.947  1.00  0.00           H
ATOM    237   C9 BCO    19      14.949  12.682  15.004  1.00  0.00           C
ATOM    238  C10 BCO    19      15.390  13.998  14.944  1.00  0.00           C
ATOM    239  H10 BCO    19      15.961  14.338  15.622  1.00  0.00           H
ATOM    240  C11 BCO    19      14.996  14.816  13.892  1.00  0.00           C
ATOM    241  H11 BCO    19      15.298  15.715  13.850  1.00  0.00           H
ATOM    242  C12 BCO    19      14.161  14.315  12.900  1.00  0.00           C
ATOM    243  H12 BCO    19      13.891  14.875  12.179  1.00  0.00           H
ATOM    244  C13 BCO    19      13.719  12.998  12.960  1.00  0.00           C
ATOM    245  H13 BCO    19      13.148  12.658  12.281  1.00  0.00           H
ATOM    246  C14 BCO    19      14.113  12.180  14.012  1.00  0.00           C
ATOM    247  H14 BCO    19      13.811  11.282  14.053  1.00  0.00           H
ATOM    248  CI1 BCO    19      13.737   7.267  16.865  1.00  0.00           C
ATOM    249  HI1 BCO    19      14.502   6.864  16.383  1.00  0.00           H
ATOM    250  HI2 BCO    19      12.903   6.938  16.447  1.00  0.00           H
ATOM    251  CI2 BCO    19      13.776   6.841  18.327  1.00  0.00           C
ATOM    252  HI3 BCO    19      13.177   6.060  18.438  1.00  0.00           H
ATOM    253  HI4 BCO    19      13.409   7.577  18.876  1.00  0.00           H
ATOM    254  CI3 BCO    19      15.150   6.472  18.878  1.00  0.00           C
ATOM    255  HI5 BCO    19      15.824   7.086  18.494  1.00  0.00           H
ATOM    256  HI6 BCO    19      15.145   6.600  19.858  1.00  0.00           H
ATOM    257  C1B BCO    19      16.368   4.742  17.607  1.00  0.00           C
ATOM    258  C15 BCO    19      15.014   3.979  19.281  1.00  0.00           C
ATOM    259  C16 BCO    19      15.567   2.897  18.719  1.00  0.00           C
ATOM    260  C17 BCO    19      14.069   3.944  20.284  1.00  0.00           C
ATOM    261  H17 BCO    19      13.661   4.730  20.623  1.00  0.00           H
ATOM    262  C18 BCO    19      13.758   2.680  20.757  1.00  0.00           C
ATOM    263  C19 BCO    19      14.339   1.537  20.206  1.00  0.00           C
ATOM    264  H19 BCO    19      14.110   0.683  20.553  1.00  0.00           H
ATOM    265  C20 BCO    19      15.251   1.625  19.150  1.00  0.00           C
ATOM    266  H20 BCO    19      15.635   0.852  18.753  1.00  0.00           H
ATOM    267  C21 BCO    19      12.822   2.561  21.968  1.00  0.00           C
ATOM    268  OB1 BCO    19      12.342   3.594  22.420  1.00  0.00           O
ATOM    269  OB2 BCO    19      12.618   1.440  22.427  1.00  0.00           O
ATOM    270  CIB BCO    19      17.162   2.465  16.872  1.00  0.00           C
ATOM    271  HB1 BCO    19      17.621   3.005  16.180  1.00  0.00           H
ATOM    272  HB2 BCO    19      16.536   1.855  16.409  1.00  0.00           H
ATOM    273  C22 BCO    19      18.185   1.641  17.589  1.00  0.00           C
ATOM    274  C23 BCO    19      18.536   0.399  17.077  1.00  0.00           C
ATOM    275  H23 BCO    19      18.168   0.103  16.252  1.00  0.00           H
ATOM    276  C24 BCO    19      19.425  -0.413  17.773  1.00  0.00           C
ATOM    277  H24 BCO    19      19.664  -1.264  17.422  1.00  0.00           H
ATOM    278  C25 BCO    19      19.964   0.019  18.977  1.00  0.00           C
ATOM    279  H25 BCO    19      20.571  -0.537  19.453  1.00  0.00           H
ATOM    280  C26 BCO    19      19.613   1.261  19.489  1.00  0.00           C
ATOM    281  H26 BCO    19      19.981   1.558  20.314  1.00  0.00           H
ATOM    282  C27 BCO    19      18.725   2.074  18.793  1.00  0.00           C
ATOM    283  H27 BCO    19      18.486   2.925  19.144  1.00  0.00           H
ATOM    284  N1A BCO    20      23.226   9.969  17.851  1.00  0.00           N
ATOM    285  N2A BCO    20      24.180   8.132  17.060  1.00  0.00           N
ATOM    286  N1B BCO    20      23.177   4.695  12.186  1.00  0.00           N
ATOM    287  N2B BCO    20      24.237   6.381  13.041  1.00  0.00           N
ATOM    288  C1A BCO    20      23.034   8.848  17.010  1.00  0.00           C
ATOM    289   C2 BCO    20      24.500   9.892  18.402  1.00  0.00           C
ATOM    290   C3 BCO    20      25.100   8.710  17.981  1.00  0.00           C
ATOM    291   C4 BCO    20      25.147  10.715  19.316  1.00  0.00           C
ATOM    292   H4 BCO    20      24.737  11.522  19.601  1.00  0.00           H
ATOM    293   C5 BCO    20      26.394  10.355  19.814  1.00  0.00           C
ATOM    294   H5 BCO    20      26.836  10.916  20.439  1.00  0.00           H
ATOM    295   C6 BCO    20      26.994   9.170  19.397  1.00  0.00           C
ATOM    296   C7 BCO    20      26.347   8.350  18.479  1.00  0.00           C
ATOM    297   H7 BCO    20      26.757   7.541  18.195  1.00  0.00           H
ATOM    298   C8 BCO    20      28.336   8.790  19.952  1.00  0.00           C
ATOM    299  OA1 BCO    20      28.884   9.611  20.690  1.00  0.00           O
ATOM    300  OA2 BCO    20      28.764   7.683  19.623  1.00  0.00           O
ATOM    301  CIA BCO    20      22.246  10.991  18.098  1.00  0.00           C
ATOM    302  HA1 BCO    20      21.445  10.826  17.542  1.00  0.00           H
ATOM    303  HA2 BCO    20      22.617  11.875  17.854  1.00  0.00           H
ATOM    304   C9 BCO    20      21.861  10.988  19.556  1.00  0.00           C
ATOM    305  C10 BCO    20      21.477  12.178  20.164  1.00  0.00           C
ATOM    306  H10 BCO    20      21.471  12.986  19.665  1.00  0.00           H
ATOM    307  C11 BCO    20      21.104  12.183  21.502  1.00  0.00           C
ATOM    308  H11 BCO    20      20.842  12.997  21.919  1.00  0.00           H
ATOM    309  C12 BCO    20      21.113  11.002  22.233  1.00  0.00           C
ATOM    310  H12 BCO    20      20.859  11.006  23.148  1.00  0.00           H
ATOM    311  C13 BCO    20      21.498   9.812  21.626  1.00  0.00           C
ATOM    312  H13 BCO    20      21.505   9.004  22.124  1.00  0.00           H
ATOM    313  C14 BCO    20      21.870   9.807  20.287  1.00  0.00           C
ATOM    314  H14 BCO    20      22.134   8.993  19.870  1.00  0.00           H
ATOM    315  CI1 BCO    20      24.408   6.854  16.449  1.00  0.00           C
ATOM    316  HI1 BCO    20      23.551   6.430  16.190  1.00  0.00           H
ATOM    317  HI2 BCO    20      24.894   6.250  17.064  1.00  0.00           H
ATOM    318  CI2 BCO    20      25.248   7.177  15.223  1.00  0.00           C
ATOM    319  HI3 BCO    20      25.856   6.408  15.084  1.00  0.00           H
ATOM    320  HI4 BCO    20      25.818   7.950  15.463  1.00  0.00           H
ATOM    321  CI3 BCO    20      24.622   7.493  13.871  1.00  0.00           C
ATOM    322  HI5 BCO    20      23.817   8.048  14.031  1.00  0.00           H
ATOM    323  HI6 BCO    20      25.263   8.048  13.361  1.00  0.00           H
ATOM    324  C1B BCO    20      23.007   5.794  12.999  1.00  0.00           C
ATOM    325  C15 BCO    20      25.186   5.651  12.345  1.00  0.00           C
ATOM    326  C16 BCO    20      24.513   4.549  11.833  1.00  0.00           C
ATOM    327  C17 BCO    20      26.519   5.868  12.013  1.00  0.00           C
ATOM    328  H17 BCO    20      26.980   6.621  12.362  1.00  0.00           H
ATOM    329  C18 BCO    20      27.177   4.979  11.169  1.00  0.00           C
ATOM    330  C19 BCO    20      26.504   3.877  10.657  1.00  0.00           C
ATOM    331  H19 BCO    20      26.953   3.271  10.082  1.00  0.00           H
ATOM    332  C20 BCO    20      25.171   3.663  10.989  1.00  0.00           C
ATOM    333  H20 BCO    20      24.710   2.908  10.641  1.00  0.00           H
ATOM    334  C21 BCO    20      28.608   5.249  10.774  1.00  0.00           C
ATOM    335  OB1 BCO    20      29.189   6.114  11.438  1.00  0.00           O
ATOM    336  OB2 BCO    20      28.989   4.552   9.813  1.00  0.00           O
ATOM    337  CIB BCO    20      22.148   3.740  11.886  1.00  0.00           C
ATOM    338  HB1 BCO    20      21.366   3.938  12.460  1.00  0.00           H
ATOM    339  HB2 BCO    20      22.478   2.840  12.139  1.00  0.00           H
ATOM    340  C22 BCO    20      21.681   3.687  10.446  1.00  0.00           C
ATOM    341  C23 BCO    20      22.024   4.701   9.556  1.00  0.00           C
ATOM    342  H23 BCO    20      22.544   5.438   9.855  1.00  0.00           H
ATOM    343  C24 BCO    20      21.609   4.632   8.231  1.00  0.00           C
ATOM    344  H24 BCO    20      21.845   5.324   7.625  1.00  0.00           H
ATOM    345  C25 BCO    20      20.851   3.552   7.797  1.00  0.00           C
ATOM    346  H25 BCO    20      20.567   3.506   6.891  1.00  0.00           H
ATOM    347  C26 BCO    20      20.508   2.539   8.683  1.00  0.00           C
ATOM    348  H26 BCO    20      19.989   1.802   8.387  1.00  0.00           H
ATOM    349  C27 BCO    20      20.923   2.608  10.011  1.00  0.00           C
ATOM    350  H27 BCO    20      20.688   1.916  10.617  1.00  0.00           H
END
