# Supplementary material for: Development of an AMBER-Compatible Force Field for Gold Nanoclusters Protected by N‑Heterocyclic Carbenes
Source: J Chem Theory Comput. 2025 Sep 9;21(23):12121–32. doi: 10.1021/acs.jctc.5c00945 (PMC12874363; doi:10.1021/acs.jctc.5c00945)
Supplement: Supplementary file 2 [file ct5c00945_si_002.zip › FF_files/5-au13/Au13biNHC5Br2naphTEG.itp]

[ moleculetype ]
; Name            nrexcl
Au13biNHC5Br2naphTEG               3

[ atoms ]
;   nr       type  resnr residue  atom   cgnr     charge       mass  typeB    chargeB      massB
; residue   1 CLU rtp CLU  q  0.0
     1         Au      1    CLU     Au      1          0    196.967   ; qtot 0
; residue   2 AUL rtp AUL  q  0.0
     2        AUL      2    AUL    AUL      2          0    196.967   ; qtot 0
; residue   3 AUL rtp AUL  q  0.0
     3        AUL      3    AUL    AUL      3          0    196.967   ; qtot 0
; residue   4 AUL rtp AUL  q  0.0
     4        AUL      4    AUL    AUL      4          0    196.967   ; qtot 0
; residue   5 AUL rtp AUL  q  0.0
     5        AUL      5    AUL    AUL      5          0    196.967   ; qtot 0
; residue   6 AUL rtp AUL  q  0.0
     6        AUL      6    AUL    AUL      6          0    196.967   ; qtot 0
; residue   7 AUL rtp AUL  q  0.0
     7        AUL      7    AUL    AUL      7          0    196.967   ; qtot 0
; residue   8 AUL rtp AUL  q  0.0
     8        AUL      8    AUL    AUL      8          0    196.967   ; qtot 0
; residue   9 AUL rtp AUL  q  0.0
     9        AUL      9    AUL    AUL      9          0    196.967   ; qtot 0
; residue  10 AUL rtp AUL  q  0.0
    10        AUL     10    AUL    AUL     10          0    196.967   ; qtot 0
; residue  11 AUL rtp AUL  q  0.0
    11        AUL     11    AUL    AUL     11          0    196.967   ; qtot 0
; residue  12 AUL rtp AUL  q  0.0
    12        AUL     12    AUL    AUL     12          0    196.967   ; qtot 0
; residue  13 AUL rtp AUL  q  0.0
    13        AUL     13    AUL    AUL     13          0    196.967   ; qtot 0
; residue  14 BRC rtp BRC  q -0.5
    14        BRC     14    BRC    BRC     14       -0.5       79.9   ; qtot -0.5
; residue  15 BRC rtp BRC  q -0.5
    15        BRC     15    BRC    BRC     15       -0.5       79.9   ; qtot -1
; residue  16 BNT rtp BNT  q  0.0
    16         N2     16    BNT    N1A     16   0.178917      14.01
    17         N2     16    BNT    N2A     17   0.030684      14.01
    18         N2     16    BNT    N1B     18   0.178917      14.01
    19         N2     16    BNT    N2B     19   0.030684      14.01
    20         CQ     16    BNT    C1A     20   0.046394      12.01
    21         CA     16    BNT     C2     21  -0.112867      12.01
    22         CA     16    BNT     C3     22  -0.166621      12.01
    23         HA     16    BNT     H3     23   0.094134      1.008
    24         CA     16    BNT     C4     24     0.2852      12.01
    25         OS     16    BNT     OA     25  -0.490298         16
    26         CT     16    BNT    CA1     26   0.218327      12.01
    27         H1     16    BNT    HA1     27    0.14523      1.008
    28         H1     16    BNT    HA2     28    0.14523      1.008
    29         CT     16    BNT    CA2     29  -0.090124      12.01
    30         H1     16    BNT    HA3     30   0.125269      1.008
    31         H1     16    BNT    HA4     31   0.125269      1.008
    32         OS     16    BNT    OA2     32  -0.629846         16
    33         CT     16    BNT    CA3     33   0.239589      12.01
    34         H1     16    BNT    HA5     34   0.059047      1.008
    35         H1     16    BNT    HA6     35   0.059047      1.008
    36         CT     16    BNT    CA4     36   0.193455      12.01
    37         H1     16    BNT    HA7     37   0.065522      1.008
    38         H1     16    BNT    HA8     38   0.065522      1.008
    39         OS     16    BNT    OA3     39  -0.619846         16
    40         CT     16    BNT    CA5     40   0.197814      12.01
    41         H1     16    BNT    HA9     41   0.049732      1.008
    42         H1     16    BNT   HA10     42   0.049732      1.008
    43         CT     16    BNT    CA6     43   0.080197      12.01
    44         H1     16    BNT   HA11     44   0.083534      1.008
    45         H1     16    BNT   HA12     45   0.083534      1.008
    46         OS     16    BNT    OA4     46  -0.475902         16
    47         CT     16    BNT    CA7     47   0.017343      12.01
    48         H1     16    BNT   HA13     48   0.069926      1.008
    49         H1     16    BNT   HA14     49   0.069926      1.008
    50         H1     16    BNT   HA15     50   0.069926      1.008
    51         CA     16    BNT     C5     51   0.232417      12.01
    52         OS     16    BNT     OB     52  -0.515382         16
    53         CT     16    BNT    CB1     53   0.302079      12.01
    54         H1     16    BNT    HB1     54   0.072093      1.008
    55         H1     16    BNT    HB2     55   0.072093      1.008
    56         CT     16    BNT    CB2     56  -0.032112      12.01
    57         H1     16    BNT    HB3     57    0.10799      1.008
    58         H1     16    BNT    HB4     58    0.10799      1.008
    59         OS     16    BNT    OB2     59  -0.520896         16
    60         CT     16    BNT    CB3     60   0.045237      12.01
    61         H1     16    BNT    HB5     61   0.097632      1.008
    62         H1     16    BNT    HB6     62   0.097632      1.008
    63         CT     16    BNT    CB4     63   0.192117      12.01
    64         H1     16    BNT    HB7     64   0.070108      1.008
    65         H1     16    BNT    HB8     65   0.070108      1.008
    66         OS     16    BNT    OB3     66  -0.558549         16
    67         CT     16    BNT    CB5     67   0.077623      12.01
    68         H1     16    BNT    HB9     68   0.081532      1.008
    69         H1     16    BNT   HB10     69   0.081532      1.008
    70         CT     16    BNT    CB6     70   0.045922      12.01
    71         H1     16    BNT   HB11     71   0.102765      1.008
    72         H1     16    BNT   HB12     72   0.102765      1.008
    73         OS     16    BNT    OB4     73  -0.440324         16
    74         CT     16    BNT    CB7     74  -0.009575      12.01
    75         H1     16    BNT   HB13     75   0.073854      1.008
    76         H1     16    BNT   HB14     76   0.073854      1.008
    77         H1     16    BNT   HB15     77   0.073854      1.008
    78         CA     16    BNT     C6     78  -0.196238      12.01
    79         HA     16    BNT     H6     79   0.108286      1.008
    80         CA     16    BNT     C7     80  -0.041688      12.01
    81         CT     16    BNT     C8     81  -0.312566      12.01
    82         H1     16    BNT    H81     82   0.036811      1.008
    83         H1     16    BNT    H82     83   0.036811      1.008
    84         CA     16    BNT     C9     84   0.059782      12.01
    85         CA     16    BNT    C10     85  -0.088539      12.01
    86         HA     16    BNT    H10     86   0.115371      1.008
    87         CA     16    BNT    C11     87   -0.21492      12.01
    88         HA     16    BNT    H11     88   0.155859      1.008
    89         CA     16    BNT    C12     89  -0.087146      12.01
    90         HA     16    BNT    H12     90   0.134809      1.008
    91         CA     16    BNT    C13     91   -0.21492      12.01
    92         HA     16    BNT    H13     92   0.155859      1.008
    93         CA     16    BNT    C14     93  -0.088539      12.01
    94         HA     16    BNT    H14     94   0.115371      1.008
    95         CT     16    BNT     CI     95   0.691664      12.01
    96         H1     16    BNT    HI1     96  -0.354856      1.008
    97         H1     16    BNT    HI2     97  -0.354856      1.008
    98         CA     16    BNT    CI2     98  -0.083475      12.01
    99         CA     16    BNT    CI3     99  -0.154435      12.01
   100         HA     16    BNT    HI3    100   0.158563      1.008
   101         CA     16    BNT    CI4    101  -0.183321      12.01
   102         HA     16    BNT    HI4    102   0.160177      1.008
   103         CA     16    BNT    CI5    103   -0.15547      12.01
   104         HA     16    BNT    HI5    104   0.107087      1.008
   105         CA     16    BNT    CI6    105   0.087103      12.01
   106         CA     16    BNT    CI7    106   0.167225      12.01
   107         CA     16    BNT    CI8    107  -0.083475      12.01
   108         CA     16    BNT    CI9    108  -0.154435      12.01
   109         HA     16    BNT    HI9    109   0.158563      1.008
   110         CA     16    BNT   CI10    110  -0.183321      12.01
   111         HA     16    BNT   HI10    111   0.160177      1.008
   112         CA     16    BNT   CI11    112   -0.15547      12.01
   113         HA     16    BNT   HI11    113   0.107087      1.008
   114         CT     16    BNT   CI12    114   0.691664      12.01
   115         H1     16    BNT   HI12    115  -0.354856      1.008
   116         H1     16    BNT   HI13    116  -0.354856      1.008
   117         CQ     16    BNT    C1B    117   0.046394      12.01
   118         CA     16    BNT    C15    118  -0.112867      12.01
   119         CA     16    BNT    C16    119  -0.166621      12.01
   120         HA     16    BNT    H16    120   0.094134      1.008
   121         CA     16    BNT    C17    121     0.2852      12.01
   122         OS     16    BNT     OC    122  -0.490298         16
   123         CT     16    BNT    CC1    123   0.218327      12.01
   124         H1     16    BNT    HC1    124    0.14523      1.008
   125         H1     16    BNT    HC2    125    0.14523      1.008
   126         CT     16    BNT    CC2    126  -0.090124      12.01
   127         H1     16    BNT    HC3    127   0.125269      1.008
   128         H1     16    BNT    HC4    128   0.125269      1.008
   129         OS     16    BNT    OC2    129  -0.629846         16
   130         CT     16    BNT    CC3    130   0.239589      12.01
   131         H1     16    BNT    HC5    131   0.059047      1.008
   132         H1     16    BNT    HC6    132   0.059047      1.008
   133         CT     16    BNT    CC4    133   0.193455      12.01
   134         H1     16    BNT    HC7    134   0.065522      1.008
   135         H1     16    BNT    HC8    135   0.065522      1.008
   136         OS     16    BNT    OC3    136  -0.619846         16
   137         CT     16    BNT    CC5    137   0.197814      12.01
   138         H1     16    BNT    HC9    138   0.049732      1.008
   139         H1     16    BNT   HC10    139   0.049732      1.008
   140         CT     16    BNT    CC6    140   0.080197      12.01
   141         H1     16    BNT   HC11    141   0.083534      1.008
   142         H1     16    BNT   HC12    142   0.083534      1.008
   143         OS     16    BNT    OC4    143  -0.475902         16
   144         CT     16    BNT    CC7    144   0.017343      12.01
   145         H1     16    BNT   HC13    145   0.069926      1.008
   146         H1     16    BNT   HC14    146   0.069926      1.008
   147         H1     16    BNT   HC15    147   0.069926      1.008
   148         CA     16    BNT    C18    148   0.232417      12.01
   149         OS     16    BNT     OD    149  -0.515382         16
   150         CT     16    BNT    CD1    150   0.302079      12.01
   151         H1     16    BNT    HD1    151   0.072093      1.008
   152         H1     16    BNT    HD2    152   0.072093      1.008
   153         CT     16    BNT    CD2    153  -0.032112      12.01
   154         H1     16    BNT    HD3    154    0.10799      1.008
   155         H1     16    BNT    HD4    155    0.10799      1.008
   156         OS     16    BNT    OD2    156  -0.520896         16
   157         CT     16    BNT    CD3    157   0.045237      12.01
   158         H1     16    BNT    HD5    158   0.097632      1.008
   159         H1     16    BNT    HD6    159   0.097632      1.008
   160         CT     16    BNT    CD4    160   0.192117      12.01
   161         H1     16    BNT    HD7    161   0.070108      1.008
   162         H1     16    BNT    HD8    162   0.070108      1.008
   163         OS     16    BNT    OD3    163  -0.558549         16
   164         CT     16    BNT    CD5    164   0.077623      12.01
   165         H1     16    BNT    HD9    165   0.081532      1.008
   166         H1     16    BNT   HD10    166   0.081532      1.008
   167         CT     16    BNT    CD6    167   0.045922      12.01
   168         H1     16    BNT   HD11    168   0.102765      1.008
   169         H1     16    BNT   HD12    169   0.102765      1.008
   170         OS     16    BNT    OD4    170  -0.440324         16
   171         CT     16    BNT    CD7    171  -0.009575      12.01
   172         H1     16    BNT   HD13    172   0.073854      1.008
   173         H1     16    BNT   HD14    173   0.073854      1.008
   174         H1     16    BNT   HD15    174   0.073854      1.008
   175         CA     16    BNT    C19    175  -0.196238      12.01
   176         HA     16    BNT    H19    176   0.108286      1.008
   177         CA     16    BNT    C20    177  -0.041688      12.01
   178         CT     16    BNT    C21    178  -0.312566      12.01
   179         H1     16    BNT   H211    179   0.036811      1.008
   180         H1     16    BNT   H212    180   0.036811      1.008
   181         CA     16    BNT    C22    181   0.059782      12.01
   182         CA     16    BNT    C23    182  -0.088539      12.01
   183         HA     16    BNT    H23    183   0.115371      1.008
   184         CA     16    BNT    C24    184   -0.21492      12.01
   185         HA     16    BNT    H24    185   0.155859      1.008
   186         CA     16    BNT    C25    186  -0.087146      12.01
   187         HA     16    BNT    H25    187   0.134809      1.008
   188         CA     16    BNT    C26    188   -0.21492      12.01
   189         HA     16    BNT    H26    189   0.155859      1.008
   190         CA     16    BNT    C27    190  -0.088539      12.01
   191         HA     16    BNT    H27    191   0.115371      1.008   ; qtot -1
; residue  17 BNT rtp BNT  q  0.0
   192         N2     17    BNT    N1A    192   0.178917      14.01
   193         N2     17    BNT    N2A    193   0.030684      14.01
   194         N2     17    BNT    N1B    194   0.178917      14.01
   195         N2     17    BNT    N2B    195   0.030684      14.01
   196         CQ     17    BNT    C1A    196   0.046394      12.01
   197         CA     17    BNT     C2    197  -0.112867      12.01
   198         CA     17    BNT     C3    198  -0.166621      12.01
   199         HA     17    BNT     H3    199   0.094134      1.008
   200         CA     17    BNT     C4    200     0.2852      12.01
   201         OS     17    BNT     OA    201  -0.490298         16
   202         CT     17    BNT    CA1    202   0.218327      12.01
   203         H1     17    BNT    HA1    203    0.14523      1.008
   204         H1     17    BNT    HA2    204    0.14523      1.008
   205         CT     17    BNT    CA2    205  -0.090124      12.01
   206         H1     17    BNT    HA3    206   0.125269      1.008
   207         H1     17    BNT    HA4    207   0.125269      1.008
   208         OS     17    BNT    OA2    208  -0.629846         16
   209         CT     17    BNT    CA3    209   0.239589      12.01
   210         H1     17    BNT    HA5    210   0.059047      1.008
   211         H1     17    BNT    HA6    211   0.059047      1.008
   212         CT     17    BNT    CA4    212   0.193455      12.01
   213         H1     17    BNT    HA7    213   0.065522      1.008
   214         H1     17    BNT    HA8    214   0.065522      1.008
   215         OS     17    BNT    OA3    215  -0.619846         16
   216         CT     17    BNT    CA5    216   0.197814      12.01
   217         H1     17    BNT    HA9    217   0.049732      1.008
   218         H1     17    BNT   HA10    218   0.049732      1.008
   219         CT     17    BNT    CA6    219   0.080197      12.01
   220         H1     17    BNT   HA11    220   0.083534      1.008
   221         H1     17    BNT   HA12    221   0.083534      1.008
   222         OS     17    BNT    OA4    222  -0.475902         16
   223         CT     17    BNT    CA7    223   0.017343      12.01
   224         H1     17    BNT   HA13    224   0.069926      1.008
   225         H1     17    BNT   HA14    225   0.069926      1.008
   226         H1     17    BNT   HA15    226   0.069926      1.008
   227         CA     17    BNT     C5    227   0.232417      12.01
   228         OS     17    BNT     OB    228  -0.515382         16
   229         CT     17    BNT    CB1    229   0.302079      12.01
   230         H1     17    BNT    HB1    230   0.072093      1.008
   231         H1     17    BNT    HB2    231   0.072093      1.008
   232         CT     17    BNT    CB2    232  -0.032112      12.01
   233         H1     17    BNT    HB3    233    0.10799      1.008
   234         H1     17    BNT    HB4    234    0.10799      1.008
   235         OS     17    BNT    OB2    235  -0.520896         16
   236         CT     17    BNT    CB3    236   0.045237      12.01
   237         H1     17    BNT    HB5    237   0.097632      1.008
   238         H1     17    BNT    HB6    238   0.097632      1.008
   239         CT     17    BNT    CB4    239   0.192117      12.01
   240         H1     17    BNT    HB7    240   0.070108      1.008
   241         H1     17    BNT    HB8    241   0.070108      1.008
   242         OS     17    BNT    OB3    242  -0.558549         16
   243         CT     17    BNT    CB5    243   0.077623      12.01
   244         H1     17    BNT    HB9    244   0.081532      1.008
   245         H1     17    BNT   HB10    245   0.081532      1.008
   246         CT     17    BNT    CB6    246   0.045922      12.01
   247         H1     17    BNT   HB11    247   0.102765      1.008
   248         H1     17    BNT   HB12    248   0.102765      1.008
   249         OS     17    BNT    OB4    249  -0.440324         16
   250         CT     17    BNT    CB7    250  -0.009575      12.01
   251         H1     17    BNT   HB13    251   0.073854      1.008
   252         H1     17    BNT   HB14    252   0.073854      1.008
   253         H1     17    BNT   HB15    253   0.073854      1.008
   254         CA     17    BNT     C6    254  -0.196238      12.01
   255         HA     17    BNT     H6    255   0.108286      1.008
   256         CA     17    BNT     C7    256  -0.041688      12.01
   257         CT     17    BNT     C8    257  -0.312566      12.01
   258         H1     17    BNT    H81    258   0.036811      1.008
   259         H1     17    BNT    H82    259   0.036811      1.008
   260         CA     17    BNT     C9    260   0.059782      12.01
   261         CA     17    BNT    C10    261  -0.088539      12.01
   262         HA     17    BNT    H10    262   0.115371      1.008
   263         CA     17    BNT    C11    263   -0.21492      12.01
   264         HA     17    BNT    H11    264   0.155859      1.008
   265         CA     17    BNT    C12    265  -0.087146      12.01
   266         HA     17    BNT    H12    266   0.134809      1.008
   267         CA     17    BNT    C13    267   -0.21492      12.01
   268         HA     17    BNT    H13    268   0.155859      1.008
   269         CA     17    BNT    C14    269  -0.088539      12.01
   270         HA     17    BNT    H14    270   0.115371      1.008
   271         CT     17    BNT     CI    271   0.691664      12.01
   272         H1     17    BNT    HI1    272  -0.354856      1.008
   273         H1     17    BNT    HI2    273  -0.354856      1.008
   274         CA     17    BNT    CI2    274  -0.083475      12.01
   275         CA     17    BNT    CI3    275  -0.154435      12.01
   276         HA     17    BNT    HI3    276   0.158563      1.008
   277         CA     17    BNT    CI4    277  -0.183321      12.01
   278         HA     17    BNT    HI4    278   0.160177      1.008
   279         CA     17    BNT    CI5    279   -0.15547      12.01
   280         HA     17    BNT    HI5    280   0.107087      1.008
   281         CA     17    BNT    CI6    281   0.087103      12.01
   282         CA     17    BNT    CI7    282   0.167225      12.01
   283         CA     17    BNT    CI8    283  -0.083475      12.01
   284         CA     17    BNT    CI9    284  -0.154435      12.01
   285         HA     17    BNT    HI9    285   0.158563      1.008
   286         CA     17    BNT   CI10    286  -0.183321      12.01
   287         HA     17    BNT   HI10    287   0.160177      1.008
   288         CA     17    BNT   CI11    288   -0.15547      12.01
   289         HA     17    BNT   HI11    289   0.107087      1.008
   290         CT     17    BNT   CI12    290   0.691664      12.01
   291         H1     17    BNT   HI12    291  -0.354856      1.008
   292         H1     17    BNT   HI13    292  -0.354856      1.008
   293         CQ     17    BNT    C1B    293   0.046394      12.01
   294         CA     17    BNT    C15    294  -0.112867      12.01
   295         CA     17    BNT    C16    295  -0.166621      12.01
   296         HA     17    BNT    H16    296   0.094134      1.008
   297         CA     17    BNT    C17    297     0.2852      12.01
   298         OS     17    BNT     OC    298  -0.490298         16
   299         CT     17    BNT    CC1    299   0.218327      12.01
   300         H1     17    BNT    HC1    300    0.14523      1.008
   301         H1     17    BNT    HC2    301    0.14523      1.008
   302         CT     17    BNT    CC2    302  -0.090124      12.01
   303         H1     17    BNT    HC3    303   0.125269      1.008
   304         H1     17    BNT    HC4    304   0.125269      1.008
   305         OS     17    BNT    OC2    305  -0.629846         16
   306         CT     17    BNT    CC3    306   0.239589      12.01
   307         H1     17    BNT    HC5    307   0.059047      1.008
   308         H1     17    BNT    HC6    308   0.059047      1.008
   309         CT     17    BNT    CC4    309   0.193455      12.01
   310         H1     17    BNT    HC7    310   0.065522      1.008
   311         H1     17    BNT    HC8    311   0.065522      1.008
   312         OS     17    BNT    OC3    312  -0.619846         16
   313         CT     17    BNT    CC5    313   0.197814      12.01
   314         H1     17    BNT    HC9    314   0.049732      1.008
   315         H1     17    BNT   HC10    315   0.049732      1.008
   316         CT     17    BNT    CC6    316   0.080197      12.01
   317         H1     17    BNT   HC11    317   0.083534      1.008
   318         H1     17    BNT   HC12    318   0.083534      1.008
   319         OS     17    BNT    OC4    319  -0.475902         16
   320         CT     17    BNT    CC7    320   0.017343      12.01
   321         H1     17    BNT   HC13    321   0.069926      1.008
   322         H1     17    BNT   HC14    322   0.069926      1.008
   323         H1     17    BNT   HC15    323   0.069926      1.008
   324         CA     17    BNT    C18    324   0.232417      12.01
   325         OS     17    BNT     OD    325  -0.515382         16
   326         CT     17    BNT    CD1    326   0.302079      12.01
   327         H1     17    BNT    HD1    327   0.072093      1.008
   328         H1     17    BNT    HD2    328   0.072093      1.008
   329         CT     17    BNT    CD2    329  -0.032112      12.01
   330         H1     17    BNT    HD3    330    0.10799      1.008
   331         H1     17    BNT    HD4    331    0.10799      1.008
   332         OS     17    BNT    OD2    332  -0.520896         16
   333         CT     17    BNT    CD3    333   0.045237      12.01
   334         H1     17    BNT    HD5    334   0.097632      1.008
   335         H1     17    BNT    HD6    335   0.097632      1.008
   336         CT     17    BNT    CD4    336   0.192117      12.01
   337         H1     17    BNT    HD7    337   0.070108      1.008
   338         H1     17    BNT    HD8    338   0.070108      1.008
   339         OS     17    BNT    OD3    339  -0.558549         16
   340         CT     17    BNT    CD5    340   0.077623      12.01
   341         H1     17    BNT    HD9    341   0.081532      1.008
   342         H1     17    BNT   HD10    342   0.081532      1.008
   343         CT     17    BNT    CD6    343   0.045922      12.01
   344         H1     17    BNT   HD11    344   0.102765      1.008
   345         H1     17    BNT   HD12    345   0.102765      1.008
   346         OS     17    BNT    OD4    346  -0.440324         16
   347         CT     17    BNT    CD7    347  -0.009575      12.01
   348         H1     17    BNT   HD13    348   0.073854      1.008
   349         H1     17    BNT   HD14    349   0.073854      1.008
   350         H1     17    BNT   HD15    350   0.073854      1.008
   351         CA     17    BNT    C19    351  -0.196238      12.01
   352         HA     17    BNT    H19    352   0.108286      1.008
   353         CA     17    BNT    C20    353  -0.041688      12.01
   354         CT     17    BNT    C21    354  -0.312566      12.01
   355         H1     17    BNT   H211    355   0.036811      1.008
   356         H1     17    BNT   H212    356   0.036811      1.008
   357         CA     17    BNT    C22    357   0.059782      12.01
   358         CA     17    BNT    C23    358  -0.088539      12.01
   359         HA     17    BNT    H23    359   0.115371      1.008
   360         CA     17    BNT    C24    360   -0.21492      12.01
   361         HA     17    BNT    H24    361   0.155859      1.008
   362         CA     17    BNT    C25    362  -0.087146      12.01
   363         HA     17    BNT    H25    363   0.134809      1.008
   364         CA     17    BNT    C26    364   -0.21492      12.01
   365         HA     17    BNT    H26    365   0.155859      1.008
   366         CA     17    BNT    C27    366  -0.088539      12.01
   367         HA     17    BNT    H27    367   0.115371      1.008   ; qtot -1
; residue  18 BNT rtp BNT  q  0.0
   368         N2     18    BNT    N1A    368   0.178917      14.01
   369         N2     18    BNT    N2A    369   0.030684      14.01
   370         N2     18    BNT    N1B    370   0.178917      14.01
   371         N2     18    BNT    N2B    371   0.030684      14.01
   372         CQ     18    BNT    C1A    372   0.046394      12.01
   373         CA     18    BNT     C2    373  -0.112867      12.01
   374         CA     18    BNT     C3    374  -0.166621      12.01
   375         HA     18    BNT     H3    375   0.094134      1.008
   376         CA     18    BNT     C4    376     0.2852      12.01
   377         OS     18    BNT     OA    377  -0.490298         16
   378         CT     18    BNT    CA1    378   0.218327      12.01
   379         H1     18    BNT    HA1    379    0.14523      1.008
   380         H1     18    BNT    HA2    380    0.14523      1.008
   381         CT     18    BNT    CA2    381  -0.090124      12.01
   382         H1     18    BNT    HA3    382   0.125269      1.008
   383         H1     18    BNT    HA4    383   0.125269      1.008
   384         OS     18    BNT    OA2    384  -0.629846         16
   385         CT     18    BNT    CA3    385   0.239589      12.01
   386         H1     18    BNT    HA5    386   0.059047      1.008
   387         H1     18    BNT    HA6    387   0.059047      1.008
   388         CT     18    BNT    CA4    388   0.193455      12.01
   389         H1     18    BNT    HA7    389   0.065522      1.008
   390         H1     18    BNT    HA8    390   0.065522      1.008
   391         OS     18    BNT    OA3    391  -0.619846         16
   392         CT     18    BNT    CA5    392   0.197814      12.01
   393         H1     18    BNT    HA9    393   0.049732      1.008
   394         H1     18    BNT   HA10    394   0.049732      1.008
   395         CT     18    BNT    CA6    395   0.080197      12.01
   396         H1     18    BNT   HA11    396   0.083534      1.008
   397         H1     18    BNT   HA12    397   0.083534      1.008
   398         OS     18    BNT    OA4    398  -0.475902         16
   399         CT     18    BNT    CA7    399   0.017343      12.01
   400         H1     18    BNT   HA13    400   0.069926      1.008
   401         H1     18    BNT   HA14    401   0.069926      1.008
   402         H1     18    BNT   HA15    402   0.069926      1.008
   403         CA     18    BNT     C5    403   0.232417      12.01
   404         OS     18    BNT     OB    404  -0.515382         16
   405         CT     18    BNT    CB1    405   0.302079      12.01
   406         H1     18    BNT    HB1    406   0.072093      1.008
   407         H1     18    BNT    HB2    407   0.072093      1.008
   408         CT     18    BNT    CB2    408  -0.032112      12.01
   409         H1     18    BNT    HB3    409    0.10799      1.008
   410         H1     18    BNT    HB4    410    0.10799      1.008
   411         OS     18    BNT    OB2    411  -0.520896         16
   412         CT     18    BNT    CB3    412   0.045237      12.01
   413         H1     18    BNT    HB5    413   0.097632      1.008
   414         H1     18    BNT    HB6    414   0.097632      1.008
   415         CT     18    BNT    CB4    415   0.192117      12.01
   416         H1     18    BNT    HB7    416   0.070108      1.008
   417         H1     18    BNT    HB8    417   0.070108      1.008
   418         OS     18    BNT    OB3    418  -0.558549         16
   419         CT     18    BNT    CB5    419   0.077623      12.01
   420         H1     18    BNT    HB9    420   0.081532      1.008
   421         H1     18    BNT   HB10    421   0.081532      1.008
   422         CT     18    BNT    CB6    422   0.045922      12.01
   423         H1     18    BNT   HB11    423   0.102765      1.008
   424         H1     18    BNT   HB12    424   0.102765      1.008
   425         OS     18    BNT    OB4    425  -0.440324         16
   426         CT     18    BNT    CB7    426  -0.009575      12.01
   427         H1     18    BNT   HB13    427   0.073854      1.008
   428         H1     18    BNT   HB14    428   0.073854      1.008
   429         H1     18    BNT   HB15    429   0.073854      1.008
   430         CA     18    BNT     C6    430  -0.196238      12.01
   431         HA     18    BNT     H6    431   0.108286      1.008
   432         CA     18    BNT     C7    432  -0.041688      12.01
   433         CT     18    BNT     C8    433  -0.312566      12.01
   434         H1     18    BNT    H81    434   0.036811      1.008
   435         H1     18    BNT    H82    435   0.036811      1.008
   436         CA     18    BNT     C9    436   0.059782      12.01
   437         CA     18    BNT    C10    437  -0.088539      12.01
   438         HA     18    BNT    H10    438   0.115371      1.008
   439         CA     18    BNT    C11    439   -0.21492      12.01
   440         HA     18    BNT    H11    440   0.155859      1.008
   441         CA     18    BNT    C12    441  -0.087146      12.01
   442         HA     18    BNT    H12    442   0.134809      1.008
   443         CA     18    BNT    C13    443   -0.21492      12.01
   444         HA     18    BNT    H13    444   0.155859      1.008
   445         CA     18    BNT    C14    445  -0.088539      12.01
   446         HA     18    BNT    H14    446   0.115371      1.008
   447         CT     18    BNT     CI    447   0.691664      12.01
   448         H1     18    BNT    HI1    448  -0.354856      1.008
   449         H1     18    BNT    HI2    449  -0.354856      1.008
   450         CA     18    BNT    CI2    450  -0.083475      12.01
   451         CA     18    BNT    CI3    451  -0.154435      12.01
   452         HA     18    BNT    HI3    452   0.158563      1.008
   453         CA     18    BNT    CI4    453  -0.183321      12.01
   454         HA     18    BNT    HI4    454   0.160177      1.008
   455         CA     18    BNT    CI5    455   -0.15547      12.01
   456         HA     18    BNT    HI5    456   0.107087      1.008
   457         CA     18    BNT    CI6    457   0.087103      12.01
   458         CA     18    BNT    CI7    458   0.167225      12.01
   459         CA     18    BNT    CI8    459  -0.083475      12.01
   460         CA     18    BNT    CI9    460  -0.154435      12.01
   461         HA     18    BNT    HI9    461   0.158563      1.008
   462         CA     18    BNT   CI10    462  -0.183321      12.01
   463         HA     18    BNT   HI10    463   0.160177      1.008
   464         CA     18    BNT   CI11    464   -0.15547      12.01
   465         HA     18    BNT   HI11    465   0.107087      1.008
   466         CT     18    BNT   CI12    466   0.691664      12.01
   467         H1     18    BNT   HI12    467  -0.354856      1.008
   468         H1     18    BNT   HI13    468  -0.354856      1.008
   469         CQ     18    BNT    C1B    469   0.046394      12.01
   470         CA     18    BNT    C15    470  -0.112867      12.01
   471         CA     18    BNT    C16    471  -0.166621      12.01
   472         HA     18    BNT    H16    472   0.094134      1.008
   473         CA     18    BNT    C17    473     0.2852      12.01
   474         OS     18    BNT     OC    474  -0.490298         16
   475         CT     18    BNT    CC1    475   0.218327      12.01
   476         H1     18    BNT    HC1    476    0.14523      1.008
   477         H1     18    BNT    HC2    477    0.14523      1.008
   478         CT     18    BNT    CC2    478  -0.090124      12.01
   479         H1     18    BNT    HC3    479   0.125269      1.008
   480         H1     18    BNT    HC4    480   0.125269      1.008
   481         OS     18    BNT    OC2    481  -0.629846         16
   482         CT     18    BNT    CC3    482   0.239589      12.01
   483         H1     18    BNT    HC5    483   0.059047      1.008
   484         H1     18    BNT    HC6    484   0.059047      1.008
   485         CT     18    BNT    CC4    485   0.193455      12.01
   486         H1     18    BNT    HC7    486   0.065522      1.008
   487         H1     18    BNT    HC8    487   0.065522      1.008
   488         OS     18    BNT    OC3    488  -0.619846         16
   489         CT     18    BNT    CC5    489   0.197814      12.01
   490         H1     18    BNT    HC9    490   0.049732      1.008
   491         H1     18    BNT   HC10    491   0.049732      1.008
   492         CT     18    BNT    CC6    492   0.080197      12.01
   493         H1     18    BNT   HC11    493   0.083534      1.008
   494         H1     18    BNT   HC12    494   0.083534      1.008
   495         OS     18    BNT    OC4    495  -0.475902         16
   496         CT     18    BNT    CC7    496   0.017343      12.01
   497         H1     18    BNT   HC13    497   0.069926      1.008
   498         H1     18    BNT   HC14    498   0.069926      1.008
   499         H1     18    BNT   HC15    499   0.069926      1.008
   500         CA     18    BNT    C18    500   0.232417      12.01
   501         OS     18    BNT     OD    501  -0.515382         16
   502         CT     18    BNT    CD1    502   0.302079      12.01
   503         H1     18    BNT    HD1    503   0.072093      1.008
   504         H1     18    BNT    HD2    504   0.072093      1.008
   505         CT     18    BNT    CD2    505  -0.032112      12.01
   506         H1     18    BNT    HD3    506    0.10799      1.008
   507         H1     18    BNT    HD4    507    0.10799      1.008
   508         OS     18    BNT    OD2    508  -0.520896         16
   509         CT     18    BNT    CD3    509   0.045237      12.01
   510         H1     18    BNT    HD5    510   0.097632      1.008
   511         H1     18    BNT    HD6    511   0.097632      1.008
   512         CT     18    BNT    CD4    512   0.192117      12.01
   513         H1     18    BNT    HD7    513   0.070108      1.008
   514         H1     18    BNT    HD8    514   0.070108      1.008
   515         OS     18    BNT    OD3    515  -0.558549         16
   516         CT     18    BNT    CD5    516   0.077623      12.01
   517         H1     18    BNT    HD9    517   0.081532      1.008
   518         H1     18    BNT   HD10    518   0.081532      1.008
   519         CT     18    BNT    CD6    519   0.045922      12.01
   520         H1     18    BNT   HD11    520   0.102765      1.008
   521         H1     18    BNT   HD12    521   0.102765      1.008
   522         OS     18    BNT    OD4    522  -0.440324         16
   523         CT     18    BNT    CD7    523  -0.009575      12.01
   524         H1     18    BNT   HD13    524   0.073854      1.008
   525         H1     18    BNT   HD14    525   0.073854      1.008
   526         H1     18    BNT   HD15    526   0.073854      1.008
   527         CA     18    BNT    C19    527  -0.196238      12.01
   528         HA     18    BNT    H19    528   0.108286      1.008
   529         CA     18    BNT    C20    529  -0.041688      12.01
   530         CT     18    BNT    C21    530  -0.312566      12.01
   531         H1     18    BNT   H211    531   0.036811      1.008
   532         H1     18    BNT   H212    532   0.036811      1.008
   533         CA     18    BNT    C22    533   0.059782      12.01
   534         CA     18    BNT    C23    534  -0.088539      12.01
   535         HA     18    BNT    H23    535   0.115371      1.008
   536         CA     18    BNT    C24    536   -0.21492      12.01
   537         HA     18    BNT    H24    537   0.155859      1.008
   538         CA     18    BNT    C25    538  -0.087146      12.01
   539         HA     18    BNT    H25    539   0.134809      1.008
   540         CA     18    BNT    C26    540   -0.21492      12.01
   541         HA     18    BNT    H26    541   0.155859      1.008
   542         CA     18    BNT    C27    542  -0.088539      12.01
   543         HA     18    BNT    H27    543   0.115371      1.008   ; qtot -1
; residue  19 BNT rtp BNT  q  0.0
   544         N2     19    BNT    N1A    544   0.178917      14.01
   545         N2     19    BNT    N2A    545   0.030684      14.01
   546         N2     19    BNT    N1B    546   0.178917      14.01
   547         N2     19    BNT    N2B    547   0.030684      14.01
   548         CQ     19    BNT    C1A    548   0.046394      12.01
   549         CA     19    BNT     C2    549  -0.112867      12.01
   550         CA     19    BNT     C3    550  -0.166621      12.01
   551         HA     19    BNT     H3    551   0.094134      1.008
   552         CA     19    BNT     C4    552     0.2852      12.01
   553         OS     19    BNT     OA    553  -0.490298         16
   554         CT     19    BNT    CA1    554   0.218327      12.01
   555         H1     19    BNT    HA1    555    0.14523      1.008
   556         H1     19    BNT    HA2    556    0.14523      1.008
   557         CT     19    BNT    CA2    557  -0.090124      12.01
   558         H1     19    BNT    HA3    558   0.125269      1.008
   559         H1     19    BNT    HA4    559   0.125269      1.008
   560         OS     19    BNT    OA2    560  -0.629846         16
   561         CT     19    BNT    CA3    561   0.239589      12.01
   562         H1     19    BNT    HA5    562   0.059047      1.008
   563         H1     19    BNT    HA6    563   0.059047      1.008
   564         CT     19    BNT    CA4    564   0.193455      12.01
   565         H1     19    BNT    HA7    565   0.065522      1.008
   566         H1     19    BNT    HA8    566   0.065522      1.008
   567         OS     19    BNT    OA3    567  -0.619846         16
   568         CT     19    BNT    CA5    568   0.197814      12.01
   569         H1     19    BNT    HA9    569   0.049732      1.008
   570         H1     19    BNT   HA10    570   0.049732      1.008
   571         CT     19    BNT    CA6    571   0.080197      12.01
   572         H1     19    BNT   HA11    572   0.083534      1.008
   573         H1     19    BNT   HA12    573   0.083534      1.008
   574         OS     19    BNT    OA4    574  -0.475902         16
   575         CT     19    BNT    CA7    575   0.017343      12.01
   576         H1     19    BNT   HA13    576   0.069926      1.008
   577         H1     19    BNT   HA14    577   0.069926      1.008
   578         H1     19    BNT   HA15    578   0.069926      1.008
   579         CA     19    BNT     C5    579   0.232417      12.01
   580         OS     19    BNT     OB    580  -0.515382         16
   581         CT     19    BNT    CB1    581   0.302079      12.01
   582         H1     19    BNT    HB1    582   0.072093      1.008
   583         H1     19    BNT    HB2    583   0.072093      1.008
   584         CT     19    BNT    CB2    584  -0.032112      12.01
   585         H1     19    BNT    HB3    585    0.10799      1.008
   586         H1     19    BNT    HB4    586    0.10799      1.008
   587         OS     19    BNT    OB2    587  -0.520896         16
   588         CT     19    BNT    CB3    588   0.045237      12.01
   589         H1     19    BNT    HB5    589   0.097632      1.008
   590         H1     19    BNT    HB6    590   0.097632      1.008
   591         CT     19    BNT    CB4    591   0.192117      12.01
   592         H1     19    BNT    HB7    592   0.070108      1.008
   593         H1     19    BNT    HB8    593   0.070108      1.008
   594         OS     19    BNT    OB3    594  -0.558549         16
   595         CT     19    BNT    CB5    595   0.077623      12.01
   596         H1     19    BNT    HB9    596   0.081532      1.008
   597         H1     19    BNT   HB10    597   0.081532      1.008
   598         CT     19    BNT    CB6    598   0.045922      12.01
   599         H1     19    BNT   HB11    599   0.102765      1.008
   600         H1     19    BNT   HB12    600   0.102765      1.008
   601         OS     19    BNT    OB4    601  -0.440324         16
   602         CT     19    BNT    CB7    602  -0.009575      12.01
   603         H1     19    BNT   HB13    603   0.073854      1.008
   604         H1     19    BNT   HB14    604   0.073854      1.008
   605         H1     19    BNT   HB15    605   0.073854      1.008
   606         CA     19    BNT     C6    606  -0.196238      12.01
   607         HA     19    BNT     H6    607   0.108286      1.008
   608         CA     19    BNT     C7    608  -0.041688      12.01
   609         CT     19    BNT     C8    609  -0.312566      12.01
   610         H1     19    BNT    H81    610   0.036811      1.008
   611         H1     19    BNT    H82    611   0.036811      1.008
   612         CA     19    BNT     C9    612   0.059782      12.01
   613         CA     19    BNT    C10    613  -0.088539      12.01
   614         HA     19    BNT    H10    614   0.115371      1.008
   615         CA     19    BNT    C11    615   -0.21492      12.01
   616         HA     19    BNT    H11    616   0.155859      1.008
   617         CA     19    BNT    C12    617  -0.087146      12.01
   618         HA     19    BNT    H12    618   0.134809      1.008
   619         CA     19    BNT    C13    619   -0.21492      12.01
   620         HA     19    BNT    H13    620   0.155859      1.008
   621         CA     19    BNT    C14    621  -0.088539      12.01
   622         HA     19    BNT    H14    622   0.115371      1.008
   623         CT     19    BNT     CI    623   0.691664      12.01
   624         H1     19    BNT    HI1    624  -0.354856      1.008
   625         H1     19    BNT    HI2    625  -0.354856      1.008
   626         CA     19    BNT    CI2    626  -0.083475      12.01
   627         CA     19    BNT    CI3    627  -0.154435      12.01
   628         HA     19    BNT    HI3    628   0.158563      1.008
   629         CA     19    BNT    CI4    629  -0.183321      12.01
   630         HA     19    BNT    HI4    630   0.160177      1.008
   631         CA     19    BNT    CI5    631   -0.15547      12.01
   632         HA     19    BNT    HI5    632   0.107087      1.008
   633         CA     19    BNT    CI6    633   0.087103      12.01
   634         CA     19    BNT    CI7    634   0.167225      12.01
   635         CA     19    BNT    CI8    635  -0.083475      12.01
   636         CA     19    BNT    CI9    636  -0.154435      12.01
   637         HA     19    BNT    HI9    637   0.158563      1.008
   638         CA     19    BNT   CI10    638  -0.183321      12.01
   639         HA     19    BNT   HI10    639   0.160177      1.008
   640         CA     19    BNT   CI11    640   -0.15547      12.01
   641         HA     19    BNT   HI11    641   0.107087      1.008
   642         CT     19    BNT   CI12    642   0.691664      12.01
   643         H1     19    BNT   HI12    643  -0.354856      1.008
   644         H1     19    BNT   HI13    644  -0.354856      1.008
   645         CQ     19    BNT    C1B    645   0.046394      12.01
   646         CA     19    BNT    C15    646  -0.112867      12.01
   647         CA     19    BNT    C16    647  -0.166621      12.01
   648         HA     19    BNT    H16    648   0.094134      1.008
   649         CA     19    BNT    C17    649     0.2852      12.01
   650         OS     19    BNT     OC    650  -0.490298         16
   651         CT     19    BNT    CC1    651   0.218327      12.01
   652         H1     19    BNT    HC1    652    0.14523      1.008
   653         H1     19    BNT    HC2    653    0.14523      1.008
   654         CT     19    BNT    CC2    654  -0.090124      12.01
   655         H1     19    BNT    HC3    655   0.125269      1.008
   656         H1     19    BNT    HC4    656   0.125269      1.008
   657         OS     19    BNT    OC2    657  -0.629846         16
   658         CT     19    BNT    CC3    658   0.239589      12.01
   659         H1     19    BNT    HC5    659   0.059047      1.008
   660         H1     19    BNT    HC6    660   0.059047      1.008
   661         CT     19    BNT    CC4    661   0.193455      12.01
   662         H1     19    BNT    HC7    662   0.065522      1.008
   663         H1     19    BNT    HC8    663   0.065522      1.008
   664         OS     19    BNT    OC3    664  -0.619846         16
   665         CT     19    BNT    CC5    665   0.197814      12.01
   666         H1     19    BNT    HC9    666   0.049732      1.008
   667         H1     19    BNT   HC10    667   0.049732      1.008
   668         CT     19    BNT    CC6    668   0.080197      12.01
   669         H1     19    BNT   HC11    669   0.083534      1.008
   670         H1     19    BNT   HC12    670   0.083534      1.008
   671         OS     19    BNT    OC4    671  -0.475902         16
   672         CT     19    BNT    CC7    672   0.017343      12.01
   673         H1     19    BNT   HC13    673   0.069926      1.008
   674         H1     19    BNT   HC14    674   0.069926      1.008
   675         H1     19    BNT   HC15    675   0.069926      1.008
   676         CA     19    BNT    C18    676   0.232417      12.01
   677         OS     19    BNT     OD    677  -0.515382         16
   678         CT     19    BNT    CD1    678   0.302079      12.01
   679         H1     19    BNT    HD1    679   0.072093      1.008
   680         H1     19    BNT    HD2    680   0.072093      1.008
   681         CT     19    BNT    CD2    681  -0.032112      12.01
   682         H1     19    BNT    HD3    682    0.10799      1.008
   683         H1     19    BNT    HD4    683    0.10799      1.008
   684         OS     19    BNT    OD2    684  -0.520896         16
   685         CT     19    BNT    CD3    685   0.045237      12.01
   686         H1     19    BNT    HD5    686   0.097632      1.008
   687         H1     19    BNT    HD6    687   0.097632      1.008
   688         CT     19    BNT    CD4    688   0.192117      12.01
   689         H1     19    BNT    HD7    689   0.070108      1.008
   690         H1     19    BNT    HD8    690   0.070108      1.008
   691         OS     19    BNT    OD3    691  -0.558549         16
   692         CT     19    BNT    CD5    692   0.077623      12.01
   693         H1     19    BNT    HD9    693   0.081532      1.008
   694         H1     19    BNT   HD10    694   0.081532      1.008
   695         CT     19    BNT    CD6    695   0.045922      12.01
   696         H1     19    BNT   HD11    696   0.102765      1.008
   697         H1     19    BNT   HD12    697   0.102765      1.008
   698         OS     19    BNT    OD4    698  -0.440324         16
   699         CT     19    BNT    CD7    699  -0.009575      12.01
   700         H1     19    BNT   HD13    700   0.073854      1.008
   701         H1     19    BNT   HD14    701   0.073854      1.008
   702         H1     19    BNT   HD15    702   0.073854      1.008
   703         CA     19    BNT    C19    703  -0.196238      12.01
   704         HA     19    BNT    H19    704   0.108286      1.008
   705         CA     19    BNT    C20    705  -0.041688      12.01
   706         CT     19    BNT    C21    706  -0.312566      12.01
   707         H1     19    BNT   H211    707   0.036811      1.008
   708         H1     19    BNT   H212    708   0.036811      1.008
   709         CA     19    BNT    C22    709   0.059782      12.01
   710         CA     19    BNT    C23    710  -0.088539      12.01
   711         HA     19    BNT    H23    711   0.115371      1.008
   712         CA     19    BNT    C24    712   -0.21492      12.01
   713         HA     19    BNT    H24    713   0.155859      1.008
   714         CA     19    BNT    C25    714  -0.087146      12.01
   715         HA     19    BNT    H25    715   0.134809      1.008
   716         CA     19    BNT    C26    716   -0.21492      12.01
   717         HA     19    BNT    H26    717   0.155859      1.008
   718         CA     19    BNT    C27    718  -0.088539      12.01
   719         HA     19    BNT    H27    719   0.115371      1.008   ; qtot -1
; residue  20 BNT rtp BNT  q  0.0
   720         N2     20    BNT    N1A    720   0.178917      14.01
   721         N2     20    BNT    N2A    721   0.030684      14.01
   722         N2     20    BNT    N1B    722   0.178917      14.01
   723         N2     20    BNT    N2B    723   0.030684      14.01
   724         CQ     20    BNT    C1A    724   0.046394      12.01
   725         CA     20    BNT     C2    725  -0.112867      12.01
   726         CA     20    BNT     C3    726  -0.166621      12.01
   727         HA     20    BNT     H3    727   0.094134      1.008
   728         CA     20    BNT     C4    728     0.2852      12.01
   729         OS     20    BNT     OA    729  -0.490298         16
   730         CT     20    BNT    CA1    730   0.218327      12.01
   731         H1     20    BNT    HA1    731    0.14523      1.008
   732         H1     20    BNT    HA2    732    0.14523      1.008
   733         CT     20    BNT    CA2    733  -0.090124      12.01
   734         H1     20    BNT    HA3    734   0.125269      1.008
   735         H1     20    BNT    HA4    735   0.125269      1.008
   736         OS     20    BNT    OA2    736  -0.629846         16
   737         CT     20    BNT    CA3    737   0.239589      12.01
   738         H1     20    BNT    HA5    738   0.059047      1.008
   739         H1     20    BNT    HA6    739   0.059047      1.008
   740         CT     20    BNT    CA4    740   0.193455      12.01
   741         H1     20    BNT    HA7    741   0.065522      1.008
   742         H1     20    BNT    HA8    742   0.065522      1.008
   743         OS     20    BNT    OA3    743  -0.619846         16
   744         CT     20    BNT    CA5    744   0.197814      12.01
   745         H1     20    BNT    HA9    745   0.049732      1.008
   746         H1     20    BNT   HA10    746   0.049732      1.008
   747         CT     20    BNT    CA6    747   0.080197      12.01
   748         H1     20    BNT   HA11    748   0.083534      1.008
   749         H1     20    BNT   HA12    749   0.083534      1.008
   750         OS     20    BNT    OA4    750  -0.475902         16
   751         CT     20    BNT    CA7    751   0.017343      12.01
   752         H1     20    BNT   HA13    752   0.069926      1.008
   753         H1     20    BNT   HA14    753   0.069926      1.008
   754         H1     20    BNT   HA15    754   0.069926      1.008
   755         CA     20    BNT     C5    755   0.232417      12.01
   756         OS     20    BNT     OB    756  -0.515382         16
   757         CT     20    BNT    CB1    757   0.302079      12.01
   758         H1     20    BNT    HB1    758   0.072093      1.008
   759         H1     20    BNT    HB2    759   0.072093      1.008
   760         CT     20    BNT    CB2    760  -0.032112      12.01
   761         H1     20    BNT    HB3    761    0.10799      1.008
   762         H1     20    BNT    HB4    762    0.10799      1.008
   763         OS     20    BNT    OB2    763  -0.520896         16
   764         CT     20    BNT    CB3    764   0.045237      12.01
   765         H1     20    BNT    HB5    765   0.097632      1.008
   766         H1     20    BNT    HB6    766   0.097632      1.008
   767         CT     20    BNT    CB4    767   0.192117      12.01
   768         H1     20    BNT    HB7    768   0.070108      1.008
   769         H1     20    BNT    HB8    769   0.070108      1.008
   770         OS     20    BNT    OB3    770  -0.558549         16
   771         CT     20    BNT    CB5    771   0.077623      12.01
   772         H1     20    BNT    HB9    772   0.081532      1.008
   773         H1     20    BNT   HB10    773   0.081532      1.008
   774         CT     20    BNT    CB6    774   0.045922      12.01
   775         H1     20    BNT   HB11    775   0.102765      1.008
   776         H1     20    BNT   HB12    776   0.102765      1.008
   777         OS     20    BNT    OB4    777  -0.440324         16
   778         CT     20    BNT    CB7    778  -0.009575      12.01
   779         H1     20    BNT   HB13    779   0.073854      1.008
   780         H1     20    BNT   HB14    780   0.073854      1.008
   781         H1     20    BNT   HB15    781   0.073854      1.008
   782         CA     20    BNT     C6    782  -0.196238      12.01
   783         HA     20    BNT     H6    783   0.108286      1.008
   784         CA     20    BNT     C7    784  -0.041688      12.01
   785         CT     20    BNT     C8    785  -0.312566      12.01
   786         H1     20    BNT    H81    786   0.036811      1.008
   787         H1     20    BNT    H82    787   0.036811      1.008
   788         CA     20    BNT     C9    788   0.059782      12.01
   789         CA     20    BNT    C10    789  -0.088539      12.01
   790         HA     20    BNT    H10    790   0.115371      1.008
   791         CA     20    BNT    C11    791   -0.21492      12.01
   792         HA     20    BNT    H11    792   0.155859      1.008
   793         CA     20    BNT    C12    793  -0.087146      12.01
   794         HA     20    BNT    H12    794   0.134809      1.008
   795         CA     20    BNT    C13    795   -0.21492      12.01
   796         HA     20    BNT    H13    796   0.155859      1.008
   797         CA     20    BNT    C14    797  -0.088539      12.01
   798         HA     20    BNT    H14    798   0.115371      1.008
   799         CT     20    BNT     CI    799   0.691664      12.01
   800         H1     20    BNT    HI1    800  -0.354856      1.008
   801         H1     20    BNT    HI2    801  -0.354856      1.008
   802         CA     20    BNT    CI2    802  -0.083475      12.01
   803         CA     20    BNT    CI3    803  -0.154435      12.01
   804         HA     20    BNT    HI3    804   0.158563      1.008
   805         CA     20    BNT    CI4    805  -0.183321      12.01
   806         HA     20    BNT    HI4    806   0.160177      1.008
   807         CA     20    BNT    CI5    807   -0.15547      12.01
   808         HA     20    BNT    HI5    808   0.107087      1.008
   809         CA     20    BNT    CI6    809   0.087103      12.01
   810         CA     20    BNT    CI7    810   0.167225      12.01
   811         CA     20    BNT    CI8    811  -0.083475      12.01
   812         CA     20    BNT    CI9    812  -0.154435      12.01
   813         HA     20    BNT    HI9    813   0.158563      1.008
   814         CA     20    BNT   CI10    814  -0.183321      12.01
   815         HA     20    BNT   HI10    815   0.160177      1.008
   816         CA     20    BNT   CI11    816   -0.15547      12.01
   817         HA     20    BNT   HI11    817   0.107087      1.008
   818         CT     20    BNT   CI12    818   0.691664      12.01
   819         H1     20    BNT   HI12    819  -0.354856      1.008
   820         H1     20    BNT   HI13    820  -0.354856      1.008
   821         CQ     20    BNT    C1B    821   0.046394      12.01
   822         CA     20    BNT    C15    822  -0.112867      12.01
   823         CA     20    BNT    C16    823  -0.166621      12.01
   824         HA     20    BNT    H16    824   0.094134      1.008
   825         CA     20    BNT    C17    825     0.2852      12.01
   826         OS     20    BNT     OC    826  -0.490298         16
   827         CT     20    BNT    CC1    827   0.218327      12.01
   828         H1     20    BNT    HC1    828    0.14523      1.008
   829         H1     20    BNT    HC2    829    0.14523      1.008
   830         CT     20    BNT    CC2    830  -0.090124      12.01
   831         H1     20    BNT    HC3    831   0.125269      1.008
   832         H1     20    BNT    HC4    832   0.125269      1.008
   833         OS     20    BNT    OC2    833  -0.629846         16
   834         CT     20    BNT    CC3    834   0.239589      12.01
   835         H1     20    BNT    HC5    835   0.059047      1.008
   836         H1     20    BNT    HC6    836   0.059047      1.008
   837         CT     20    BNT    CC4    837   0.193455      12.01
   838         H1     20    BNT    HC7    838   0.065522      1.008
   839         H1     20    BNT    HC8    839   0.065522      1.008
   840         OS     20    BNT    OC3    840  -0.619846         16
   841         CT     20    BNT    CC5    841   0.197814      12.01
   842         H1     20    BNT    HC9    842   0.049732      1.008
   843         H1     20    BNT   HC10    843   0.049732      1.008
   844         CT     20    BNT    CC6    844   0.080197      12.01
   845         H1     20    BNT   HC11    845   0.083534      1.008
   846         H1     20    BNT   HC12    846   0.083534      1.008
   847         OS     20    BNT    OC4    847  -0.475902         16
   848         CT     20    BNT    CC7    848   0.017343      12.01
   849         H1     20    BNT   HC13    849   0.069926      1.008
   850         H1     20    BNT   HC14    850   0.069926      1.008
   851         H1     20    BNT   HC15    851   0.069926      1.008
   852         CA     20    BNT    C18    852   0.232417      12.01
   853         OS     20    BNT     OD    853  -0.515382         16
   854         CT     20    BNT    CD1    854   0.302079      12.01
   855         H1     20    BNT    HD1    855   0.072093      1.008
   856         H1     20    BNT    HD2    856   0.072093      1.008
   857         CT     20    BNT    CD2    857  -0.032112      12.01
   858         H1     20    BNT    HD3    858    0.10799      1.008
   859         H1     20    BNT    HD4    859    0.10799      1.008
   860         OS     20    BNT    OD2    860  -0.520896         16
   861         CT     20    BNT    CD3    861   0.045237      12.01
   862         H1     20    BNT    HD5    862   0.097632      1.008
   863         H1     20    BNT    HD6    863   0.097632      1.008
   864         CT     20    BNT    CD4    864   0.192117      12.01
   865         H1     20    BNT    HD7    865   0.070108      1.008
   866         H1     20    BNT    HD8    866   0.070108      1.008
   867         OS     20    BNT    OD3    867  -0.558549         16
   868         CT     20    BNT    CD5    868   0.077623      12.01
   869         H1     20    BNT    HD9    869   0.081532      1.008
   870         H1     20    BNT   HD10    870   0.081532      1.008
   871         CT     20    BNT    CD6    871   0.045922      12.01
   872         H1     20    BNT   HD11    872   0.102765      1.008
   873         H1     20    BNT   HD12    873   0.102765      1.008
   874         OS     20    BNT    OD4    874  -0.440324         16
   875         CT     20    BNT    CD7    875  -0.009575      12.01
   876         H1     20    BNT   HD13    876   0.073854      1.008
   877         H1     20    BNT   HD14    877   0.073854      1.008
   878         H1     20    BNT   HD15    878   0.073854      1.008
   879         CA     20    BNT    C19    879  -0.196238      12.01
   880         HA     20    BNT    H19    880   0.108286      1.008
   881         CA     20    BNT    C20    881  -0.041688      12.01
   882         CT     20    BNT    C21    882  -0.312566      12.01
   883         H1     20    BNT   H211    883   0.036811      1.008
   884         H1     20    BNT   H212    884   0.036811      1.008
   885         CA     20    BNT    C22    885   0.059782      12.01
   886         CA     20    BNT    C23    886  -0.088539      12.01
   887         HA     20    BNT    H23    887   0.115371      1.008
   888         CA     20    BNT    C24    888   -0.21492      12.01
   889         HA     20    BNT    H24    889   0.155859      1.008
   890         CA     20    BNT    C25    890  -0.087146      12.01
   891         HA     20    BNT    H25    891   0.134809      1.008
   892         CA     20    BNT    C26    892   -0.21492      12.01
   893         HA     20    BNT    H26    893   0.155859      1.008
   894         CA     20    BNT    C27    894  -0.088539      12.01
   895         HA     20    BNT    H27    895   0.115371      1.008   ; qtot -1

[ bonds ]
;  ai    aj funct            c0            c1            c2            c3
    2     4     1 
    2     6     1 
    2     7     1 
    2     9     1 
    2    11     1 
    2    15     1 
    3     4     1 
    3     5     1 
    3     8     1 
    3     9     1 
    3    10     1 
    3    20     1 
    4     5     1 
    4     6     1 
    4     9     1 
    4   117     1 
    5     6     1 
    5     8     1 
    5    13     1 
    5   196     1 
    6     7     1 
    6    13     1 
    6   293     1 
    7    11     1 
    7    12     1 
    7    13     1 
    7   372     1 	
    8    10     1 
    8    12     1 
    8    13     1 
    8    14     1	
    9    10     1 
    9    11     1 
    9   548     1 	
   10    11     1 
   10    12     1 
   10   645     1	
   11    12     1 
   11   724     1  
   12    13     1 
   12   821     1
   13	469		1			
   16    20     1 
   16    21     1 
   16    81     1 
   17    20     1 
   17    80     1 
   17    95     1 
   18   117     1 
   18   118     1 
   18   178     1 
   19   114     1 
   19   117     1 
   19   177     1 
   21    22     1 
   21    80     1 
   22    23     1 
   22    24     1 
   24    25     1    1.3600e-01    3.2568e+05 ;     C4 - OA 
   24    51     1 
   25    26     1 
   26    27     1 
   26    28     1 
   26    29     1 
   29    30     1 
   29    31     1 
   29    32     1 
   32    33     1 
   33    34     1 
   33    35     1 
   33    36     1 
   36    37     1 
   36    38     1 
   36    39     1 
   39    40     1 
   40    41     1 
   40    42     1 
   40    43     1 
   43    44     1 
   43    45     1 
   43    46     1 
   46    47     1 
   47    48     1 
   47    49     1 
   47    50     1 
   51    52     1    1.3600e-01    3.2568e+05 ;     C5 - OB
   51    78     1 
   52    53     1 
   53    54     1 
   53    55     1 
   53    56     1 
   56    57     1 
   56    58     1 
   56    59     1 
   59    60     1 
   60    61     1 
   60    62     1 
   60    63     1 
   63    64     1 
   63    65     1 
   63    66     1 
   66    67     1 
   67    68     1 
   67    69     1 
   67    70     1 
   70    71     1 
   70    72     1 
   70    73     1 
   73    74     1 
   74    75     1 
   74    76     1 
   74    77     1 
   78    79     1 
   78    80     1 
   81    82     1 
   81    83     1 
   81    84     1 
   84    85     1 
   84    93     1 
   85    86     1 
   85    87     1 
   87    88     1 
   87    89     1 
   89    90     1 
   89    91     1 
   91    92     1 
   91    93     1 
   93    94     1 
   95    96     1 
   95    97     1 
   95    98     1 
   98    99     1 
   98   106     1 
   99   100     1 
   99   101     1 
  101   102     1 
  101   103     1 
  103   104     1 
  103   105     1 
  105   106     1 
  105   112     1 
  106   107     1 
  107   108     1 
  107   114     1 
  108   109     1 
  108   110     1 
  110   111     1 
  110   112     1 
  112   113     1 
  114   115     1 
  114   116     1 
  118   119     1 
  118   177     1 
  119   120     1 
  119   121     1 
  121   122     1    1.3600e-01    3.2568e+05 ;    C17 - OC 
  121   148     1 
  122   123     1 
  123   124     1 
  123   125     1 
  123   126     1 
  126   127     1 
  126   128     1 
  126   129     1 
  129   130     1 
  130   131     1 
  130   132     1 
  130   133     1 
  133   134     1 
  133   135     1 
  133   136     1 
  136   137     1 
  137   138     1 
  137   139     1 
  137   140     1 
  140   141     1 
  140   142     1 
  140   143     1 
  143   144     1 
  144   145     1 
  144   146     1 
  144   147     1 
  148   149     1    1.3600e-01    3.2568e+05 ;    C18 - OD 
  148   175     1 
  149   150     1 
  150   151     1 
  150   152     1 
  150   153     1 
  153   154     1 
  153   155     1 
  153   156     1 
  156   157     1 
  157   158     1 
  157   159     1 
  157   160     1 
  160   161     1 
  160   162     1 
  160   163     1 
  163   164     1 
  164   165     1 
  164   166     1 
  164   167     1 
  167   168     1 
  167   169     1 
  167   170     1 
  170   171     1 
  171   172     1 
  171   173     1 
  171   174     1 
  175   176     1 
  175   177     1 
  178   179     1 
  178   180     1 
  178   181     1 
  181   182     1 
  181   190     1 
  182   183     1 
  182   184     1 
  184   185     1 
  184   186     1 
  186   187     1 
  186   188     1 
  188   189     1 
  188   190     1 
  190   191     1 
  192   196     1 
  192   197     1 
  192   257     1 
  193   196     1 
  193   256     1 
  193   271     1 
  194   293     1 
  194   294     1 
  194   354     1 
  195   290     1 
  195   293     1 
  195   353     1 
  197   198     1 
  197   256     1 
  198   199     1 
  198   200     1 
  200   201     1    1.3600e-01    3.2568e+05 ;     C4 - OA 
  200   227     1  
  201   202     1  
  202   203     1  
  202   204     1  
  202   205     1  
  205   206     1  
  205   207     1  
  205   208     1  
  208   209     1  
  209   210     1  
  209   211     1  
  209   212     1  
  212   213     1  
  212   214     1  
  212   215     1  
  215   216     1  
  216   217     1  
  216   218     1  
  216   219     1  
  219   220     1  
  219   221     1  
  219   222     1  
  222   223     1  
  223   224     1  
  223   225     1  
  223   226     1  
  227   228     1    1.3600e-01    3.2568e+05 ;     C5 - OB 
  227   254     1  
  228   229     1  
  229   230     1  
  229   231     1  
  229   232     1  
  232   233     1  
  232   234     1  
  232   235     1  
  235   236     1  
  236   237     1  
  236   238     1  
  236   239     1  
  239   240     1  
  239   241     1  
  239   242     1  
  242   243     1  
  243   244     1  
  243   245     1  
  243   246     1  
  246   247     1  
  246   248     1  
  246   249     1  
  249   250     1  
  250   251     1  
  250   252     1  
  250   253     1  
  254   255     1  
  254   256     1  
  257   258     1  
  257   259     1  
  257   260     1  
  260   261     1  
  260   269     1  
  261   262     1  
  261   263     1  
  263   264     1  
  263   265     1  
  265   266     1  
  265   267     1  
  267   268     1  
  267   269     1  
  269   270     1  
  271   272     1  
  271   273     1  
  271   274     1  
  274   275     1  
  274   282     1  
  275   276     1  
  275   277     1  
  277   278     1  
  277   279     1  
  279   280     1  
  279   281     1  
  281   282     1  
  281   288     1  
  282   283     1  
  283   284     1  
  283   290     1  
  284   285     1  
  284   286     1  
  286   287     1  
  286   288     1  
  288   289     1  
  290   291     1  
  290   292     1  
  294   295     1  
  294   353     1  
  295   296     1  
  295   297     1  
  297   298     1    1.3600e-01    3.2568e+05 ;    C17 - OC 
  297   324     1  
  298   299     1  
  299   300     1  
  299   301     1  
  299   302     1  
  302   303     1  
  302   304     1  
  302   305     1  
  305   306     1  
  306   307     1  
  306   308     1  
  306   309     1  
  309   310     1  
  309   311     1  
  309   312     1  
  312   313     1  
  313   314     1  
  313   315     1  
  313   316     1  
  316   317     1  
  316   318     1  
  316   319     1  
  319   320     1  
  320   321     1  
  320   322     1  
  320   323     1  
  324   325     1    1.3600e-01    3.2568e+05 ;    C18 - OD 
  324   351     1 
  325   326     1 
  326   327     1 
  326   328     1 
  326   329     1 
  329   330     1 
  329   331     1 
  329   332     1 
  332   333     1 
  333   334     1 
  333   335     1 
  333   336     1 
  336   337     1 
  336   338     1 
  336   339     1 
  339   340     1 
  340   341     1 
  340   342     1 
  340   343     1 
  343   344     1 
  343   345     1 
  343   346     1 
  346   347     1 
  347   348     1 
  347   349     1 
  347   350     1 
  351   352     1 
  351   353     1 
  354   355     1 
  354   356     1 
  354   357     1 
  357   358     1 
  357   366     1 
  358   359     1 
  358   360     1 
  360   361     1 
  360   362     1 
  362   363     1 
  362   364     1 
  364   365     1 
  364   366     1 
  366   367     1 
  368   372     1 
  368   373     1 
  368   433     1 
  369   372     1 
  369   432     1 
  369   447     1 
  370   469     1 
  370   470     1 
  370   530     1 
  371   466     1 
  371   469     1 
  371   529     1 
  373   374     1 
  373   432     1 
  374   375     1 
  374   376     1 
  376   377     1    1.3600e-01    3.2568e+05 ;     C4 - OA 
  376   403     1  
  377   378     1  
  378   379     1  
  378   380     1  
  378   381     1  
  381   382     1  
  381   383     1  
  381   384     1  
  384   385     1  
  385   386     1  
  385   387     1  
  385   388     1  
  388   389     1  
  388   390     1  
  388   391     1  
  391   392     1  
  392   393     1  
  392   394     1  
  392   395     1  
  395   396     1  
  395   397     1  
  395   398     1  
  398   399     1  
  399   400     1  
  399   401     1  
  399   402     1  
  403   404     1    1.3600e-01    3.2568e+05 ;     C5 - OB 
  403   430     1  
  404   405     1  
  405   406     1  
  405   407     1  
  405   408     1  
  408   409     1  
  408   410     1  
  408   411     1  
  411   412     1  
  412   413     1  
  412   414     1  
  412   415     1  
  415   416     1  
  415   417     1  
  415   418     1  
  418   419     1  
  419   420     1  
  419   421     1  
  419   422     1  
  422   423     1  
  422   424     1  
  422   425     1  
  425   426     1  
  426   427     1  
  426   428     1  
  426   429     1  
  430   431     1  
  430   432     1  
  433   434     1  
  433   435     1  
  433   436     1  
  436   437     1  
  436   445     1  
  437   438     1  
  437   439     1  
  439   440     1  
  439   441     1  
  441   442     1  
  441   443     1  
  443   444     1  
  443   445     1  
  445   446     1  
  447   448     1  
  447   449     1  
  447   450     1  
  450   451     1  
  450   458     1  
  451   452     1  
  451   453     1  
  453   454     1  
  453   455     1  
  455   456     1  
  455   457     1  
  457   458     1  
  457   464     1  
  458   459     1  
  459   460     1  
  459   466     1  
  460   461     1  
  460   462     1  
  462   463     1  
  462   464     1  
  464   465     1  
  466   467     1  
  466   468     1  
  470   471     1  
  470   529     1  
  471   472     1  
  471   473     1  
  473   474     1    1.3600e-01    3.2568e+05 ;    C17 - OC 
  473   500     1  
  474   475     1  
  475   476     1  
  475   477     1  
  475   478     1  
  478   479     1  
  478   480     1  
  478   481     1  
  481   482     1  
  482   483     1  
  482   484     1  
  482   485     1  
  485   486     1  
  485   487     1  
  485   488     1  
  488   489     1  
  489   490     1  
  489   491     1  
  489   492     1  
  492   493     1  
  492   494     1  
  492   495     1  
  495   496     1  
  496   497     1  
  496   498     1  
  496   499     1  
  500   501     1    1.3600e-01    3.2568e+05 ;    C18 - OD 
  500   527     1 
  501   502     1 
  502   503     1 
  502   504     1 
  502   505     1 
  505   506     1 
  505   507     1 
  505   508     1 
  508   509     1 
  509   510     1 
  509   511     1 
  509   512     1 
  512   513     1 
  512   514     1 
  512   515     1 
  515   516     1 
  516   517     1 
  516   518     1 
  516   519     1 
  519   520     1 
  519   521     1 
  519   522     1 
  522   523     1 
  523   524     1 
  523   525     1 
  523   526     1 
  527   528     1 
  527   529     1 
  530   531     1 
  530   532     1 
  530   533     1 
  533   534     1 
  533   542     1 
  534   535     1 
  534   536     1 
  536   537     1 
  536   538     1 
  538   539     1 
  538   540     1 
  540   541     1 
  540   542     1 
  542   543     1 
  544   548     1 
  544   549     1 
  544   609     1 
  545   548     1 
  545   608     1 
  545   623     1 
  546   645     1 
  546   646     1 
  546   706     1 
  547   642     1 
  547   645     1 
  547   705     1 
  549   550     1 
  549   608     1 
  550   551     1 
  550   552     1 
  552   553     1    1.3600e-01    3.2568e+05 ;     C4 - OA 
  552   579     1  
  553   554     1  
  554   555     1  
  554   556     1  
  554   557     1  
  557   558     1  
  557   559     1  
  557   560     1  
  560   561     1  
  561   562     1  
  561   563     1  
  561   564     1  
  564   565     1  
  564   566     1  
  564   567     1  
  567   568     1  
  568   569     1  
  568   570     1  
  568   571     1  
  571   572     1  
  571   573     1  
  571   574     1  
  574   575     1  
  575   576     1  
  575   577     1  
  575   578     1  
  579   580     1    1.3600e-01    3.2568e+05 ;     C5 - OB 
  579   606     1  
  580   581     1  
  581   582     1  
  581   583     1  
  581   584     1  
  584   585     1  
  584   586     1  
  584   587     1  
  587   588     1  
  588   589     1  
  588   590     1  
  588   591     1  
  591   592     1  
  591   593     1  
  591   594     1  
  594   595     1  
  595   596     1  
  595   597     1  
  595   598     1  
  598   599     1  
  598   600     1  
  598   601     1  
  601   602     1  
  602   603     1  
  602   604     1  
  602   605     1  
  606   607     1  
  606   608     1  
  609   610     1  
  609   611     1  
  609   612     1  
  612   613     1  
  612   621     1  
  613   614     1  
  613   615     1  
  615   616     1  
  615   617     1  
  617   618     1  
  617   619     1  
  619   620     1  
  619   621     1  
  621   622     1  
  623   624     1  
  623   625     1  
  623   626     1  
  626   627     1  
  626   634     1  
  627   628     1  
  627   629     1  
  629   630     1  
  629   631     1  
  631   632     1  
  631   633     1  
  633   634     1  
  633   640     1  
  634   635     1  
  635   636     1  
  635   642     1  
  636   637     1  
  636   638     1  
  638   639     1  
  638   640     1  
  640   641     1  
  642   643     1  
  642   644     1  
  646   647     1  
  646   705     1  
  647   648     1  
  647   649     1  
  649   650     1    1.3600e-01    3.2568e+05 ;    C17 - OC 
  649   676     1  
  650   651     1  
  651   652     1  
  651   653     1  
  651   654     1  
  654   655     1  
  654   656     1  
  654   657     1  
  657   658     1  
  658   659     1  
  658   660     1  
  658   661     1  
  661   662     1  
  661   663     1  
  661   664     1  
  664   665     1  
  665   666     1  
  665   667     1  
  665   668     1  
  668   669     1  
  668   670     1  
  668   671     1  
  671   672     1  
  672   673     1  
  672   674     1  
  672   675     1  
  676   677     1    1.3600e-01    3.2568e+05 ;    C18 - OD 
  676   703     1 
  677   678     1 
  678   679     1 
  678   680     1 
  678   681     1 
  681   682     1 
  681   683     1 
  681   684     1 
  684   685     1 
  685   686     1 
  685   687     1 
  685   688     1 
  688   689     1 
  688   690     1 
  688   691     1 
  691   692     1 
  692   693     1 
  692   694     1 
  692   695     1 
  695   696     1 
  695   697     1 
  695   698     1 
  698   699     1 
  699   700     1 
  699   701     1 
  699   702     1 
  703   704     1 
  703   705     1 
  706   707     1 
  706   708     1 
  706   709     1 
  709   710     1 
  709   718     1 
  710   711     1 
  710   712     1 
  712   713     1 
  712   714     1 
  714   715     1 
  714   716     1 
  716   717     1 
  716   718     1 
  718   719     1 
  720   724     1 
  720   725     1 
  720   785     1 
  721   724     1 
  721   784     1 
  721   799     1 
  722   821     1 
  722   822     1 
  722   882     1 
  723   818     1 
  723   821     1 
  723   881     1 
  725   726     1 
  725   784     1 
  726   727     1 
  726   728     1 
  728   729     1    1.3600e-01    3.2568e+05 ;     C4 - OA 
  728   755     1  
  729   730     1  
  730   731     1  
  730   732     1  
  730   733     1  
  733   734     1  
  733   735     1  
  733   736     1  
  736   737     1  
  737   738     1  
  737   739     1  
  737   740     1  
  740   741     1  
  740   742     1  
  740   743     1  
  743   744     1  
  744   745     1  
  744   746     1  
  744   747     1  
  747   748     1  
  747   749     1  
  747   750     1  
  750   751     1  
  751   752     1  
  751   753     1  
  751   754     1  
  755   756     1    1.3600e-01    3.2568e+05 ;     C5 - OB 
  755   782     1  
  756   757     1  
  757   758     1  
  757   759     1  
  757   760     1  
  760   761     1  
  760   762     1  
  760   763     1  
  763   764     1  
  764   765     1  
  764   766     1  
  764   767     1  
  767   768     1  
  767   769     1  
  767   770     1  
  770   771     1  
  771   772     1  
  771   773     1  
  771   774     1  
  774   775     1  
  774   776     1  
  774   777     1  
  777   778     1  
  778   779     1  
  778   780     1  
  778   781     1  
  782   783     1  
  782   784     1  
  785   786     1  
  785   787     1  
  785   788     1  
  788   789     1  
  788   797     1  
  789   790     1  
  789   791     1  
  791   792     1  
  791   793     1  
  793   794     1  
  793   795     1  
  795   796     1  
  795   797     1  
  797   798     1  
  799   800     1  
  799   801     1  
  799   802     1  
  802   803     1  
  802   810     1  
  803   804     1  
  803   805     1  
  805   806     1  
  805   807     1  
  807   808     1  
  807   809     1  
  809   810     1  
  809   816     1  
  810   811     1  
  811   812     1  
  811   818     1  
  812   813     1  
  812   814     1  
  814   815     1  
  814   816     1  
  816   817     1  
  818   819     1  
  818   820     1  
  822   823     1  
  822   881     1  
  823   824     1  
  823   825     1  
  825   826     1    1.3600e-01    3.2568e+05 ;    C17 - OC 
  825   852     1  
  826   827     1  
  827   828     1  
  827   829     1  
  827   830     1  
  830   831     1  
  830   832     1  
  830   833     1  
  833   834     1  
  834   835     1  
  834   836     1  
  834   837     1  
  837   838     1  
  837   839     1  
  837   840     1  
  840   841     1  
  841   842     1  
  841   843     1  
  841   844     1  
  844   845     1  
  844   846     1  
  844   847     1  
  847   848     1  
  848   849     1  
  848   850     1  
  848   851     1  
  852   853     1    1.3600e-01    3.2568e+05 ;    C18 - OD 
  852   879     1 
  853   854     1 
  854   855     1 
  854   856     1 
  854   857     1 
  857   858     1 
  857   859     1 
  857   860     1 
  860   861     1 
  861   862     1 
  861   863     1 
  861   864     1 
  864   865     1 
  864   866     1 
  864   867     1 
  867   868     1 
  868   869     1 
  868   870     1 
  868   871     1 
  871   872     1 
  871   873     1 
  871   874     1 
  874   875     1 
  875   876     1 
  875   877     1 
  875   878     1 
  879   880     1 
  879   881     1 
  882   883     1 
  882   884     1 
  882   885     1 
  885   886     1 
  885   894     1 
  886   887     1 
  886   888     1 
  888   889     1 
  888   890     1 
  890   891     1 
  890   892     1 
  892   893     1 
  892   894     1 
  894   895     1 

[ pairs ]
;  ai    aj funct            c0            c1            c2            c3
    2     8     1 
    2    10     1 
    2    18     1 
    2    19     1 
    2    20     1 
    2   194     1 
    2   195     1 
    2   196     1 
    3     7     1 
    3    11     1 
    3    15     1 
    3    18     1 
    3    19     1 
    3    21     1 
    3    80     1 
    3    81     1 
    3    95     1 
    3   192     1 
    3   193     1 
    3   293     1 
    4    16     1 
    4    17     1 
    4   114     1 
    4   118     1 
    4   177     1 
    4   178     1 
    4   192     1 
    4   193     1 
    4   194     1 
    4   195     1 
    5    11     1 
    5    15     1 
    5    16     1 
    5    17     1 
    5    18     1 
    5    19     1 
    5   194     1 
    5   195     1 
    5   197     1 
    5   256     1 
    5   257     1 
    5   271     1 
    6    10     1 
    6    18     1 
    6    19     1 
    6    20     1 
    6   192     1 
    6   193     1 
    6   290     1 
    6   294     1 
    6   353     1 
    6   354     1 
    7     8     1 
    7   117     1 
    7   194     1 
    7   195     1 
    7   196     1 
    8    16     1 
    8    17     1 
    8   117     1 
    8   192     1 
    8   193     1 
    8   293     1 
    9    13     1 
    9    16     1 
    9    17     1 
    9    18     1 
    9    19     1 
    9   196     1 
    9   293     1 
   10    13     1 
   10    16     1 
   10    17     1 
   10   117     1 
   10   196     1 
   11    13     1 
   11   117     1 
   11   293     1 
   13    15     1 
   13    20     1 
   13   117     1 
   13   192     1 
   13   193     1 
   13   194     1 
   13   195     1 
   15   117     1 
   15   293     1 
   16    23     1 
   16    24     1 
   16    78     1 
   16    85     1 
   16    93     1 
   16    95     1 
   17    22     1 
   17    51     1 
   17    79     1 
   17    81     1 
   17    99     1 
   17   106     1 
   18   114     1 
   18   120     1 
   18   121     1 
   18   175     1 
   18   182     1 
   18   190     1 
   19   106     1 
   19   108     1 
   19   119     1 
   19   148     1 
   19   176     1 
   19   178     1 
   20    22     1 
   20    78     1 
   20    82     1 
   20    83     1 
   20    84     1 
   20    96     1 
   20    97     1 
   20    98     1 
   20   117     1 
   20   196     1 
   21    25     1 
   21    51     1 
   21    79     1 
   21    82     1 
   21    83     1 
   21    84     1 
   21    95     1 
   22    26     1 
   22    52     1 
   22    78     1 
   22    81     1 
   23    25     1 
   23    51     1 
   23    80     1 
   24    27     1 
   24    28     1 
   24    29     1 
   24    53     1 
   24    79     1 
   24    80     1 
   25    30     1 
   25    31     1 
   25    32     1 
   25    52     1 
   25    78     1 
   26    33     1 
   26    51     1 
   27    30     1 
   27    31     1 
   27    32     1 
   28    30     1 
   28    31     1 
   28    32     1 
   29    34     1 
   29    35     1 
   29    36     1 
   30    33     1 
   31    33     1 
   32    37     1 
   32    38     1 
   32    39     1 
   33    40     1 
   34    37     1 
   34    38     1 
   34    39     1 
   35    37     1 
   35    38     1 
   35    39     1 
   36    41     1 
   36    42     1 
   36    43     1 
   37    40     1 
   38    40     1 
   39    44     1 
   39    45     1 
   39    46     1 
   40    47     1 
   41    44     1 
   41    45     1 
   41    46     1 
   42    44     1 
   42    45     1 
   42    46     1 
   43    48     1 
   43    49     1 
   43    50     1 
   44    47     1 
   45    47     1 
   51    54     1 
   51    55     1 
   51    56     1 
   52    57     1 
   52    58     1 
   52    59     1 
   52    79     1 
   52    80     1 
   53    60     1 
   53    78     1 
   54    57     1 
   54    58     1 
   54    59     1 
   55    57     1 
   55    58     1 
   55    59     1 
   56    61     1 
   56    62     1 
   56    63     1 
   57    60     1 
   58    60     1 
   59    64     1 
   59    65     1 
   59    66     1 
   60    67     1 
   61    64     1 
   61    65     1 
   61    66     1 
   62    64     1 
   62    65     1 
   62    66     1 
   63    68     1 
   63    69     1 
   63    70     1 
   64    67     1 
   65    67     1 
   66    71     1 
   66    72     1 
   66    73     1 
   67    74     1 
   68    71     1 
   68    72     1 
   68    73     1 
   69    71     1 
   69    72     1 
   69    73     1 
   70    75     1 
   70    76     1 
   70    77     1 
   71    74     1 
   72    74     1 
   78    95     1 
   80    81     1 
   80    96     1 
   80    97     1 
   80    98     1 
   81    86     1 
   81    87     1 
   81    91     1 
   81    94     1 
   82    85     1 
   82    93     1 
   83    85     1 
   83    93     1 
   84    88     1 
   84    89     1 
   84    92     1 
   85    90     1 
   85    91     1 
   85    94     1 
   86    88     1 
   86    89     1 
   86    93     1 
   87    92     1 
   87    93     1 
   88    90     1 
   88    91     1 
   89    94     1 
   90    92     1 
   90    93     1 
   92    94     1 
   95   100     1 
   95   101     1 
   95   105     1 
   95   107     1 
   96    99     1 
   96   106     1 
   97    99     1 
   97   106     1 
   98   102     1 
   98   103     1 
   98   108     1 
   98   112     1 
   98   114     1 
   99   104     1 
   99   105     1 
   99   107     1 
  100   102     1 
  100   103     1 
  100   106     1 
  101   106     1 
  101   112     1 
  102   104     1 
  102   105     1 
  103   107     1 
  103   110     1 
  103   113     1 
  104   106     1 
  104   112     1 
  105   108     1 
  105   111     1 
  105   114     1 
  106   109     1 
  106   110     1 
  106   113     1 
  106   115     1 
  106   116     1 
  107   111     1 
  107   112     1 
  107   117     1 
  107   177     1 
  108   113     1 
  108   115     1 
  108   116     1 
  109   111     1 
  109   112     1 
  109   114     1 
  110   114     1 
  111   113     1 
  114   118     1 
  114   175     1 
  115   117     1 
  115   177     1 
  116   117     1 
  116   177     1 
  117   119     1 
  117   175     1 
  117   179     1 
  117   180     1 
  117   181     1 
  117   196     1 
  117   293     1 
  118   122     1 
  118   148     1 
  118   176     1 
  118   179     1 
  118   180     1 
  118   181     1 
  119   123     1 
  119   149     1 
  119   175     1 
  119   178     1 
  120   122     1 
  120   148     1 
  120   177     1 
  121   124     1 
  121   125     1 
  121   126     1 
  121   150     1 
  121   176     1 
  121   177     1 
  122   127     1 
  122   128     1 
  122   129     1 
  122   149     1 
  122   175     1 
  123   130     1 
  123   148     1 
  124   127     1 
  124   128     1 
  124   129     1 
  125   127     1 
  125   128     1 
  125   129     1 
  126   131     1 
  126   132     1 
  126   133     1 
  127   130     1 
  128   130     1 
  129   134     1 
  129   135     1 
  129   136     1 
  130   137     1 
  131   134     1 
  131   135     1 
  131   136     1 
  132   134     1 
  132   135     1 
  132   136     1 
  133   138     1 
  133   139     1 
  133   140     1 
  134   137     1 
  135   137     1 
  136   141     1 
  136   142     1 
  136   143     1 
  137   144     1 
  138   141     1 
  138   142     1 
  138   143     1 
  139   141     1 
  139   142     1 
  139   143     1 
  140   145     1 
  140   146     1 
  140   147     1 
  141   144     1 
  142   144     1 
  148   151     1 
  148   152     1 
  148   153     1 
  149   154     1 
  149   155     1 
  149   156     1 
  149   176     1 
  149   177     1 
  150   157     1 
  150   175     1 
  151   154     1 
  151   155     1 
  151   156     1 
  152   154     1 
  152   155     1 
  152   156     1 
  153   158     1 
  153   159     1 
  153   160     1 
  154   157     1 
  155   157     1 
  156   161     1 
  156   162     1 
  156   163     1 
  157   164     1 
  158   161     1 
  158   162     1 
  158   163     1 
  159   161     1 
  159   162     1 
  159   163     1 
  160   165     1 
  160   166     1 
  160   167     1 
  161   164     1 
  162   164     1 
  163   168     1 
  163   169     1 
  163   170     1 
  164   171     1 
  165   168     1 
  165   169     1 
  165   170     1 
  166   168     1 
  166   169     1 
  166   170     1 
  167   172     1 
  167   173     1 
  167   174     1 
  168   171     1 
  169   171     1 
  177   178     1 
  178   183     1 
  178   184     1 
  178   188     1 
  178   191     1 
  179   182     1 
  179   190     1 
  180   182     1 
  180   190     1 
  181   185     1 
  181   186     1 
  181   189     1 
  182   187     1 
  182   188     1 
  182   191     1 
  183   185     1 
  183   186     1 
  183   190     1 
  184   189     1 
  184   190     1 
  185   187     1 
  185   188     1 
  186   191     1 
  187   189     1 
  187   190     1 
  189   191     1 
  192   199     1 
  192   200     1 
  192   254     1 
  192   261     1 
  192   269     1 
  192   271     1 
  193   198     1 
  193   227     1 
  193   255     1 
  193   257     1 
  193   275     1 
  193   282     1 
  194   290     1 
  194   296     1 
  194   297     1 
  194   351     1 
  194   358     1 
  194   366     1 
  195   282     1 
  195   284     1 
  195   295     1 
  195   324     1 
  195   352     1 
  195   354     1 
  196   198     1 
  196   254     1 
  196   258     1 
  196   259     1 
  196   260     1 
  196   272     1 
  196   273     1 
  196   274     1 
  196   293     1 
  197   201     1 
  197   227     1 
  197   255     1 
  197   258     1 
  197   259     1 
  197   260     1 
  197   271     1 
  198   202     1 
  198   228     1 
  198   254     1 
  198   257     1 
  199   201     1 
  199   227     1 
  199   256     1 
  200   203     1 
  200   204     1 
  200   205     1 
  200   229     1 
  200   255     1 
  200   256     1 
  201   206     1 
  201   207     1 
  201   208     1 
  201   228     1 
  201   254     1 
  202   209     1 
  202   227     1 
  203   206     1 
  203   207     1 
  203   208     1 
  204   206     1 
  204   207     1 
  204   208     1 
  205   210     1 
  205   211     1 
  205   212     1 
  206   209     1 
  207   209     1 
  208   213     1 
  208   214     1 
  208   215     1 
  209   216     1 
  210   213     1 
  210   214     1 
  210   215     1 
  211   213     1 
  211   214     1 
  211   215     1 
  212   217     1 
  212   218     1 
  212   219     1 
  213   216     1 
  214   216     1 
  215   220     1 
  215   221     1 
  215   222     1 
  216   223     1 
  217   220     1 
  217   221     1 
  217   222     1 
  218   220     1 
  218   221     1 
  218   222     1 
  219   224     1 
  219   225     1 
  219   226     1 
  220   223     1 
  221   223     1 
  227   230     1 
  227   231     1 
  227   232     1 
  228   233     1 
  228   234     1 
  228   235     1 
  228   255     1 
  228   256     1 
  229   236     1 
  229   254     1 
  230   233     1 
  230   234     1 
  230   235     1 
  231   233     1 
  231   234     1 
  231   235     1 
  232   237     1 
  232   238     1 
  232   239     1 
  233   236     1 
  234   236     1 
  235   240     1 
  235   241     1 
  235   242     1 
  236   243     1 
  237   240     1 
  237   241     1 
  237   242     1 
  238   240     1 
  238   241     1 
  238   242     1 
  239   244     1 
  239   245     1 
  239   246     1 
  240   243     1 
  241   243     1 
  242   247     1 
  242   248     1 
  242   249     1 
  243   250     1 
  244   247     1 
  244   248     1 
  244   249     1 
  245   247     1 
  245   248     1 
  245   249     1 
  246   251     1 
  246   252     1 
  246   253     1 
  247   250     1 
  248   250     1 
  254   271     1 
  256   257     1 
  256   272     1 
  256   273     1 
  256   274     1 
  257   262     1 
  257   263     1 
  257   267     1 
  257   270     1 
  258   261     1 
  258   269     1 
  259   261     1 
  259   269     1 
  260   264     1 
  260   265     1 
  260   268     1 
  261   266     1 
  261   267     1 
  261   270     1 
  262   264     1 
  262   265     1 
  262   269     1 
  263   268     1 
  263   269     1 
  264   266     1 
  264   267     1 
  265   270     1 
  266   268     1 
  266   269     1 
  268   270     1 
  271   276     1 
  271   277     1 
  271   281     1 
  271   283     1 
  272   275     1 
  272   282     1 
  273   275     1 
  273   282     1 
  274   278     1 
  274   279     1 
  274   284     1 
  274   288     1 
  274   290     1 
  275   280     1 
  275   281     1 
  275   283     1 
  276   278     1 
  276   279     1 
  276   282     1 
  277   282     1 
  277   288     1 
  278   280     1 
  278   281     1 
  279   283     1 
  279   286     1 
  279   289     1 
  280   282     1 
  280   288     1 
  281   284     1 
  281   287     1 
  281   290     1 
  282   285     1 
  282   286     1 
  282   289     1 
  282   291     1 
  282   292     1 
  283   287     1 
  283   288     1 
  283   293     1 
  283   353     1 
  284   289     1 
  284   291     1 
  284   292     1 
  285   287     1 
  285   288     1 
  285   290     1 
  286   290     1 
  287   289     1 
  290   294     1 
  290   351     1 
  291   293     1 
  291   353     1 
  292   293     1 
  292   353     1 
  293   295     1 
  293   351     1 
  293   355     1 
  293   356     1 
  293   357     1 
  294   298     1 
  294   324     1 
  294   352     1 
  294   355     1 
  294   356     1 
  294   357     1 
  295   299     1 
  295   325     1 
  295   351     1 
  295   354     1 
  296   298     1 
  296   324     1 
  296   353     1 
  297   300     1 
  297   301     1 
  297   302     1 
  297   326     1 
  297   352     1 
  297   353     1 
  298   303     1 
  298   304     1 
  298   305     1 
  298   325     1 
  298   351     1 
  299   306     1 
  299   324     1 
  300   303     1 
  300   304     1 
  300   305     1 
  301   303     1 
  301   304     1 
  301   305     1 
  302   307     1 
  302   308     1 
  302   309     1 
  303   306     1 
  304   306     1 
  305   310     1 
  305   311     1 
  305   312     1 
  306   313     1 
  307   310     1 
  307   311     1 
  307   312     1 
  308   310     1 
  308   311     1 
  308   312     1 
  309   314     1 
  309   315     1 
  309   316     1 
  310   313     1 
  311   313     1 
  312   317     1 
  312   318     1 
  312   319     1 
  313   320     1 
  314   317     1 
  314   318     1 
  314   319     1 
  315   317     1 
  315   318     1 
  315   319     1 
  316   321     1 
  316   322     1 
  316   323     1 
  317   320     1 
  318   320     1 
  324   327     1 
  324   328     1 
  324   329     1 
  325   330     1 
  325   331     1 
  325   332     1 
  325   352     1 
  325   353     1 
  326   333     1 
  326   351     1 
  327   330     1 
  327   331     1 
  327   332     1 
  328   330     1 
  328   331     1 
  328   332     1 
  329   334     1 
  329   335     1 
  329   336     1 
  330   333     1 
  331   333     1 
  332   337     1 
  332   338     1 
  332   339     1 
  333   340     1 
  334   337     1 
  334   338     1 
  334   339     1 
  335   337     1 
  335   338     1 
  335   339     1 
  336   341     1 
  336   342     1 
  336   343     1 
  337   340     1 
  338   340     1 
  339   344     1 
  339   345     1 
  339   346     1 
  340   347     1 
  341   344     1 
  341   345     1 
  341   346     1 
  342   344     1 
  342   345     1 
  342   346     1 
  343   348     1 
  343   349     1 
  343   350     1 
  344   347     1 
  345   347     1 
  353   354     1 
  354   359     1 
  354   360     1 
  354   364     1 
  354   367     1 
  355   358     1 
  355   366     1 
  356   358     1 
  356   366     1 
  357   361     1 
  357   362     1 
  357   365     1 
  358   363     1 
  358   364     1 
  358   367     1 
  359   361     1 
  359   362     1 
  359   366     1 
  360   365     1 
  360   366     1 
  361   363     1 
  361   364     1 
  362   367     1 
  363   365     1 
  363   366     1 
  365   367     1 
  368   375     1 
  368   376     1 
  368   430     1 
  368   437     1 
  368   445     1 
  368   447     1 
  369   374     1 
  369   403     1 
  369   431     1 
  369   433     1 
  369   451     1 
  369   458     1 
  370   466     1 
  370   472     1 
  370   473     1 
  370   527     1 
  370   534     1 
  370   542     1 
  371   458     1 
  371   460     1 
  371   471     1 
  371   500     1 
  371   528     1 
  371   530     1 
  372   374     1 
  372   430     1 
  372   434     1 
  372   435     1 
  372   436     1 
  372   448     1 
  372   449     1 
  372   450     1 
  373   377     1 
  373   403     1 
  373   431     1 
  373   434     1 
  373   435     1 
  373   436     1 
  373   447     1 
  374   378     1 
  374   404     1 
  374   430     1 
  374   433     1 
  375   377     1 
  375   403     1 
  375   432     1 
  376   379     1 
  376   380     1 
  376   381     1 
  376   405     1 
  376   431     1 
  376   432     1 
  377   382     1 
  377   383     1 
  377   384     1 
  377   404     1 
  377   430     1 
  378   385     1 
  378   403     1 
  379   382     1 
  379   383     1 
  379   384     1 
  380   382     1 
  380   383     1 
  380   384     1 
  381   386     1 
  381   387     1 
  381   388     1 
  382   385     1 
  383   385     1 
  384   389     1 
  384   390     1 
  384   391     1 
  385   392     1 
  386   389     1 
  386   390     1 
  386   391     1 
  387   389     1 
  387   390     1 
  387   391     1 
  388   393     1 
  388   394     1 
  388   395     1 
  389   392     1 
  390   392     1 
  391   396     1 
  391   397     1 
  391   398     1 
  392   399     1 
  393   396     1 
  393   397     1 
  393   398     1 
  394   396     1 
  394   397     1 
  394   398     1 
  395   400     1 
  395   401     1 
  395   402     1 
  396   399     1 
  397   399     1 
  403   406     1 
  403   407     1 
  403   408     1 
  404   409     1 
  404   410     1 
  404   411     1 
  404   431     1 
  404   432     1 
  405   412     1 
  405   430     1 
  406   409     1 
  406   410     1 
  406   411     1 
  407   409     1 
  407   410     1 
  407   411     1 
  408   413     1 
  408   414     1 
  408   415     1 
  409   412     1 
  410   412     1 
  411   416     1 
  411   417     1 
  411   418     1 
  412   419     1 
  413   416     1 
  413   417     1 
  413   418     1 
  414   416     1 
  414   417     1 
  414   418     1 
  415   420     1 
  415   421     1 
  415   422     1 
  416   419     1 
  417   419     1 
  418   423     1 
  418   424     1 
  418   425     1 
  419   426     1 
  420   423     1 
  420   424     1 
  420   425     1 
  421   423     1 
  421   424     1 
  421   425     1 
  422   427     1 
  422   428     1 
  422   429     1 
  423   426     1 
  424   426     1 
  430   447     1 
  432   433     1 
  432   448     1 
  432   449     1 
  432   450     1 
  433   438     1 
  433   439     1 
  433   443     1 
  433   446     1 
  434   437     1 
  434   445     1 
  435   437     1 
  435   445     1 
  436   440     1 
  436   441     1 
  436   444     1 
  437   442     1 
  437   443     1 
  437   446     1 
  438   440     1 
  438   441     1 
  438   445     1 
  439   444     1 
  439   445     1 
  440   442     1 
  440   443     1 
  441   446     1 
  442   444     1 
  442   445     1 
  444   446     1 
  447   452     1 
  447   453     1 
  447   457     1 
  447   459     1 
  448   451     1 
  448   458     1 
  449   451     1 
  449   458     1 
  450   454     1 
  450   455     1 
  450   460     1 
  450   464     1 
  450   466     1 
  451   456     1 
  451   457     1 
  451   459     1 
  452   454     1 
  452   455     1 
  452   458     1 
  453   458     1 
  453   464     1 
  454   456     1 
  454   457     1 
  455   459     1 
  455   462     1 
  455   465     1 
  456   458     1 
  456   464     1 
  457   460     1 
  457   463     1 
  457   466     1 
  458   461     1 
  458   462     1 
  458   465     1 
  458   467     1 
  458   468     1 
  459   463     1 
  459   464     1 
  459   469     1 
  459   529     1 
  460   465     1 
  460   467     1 
  460   468     1 
  461   463     1 
  461   464     1 
  461   466     1 
  462   466     1 
  463   465     1 
  466   470     1 
  466   527     1 
  467   469     1 
  467   529     1 
  468   469     1 
  468   529     1 
  469   471     1 
  469   527     1 
  469   531     1 
  469   532     1 
  469   533     1 
  470   474     1 
  470   500     1 
  470   528     1 
  470   531     1 
  470   532     1 
  470   533     1 
  471   475     1 
  471   501     1 
  471   527     1 
  471   530     1 
  472   474     1 
  472   500     1 
  472   529     1 
  473   476     1 
  473   477     1 
  473   478     1 
  473   502     1 
  473   528     1 
  473   529     1 
  474   479     1 
  474   480     1 
  474   481     1 
  474   501     1 
  474   527     1 
  475   482     1 
  475   500     1 
  476   479     1 
  476   480     1 
  476   481     1 
  477   479     1 
  477   480     1 
  477   481     1 
  478   483     1 
  478   484     1 
  478   485     1 
  479   482     1 
  480   482     1 
  481   486     1 
  481   487     1 
  481   488     1 
  482   489     1 
  483   486     1 
  483   487     1 
  483   488     1 
  484   486     1 
  484   487     1 
  484   488     1 
  485   490     1 
  485   491     1 
  485   492     1 
  486   489     1 
  487   489     1 
  488   493     1 
  488   494     1 
  488   495     1 
  489   496     1 
  490   493     1 
  490   494     1 
  490   495     1 
  491   493     1 
  491   494     1 
  491   495     1 
  492   497     1 
  492   498     1 
  492   499     1 
  493   496     1 
  494   496     1 
  500   503     1 
  500   504     1 
  500   505     1 
  501   506     1 
  501   507     1 
  501   508     1 
  501   528     1 
  501   529     1 
  502   509     1 
  502   527     1 
  503   506     1 
  503   507     1 
  503   508     1 
  504   506     1 
  504   507     1 
  504   508     1 
  505   510     1 
  505   511     1 
  505   512     1 
  506   509     1 
  507   509     1 
  508   513     1 
  508   514     1 
  508   515     1 
  509   516     1 
  510   513     1 
  510   514     1 
  510   515     1 
  511   513     1 
  511   514     1 
  511   515     1 
  512   517     1 
  512   518     1 
  512   519     1 
  513   516     1 
  514   516     1 
  515   520     1 
  515   521     1 
  515   522     1 
  516   523     1 
  517   520     1 
  517   521     1 
  517   522     1 
  518   520     1 
  518   521     1 
  518   522     1 
  519   524     1 
  519   525     1 
  519   526     1 
  520   523     1 
  521   523     1 
  529   530     1 
  530   535     1 
  530   536     1 
  530   540     1 
  530   543     1 
  531   534     1 
  531   542     1 
  532   534     1 
  532   542     1 
  533   537     1 
  533   538     1 
  533   541     1 
  534   539     1 
  534   540     1 
  534   543     1 
  535   537     1 
  535   538     1 
  535   542     1 
  536   541     1 
  536   542     1 
  537   539     1 
  537   540     1 
  538   543     1 
  539   541     1 
  539   542     1 
  541   543     1 
  544   551     1 
  544   552     1 
  544   606     1 
  544   613     1 
  544   621     1 
  544   623     1 
  545   550     1 
  545   579     1 
  545   607     1 
  545   609     1 
  545   627     1 
  545   634     1 
  546   642     1 
  546   648     1 
  546   649     1 
  546   703     1 
  546   710     1 
  546   718     1 
  547   634     1 
  547   636     1 
  547   647     1 
  547   676     1 
  547   704     1 
  547   706     1 
  548   550     1 
  548   606     1 
  548   610     1 
  548   611     1 
  548   612     1 
  548   624     1 
  548   625     1 
  548   626     1 
  549   553     1 
  549   579     1 
  549   607     1 
  549   610     1 
  549   611     1 
  549   612     1 
  549   623     1 
  550   554     1 
  550   580     1 
  550   606     1 
  550   609     1 
  551   553     1 
  551   579     1 
  551   608     1 
  552   555     1 
  552   556     1 
  552   557     1 
  552   581     1 
  552   607     1 
  552   608     1 
  553   558     1 
  553   559     1 
  553   560     1 
  553   580     1 
  553   606     1 
  554   561     1 
  554   579     1 
  555   558     1 
  555   559     1 
  555   560     1 
  556   558     1 
  556   559     1 
  556   560     1 
  557   562     1 
  557   563     1 
  557   564     1 
  558   561     1 
  559   561     1 
  560   565     1 
  560   566     1 
  560   567     1 
  561   568     1 
  562   565     1 
  562   566     1 
  562   567     1 
  563   565     1 
  563   566     1 
  563   567     1 
  564   569     1 
  564   570     1 
  564   571     1 
  565   568     1 
  566   568     1 
  567   572     1 
  567   573     1 
  567   574     1 
  568   575     1 
  569   572     1 
  569   573     1 
  569   574     1 
  570   572     1 
  570   573     1 
  570   574     1 
  571   576     1 
  571   577     1 
  571   578     1 
  572   575     1 
  573   575     1 
  579   582     1 
  579   583     1 
  579   584     1 
  580   585     1 
  580   586     1 
  580   587     1 
  580   607     1 
  580   608     1 
  581   588     1 
  581   606     1 
  582   585     1 
  582   586     1 
  582   587     1 
  583   585     1 
  583   586     1 
  583   587     1 
  584   589     1 
  584   590     1 
  584   591     1 
  585   588     1 
  586   588     1 
  587   592     1 
  587   593     1 
  587   594     1 
  588   595     1 
  589   592     1 
  589   593     1 
  589   594     1 
  590   592     1 
  590   593     1 
  590   594     1 
  591   596     1 
  591   597     1 
  591   598     1 
  592   595     1 
  593   595     1 
  594   599     1 
  594   600     1 
  594   601     1 
  595   602     1 
  596   599     1 
  596   600     1 
  596   601     1 
  597   599     1 
  597   600     1 
  597   601     1 
  598   603     1 
  598   604     1 
  598   605     1 
  599   602     1 
  600   602     1 
  606   623     1 
  608   609     1 
  608   624     1 
  608   625     1 
  608   626     1 
  609   614     1 
  609   615     1 
  609   619     1 
  609   622     1 
  610   613     1 
  610   621     1 
  611   613     1 
  611   621     1 
  612   616     1 
  612   617     1 
  612   620     1 
  613   618     1 
  613   619     1 
  613   622     1 
  614   616     1 
  614   617     1 
  614   621     1 
  615   620     1 
  615   621     1 
  616   618     1 
  616   619     1 
  617   622     1 
  618   620     1 
  618   621     1 
  620   622     1 
  623   628     1 
  623   629     1 
  623   633     1 
  623   635     1 
  624   627     1 
  624   634     1 
  625   627     1 
  625   634     1 
  626   630     1 
  626   631     1 
  626   636     1 
  626   640     1 
  626   642     1 
  627   632     1 
  627   633     1 
  627   635     1 
  628   630     1 
  628   631     1 
  628   634     1 
  629   634     1 
  629   640     1 
  630   632     1 
  630   633     1 
  631   635     1 
  631   638     1 
  631   641     1 
  632   634     1 
  632   640     1 
  633   636     1 
  633   639     1 
  633   642     1 
  634   637     1 
  634   638     1 
  634   641     1 
  634   643     1 
  634   644     1 
  635   639     1 
  635   640     1 
  635   645     1 
  635   705     1 
  636   641     1 
  636   643     1 
  636   644     1 
  637   639     1 
  637   640     1 
  637   642     1 
  638   642     1 
  639   641     1 
  642   646     1 
  642   703     1 
  643   645     1 
  643   705     1 
  644   645     1 
  644   705     1 
  645   647     1 
  645   703     1 
  645   707     1 
  645   708     1 
  645   709     1 
  646   650     1 
  646   676     1 
  646   704     1 
  646   707     1 
  646   708     1 
  646   709     1 
  647   651     1 
  647   677     1 
  647   703     1 
  647   706     1 
  648   650     1 
  648   676     1 
  648   705     1 
  649   652     1 
  649   653     1 
  649   654     1 
  649   678     1 
  649   704     1 
  649   705     1 
  650   655     1 
  650   656     1 
  650   657     1 
  650   677     1 
  650   703     1 
  651   658     1 
  651   676     1 
  652   655     1 
  652   656     1 
  652   657     1 
  653   655     1 
  653   656     1 
  653   657     1 
  654   659     1 
  654   660     1 
  654   661     1 
  655   658     1 
  656   658     1 
  657   662     1 
  657   663     1 
  657   664     1 
  658   665     1 
  659   662     1 
  659   663     1 
  659   664     1 
  660   662     1 
  660   663     1 
  660   664     1 
  661   666     1 
  661   667     1 
  661   668     1 
  662   665     1 
  663   665     1 
  664   669     1 
  664   670     1 
  664   671     1 
  665   672     1 
  666   669     1 
  666   670     1 
  666   671     1 
  667   669     1 
  667   670     1 
  667   671     1 
  668   673     1 
  668   674     1 
  668   675     1 
  669   672     1 
  670   672     1 
  676   679     1 
  676   680     1 
  676   681     1 
  677   682     1 
  677   683     1 
  677   684     1 
  677   704     1 
  677   705     1 
  678   685     1 
  678   703     1 
  679   682     1 
  679   683     1 
  679   684     1 
  680   682     1 
  680   683     1 
  680   684     1 
  681   686     1 
  681   687     1 
  681   688     1 
  682   685     1 
  683   685     1 
  684   689     1 
  684   690     1 
  684   691     1 
  685   692     1 
  686   689     1 
  686   690     1 
  686   691     1 
  687   689     1 
  687   690     1 
  687   691     1 
  688   693     1 
  688   694     1 
  688   695     1 
  689   692     1 
  690   692     1 
  691   696     1 
  691   697     1 
  691   698     1 
  692   699     1 
  693   696     1 
  693   697     1 
  693   698     1 
  694   696     1 
  694   697     1 
  694   698     1 
  695   700     1 
  695   701     1 
  695   702     1 
  696   699     1 
  697   699     1 
  705   706     1 
  706   711     1 
  706   712     1 
  706   716     1 
  706   719     1 
  707   710     1 
  707   718     1 
  708   710     1 
  708   718     1 
  709   713     1 
  709   714     1 
  709   717     1 
  710   715     1 
  710   716     1 
  710   719     1 
  711   713     1 
  711   714     1 
  711   718     1 
  712   717     1 
  712   718     1 
  713   715     1 
  713   716     1 
  714   719     1 
  715   717     1 
  715   718     1 
  717   719     1 
  720   727     1 
  720   728     1 
  720   782     1 
  720   789     1 
  720   797     1 
  720   799     1 
  721   726     1 
  721   755     1 
  721   783     1 
  721   785     1 
  721   803     1 
  721   810     1 
  722   818     1 
  722   824     1 
  722   825     1 
  722   879     1 
  722   886     1 
  722   894     1 
  723   810     1 
  723   812     1 
  723   823     1 
  723   852     1 
  723   880     1 
  723   882     1 
  724   726     1 
  724   782     1 
  724   786     1 
  724   787     1 
  724   788     1 
  724   800     1 
  724   801     1 
  724   802     1 
  725   729     1 
  725   755     1 
  725   783     1 
  725   786     1 
  725   787     1 
  725   788     1 
  725   799     1 
  726   730     1 
  726   756     1 
  726   782     1 
  726   785     1 
  727   729     1 
  727   755     1 
  727   784     1 
  728   731     1 
  728   732     1 
  728   733     1 
  728   757     1 
  728   783     1 
  728   784     1 
  729   734     1 
  729   735     1 
  729   736     1 
  729   756     1 
  729   782     1 
  730   737     1 
  730   755     1 
  731   734     1 
  731   735     1 
  731   736     1 
  732   734     1 
  732   735     1 
  732   736     1 
  733   738     1 
  733   739     1 
  733   740     1 
  734   737     1 
  735   737     1 
  736   741     1 
  736   742     1 
  736   743     1 
  737   744     1 
  738   741     1 
  738   742     1 
  738   743     1 
  739   741     1 
  739   742     1 
  739   743     1 
  740   745     1 
  740   746     1 
  740   747     1 
  741   744     1 
  742   744     1 
  743   748     1 
  743   749     1 
  743   750     1 
  744   751     1 
  745   748     1 
  745   749     1 
  745   750     1 
  746   748     1 
  746   749     1 
  746   750     1 
  747   752     1 
  747   753     1 
  747   754     1 
  748   751     1 
  749   751     1 
  755   758     1 
  755   759     1 
  755   760     1 
  756   761     1 
  756   762     1 
  756   763     1 
  756   783     1 
  756   784     1 
  757   764     1 
  757   782     1 
  758   761     1 
  758   762     1 
  758   763     1 
  759   761     1 
  759   762     1 
  759   763     1 
  760   765     1 
  760   766     1 
  760   767     1 
  761   764     1 
  762   764     1 
  763   768     1 
  763   769     1 
  763   770     1 
  764   771     1 
  765   768     1 
  765   769     1 
  765   770     1 
  766   768     1 
  766   769     1 
  766   770     1 
  767   772     1 
  767   773     1 
  767   774     1 
  768   771     1 
  769   771     1 
  770   775     1 
  770   776     1 
  770   777     1 
  771   778     1 
  772   775     1 
  772   776     1 
  772   777     1 
  773   775     1 
  773   776     1 
  773   777     1 
  774   779     1 
  774   780     1 
  774   781     1 
  775   778     1 
  776   778     1 
  782   799     1 
  784   785     1 
  784   800     1 
  784   801     1 
  784   802     1 
  785   790     1 
  785   791     1 
  785   795     1 
  785   798     1 
  786   789     1 
  786   797     1 
  787   789     1 
  787   797     1 
  788   792     1 
  788   793     1 
  788   796     1 
  789   794     1 
  789   795     1 
  789   798     1 
  790   792     1 
  790   793     1 
  790   797     1 
  791   796     1 
  791   797     1 
  792   794     1 
  792   795     1 
  793   798     1 
  794   796     1 
  794   797     1 
  796   798     1 
  799   804     1 
  799   805     1 
  799   809     1 
  799   811     1 
  800   803     1 
  800   810     1 
  801   803     1 
  801   810     1 
  802   806     1 
  802   807     1 
  802   812     1 
  802   816     1 
  802   818     1 
  803   808     1 
  803   809     1 
  803   811     1 
  804   806     1 
  804   807     1 
  804   810     1 
  805   810     1 
  805   816     1 
  806   808     1 
  806   809     1 
  807   811     1 
  807   814     1 
  807   817     1 
  808   810     1 
  808   816     1 
  809   812     1 
  809   815     1 
  809   818     1 
  810   813     1 
  810   814     1 
  810   817     1 
  810   819     1 
  810   820     1 
  811   815     1 
  811   816     1 
  811   821     1 
  811   881     1 
  812   817     1 
  812   819     1 
  812   820     1 
  813   815     1 
  813   816     1 
  813   818     1 
  814   818     1 
  815   817     1 
  818   822     1 
  818   879     1 
  819   821     1 
  819   881     1 
  820   821     1 
  820   881     1 
  821   823     1 
  821   879     1 
  821   883     1 
  821   884     1 
  821   885     1 
  822   826     1 
  822   852     1 
  822   880     1 
  822   883     1 
  822   884     1 
  822   885     1 
  823   827     1 
  823   853     1 
  823   879     1 
  823   882     1 
  824   826     1 
  824   852     1 
  824   881     1 
  825   828     1 
  825   829     1 
  825   830     1 
  825   854     1 
  825   880     1 
  825   881     1 
  826   831     1 
  826   832     1 
  826   833     1 
  826   853     1 
  826   879     1 
  827   834     1 
  827   852     1 
  828   831     1 
  828   832     1 
  828   833     1 
  829   831     1 
  829   832     1 
  829   833     1 
  830   835     1 
  830   836     1 
  830   837     1 
  831   834     1 
  832   834     1 
  833   838     1 
  833   839     1 
  833   840     1 
  834   841     1 
  835   838     1 
  835   839     1 
  835   840     1 
  836   838     1 
  836   839     1 
  836   840     1 
  837   842     1 
  837   843     1 
  837   844     1 
  838   841     1 
  839   841     1 
  840   845     1 
  840   846     1 
  840   847     1 
  841   848     1 
  842   845     1 
  842   846     1 
  842   847     1 
  843   845     1 
  843   846     1 
  843   847     1 
  844   849     1 
  844   850     1 
  844   851     1 
  845   848     1 
  846   848     1 
  852   855     1 
  852   856     1 
  852   857     1 
  853   858     1 
  853   859     1 
  853   860     1 
  853   880     1 
  853   881     1 
  854   861     1 
  854   879     1 
  855   858     1 
  855   859     1 
  855   860     1 
  856   858     1 
  856   859     1 
  856   860     1 
  857   862     1 
  857   863     1 
  857   864     1 
  858   861     1 
  859   861     1 
  860   865     1 
  860   866     1 
  860   867     1 
  861   868     1 
  862   865     1 
  862   866     1 
  862   867     1 
  863   865     1 
  863   866     1 
  863   867     1 
  864   869     1 
  864   870     1 
  864   871     1 
  865   868     1 
  866   868     1 
  867   872     1 
  867   873     1 
  867   874     1 
  868   875     1 
  869   872     1 
  869   873     1 
  869   874     1 
  870   872     1 
  870   873     1 
  870   874     1 
  871   876     1 
  871   877     1 
  871   878     1 
  872   875     1 
  873   875     1 
  881   882     1 
  882   887     1 
  882   888     1 
  882   892     1 
  882   895     1 
  883   886     1 
  883   894     1 
  884   886     1 
  884   894     1 
  885   889     1 
  885   890     1 
  885   893     1 
  886   891     1 
  886   892     1 
  886   895     1 
  887   889     1 
  887   890     1 
  887   894     1 
  888   893     1 
  888   894     1 
  889   891     1 
  889   892     1 
  890   895     1 
  891   893     1 
  891   894     1 
  893   895     1 

[ angles ]
;  ai    aj    ak funct            c0            c1            c2            c3
    4     2    15     1 
    6     2    15     1 
    7     2    15     1  
    9     2    15     1 
   11     2    15     1 
    4     3    20     1 
    5     3    20     1 
    8     3    20     1 
    9     3    20     1 
   10     3    20     1 
    2     4   117     1 
    3     4   117     1 
    5     4   117     1 
    6     4   117     1 
    9     4   117     1 
    3     5   196     1 
    4     5   196     1 
    6     5   196     1 
    8     5   196     1 
   13     5   196     1 
    2     6   293     1 
    4     6   293     1 
    5     6   293     1 
    7     6   293     1 
   13     6   293     1  
    2     7   372     1 
    6     7   372     1 
   11     7   372     1 
   12     7   372     1 
   13     7   372     1 
    3     8    14     1 
    5     8    14     1 
   10     8    14     1 
   12     8    14     1 
   13     8    14     1 
    2     9   548     1 
    3     9   548     1 
    4     9   548     1 
   10     9   548     1 
   11     9   548     1   
    3    10   645     1 
    8    10   645     1 
    9    10   645     1 
   11    10   645     1 
   12    10   645     1   
    2    11   724     1 
    7    11   724     1 
    9    11   724     1 
   10    11   724     1 
   12    11   724     1 
    7    12   821     1 
    8    12   821     1 
   10    12   821     1 
   11    12   821     1 
   13    12   821     1 
    5    13   469     1 
    6    13   469     1 
    7    13   469     1 
    8    13   469     1 
   12    13   469     1     
   20    16    21     1 
   20    16    81     1 
   21    16    81     1 
   20    17    80     1 
   20    17    95     1 
   80    17    95     1 
  117    18   118     1 
  117    18   178     1 
  118    18   178     1 
  114    19   117     1 
  114    19   177     1 
  117    19   177     1 
    3    20    16     1 
    3    20    17     1 
   16    20    17     1 
   16    21    22     1 
   16    21    80     1 
   22    21    80     1 
   21    22    23     1 
   21    22    24     1 
   23    22    24     1 
   22    24    25     1    1.2187e+02    5.9170e+02 ;     C3 - C4     - OA 
   22    24    51     1 
   25    24    51     1    1.2187e+02    5.9170e+02 ;     OA - C4     - C5 
   24    25    26     1    1.1559e+02    5.3020e+02 ;     C4 - OA     - CA1 
   25    26    27     1 
   25    26    28     1 
   25    26    29     1 
   27    26    28     1 
   27    26    29     1 
   28    26    29     1 
   26    29    30     1 
   26    29    31     1 
   26    29    32     1 
   30    29    31     1 
   30    29    32     1 
   31    29    32     1 
   29    32    33     1 
   32    33    34     1 
   32    33    35     1 
   32    33    36     1 
   34    33    35     1 
   34    33    36     1 
   35    33    36     1 
   33    36    37     1 
   33    36    38     1 
   33    36    39     1 
   37    36    38     1 
   37    36    39     1 
   38    36    39     1 
   36    39    40     1 
   39    40    41     1 
   39    40    42     1 
   39    40    43     1 
   41    40    42     1 
   41    40    43     1 
   42    40    43     1 
   40    43    44     1 
   40    43    45     1 
   40    43    46     1 
   44    43    45     1 
   44    43    46     1 
   45    43    46     1 
   43    46    47     1 
   46    47    48     1 
   46    47    49     1 
   46    47    50     1 
   48    47    49     1 
   48    47    50     1 
   49    47    50     1 
   24    51    52     1    1.2187e+02    5.9170e+02 ;     C4 - C5     - OB 
   24    51    78     1 
   52    51    78     1    1.2187e+02    5.9170e+02 ;     OB - C5     - C6  
   51    52    53     1    1.1559e+02    5.3020e+02 ;     C5 - OB     - CB1 
   52    53    54     1 
   52    53    55     1 
   52    53    56     1 
   54    53    55     1 
   54    53    56     1 
   55    53    56     1 
   53    56    57     1 
   53    56    58     1 
   53    56    59     1 
   57    56    58     1 
   57    56    59     1 
   58    56    59     1 
   56    59    60     1 
   59    60    61     1 
   59    60    62     1 
   59    60    63     1 
   61    60    62     1 
   61    60    63     1 
   62    60    63     1 
   60    63    64     1 
   60    63    65     1 
   60    63    66     1 
   64    63    65     1 
   64    63    66     1 
   65    63    66     1 
   63    66    67     1 
   66    67    68     1 
   66    67    69     1 
   66    67    70     1 
   68    67    69     1 
   68    67    70     1 
   69    67    70     1 
   67    70    71     1 
   67    70    72     1 
   67    70    73     1 
   71    70    72     1 
   71    70    73     1 
   72    70    73     1 
   70    73    74     1 
   73    74    75     1 
   73    74    76     1 
   73    74    77     1 
   75    74    76     1 
   75    74    77     1 
   76    74    77     1 
   51    78    79     1 
   51    78    80     1 
   79    78    80     1 
   17    80    21     1 
   17    80    78     1 
   21    80    78     1 
   16    81    82     1 
   16    81    83     1 
   16    81    84     1 
   82    81    83     1 
   82    81    84     1 
   83    81    84     1 
   81    84    85     1 
   81    84    93     1 
   85    84    93     1 
   84    85    86     1 
   84    85    87     1 
   86    85    87     1 
   85    87    88     1 
   85    87    89     1 
   88    87    89     1 
   87    89    90     1 
   87    89    91     1 
   90    89    91     1 
   89    91    92     1 
   89    91    93     1 
   92    91    93     1 
   84    93    91     1 
   84    93    94     1 
   91    93    94     1 
   17    95    96     1 
   17    95    97     1 
   17    95    98     1 
   96    95    97     1 
   96    95    98     1 
   97    95    98     1 
   95    98    99     1 
   95    98   106     1 
   99    98   106     1 
   98    99   100     1 
   98    99   101     1 
  100    99   101     1 
   99   101   102     1 
   99   101   103     1 
  102   101   103     1 
  101   103   104     1 
  101   103   105     1 
  104   103   105     1 
  103   105   106     1 
  103   105   112     1 
  106   105   112     1 
   98   106   105     1 
   98   106   107     1 
  105   106   107     1 
  106   107   108     1 
  106   107   114     1 
  108   107   114     1 
  107   108   109     1 
  107   108   110     1 
  109   108   110     1 
  108   110   111     1 
  108   110   112     1 
  111   110   112     1 
  105   112   110     1 
  105   112   113     1 
  110   112   113     1 
   19   114   107     1 
   19   114   115     1 
   19   114   116     1 
  107   114   115     1 
  107   114   116     1 
  115   114   116     1 
    4   117    18     1 
    4   117    19     1 
   18   117    19     1 
   18   118   119     1 
   18   118   177     1 
  119   118   177     1 
  118   119   120     1 
  118   119   121     1 
  120   119   121     1 
  119   121   122     1    1.2187e+02    5.9170e+02 ;    C16 - C17    - OC 
  119   121   148     1 
  122   121   148     1    1.2187e+02    5.9170e+02 ;     OC - C17    - C18 
  121   122   123     1    1.1559e+02    5.3020e+02 ;    C17 - OC     - CC1 
  122   123   124     1 
  122   123   125     1 
  122   123   126     1 
  124   123   125     1 
  124   123   126     1 
  125   123   126     1 
  123   126   127     1 
  123   126   128     1 
  123   126   129     1 
  127   126   128     1 
  127   126   129     1 
  128   126   129     1 
  126   129   130     1 
  129   130   131     1 
  129   130   132     1 
  129   130   133     1 
  131   130   132     1 
  131   130   133     1 
  132   130   133     1 
  130   133   134     1 
  130   133   135     1 
  130   133   136     1 
  134   133   135     1 
  134   133   136     1 
  135   133   136     1 
  133   136   137     1 
  136   137   138     1 
  136   137   139     1 
  136   137   140     1 
  138   137   139     1 
  138   137   140     1 
  139   137   140     1 
  137   140   141     1 
  137   140   142     1 
  137   140   143     1 
  141   140   142     1 
  141   140   143     1 
  142   140   143     1 
  140   143   144     1 
  143   144   145     1 
  143   144   146     1 
  143   144   147     1 
  145   144   146     1 
  145   144   147     1 
  146   144   147     1 
  121   148   149     1    1.2187e+02    5.9170e+02 ;    C17 - C18    - OD 
  121   148   175     1 
  149   148   175     1    1.2187e+02    5.9170e+02 ;     OD - C18    - C19 
  148   149   150     1    1.1559e+02    5.3020e+02 ;    C18 - OD     - CD1 
  149   150   151     1 
  149   150   152     1 
  149   150   153     1 
  151   150   152     1 
  151   150   153     1 
  152   150   153     1 
  150   153   154     1 
  150   153   155     1 
  150   153   156     1 
  154   153   155     1 
  154   153   156     1 
  155   153   156     1 
  153   156   157     1 
  156   157   158     1 
  156   157   159     1 
  156   157   160     1 
  158   157   159     1 
  158   157   160     1 
  159   157   160     1 
  157   160   161     1 
  157   160   162     1 
  157   160   163     1 
  161   160   162     1 
  161   160   163     1 
  162   160   163     1 
  160   163   164     1 
  163   164   165     1 
  163   164   166     1 
  163   164   167     1 
  165   164   166     1 
  165   164   167     1 
  166   164   167     1 
  164   167   168     1 
  164   167   169     1 
  164   167   170     1 
  168   167   169     1 
  168   167   170     1 
  169   167   170     1 
  167   170   171     1 
  170   171   172     1 
  170   171   173     1 
  170   171   174     1 
  172   171   173     1 
  172   171   174     1 
  173   171   174     1 
  148   175   176     1 
  148   175   177     1 
  176   175   177     1 
   19   177   118     1 
   19   177   175     1 
  118   177   175     1 
   18   178   179     1 
   18   178   180     1 
   18   178   181     1 
  179   178   180     1 
  179   178   181     1 
  180   178   181     1 
  178   181   182     1 
  178   181   190     1 
  182   181   190     1 
  181   182   183     1 
  181   182   184     1 
  183   182   184     1 
  182   184   185     1 
  182   184   186     1 
  185   184   186     1 
  184   186   187     1 
  184   186   188     1 
  187   186   188     1 
  186   188   189     1 
  186   188   190     1 
  189   188   190     1 
  181   190   188     1 
  181   190   191     1 
  188   190   191     1 
  196   192   197     1 
  196   192   257     1 
  197   192   257     1 
  196   193   256     1 
  196   193   271     1 
  256   193   271     1 
  293   194   294     1 
  293   194   354     1 
  294   194   354     1 
  290   195   293     1 
  290   195   353     1 
  293   195   353     1 
    5   196   192     1 
    5   196   193     1 
  192   196   193     1 
  192   197   198     1 
  192   197   256     1 
  198   197   256     1 
  197   198   199     1 
  197   198   200     1 
  199   198   200     1 
  198   200   201     1    1.2187e+02    5.9170e+02 ;     C3 - C4     - OA  
  198   200   227     1  
  201   200   227     1    1.2187e+02    5.9170e+02 ;     OA - C4     - C5  
  200   201   202     1    1.1559e+02    5.3020e+02 ;     C4 - OA     - CA1  
  201   202   203     1  
  201   202   204     1  
  201   202   205     1  
  203   202   204     1  
  203   202   205     1  
  204   202   205     1  
  202   205   206     1  
  202   205   207     1  
  202   205   208     1  
  206   205   207     1  
  206   205   208     1  
  207   205   208     1  
  205   208   209     1  
  208   209   210     1  
  208   209   211     1  
  208   209   212     1  
  210   209   211     1  
  210   209   212     1  
  211   209   212     1  
  209   212   213     1  
  209   212   214     1  
  209   212   215     1  
  213   212   214     1  
  213   212   215     1  
  214   212   215     1  
  212   215   216     1  
  215   216   217     1  
  215   216   218     1  
  215   216   219     1  
  217   216   218     1  
  217   216   219     1  
  218   216   219     1  
  216   219   220     1  
  216   219   221     1  
  216   219   222     1  
  220   219   221     1  
  220   219   222     1  
  221   219   222     1  
  219   222   223     1  
  222   223   224     1  
  222   223   225     1  
  222   223   226     1  
  224   223   225     1  
  224   223   226     1  
  225   223   226     1  
  200   227   228     1    1.2187e+02    5.9170e+02 ;     C4 - C5     - OB  
  200   227   254     1  
  228   227   254     1    1.2187e+02    5.9170e+02 ;     OB - C5     - C6   
  227   228   229     1    1.1559e+02    5.3020e+02 ;     C5 - OB     - CB1  
  228   229   230     1  
  228   229   231     1  
  228   229   232     1  
  230   229   231     1  
  230   229   232     1  
  231   229   232     1  
  229   232   233     1  
  229   232   234     1  
  229   232   235     1  
  233   232   234     1  
  233   232   235     1  
  234   232   235     1  
  232   235   236     1  
  235   236   237     1  
  235   236   238     1  
  235   236   239     1  
  237   236   238     1  
  237   236   239     1  
  238   236   239     1  
  236   239   240     1  
  236   239   241     1  
  236   239   242     1  
  240   239   241     1  
  240   239   242     1  
  241   239   242     1  
  239   242   243     1  
  242   243   244     1  
  242   243   245     1  
  242   243   246     1  
  244   243   245     1  
  244   243   246     1  
  245   243   246     1  
  243   246   247     1  
  243   246   248     1  
  243   246   249     1  
  247   246   248     1  
  247   246   249     1  
  248   246   249     1  
  246   249   250     1  
  249   250   251     1  
  249   250   252     1  
  249   250   253     1  
  251   250   252     1  
  251   250   253     1  
  252   250   253     1  
  227   254   255     1  
  227   254   256     1  
  255   254   256     1  
  193   256   197     1  
  193   256   254     1  
  197   256   254     1  
  192   257   258     1  
  192   257   259     1  
  192   257   260     1  
  258   257   259     1  
  258   257   260     1  
  259   257   260     1  
  257   260   261     1  
  257   260   269     1  
  261   260   269     1  
  260   261   262     1  
  260   261   263     1  
  262   261   263     1  
  261   263   264     1  
  261   263   265     1  
  264   263   265     1  
  263   265   266     1  
  263   265   267     1  
  266   265   267     1  
  265   267   268     1  
  265   267   269     1  
  268   267   269     1  
  260   269   267     1  
  260   269   270     1  
  267   269   270     1  
  193   271   272     1  
  193   271   273     1  
  193   271   274     1  
  272   271   273     1  
  272   271   274     1  
  273   271   274     1  
  271   274   275     1  
  271   274   282     1  
  275   274   282     1  
  274   275   276     1  
  274   275   277     1  
  276   275   277     1  
  275   277   278     1  
  275   277   279     1  
  278   277   279     1  
  277   279   280     1  
  277   279   281     1  
  280   279   281     1  
  279   281   282     1  
  279   281   288     1  
  282   281   288     1  
  274   282   281     1  
  274   282   283     1  
  281   282   283     1  
  282   283   284     1  
  282   283   290     1  
  284   283   290     1  
  283   284   285     1  
  283   284   286     1  
  285   284   286     1  
  284   286   287     1  
  284   286   288     1  
  287   286   288     1  
  281   288   286     1  
  281   288   289     1  
  286   288   289     1  
  195   290   283     1  
  195   290   291     1  
  195   290   292     1  
  283   290   291     1  
  283   290   292     1  
  291   290   292     1  
    6   293   194     1  
    6   293   195     1  
  194   293   195     1  
  194   294   295     1  
  194   294   353     1  
  295   294   353     1  
  294   295   296     1  
  294   295   297     1  
  296   295   297     1  
  295   297   298     1    1.2187e+02    5.9170e+02 ;    C16 - C17    - OC  
  295   297   324     1  
  298   297   324     1    1.2187e+02    5.9170e+02 ;     OC - C17    - C18  
  297   298   299     1    1.1559e+02    5.3020e+02 ;    C17 - OC     - CC1  
  298   299   300     1  
  298   299   301     1  
  298   299   302     1  
  300   299   301     1  
  300   299   302     1  
  301   299   302     1  
  299   302   303     1  
  299   302   304     1  
  299   302   305     1  
  303   302   304     1  
  303   302   305     1  
  304   302   305     1  
  302   305   306     1  
  305   306   307     1  
  305   306   308     1  
  305   306   309     1  
  307   306   308     1  
  307   306   309     1  
  308   306   309     1  
  306   309   310     1  
  306   309   311     1  
  306   309   312     1  
  310   309   311     1  
  310   309   312     1  
  311   309   312     1  
  309   312   313     1  
  312   313   314     1  
  312   313   315     1  
  312   313   316     1  
  314   313   315     1  
  314   313   316     1  
  315   313   316     1  
  313   316   317     1  
  313   316   318     1  
  313   316   319     1  
  317   316   318     1  
  317   316   319     1  
  318   316   319     1  
  316   319   320     1  
  319   320   321     1  
  319   320   322     1  
  319   320   323     1  
  321   320   322     1  
  321   320   323     1  
  322   320   323     1  
  297   324   325     1    1.2187e+02    5.9170e+02 ;    C17 - C18    - OD  
  297   324   351     1  
  325   324   351     1    1.2187e+02    5.9170e+02 ;     OD - C18    - C19  
  324   325   326     1    1.1559e+02    5.3020e+02 ;    C18 - OD     - CD1  
  325   326   327     1 
  325   326   328     1 
  325   326   329     1 
  327   326   328     1 
  327   326   329     1 
  328   326   329     1 
  326   329   330     1 
  326   329   331     1 
  326   329   332     1 
  330   329   331     1 
  330   329   332     1 
  331   329   332     1 
  329   332   333     1 
  332   333   334     1 
  332   333   335     1 
  332   333   336     1 
  334   333   335     1 
  334   333   336     1 
  335   333   336     1 
  333   336   337     1 
  333   336   338     1 
  333   336   339     1 
  337   336   338     1 
  337   336   339     1 
  338   336   339     1 
  336   339   340     1 
  339   340   341     1 
  339   340   342     1 
  339   340   343     1 
  341   340   342     1 
  341   340   343     1 
  342   340   343     1 
  340   343   344     1 
  340   343   345     1 
  340   343   346     1 
  344   343   345     1 
  344   343   346     1 
  345   343   346     1 
  343   346   347     1 
  346   347   348     1 
  346   347   349     1 
  346   347   350     1 
  348   347   349     1 
  348   347   350     1 
  349   347   350     1 
  324   351   352     1 
  324   351   353     1 
  352   351   353     1 
  195   353   294     1 
  195   353   351     1 
  294   353   351     1 
  194   354   355     1 
  194   354   356     1 
  194   354   357     1 
  355   354   356     1 
  355   354   357     1 
  356   354   357     1 
  354   357   358     1 
  354   357   366     1 
  358   357   366     1 
  357   358   359     1 
  357   358   360     1 
  359   358   360     1 
  358   360   361     1 
  358   360   362     1 
  361   360   362     1 
  360   362   363     1 
  360   362   364     1 
  363   362   364     1 
  362   364   365     1 
  362   364   366     1 
  365   364   366     1 
  357   366   364     1 
  357   366   367     1 
  364   366   367     1 
  372   368   373     1 
  372   368   433     1 
  373   368   433     1 
  372   369   432     1 
  372   369   447     1 
  432   369   447     1 
  469   370   470     1 
  469   370   530     1 
  470   370   530     1 
  466   371   469     1 
  466   371   529     1 
  469   371   529     1 
  368   372   369     1 
  368   373   374     1 
  368   373   432     1 
  374   373   432     1 
  373   374   375     1 
  373   374   376     1 
  375   374   376     1 
  374   376   377     1    1.2187e+02    5.9170e+02 ;     C3 - C4     - OA  
  374   376   403     1  
  377   376   403     1    1.2187e+02    5.9170e+02 ;     OA - C4     - C5  
  376   377   378     1    1.1559e+02    5.3020e+02 ;     C4 - OA     - CA1  
  377   378   379     1  
  377   378   380     1  
  377   378   381     1  
  379   378   380     1  
  379   378   381     1  
  380   378   381     1  
  378   381   382     1  
  378   381   383     1  
  378   381   384     1  
  382   381   383     1  
  382   381   384     1  
  383   381   384     1  
  381   384   385     1  
  384   385   386     1  
  384   385   387     1  
  384   385   388     1  
  386   385   387     1  
  386   385   388     1  
  387   385   388     1  
  385   388   389     1  
  385   388   390     1  
  385   388   391     1  
  389   388   390     1  
  389   388   391     1  
  390   388   391     1  
  388   391   392     1  
  391   392   393     1  
  391   392   394     1  
  391   392   395     1  
  393   392   394     1  
  393   392   395     1  
  394   392   395     1  
  392   395   396     1  
  392   395   397     1  
  392   395   398     1  
  396   395   397     1  
  396   395   398     1  
  397   395   398     1  
  395   398   399     1  
  398   399   400     1  
  398   399   401     1  
  398   399   402     1  
  400   399   401     1  
  400   399   402     1  
  401   399   402     1  
  376   403   404     1    1.2187e+02    5.9170e+02 ;     C4 - C5     - OB  
  376   403   430     1  
  404   403   430     1    1.2187e+02    5.9170e+02 ;     OB - C5     - C6   
  403   404   405     1    1.1559e+02    5.3020e+02 ;     C5 - OB     - CB1  
  404   405   406     1  
  404   405   407     1  
  404   405   408     1  
  406   405   407     1  
  406   405   408     1  
  407   405   408     1  
  405   408   409     1  
  405   408   410     1  
  405   408   411     1  
  409   408   410     1  
  409   408   411     1  
  410   408   411     1  
  408   411   412     1  
  411   412   413     1  
  411   412   414     1  
  411   412   415     1  
  413   412   414     1  
  413   412   415     1  
  414   412   415     1  
  412   415   416     1  
  412   415   417     1  
  412   415   418     1  
  416   415   417     1  
  416   415   418     1  
  417   415   418     1  
  415   418   419     1  
  418   419   420     1  
  418   419   421     1  
  418   419   422     1  
  420   419   421     1  
  420   419   422     1  
  421   419   422     1  
  419   422   423     1  
  419   422   424     1  
  419   422   425     1  
  423   422   424     1  
  423   422   425     1  
  424   422   425     1  
  422   425   426     1  
  425   426   427     1  
  425   426   428     1  
  425   426   429     1  
  427   426   428     1  
  427   426   429     1  
  428   426   429     1  
  403   430   431     1  
  403   430   432     1  
  431   430   432     1  
  369   432   373     1  
  369   432   430     1  
  373   432   430     1  
  368   433   434     1  
  368   433   435     1  
  368   433   436     1  
  434   433   435     1  
  434   433   436     1  
  435   433   436     1  
  433   436   437     1  
  433   436   445     1  
  437   436   445     1  
  436   437   438     1  
  436   437   439     1  
  438   437   439     1  
  437   439   440     1  
  437   439   441     1  
  440   439   441     1  
  439   441   442     1  
  439   441   443     1  
  442   441   443     1  
  441   443   444     1  
  441   443   445     1  
  444   443   445     1  
  436   445   443     1  
  436   445   446     1  
  443   445   446     1  
  369   447   448     1  
  369   447   449     1  
  369   447   450     1  
  448   447   449     1  
  448   447   450     1  
  449   447   450     1  
  447   450   451     1  
  447   450   458     1  
  451   450   458     1  
  450   451   452     1  
  450   451   453     1  
  452   451   453     1  
  451   453   454     1  
  451   453   455     1  
  454   453   455     1  
  453   455   456     1  
  453   455   457     1  
  456   455   457     1  
  455   457   458     1  
  455   457   464     1  
  458   457   464     1  
  450   458   457     1  
  450   458   459     1  
  457   458   459     1  
  458   459   460     1  
  458   459   466     1  
  460   459   466     1  
  459   460   461     1  
  459   460   462     1  
  461   460   462     1  
  460   462   463     1  
  460   462   464     1  
  463   462   464     1  
  457   464   462     1  
  457   464   465     1  
  462   464   465     1  
  371   466   459     1  
  371   466   467     1  
  371   466   468     1  
  459   466   467     1  
  459   466   468     1  
  467   466   468     1  
  370   469   371     1  
  370   470   471     1  
  370   470   529     1  
  471   470   529     1  
  470   471   472     1  
  470   471   473     1  
  472   471   473     1  
  471   473   474     1    1.2187e+02    5.9170e+02 ;    C16 - C17    - OC   
  471   473   500     1    
  474   473   500     1    1.2187e+02    5.9170e+02 ;     OC - C17    - C18 
  473   474   475     1    1.1559e+02    5.3020e+02 ;    C17 - OC     - CC1
  474   475   476     1  
  474   475   477     1  
  474   475   478     1  
  476   475   477     1  
  476   475   478     1  
  477   475   478     1  
  475   478   479     1  
  475   478   480     1  
  475   478   481     1  
  479   478   480     1  
  479   478   481     1  
  480   478   481     1  
  478   481   482     1  
  481   482   483     1  
  481   482   484     1  
  481   482   485     1  
  483   482   484     1  
  483   482   485     1  
  484   482   485     1  
  482   485   486     1  
  482   485   487     1  
  482   485   488     1  
  486   485   487     1  
  486   485   488     1  
  487   485   488     1  
  485   488   489     1  
  488   489   490     1  
  488   489   491     1  
  488   489   492     1  
  490   489   491     1  
  490   489   492     1  
  491   489   492     1  
  489   492   493     1  
  489   492   494     1  
  489   492   495     1  
  493   492   494     1  
  493   492   495     1  
  494   492   495     1  
  492   495   496     1  
  495   496   497     1  
  495   496   498     1  
  495   496   499     1  
  497   496   498     1  
  497   496   499     1  
  498   496   499     1  
  473   500   501     1    1.2187e+02    5.9170e+02 ;    C17 - C18    - OD   
  473   500   527     1    
  501   500   527     1    1.2187e+02    5.9170e+02 ;     OD - C18    - C19 
  500   501   502     1    1.1559e+02    5.3020e+02 ;    C18 - OD     - CD1
  501   502   503     1  
  501   502   504     1  
  501   502   505     1 
  503   502   504     1 
  503   502   505     1 
  504   502   505     1 
  502   505   506     1 
  502   505   507     1 
  502   505   508     1 
  506   505   507     1 
  506   505   508     1 
  507   505   508     1 
  505   508   509     1 
  508   509   510     1 
  508   509   511     1 
  508   509   512     1 
  510   509   511     1 
  510   509   512     1 
  511   509   512     1 
  509   512   513     1 
  509   512   514     1 
  509   512   515     1 
  513   512   514     1 
  513   512   515     1 
  514   512   515     1 
  512   515   516     1 
  515   516   517     1 
  515   516   518     1 
  515   516   519     1 
  517   516   518     1 
  517   516   519     1 
  518   516   519     1 
  516   519   520     1 
  516   519   521     1 
  516   519   522     1 
  520   519   521     1 
  520   519   522     1 
  521   519   522     1 
  519   522   523     1 
  522   523   524     1 
  522   523   525     1 
  522   523   526     1 
  524   523   525     1 
  524   523   526     1 
  525   523   526     1 
  500   527   528     1 
  500   527   529     1 
  528   527   529     1 
  371   529   470     1 
  371   529   527     1 
  470   529   527     1 
  370   530   531     1 
  370   530   532     1 
  370   530   533     1 
  531   530   532     1 
  531   530   533     1 
  532   530   533     1 
  530   533   534     1 
  530   533   542     1 
  534   533   542     1 
  533   534   535     1 
  533   534   536     1 
  535   534   536     1 
  534   536   537     1 
  534   536   538     1 
  537   536   538     1 
  536   538   539     1 
  536   538   540     1 
  539   538   540     1 
  538   540   541     1 
  538   540   542     1 
  541   540   542     1 
  533   542   540     1 
  533   542   543     1 
  540   542   543     1 
  548   544   549     1 
  548   544   609     1 
  549   544   609     1 
  548   545   608     1 
  548   545   623     1 
  608   545   623     1 
  645   546   646     1 
  645   546   706     1 
  646   546   706     1 
  642   547   645     1 
  642   547   705     1 
  645   547   705     1 
  544   548   545     1 
  544   549   550     1 
  544   549   608     1 
  550   549   608     1 
  549   550   551     1 
  549   550   552     1 
  551   550   552     1 
  550   552   553     1   1.2187e+02    5.9170e+02 ;     C3 - C4     - OA   
  550   552   579     1  
  553   552   579     1   1.2187e+02    5.9170e+02 ;     OA - C4     - C5   
  552   553   554     1   1.1559e+02    5.3020e+02 ;     C4 - OA     - CA1   
  553   554   555     1  
  553   554   556     1  
  553   554   557     1  
  555   554   556     1  
  555   554   557     1  
  556   554   557     1  
  554   557   558     1  
  554   557   559     1  
  554   557   560     1  
  558   557   559     1  
  558   557   560     1  
  559   557   560     1  
  557   560   561     1  
  560   561   562     1  
  560   561   563     1  
  560   561   564     1  
  562   561   563     1  
  562   561   564     1  
  563   561   564     1  
  561   564   565     1  
  561   564   566     1  
  561   564   567     1  
  565   564   566     1  
  565   564   567     1  
  566   564   567     1  
  564   567   568     1  
  567   568   569     1  
  567   568   570     1  
  567   568   571     1  
  569   568   570     1  
  569   568   571     1  
  570   568   571     1  
  568   571   572     1  
  568   571   573     1  
  568   571   574     1  
  572   571   573     1  
  572   571   574     1  
  573   571   574     1  
  571   574   575     1  
  574   575   576     1  
  574   575   577     1  
  574   575   578     1  
  576   575   577     1  
  576   575   578     1  
  577   575   578     1  
  552   579   580     1   1.2187e+02    5.9170e+02 ;     C4 - C5     - OB   
  552   579   606     1  
  580   579   606     1   1.2187e+02    5.9170e+02 ;     OB - C5     - C6    
  579   580   581     1   1.1559e+02    5.3020e+02 ;     C5 - OB     - CB1   
  580   581   582     1  
  580   581   583     1  
  580   581   584     1  
  582   581   583     1  
  582   581   584     1  
  583   581   584     1  
  581   584   585     1  
  581   584   586     1  
  581   584   587     1  
  585   584   586     1  
  585   584   587     1  
  586   584   587     1  
  584   587   588     1  
  587   588   589     1  
  587   588   590     1  
  587   588   591     1  
  589   588   590     1  
  589   588   591     1  
  590   588   591     1  
  588   591   592     1  
  588   591   593     1  
  588   591   594     1  
  592   591   593     1  
  592   591   594     1  
  593   591   594     1  
  591   594   595     1  
  594   595   596     1  
  594   595   597     1  
  594   595   598     1  
  596   595   597     1  
  596   595   598     1  
  597   595   598     1  
  595   598   599     1  
  595   598   600     1  
  595   598   601     1  
  599   598   600     1  
  599   598   601     1  
  600   598   601     1  
  598   601   602     1  
  601   602   603     1  
  601   602   604     1  
  601   602   605     1  
  603   602   604     1  
  603   602   605     1  
  604   602   605     1  
  579   606   607     1  
  579   606   608     1  
  607   606   608     1  
  545   608   549     1  
  545   608   606     1  
  549   608   606     1  
  544   609   610     1  
  544   609   611     1  
  544   609   612     1  
  610   609   611     1  
  610   609   612     1  
  611   609   612     1  
  609   612   613     1  
  609   612   621     1  
  613   612   621     1  
  612   613   614     1  
  612   613   615     1  
  614   613   615     1  
  613   615   616     1  
  613   615   617     1  
  616   615   617     1  
  615   617   618     1  
  615   617   619     1  
  618   617   619     1  
  617   619   620     1  
  617   619   621     1  
  620   619   621     1  
  612   621   619     1  
  612   621   622     1  
  619   621   622     1  
  545   623   624     1  
  545   623   625     1  
  545   623   626     1  
  624   623   625     1  
  624   623   626     1  
  625   623   626     1  
  623   626   627     1  
  623   626   634     1  
  627   626   634     1  
  626   627   628     1  
  626   627   629     1  
  628   627   629     1  
  627   629   630     1  
  627   629   631     1  
  630   629   631     1  
  629   631   632     1  
  629   631   633     1  
  632   631   633     1  
  631   633   634     1  
  631   633   640     1  
  634   633   640     1  
  626   634   633     1  
  626   634   635     1  
  633   634   635     1  
  634   635   636     1  
  634   635   642     1  
  636   635   642     1  
  635   636   637     1  
  635   636   638     1  
  637   636   638     1  
  636   638   639     1  
  636   638   640     1  
  639   638   640     1  
  633   640   638     1  
  633   640   641     1  
  638   640   641     1  
  547   642   635     1  
  547   642   643     1  
  547   642   644     1  
  635   642   643     1  
  635   642   644     1  
  643   642   644     1  
  546   645   547     1  
  546   646   647     1  
  546   646   705     1  
  647   646   705     1  
  646   647   648     1  
  646   647   649     1  
  648   647   649     1  
  647   649   650     1   1.2187e+02    5.9170e+02 ;    C16 - C17    - OC    
  647   649   676     1    
  650   649   676     1   1.2187e+02    5.9170e+02 ;     OC - C17    - C18  
  649   650   651     1   1.1559e+02    5.3020e+02 ;    C17 - OC     - CC1 
  650   651   652     1  
  650   651   653     1  
  650   651   654     1  
  652   651   653     1  
  652   651   654     1  
  653   651   654     1  
  651   654   655     1  
  651   654   656     1  
  651   654   657     1  
  655   654   656     1  
  655   654   657     1  
  656   654   657     1  
  654   657   658     1  
  657   658   659     1  
  657   658   660     1  
  657   658   661     1  
  659   658   660     1  
  659   658   661     1  
  660   658   661     1  
  658   661   662     1  
  658   661   663     1  
  658   661   664     1  
  662   661   663     1  
  662   661   664     1  
  663   661   664     1  
  661   664   665     1  
  664   665   666     1  
  664   665   667     1  
  664   665   668     1  
  666   665   667     1  
  666   665   668     1  
  667   665   668     1  
  665   668   669     1  
  665   668   670     1  
  665   668   671     1  
  669   668   670     1  
  669   668   671     1  
  670   668   671     1  
  668   671   672     1  
  671   672   673     1  
  671   672   674     1  
  671   672   675     1  
  673   672   674     1  
  673   672   675     1  
  674   672   675     1  
  649   676   677     1   1.2187e+02    5.9170e+02 ;    C17 - C18    - OD    
  649   676   703     1    
  677   676   703     1   1.2187e+02    5.9170e+02 ;     OD - C18    - C19  
  676   677   678     1   1.1559e+02    5.3020e+02 ;    C18 - OD     - CD1 
  677   678   679     1 
  677   678   680     1 
  677   678   681     1 
  679   678   680     1 
  679   678   681     1 
  680   678   681     1 
  678   681   682     1 
  678   681   683     1 
  678   681   684     1 
  682   681   683     1 
  682   681   684     1 
  683   681   684     1 
  681   684   685     1 
  684   685   686     1 
  684   685   687     1 
  684   685   688     1 
  686   685   687     1 
  686   685   688     1 
  687   685   688     1 
  685   688   689     1 
  685   688   690     1 
  685   688   691     1 
  689   688   690     1 
  689   688   691     1 
  690   688   691     1 
  688   691   692     1 
  691   692   693     1 
  691   692   694     1 
  691   692   695     1 
  693   692   694     1 
  693   692   695     1 
  694   692   695     1 
  692   695   696     1 
  692   695   697     1 
  692   695   698     1 
  696   695   697     1 
  696   695   698     1 
  697   695   698     1 
  695   698   699     1 
  698   699   700     1 
  698   699   701     1 
  698   699   702     1 
  700   699   701     1 
  700   699   702     1 
  701   699   702     1 
  676   703   704     1 
  676   703   705     1 
  704   703   705     1 
  547   705   646     1 
  547   705   703     1 
  646   705   703     1 
  546   706   707     1 
  546   706   708     1 
  546   706   709     1 
  707   706   708     1 
  707   706   709     1 
  708   706   709     1 
  706   709   710     1 
  706   709   718     1 
  710   709   718     1 
  709   710   711     1 
  709   710   712     1 
  711   710   712     1 
  710   712   713     1 
  710   712   714     1 
  713   712   714     1 
  712   714   715     1 
  712   714   716     1 
  715   714   716     1 
  714   716   717     1 
  714   716   718     1 
  717   716   718     1 
  709   718   716     1 
  709   718   719     1 
  716   718   719     1 
  724   720   725     1 
  724   720   785     1 
  725   720   785     1 
  724   721   784     1 
  724   721   799     1 
  784   721   799     1 
  821   722   822     1 
  821   722   882     1 
  822   722   882     1 
  818   723   821     1 
  818   723   881     1 
  821   723   881     1 
  720   724   721     1 
  720   725   726     1 
  720   725   784     1 
  726   725   784     1 
  725   726   727     1 
  725   726   728     1 
  727   726   728     1 
  726   728   729     1   1.2187e+02    5.9170e+02 ;     C3 - C4     - OA   
  726   728   755     1  
  729   728   755     1   1.2187e+02    5.9170e+02 ;     OA - C4     - C5   
  728   729   730     1   1.1559e+02    5.3020e+02 ;     C4 - OA     - CA1   
  729   730   731     1  
  729   730   732     1  
  729   730   733     1  
  731   730   732     1  
  731   730   733     1  
  732   730   733     1  
  730   733   734     1  
  730   733   735     1  
  730   733   736     1  
  734   733   735     1  
  734   733   736     1  
  735   733   736     1  
  733   736   737     1  
  736   737   738     1  
  736   737   739     1  
  736   737   740     1  
  738   737   739     1  
  738   737   740     1  
  739   737   740     1  
  737   740   741     1  
  737   740   742     1  
  737   740   743     1  
  741   740   742     1  
  741   740   743     1  
  742   740   743     1  
  740   743   744     1  
  743   744   745     1  
  743   744   746     1  
  743   744   747     1  
  745   744   746     1  
  745   744   747     1  
  746   744   747     1  
  744   747   748     1  
  744   747   749     1  
  744   747   750     1  
  748   747   749     1  
  748   747   750     1  
  749   747   750     1  
  747   750   751     1  
  750   751   752     1  
  750   751   753     1  
  750   751   754     1  
  752   751   753     1  
  752   751   754     1  
  753   751   754     1  
  728   755   756     1   1.2187e+02    5.9170e+02 ;     C4 - C5     - OB   
  728   755   782     1  
  756   755   782     1   1.2187e+02    5.9170e+02 ;     OB - C5     - C6    
  755   756   757     1   1.1559e+02    5.3020e+02 ;     C5 - OB     - CB1   
  756   757   758     1  
  756   757   759     1  
  756   757   760     1  
  758   757   759     1  
  758   757   760     1  
  759   757   760     1  
  757   760   761     1  
  757   760   762     1  
  757   760   763     1  
  761   760   762     1  
  761   760   763     1  
  762   760   763     1  
  760   763   764     1  
  763   764   765     1  
  763   764   766     1  
  763   764   767     1  
  765   764   766     1  
  765   764   767     1  
  766   764   767     1  
  764   767   768     1  
  764   767   769     1  
  764   767   770     1  
  768   767   769     1  
  768   767   770     1  
  769   767   770     1  
  767   770   771     1  
  770   771   772     1  
  770   771   773     1  
  770   771   774     1  
  772   771   773     1  
  772   771   774     1  
  773   771   774     1  
  771   774   775     1  
  771   774   776     1  
  771   774   777     1  
  775   774   776     1  
  775   774   777     1  
  776   774   777     1  
  774   777   778     1  
  777   778   779     1  
  777   778   780     1  
  777   778   781     1  
  779   778   780     1  
  779   778   781     1  
  780   778   781     1  
  755   782   783     1  
  755   782   784     1  
  783   782   784     1  
  721   784   725     1  
  721   784   782     1  
  725   784   782     1  
  720   785   786     1  
  720   785   787     1  
  720   785   788     1  
  786   785   787     1  
  786   785   788     1  
  787   785   788     1  
  785   788   789     1  
  785   788   797     1  
  789   788   797     1  
  788   789   790     1  
  788   789   791     1  
  790   789   791     1  
  789   791   792     1  
  789   791   793     1  
  792   791   793     1  
  791   793   794     1  
  791   793   795     1  
  794   793   795     1  
  793   795   796     1  
  793   795   797     1  
  796   795   797     1  
  788   797   795     1  
  788   797   798     1  
  795   797   798     1  
  721   799   800     1  
  721   799   801     1  
  721   799   802     1  
  800   799   801     1  
  800   799   802     1  
  801   799   802     1  
  799   802   803     1  
  799   802   810     1  
  803   802   810     1  
  802   803   804     1  
  802   803   805     1  
  804   803   805     1  
  803   805   806     1  
  803   805   807     1  
  806   805   807     1  
  805   807   808     1  
  805   807   809     1  
  808   807   809     1  
  807   809   810     1  
  807   809   816     1  
  810   809   816     1  
  802   810   809     1  
  802   810   811     1  
  809   810   811     1  
  810   811   812     1  
  810   811   818     1  
  812   811   818     1  
  811   812   813     1  
  811   812   814     1  
  813   812   814     1  
  812   814   815     1  
  812   814   816     1  
  815   814   816     1  
  809   816   814     1  
  809   816   817     1  
  814   816   817     1  
  723   818   811     1  
  723   818   819     1  
  723   818   820     1  
  811   818   819     1  
  811   818   820     1  
  819   818   820     1  
  722   821   723     1  
  722   822   823     1  
  722   822   881     1  
  823   822   881     1  
  822   823   824     1  
  822   823   825     1  
  824   823   825     1  
  823   825   826     1   1.2187e+02    5.9170e+02 ;    C16 - C17    - OC    
  823   825   852     1    
  826   825   852     1   1.2187e+02    5.9170e+02 ;     OC - C17    - C18  
  825   826   827     1   1.1559e+02    5.3020e+02 ;    C17 - OC     - CC1 
  826   827   828     1  
  826   827   829     1  
  826   827   830     1  
  828   827   829     1  
  828   827   830     1  
  829   827   830     1  
  827   830   831     1  
  827   830   832     1  
  827   830   833     1  
  831   830   832     1  
  831   830   833     1  
  832   830   833     1  
  830   833   834     1  
  833   834   835     1  
  833   834   836     1  
  833   834   837     1  
  835   834   836     1  
  835   834   837     1  
  836   834   837     1  
  834   837   838     1  
  834   837   839     1  
  834   837   840     1  
  838   837   839     1  
  838   837   840     1  
  839   837   840     1  
  837   840   841     1  
  840   841   842     1  
  840   841   843     1  
  840   841   844     1  
  842   841   843     1  
  842   841   844     1  
  843   841   844     1  
  841   844   845     1  
  841   844   846     1  
  841   844   847     1  
  845   844   846     1  
  845   844   847     1  
  846   844   847     1  
  844   847   848     1  
  847   848   849     1  
  847   848   850     1  
  847   848   851     1  
  849   848   850     1  
  849   848   851     1  
  850   848   851     1  
  825   852   853     1   1.2187e+02    5.9170e+02 ;    C17 - C18    - OD    
  825   852   879     1    
  853   852   879     1   1.2187e+02    5.9170e+02 ;     OD - C18    - C19  
  852   853   854     1   1.1559e+02    5.3020e+02 ;    C18 - OD     - CD1 
  853   854   855     1 
  853   854   856     1 
  853   854   857     1 
  855   854   856     1 
  855   854   857     1 
  856   854   857     1 
  854   857   858     1 
  854   857   859     1 
  854   857   860     1 
  858   857   859     1 
  858   857   860     1 
  859   857   860     1 
  857   860   861     1 
  860   861   862     1 
  860   861   863     1 
  860   861   864     1 
  862   861   863     1 
  862   861   864     1 
  863   861   864     1 
  861   864   865     1 
  861   864   866     1 
  861   864   867     1 
  865   864   866     1 
  865   864   867     1 
  866   864   867     1 
  864   867   868     1 
  867   868   869     1 
  867   868   870     1 
  867   868   871     1 
  869   868   870     1 
  869   868   871     1 
  870   868   871     1 
  868   871   872     1 
  868   871   873     1 
  868   871   874     1 
  872   871   873     1 
  872   871   874     1 
  873   871   874     1 
  871   874   875     1 
  874   875   876     1 
  874   875   877     1 
  874   875   878     1 
  876   875   877     1 
  876   875   878     1 
  877   875   878     1 
  852   879   880     1 
  852   879   881     1 
  880   879   881     1 
  723   881   822     1 
  723   881   879     1 
  822   881   879     1 
  722   882   883     1 
  722   882   884     1 
  722   882   885     1 
  883   882   884     1 
  883   882   885     1 
  884   882   885     1 
  882   885   886     1 
  882   885   894     1 
  886   885   894     1 
  885   886   887     1 
  885   886   888     1 
  887   886   888     1 
  886   888   889     1 
  886   888   890     1 
  889   888   890     1 
  888   890   891     1 
  888   890   892     1 
  891   890   892     1 
  890   892   893     1 
  890   892   894     1 
  893   892   894     1 
  885   894   892     1 
  885   894   895     1 
  892   894   895     1 

[ dihedrals ]
;  ai    aj    ak    al funct            c0            c1            c2            c3            c4            c5
   21    16    20    17     9 
   81    16    20    17     9 
   20    16    21    22     9 
   20    16    21    80     9 
   81    16    21    22     9 
   81    16    21    80     9 
   20    16    81    82     9 
   20    16    81    83     9 
   20    16    81    84     9 
   21    16    81    82     9 
   21    16    81    83     9 
   21    16    81    84     9 
   80    17    20    16     9 
   95    17    20    16     9 
   20    17    80    21     9 
   20    17    80    78     9 
   95    17    80    21     9 
   95    17    80    78     9 
   20    17    95    96     9 
   20    17    95    97     9 
   20    17    95    98     9 
   80    17    95    96     9 
   80    17    95    97     9 
   80    17    95    98     9 
  118    18   117    19     9 
  178    18   117    19     9 
  117    18   118   119     9 
  117    18   118   177     9 
  178    18   118   119     9 
  178    18   118   177     9 
  117    18   178   179     9 
  117    18   178   180     9 
  117    18   178   181     9 
  118    18   178   179     9 
  118    18   178   180     9 
  118    18   178   181     9 
  117    19   114   107     9 
  117    19   114   115     9 
  117    19   114   116     9 
  177    19   114   107     9 
  177    19   114   115     9 
  177    19   114   116     9 
  114    19   117    18     9 
  177    19   117    18     9 
  114    19   177   118     9 
  114    19   177   175     9 
  117    19   177   118     9 
  117    19   177   175     9 
   16    21    22    23     9 
   16    21    22    24     9 
   80    21    22    23     9 
   80    21    22    24     9 
   16    21    80    17     9 
   16    21    80    78     9 
   22    21    80    17     9 
   22    21    80    78     9 
   21    22    24    25     9 
   21    22    24    51     9 
   23    22    24    25     9 
   23    22    24    51     9 
   22    24    25    26     9   180.00   4.39320   2 ;     C3-    C4-    OA-   CA1 
   51    24    25    26     9   180.00   4.39320   2 ;    CA1-    OA-    C4-    C5 
   22    24    51    52     9 
   22    24    51    78     9 
   25    24    51    52     9 
   25    24    51    78     9 
   24    25    26    27     9 
   24    25    26    28     9 
   24    25    26    29     9 
   25    26    29    30     9 
   25    26    29    31     9 
   25    26    29    32     9 
   27    26    29    30     9 
   27    26    29    31     9 
   27    26    29    32     9 
   28    26    29    30     9 
   28    26    29    31     9 
   28    26    29    32     9 
   26    29    32    33     9 
   30    29    32    33     9 
   31    29    32    33     9 
   29    32    33    34     9 
   29    32    33    35     9 
   29    32    33    36     9 
   32    33    36    37     9 
   32    33    36    38     9 
   32    33    36    39     9 
   34    33    36    37     9 
   34    33    36    38     9 
   34    33    36    39     9 
   35    33    36    37     9 
   35    33    36    38     9 
   35    33    36    39     9 
   33    36    39    40     9 
   37    36    39    40     9 
   38    36    39    40     9 
   36    39    40    41     9 
   36    39    40    42     9 
   36    39    40    43     9 
   39    40    43    44     9 
   39    40    43    45     9 
   39    40    43    46     9 
   41    40    43    44     9 
   41    40    43    45     9 
   41    40    43    46     9 
   42    40    43    44     9 
   42    40    43    45     9 
   42    40    43    46     9 
   40    43    46    47     9 
   44    43    46    47     9 
   45    43    46    47     9 
   43    46    47    48     9 
   43    46    47    49     9 
   43    46    47    50     9 
   24    51    52    53     9   180.00   4.39320   2 ;     C4-    C5-    OB-   CB1 
   78    51    52    53     9   180.00   4.39320   2 ;    CB1-    OB-    C5-    C6 
   24    51    78    79     9 
   24    51    78    80     9 
   52    51    78    79     9 
   52    51    78    80     9 
   51    52    53    54     9 
   51    52    53    55     9 
   51    52    53    56     9 
   52    53    56    57     9 
   52    53    56    58     9 
   52    53    56    59     9 
   54    53    56    57     9 
   54    53    56    58     9 
   54    53    56    59     9 
   55    53    56    57     9 
   55    53    56    58     9 
   55    53    56    59     9 
   53    56    59    60     9 
   57    56    59    60     9 
   58    56    59    60     9 
   56    59    60    61     9 
   56    59    60    62     9 
   56    59    60    63     9 
   59    60    63    64     9 
   59    60    63    65     9 
   59    60    63    66     9 
   61    60    63    64     9 
   61    60    63    65     9 
   61    60    63    66     9 
   62    60    63    64     9 
   62    60    63    65     9 
   62    60    63    66     9 
   60    63    66    67     9 
   64    63    66    67     9 
   65    63    66    67     9 
   63    66    67    68     9 
   63    66    67    69     9 
   63    66    67    70     9 
   66    67    70    71     9 
   66    67    70    72     9 
   66    67    70    73     9 
   68    67    70    71     9 
   68    67    70    72     9 
   68    67    70    73     9 
   69    67    70    71     9 
   69    67    70    72     9 
   69    67    70    73     9 
   67    70    73    74     9 
   71    70    73    74     9 
   72    70    73    74     9 
   70    73    74    75     9 
   70    73    74    76     9 
   70    73    74    77     9 
   51    78    80    17     9 
   51    78    80    21     9 
   79    78    80    17     9 
   79    78    80    21     9 
   16    81    84    85     9 
   16    81    84    93     9 
   82    81    84    85     9 
   82    81    84    93     9 
   83    81    84    85     9 
   83    81    84    93     9 
   81    84    85    86     9 
   81    84    85    87     9 
   93    84    85    86     9 
   93    84    85    87     9 
   81    84    93    91     9 
   81    84    93    94     9 
   85    84    93    91     9 
   85    84    93    94     9 
   84    85    87    88     9 
   84    85    87    89     9 
   86    85    87    88     9 
   86    85    87    89     9 
   85    87    89    90     9 
   85    87    89    91     9 
   88    87    89    90     9 
   88    87    89    91     9 
   87    89    91    92     9 
   87    89    91    93     9 
   90    89    91    92     9 
   90    89    91    93     9 
   89    91    93    84     9 
   89    91    93    94     9 
   92    91    93    84     9 
   92    91    93    94     9 
   17    95    98    99     9 
   17    95    98   106     9 
   96    95    98    99     9 
   96    95    98   106     9 
   97    95    98    99     9 
   97    95    98   106     9 
   95    98    99   100     9 
   95    98    99   101     9 
  106    98    99   100     9 
  106    98    99   101     9 
   95    98   106   105     9 
   95    98   106   107     9 
   99    98   106   105     9 
   99    98   106   107     9 
   98    99   101   102     9 
   98    99   101   103     9 
  100    99   101   102     9 
  100    99   101   103     9 
   99   101   103   104     9 
   99   101   103   105     9 
  102   101   103   104     9 
  102   101   103   105     9 
  101   103   105   106     9 
  101   103   105   112     9 
  104   103   105   106     9 
  104   103   105   112     9 
  103   105   106    98     9 
  103   105   106   107     9 
  112   105   106    98     9 
  112   105   106   107     9 
  103   105   112   110     9 
  103   105   112   113     9 
  106   105   112   110     9 
  106   105   112   113     9 
   98   106   107   108     9 
   98   106   107   114     9 
  105   106   107   108     9 
  105   106   107   114     9 
  106   107   108   109     9 
  106   107   108   110     9 
  114   107   108   109     9 
  114   107   108   110     9 
  106   107   114    19     9 
  106   107   114   115     9 
  106   107   114   116     9 
  108   107   114    19     9 
  108   107   114   115     9 
  108   107   114   116     9 
  107   108   110   111     9 
  107   108   110   112     9 
  109   108   110   111     9 
  109   108   110   112     9 
  108   110   112   105     9 
  108   110   112   113     9 
  111   110   112   105     9 
  111   110   112   113     9 
   18   118   119   120     9 
   18   118   119   121     9 
  177   118   119   120     9 
  177   118   119   121     9 
   18   118   177    19     9 
   18   118   177   175     9 
  119   118   177    19     9 
  119   118   177   175     9 
  118   119   121   122     9 
  118   119   121   148     9 
  120   119   121   122     9 
  120   119   121   148     9 
  119   121   122   123     9   180.00   4.39320   2 ;    C16-   C17-    OC-   CC1 
  148   121   122   123     9   180.00   4.39320   2 ;    CC1-    OC-   C17-   C18 
  119   121   148   149     9 
  119   121   148   175     9 
  122   121   148   149     9 
  122   121   148   175     9 
  121   122   123   124     9 
  121   122   123   125     9 
  121   122   123   126     9 
  122   123   126   127     9 
  122   123   126   128     9 
  122   123   126   129     9 
  124   123   126   127     9 
  124   123   126   128     9 
  124   123   126   129     9 
  125   123   126   127     9 
  125   123   126   128     9 
  125   123   126   129     9 
  123   126   129   130     9 
  127   126   129   130     9 
  128   126   129   130     9 
  126   129   130   131     9 
  126   129   130   132     9 
  126   129   130   133     9 
  129   130   133   134     9 
  129   130   133   135     9 
  129   130   133   136     9 
  131   130   133   134     9 
  131   130   133   135     9 
  131   130   133   136     9 
  132   130   133   134     9 
  132   130   133   135     9 
  132   130   133   136     9 
  130   133   136   137     9 
  134   133   136   137     9 
  135   133   136   137     9 
  133   136   137   138     9 
  133   136   137   139     9 
  133   136   137   140     9 
  136   137   140   141     9 
  136   137   140   142     9 
  136   137   140   143     9 
  138   137   140   141     9 
  138   137   140   142     9 
  138   137   140   143     9 
  139   137   140   141     9 
  139   137   140   142     9 
  139   137   140   143     9 
  137   140   143   144     9 
  141   140   143   144     9 
  142   140   143   144     9 
  140   143   144   145     9 
  140   143   144   146     9 
  140   143   144   147     9 
  121   148   149   150     9   180.00   4.39320   2 ;    C17-   C18-    OD-   CD1 
  175   148   149   150     9   180.00   4.39320   2 ;    CD1-    OD-   C18-   C19 
  121   148   175   176     9 
  121   148   175   177     9 
  149   148   175   176     9 
  149   148   175   177     9 
  148   149   150   151     9 
  148   149   150   152     9 
  148   149   150   153     9 
  149   150   153   154     9 
  149   150   153   155     9 
  149   150   153   156     9 
  151   150   153   154     9 
  151   150   153   155     9 
  151   150   153   156     9 
  152   150   153   154     9 
  152   150   153   155     9 
  152   150   153   156     9 
  150   153   156   157     9 
  154   153   156   157     9 
  155   153   156   157     9 
  153   156   157   158     9 
  153   156   157   159     9 
  153   156   157   160     9 
  156   157   160   161     9 
  156   157   160   162     9 
  156   157   160   163     9 
  158   157   160   161     9 
  158   157   160   162     9 
  158   157   160   163     9 
  159   157   160   161     9 
  159   157   160   162     9 
  159   157   160   163     9 
  157   160   163   164     9 
  161   160   163   164     9 
  162   160   163   164     9 
  160   163   164   165     9 
  160   163   164   166     9 
  160   163   164   167     9 
  163   164   167   168     9 
  163   164   167   169     9 
  163   164   167   170     9 
  165   164   167   168     9 
  165   164   167   169     9 
  165   164   167   170     9 
  166   164   167   168     9 
  166   164   167   169     9 
  166   164   167   170     9 
  164   167   170   171     9 
  168   167   170   171     9 
  169   167   170   171     9 
  167   170   171   172     9 
  167   170   171   173     9 
  167   170   171   174     9 
  148   175   177    19     9 
  148   175   177   118     9 
  176   175   177    19     9 
  176   175   177   118     9 
   18   178   181   182     9 
   18   178   181   190     9 
  179   178   181   182     9 
  179   178   181   190     9 
  180   178   181   182     9 
  180   178   181   190     9 
  178   181   182   183     9 
  178   181   182   184     9 
  190   181   182   183     9 
  190   181   182   184     9 
  178   181   190   188     9 
  178   181   190   191     9 
  182   181   190   188     9 
  182   181   190   191     9 
  181   182   184   185     9 
  181   182   184   186     9 
  183   182   184   185     9 
  183   182   184   186     9 
  182   184   186   187     9 
  182   184   186   188     9 
  185   184   186   187     9 
  185   184   186   188     9 
  184   186   188   189     9 
  184   186   188   190     9 
  187   186   188   189     9 
  187   186   188   190     9 
  186   188   190   181     9 
  186   188   190   191     9 
  189   188   190   181     9 
  189   188   190   191     9 
  197   192   196   193     9 
  257   192   196   193     9 
  196   192   197   198     9 
  196   192   197   256     9 
  257   192   197   198     9 
  257   192   197   256     9 
  196   192   257   258     9 
  196   192   257   259     9 
  196   192   257   260     9 
  197   192   257   258     9 
  197   192   257   259     9 
  197   192   257   260     9 
  256   193   196   192     9 
  271   193   196   192     9 
  196   193   256   197     9 
  196   193   256   254     9 
  271   193   256   197     9 
  271   193   256   254     9 
  196   193   271   272     9 
  196   193   271   273     9 
  196   193   271   274     9 
  256   193   271   272     9 
  256   193   271   273     9 
  256   193   271   274     9 
  294   194   293   195     9 
  354   194   293   195     9 
  293   194   294   295     9 
  293   194   294   353     9 
  354   194   294   295     9 
  354   194   294   353     9 
  293   194   354   355     9 
  293   194   354   356     9 
  293   194   354   357     9 
  294   194   354   355     9 
  294   194   354   356     9 
  294   194   354   357     9 
  293   195   290   283     9 
  293   195   290   291     9 
  293   195   290   292     9 
  353   195   290   283     9 
  353   195   290   291     9 
  353   195   290   292     9 
  290   195   293   194     9 
  353   195   293   194     9 
  290   195   353   294     9 
  290   195   353   351     9 
  293   195   353   294     9 
  293   195   353   351     9 
  192   197   198   199     9 
  192   197   198   200     9 
  256   197   198   199     9 
  256   197   198   200     9 
  192   197   256   193     9 
  192   197   256   254     9 
  198   197   256   193     9 
  198   197   256   254     9 
  197   198   200   201     9 
  197   198   200   227     9 
  199   198   200   201     9 
  199   198   200   227     9 
  198   200   201   202     9   180.00   4.39320   2 ;     C3-    C4-    OA-   CA1  
  227   200   201   202     9   180.00   4.39320   2 ;    CA1-    OA-    C4-    C5  
  198   200   227   228     9  
  198   200   227   254     9  
  201   200   227   228     9  
  201   200   227   254     9  
  200   201   202   203     9  
  200   201   202   204     9  
  200   201   202   205     9  
  201   202   205   206     9  
  201   202   205   207     9  
  201   202   205   208     9  
  203   202   205   206     9  
  203   202   205   207     9  
  203   202   205   208     9  
  204   202   205   206     9  
  204   202   205   207     9  
  204   202   205   208     9  
  202   205   208   209     9  
  206   205   208   209     9  
  207   205   208   209     9  
  205   208   209   210     9  
  205   208   209   211     9  
  205   208   209   212     9  
  208   209   212   213     9  
  208   209   212   214     9  
  208   209   212   215     9  
  210   209   212   213     9  
  210   209   212   214     9  
  210   209   212   215     9  
  211   209   212   213     9  
  211   209   212   214     9  
  211   209   212   215     9  
  209   212   215   216     9  
  213   212   215   216     9  
  214   212   215   216     9  
  212   215   216   217     9  
  212   215   216   218     9  
  212   215   216   219     9  
  215   216   219   220     9  
  215   216   219   221     9  
  215   216   219   222     9  
  217   216   219   220     9  
  217   216   219   221     9  
  217   216   219   222     9  
  218   216   219   220     9  
  218   216   219   221     9  
  218   216   219   222     9  
  216   219   222   223     9  
  220   219   222   223     9  
  221   219   222   223     9  
  219   222   223   224     9  
  219   222   223   225     9  
  219   222   223   226     9  
  200   227   228   229     9   180.00   4.39320   2 ;     C4-    C5-    OB-   CB1  
  254   227   228   229     9   180.00   4.39320   2 ;    CB1-    OB-    C5-    C6  
  200   227   254   255     9  
  200   227   254   256     9  
  228   227   254   255     9  
  228   227   254   256     9  
  227   228   229   230     9  
  227   228   229   231     9  
  227   228   229   232     9  
  228   229   232   233     9  
  228   229   232   234     9  
  228   229   232   235     9  
  230   229   232   233     9  
  230   229   232   234     9  
  230   229   232   235     9  
  231   229   232   233     9  
  231   229   232   234     9  
  231   229   232   235     9  
  229   232   235   236     9  
  233   232   235   236     9  
  234   232   235   236     9  
  232   235   236   237     9  
  232   235   236   238     9  
  232   235   236   239     9  
  235   236   239   240     9  
  235   236   239   241     9  
  235   236   239   242     9  
  237   236   239   240     9  
  237   236   239   241     9  
  237   236   239   242     9  
  238   236   239   240     9  
  238   236   239   241     9  
  238   236   239   242     9  
  236   239   242   243     9  
  240   239   242   243     9  
  241   239   242   243     9  
  239   242   243   244     9  
  239   242   243   245     9  
  239   242   243   246     9  
  242   243   246   247     9  
  242   243   246   248     9  
  242   243   246   249     9  
  244   243   246   247     9  
  244   243   246   248     9  
  244   243   246   249     9  
  245   243   246   247     9  
  245   243   246   248     9  
  245   243   246   249     9  
  243   246   249   250     9  
  247   246   249   250     9  
  248   246   249   250     9  
  246   249   250   251     9  
  246   249   250   252     9  
  246   249   250   253     9  
  227   254   256   193     9  
  227   254   256   197     9  
  255   254   256   193     9  
  255   254   256   197     9  
  192   257   260   261     9  
  192   257   260   269     9  
  258   257   260   261     9  
  258   257   260   269     9  
  259   257   260   261     9  
  259   257   260   269     9  
  257   260   261   262     9  
  257   260   261   263     9  
  269   260   261   262     9  
  269   260   261   263     9  
  257   260   269   267     9  
  257   260   269   270     9  
  261   260   269   267     9  
  261   260   269   270     9  
  260   261   263   264     9  
  260   261   263   265     9  
  262   261   263   264     9  
  262   261   263   265     9  
  261   263   265   266     9  
  261   263   265   267     9  
  264   263   265   266     9  
  264   263   265   267     9  
  263   265   267   268     9  
  263   265   267   269     9  
  266   265   267   268     9  
  266   265   267   269     9  
  265   267   269   260     9  
  265   267   269   270     9  
  268   267   269   260     9  
  268   267   269   270     9  
  193   271   274   275     9  
  193   271   274   282     9  
  272   271   274   275     9  
  272   271   274   282     9  
  273   271   274   275     9  
  273   271   274   282     9  
  271   274   275   276     9  
  271   274   275   277     9  
  282   274   275   276     9  
  282   274   275   277     9  
  271   274   282   281     9  
  271   274   282   283     9  
  275   274   282   281     9  
  275   274   282   283     9  
  274   275   277   278     9  
  274   275   277   279     9  
  276   275   277   278     9  
  276   275   277   279     9  
  275   277   279   280     9  
  275   277   279   281     9  
  278   277   279   280     9  
  278   277   279   281     9  
  277   279   281   282     9  
  277   279   281   288     9  
  280   279   281   282     9  
  280   279   281   288     9  
  279   281   282   274     9  
  279   281   282   283     9  
  288   281   282   274     9  
  288   281   282   283     9  
  279   281   288   286     9  
  279   281   288   289     9  
  282   281   288   286     9  
  282   281   288   289     9  
  274   282   283   284     9  
  274   282   283   290     9  
  281   282   283   284     9  
  281   282   283   290     9  
  282   283   284   285     9  
  282   283   284   286     9  
  290   283   284   285     9  
  290   283   284   286     9  
  282   283   290   195     9  
  282   283   290   291     9  
  282   283   290   292     9  
  284   283   290   195     9  
  284   283   290   291     9  
  284   283   290   292     9  
  283   284   286   287     9  
  283   284   286   288     9  
  285   284   286   287     9  
  285   284   286   288     9  
  284   286   288   281     9  
  284   286   288   289     9  
  287   286   288   281     9  
  287   286   288   289     9  
  194   294   295   296     9  
  194   294   295   297     9  
  353   294   295   296     9  
  353   294   295   297     9  
  194   294   353   195     9  
  194   294   353   351     9  
  295   294   353   195     9  
  295   294   353   351     9  
  294   295   297   298     9  
  294   295   297   324     9  
  296   295   297   298     9  
  296   295   297   324     9  
  295   297   298   299     9   180.00   4.39320   2 ;    C16-   C17-    OC-   CC1  
  324   297   298   299     9   180.00   4.39320   2 ;    CC1-    OC-   C17-   C18  
  295   297   324   325     9  
  295   297   324   351     9  
  298   297   324   325     9  
  298   297   324   351     9  
  297   298   299   300     9  
  297   298   299   301     9  
  297   298   299   302     9  
  298   299   302   303     9  
  298   299   302   304     9  
  298   299   302   305     9  
  300   299   302   303     9  
  300   299   302   304     9  
  300   299   302   305     9  
  301   299   302   303     9  
  301   299   302   304     9  
  301   299   302   305     9  
  299   302   305   306     9  
  303   302   305   306     9  
  304   302   305   306     9  
  302   305   306   307     9  
  302   305   306   308     9  
  302   305   306   309     9  
  305   306   309   310     9  
  305   306   309   311     9  
  305   306   309   312     9  
  307   306   309   310     9  
  307   306   309   311     9  
  307   306   309   312     9  
  308   306   309   310     9  
  308   306   309   311     9  
  308   306   309   312     9  
  306   309   312   313     9  
  310   309   312   313     9  
  311   309   312   313     9  
  309   312   313   314     9  
  309   312   313   315     9  
  309   312   313   316     9  
  312   313   316   317     9  
  312   313   316   318     9  
  312   313   316   319     9  
  314   313   316   317     9  
  314   313   316   318     9  
  314   313   316   319     9  
  315   313   316   317     9  
  315   313   316   318     9  
  315   313   316   319     9  
  313   316   319   320     9  
  317   316   319   320     9  
  318   316   319   320     9  
  316   319   320   321     9  
  316   319   320   322     9  
  316   319   320   323     9  
  297   324   325   326     9   180.00   4.39320   2 ;    C17-   C18-    OD-   CD1  
  351   324   325   326     9   180.00   4.39320   2 ;    CD1-    OD-   C18-   C19  
  297   324   351   352     9 
  297   324   351   353     9 
  325   324   351   352     9 
  325   324   351   353     9 
  324   325   326   327     9 
  324   325   326   328     9 
  324   325   326   329     9 
  325   326   329   330     9 
  325   326   329   331     9 
  325   326   329   332     9 
  327   326   329   330     9 
  327   326   329   331     9 
  327   326   329   332     9 
  328   326   329   330     9 
  328   326   329   331     9 
  328   326   329   332     9 
  326   329   332   333     9 
  330   329   332   333     9 
  331   329   332   333     9 
  329   332   333   334     9 
  329   332   333   335     9 
  329   332   333   336     9 
  332   333   336   337     9 
  332   333   336   338     9 
  332   333   336   339     9 
  334   333   336   337     9 
  334   333   336   338     9 
  334   333   336   339     9 
  335   333   336   337     9 
  335   333   336   338     9 
  335   333   336   339     9 
  333   336   339   340     9 
  337   336   339   340     9 
  338   336   339   340     9 
  336   339   340   341     9 
  336   339   340   342     9 
  336   339   340   343     9 
  339   340   343   344     9 
  339   340   343   345     9 
  339   340   343   346     9 
  341   340   343   344     9 
  341   340   343   345     9 
  341   340   343   346     9 
  342   340   343   344     9 
  342   340   343   345     9 
  342   340   343   346     9 
  340   343   346   347     9 
  344   343   346   347     9 
  345   343   346   347     9 
  343   346   347   348     9 
  343   346   347   349     9 
  343   346   347   350     9 
  324   351   353   195     9 
  324   351   353   294     9 
  352   351   353   195     9 
  352   351   353   294     9 
  194   354   357   358     9 
  194   354   357   366     9 
  355   354   357   358     9 
  355   354   357   366     9 
  356   354   357   358     9 
  356   354   357   366     9 
  354   357   358   359     9 
  354   357   358   360     9 
  366   357   358   359     9 
  366   357   358   360     9 
  354   357   366   364     9 
  354   357   366   367     9 
  358   357   366   364     9 
  358   357   366   367     9 
  357   358   360   361     9 
  357   358   360   362     9 
  359   358   360   361     9 
  359   358   360   362     9 
  358   360   362   363     9 
  358   360   362   364     9 
  361   360   362   363     9 
  361   360   362   364     9 
  360   362   364   365     9 
  360   362   364   366     9 
  363   362   364   365     9 
  363   362   364   366     9 
  362   364   366   357     9 
  362   364   366   367     9 
  365   364   366   357     9 
  365   364   366   367     9 
  373   368   372   369     9 
  433   368   372   369     9 
  372   368   373   374     9 
  372   368   373   432     9 
  433   368   373   374     9 
  433   368   373   432     9 
  372   368   433   434     9 
  372   368   433   435     9 
  372   368   433   436     9 
  373   368   433   434     9 
  373   368   433   435     9 
  373   368   433   436     9 
  432   369   372   368     9 
  447   369   372   368     9 
  372   369   432   373     9 
  372   369   432   430     9 
  447   369   432   373     9 
  447   369   432   430     9 
  372   369   447   448     9 
  372   369   447   449     9 
  372   369   447   450     9 
  432   369   447   448     9 
  432   369   447   449     9 
  432   369   447   450     9 
  470   370   469   371     9 
  530   370   469   371     9 
  469   370   470   471     9 
  469   370   470   529     9 
  530   370   470   471     9 
  530   370   470   529     9 
  469   370   530   531     9 
  469   370   530   532     9 
  469   370   530   533     9 
  470   370   530   531     9 
  470   370   530   532     9 
  470   370   530   533     9 
  469   371   466   459     9 
  469   371   466   467     9 
  469   371   466   468     9 
  529   371   466   459     9 
  529   371   466   467     9 
  529   371   466   468     9 
  466   371   469   370     9 
  529   371   469   370     9 
  466   371   529   470     9 
  466   371   529   527     9 
  469   371   529   470     9 
  469   371   529   527     9 
  368   373   374   375     9 
  368   373   374   376     9 
  432   373   374   375     9 
  432   373   374   376     9 
  368   373   432   369     9 
  368   373   432   430     9 
  374   373   432   369     9 
  374   373   432   430     9 
  373   374   376   377     9 
  373   374   376   403     9 
  375   374   376   377     9 
  375   374   376   403     9 
  374   376   377   378     9   180.00   4.39320   2 ;     C3-    C4-    OA-   CA1  
  403   376   377   378     9   180.00   4.39320   2 ;    CA1-    OA-    C4-    C5  
  374   376   403   404     9  
  374   376   403   430     9  
  377   376   403   404     9  
  377   376   403   430     9  
  376   377   378   379     9  
  376   377   378   380     9  
  376   377   378   381     9  
  377   378   381   382     9  
  377   378   381   383     9  
  377   378   381   384     9  
  379   378   381   382     9  
  379   378   381   383     9  
  379   378   381   384     9  
  380   378   381   382     9  
  380   378   381   383     9  
  380   378   381   384     9  
  378   381   384   385     9  
  382   381   384   385     9  
  383   381   384   385     9  
  381   384   385   386     9  
  381   384   385   387     9  
  381   384   385   388     9  
  384   385   388   389     9  
  384   385   388   390     9  
  384   385   388   391     9  
  386   385   388   389     9  
  386   385   388   390     9  
  386   385   388   391     9  
  387   385   388   389     9  
  387   385   388   390     9  
  387   385   388   391     9  
  385   388   391   392     9  
  389   388   391   392     9  
  390   388   391   392     9  
  388   391   392   393     9  
  388   391   392   394     9  
  388   391   392   395     9  
  391   392   395   396     9  
  391   392   395   397     9  
  391   392   395   398     9  
  393   392   395   396     9  
  393   392   395   397     9  
  393   392   395   398     9  
  394   392   395   396     9  
  394   392   395   397     9  
  394   392   395   398     9  
  392   395   398   399     9  
  396   395   398   399     9  
  397   395   398   399     9  
  395   398   399   400     9  
  395   398   399   401     9  
  395   398   399   402     9  
  376   403   404   405     9   180.00   4.39320   2 ;     C4-    C5-    OB-   CB1  
  430   403   404   405     9   180.00   4.39320   2 ;    CB1-    OB-    C5-    C6  
  376   403   430   431     9  
  376   403   430   432     9  
  404   403   430   431     9  
  404   403   430   432     9  
  403   404   405   406     9  
  403   404   405   407     9  
  403   404   405   408     9  
  404   405   408   409     9  
  404   405   408   410     9  
  404   405   408   411     9  
  406   405   408   409     9  
  406   405   408   410     9  
  406   405   408   411     9  
  407   405   408   409     9  
  407   405   408   410     9  
  407   405   408   411     9  
  405   408   411   412     9  
  409   408   411   412     9  
  410   408   411   412     9  
  408   411   412   413     9  
  408   411   412   414     9  
  408   411   412   415     9  
  411   412   415   416     9  
  411   412   415   417     9  
  411   412   415   418     9  
  413   412   415   416     9  
  413   412   415   417     9  
  413   412   415   418     9  
  414   412   415   416     9  
  414   412   415   417     9  
  414   412   415   418     9  
  412   415   418   419     9  
  416   415   418   419     9  
  417   415   418   419     9  
  415   418   419   420     9  
  415   418   419   421     9  
  415   418   419   422     9  
  418   419   422   423     9  
  418   419   422   424     9  
  418   419   422   425     9  
  420   419   422   423     9  
  420   419   422   424     9  
  420   419   422   425     9  
  421   419   422   423     9  
  421   419   422   424     9  
  421   419   422   425     9  
  419   422   425   426     9  
  423   422   425   426     9  
  424   422   425   426     9  
  422   425   426   427     9  
  422   425   426   428     9  
  422   425   426   429     9  
  403   430   432   369     9  
  403   430   432   373     9  
  431   430   432   369     9  
  431   430   432   373     9  
  368   433   436   437     9  
  368   433   436   445     9  
  434   433   436   437     9  
  434   433   436   445     9  
  435   433   436   437     9  
  435   433   436   445     9  
  433   436   437   438     9  
  433   436   437   439     9  
  445   436   437   438     9  
  445   436   437   439     9  
  433   436   445   443     9  
  433   436   445   446     9  
  437   436   445   443     9  
  437   436   445   446     9  
  436   437   439   440     9  
  436   437   439   441     9  
  438   437   439   440     9  
  438   437   439   441     9  
  437   439   441   442     9  
  437   439   441   443     9  
  440   439   441   442     9  
  440   439   441   443     9  
  439   441   443   444     9  
  439   441   443   445     9  
  442   441   443   444     9  
  442   441   443   445     9  
  441   443   445   436     9  
  441   443   445   446     9  
  444   443   445   436     9  
  444   443   445   446     9  
  369   447   450   451     9  
  369   447   450   458     9  
  448   447   450   451     9  
  448   447   450   458     9  
  449   447   450   451     9  
  449   447   450   458     9  
  447   450   451   452     9  
  447   450   451   453     9  
  458   450   451   452     9  
  458   450   451   453     9  
  447   450   458   457     9  
  447   450   458   459     9  
  451   450   458   457     9  
  451   450   458   459     9  
  450   451   453   454     9  
  450   451   453   455     9  
  452   451   453   454     9  
  452   451   453   455     9  
  451   453   455   456     9  
  451   453   455   457     9  
  454   453   455   456     9  
  454   453   455   457     9  
  453   455   457   458     9  
  453   455   457   464     9  
  456   455   457   458     9  
  456   455   457   464     9  
  455   457   458   450     9  
  455   457   458   459     9  
  464   457   458   450     9  
  464   457   458   459     9  
  455   457   464   462     9  
  455   457   464   465     9  
  458   457   464   462     9  
  458   457   464   465     9  
  450   458   459   460     9  
  450   458   459   466     9  
  457   458   459   460     9  
  457   458   459   466     9  
  458   459   460   461     9  
  458   459   460   462     9  
  466   459   460   461     9  
  466   459   460   462     9  
  458   459   466   371     9  
  458   459   466   467     9  
  458   459   466   468     9  
  460   459   466   371     9  
  460   459   466   467     9  
  460   459   466   468     9  
  459   460   462   463     9  
  459   460   462   464     9  
  461   460   462   463     9  
  461   460   462   464     9  
  460   462   464   457     9  
  460   462   464   465     9  
  463   462   464   457     9  
  463   462   464   465     9  
  370   470   471   472     9  
  370   470   471   473     9  
  529   470   471   472     9  
  529   470   471   473     9  
  370   470   529   371     9  
  370   470   529   527     9  
  471   470   529   371     9  
  471   470   529   527     9  
  470   471   473   474     9  
  470   471   473   500     9  
  472   471   473   474     9  
  472   471   473   500     9  
  471   473   474   475     9   180.00   4.39320   2 ;    C16-   C17-    OC-   CC1  
  500   473   474   475     9   180.00   4.39320   2 ;    CC1-    OC-   C17-   C18  
  471   473   500   501     9  
  471   473   500   527     9  
  474   473   500   501     9  
  474   473   500   527     9  
  473   474   475   476     9  
  473   474   475   477     9  
  473   474   475   478     9  
  474   475   478   479     9  
  474   475   478   480     9  
  474   475   478   481     9  
  476   475   478   479     9  
  476   475   478   480     9  
  476   475   478   481     9  
  477   475   478   479     9  
  477   475   478   480     9  
  477   475   478   481     9  
  475   478   481   482     9  
  479   478   481   482     9  
  480   478   481   482     9  
  478   481   482   483     9  
  478   481   482   484     9  
  478   481   482   485     9  
  481   482   485   486     9  
  481   482   485   487     9  
  481   482   485   488     9  
  483   482   485   486     9  
  483   482   485   487     9  
  483   482   485   488     9  
  484   482   485   486     9  
  484   482   485   487     9  
  484   482   485   488     9  
  482   485   488   489     9  
  486   485   488   489     9  
  487   485   488   489     9  
  485   488   489   490     9  
  485   488   489   491     9  
  485   488   489   492     9  
  488   489   492   493     9  
  488   489   492   494     9  
  488   489   492   495     9  
  490   489   492   493     9  
  490   489   492   494     9  
  490   489   492   495     9  
  491   489   492   493     9  
  491   489   492   494     9  
  491   489   492   495     9  
  489   492   495   496     9  
  493   492   495   496     9  
  494   492   495   496     9  
  492   495   496   497     9  
  492   495   496   498     9  
  492   495   496   499     9  
  473   500   501   502     9   180.00   4.39320   2 ;    C17-   C18-    OD-   CD1  
  527   500   501   502     9   180.00   4.39320   2 ;    CD1-    OD-   C18-   C19  
  473   500   527   528     9 
  473   500   527   529     9 
  501   500   527   528     9 
  501   500   527   529     9 
  500   501   502   503     9 
  500   501   502   504     9 
  500   501   502   505     9 
  501   502   505   506     9 
  501   502   505   507     9 
  501   502   505   508     9 
  503   502   505   506     9 
  503   502   505   507     9 
  503   502   505   508     9 
  504   502   505   506     9 
  504   502   505   507     9 
  504   502   505   508     9 
  502   505   508   509     9 
  506   505   508   509     9 
  507   505   508   509     9 
  505   508   509   510     9 
  505   508   509   511     9 
  505   508   509   512     9 
  508   509   512   513     9 
  508   509   512   514     9 
  508   509   512   515     9 
  510   509   512   513     9 
  510   509   512   514     9 
  510   509   512   515     9 
  511   509   512   513     9 
  511   509   512   514     9 
  511   509   512   515     9 
  509   512   515   516     9 
  513   512   515   516     9 
  514   512   515   516     9 
  512   515   516   517     9 
  512   515   516   518     9 
  512   515   516   519     9 
  515   516   519   520     9 
  515   516   519   521     9 
  515   516   519   522     9 
  517   516   519   520     9 
  517   516   519   521     9 
  517   516   519   522     9 
  518   516   519   520     9 
  518   516   519   521     9 
  518   516   519   522     9 
  516   519   522   523     9 
  520   519   522   523     9 
  521   519   522   523     9 
  519   522   523   524     9 
  519   522   523   525     9 
  519   522   523   526     9 
  500   527   529   371     9 
  500   527   529   470     9 
  528   527   529   371     9 
  528   527   529   470     9 
  370   530   533   534     9 
  370   530   533   542     9 
  531   530   533   534     9 
  531   530   533   542     9 
  532   530   533   534     9 
  532   530   533   542     9 
  530   533   534   535     9 
  530   533   534   536     9 
  542   533   534   535     9 
  542   533   534   536     9 
  530   533   542   540     9 
  530   533   542   543     9 
  534   533   542   540     9 
  534   533   542   543     9 
  533   534   536   537     9 
  533   534   536   538     9 
  535   534   536   537     9 
  535   534   536   538     9 
  534   536   538   539     9 
  534   536   538   540     9 
  537   536   538   539     9 
  537   536   538   540     9 
  536   538   540   541     9 
  536   538   540   542     9 
  539   538   540   541     9 
  539   538   540   542     9 
  538   540   542   533     9 
  538   540   542   543     9 
  541   540   542   533     9 
  541   540   542   543     9 
  549   544   548   545     9 
  609   544   548   545     9 
  548   544   549   550     9 
  548   544   549   608     9 
  609   544   549   550     9 
  609   544   549   608     9 
  548   544   609   610     9 
  548   544   609   611     9 
  548   544   609   612     9 
  549   544   609   610     9 
  549   544   609   611     9 
  549   544   609   612     9 
  608   545   548   544     9 
  623   545   548   544     9 
  548   545   608   549     9 
  548   545   608   606     9 
  623   545   608   549     9 
  623   545   608   606     9 
  548   545   623   624     9 
  548   545   623   625     9 
  548   545   623   626     9 
  608   545   623   624     9 
  608   545   623   625     9 
  608   545   623   626     9 
  646   546   645   547     9 
  706   546   645   547     9 
  645   546   646   647     9 
  645   546   646   705     9 
  706   546   646   647     9 
  706   546   646   705     9 
  645   546   706   707     9 
  645   546   706   708     9 
  645   546   706   709     9 
  646   546   706   707     9 
  646   546   706   708     9 
  646   546   706   709     9 
  645   547   642   635     9 
  645   547   642   643     9 
  645   547   642   644     9 
  705   547   642   635     9 
  705   547   642   643     9 
  705   547   642   644     9 
  642   547   645   546     9 
  705   547   645   546     9 
  642   547   705   646     9 
  642   547   705   703     9 
  645   547   705   646     9 
  645   547   705   703     9 
  544   549   550   551     9 
  544   549   550   552     9 
  608   549   550   551     9 
  608   549   550   552     9 
  544   549   608   545     9 
  544   549   608   606     9 
  550   549   608   545     9 
  550   549   608   606     9 
  549   550   552   553     9 
  549   550   552   579     9 
  551   550   552   553     9 
  551   550   552   579     9 
  550   552   553   554     9   180.00   4.39320   2 ;     C3-    C4-    OA-   CA1  
  579   552   553   554     9   180.00   4.39320   2 ;    CA1-    OA-    C4-    C5  
  550   552   579   580     9  
  550   552   579   606     9  
  553   552   579   580     9  
  553   552   579   606     9  
  552   553   554   555     9  
  552   553   554   556     9  
  552   553   554   557     9  
  553   554   557   558     9  
  553   554   557   559     9  
  553   554   557   560     9  
  555   554   557   558     9  
  555   554   557   559     9  
  555   554   557   560     9  
  556   554   557   558     9  
  556   554   557   559     9  
  556   554   557   560     9  
  554   557   560   561     9  
  558   557   560   561     9  
  559   557   560   561     9  
  557   560   561   562     9  
  557   560   561   563     9  
  557   560   561   564     9  
  560   561   564   565     9  
  560   561   564   566     9  
  560   561   564   567     9  
  562   561   564   565     9  
  562   561   564   566     9  
  562   561   564   567     9  
  563   561   564   565     9  
  563   561   564   566     9  
  563   561   564   567     9  
  561   564   567   568     9  
  565   564   567   568     9  
  566   564   567   568     9  
  564   567   568   569     9  
  564   567   568   570     9  
  564   567   568   571     9  
  567   568   571   572     9  
  567   568   571   573     9  
  567   568   571   574     9  
  569   568   571   572     9  
  569   568   571   573     9  
  569   568   571   574     9  
  570   568   571   572     9  
  570   568   571   573     9  
  570   568   571   574     9  
  568   571   574   575     9  
  572   571   574   575     9  
  573   571   574   575     9  
  571   574   575   576     9  
  571   574   575   577     9  
  571   574   575   578     9  
  552   579   580   581     9   180.00   4.39320   2 ;     C4-    C5-    OB-   CB1  
  606   579   580   581     9   180.00   4.39320   2 ;    CB1-    OB-    C5-    C6  
  552   579   606   607     9  
  552   579   606   608     9  
  580   579   606   607     9  
  580   579   606   608     9  
  579   580   581   582     9  
  579   580   581   583     9  
  579   580   581   584     9  
  580   581   584   585     9  
  580   581   584   586     9  
  580   581   584   587     9  
  582   581   584   585     9  
  582   581   584   586     9  
  582   581   584   587     9  
  583   581   584   585     9  
  583   581   584   586     9  
  583   581   584   587     9  
  581   584   587   588     9  
  585   584   587   588     9  
  586   584   587   588     9  
  584   587   588   589     9  
  584   587   588   590     9  
  584   587   588   591     9  
  587   588   591   592     9  
  587   588   591   593     9  
  587   588   591   594     9  
  589   588   591   592     9  
  589   588   591   593     9  
  589   588   591   594     9  
  590   588   591   592     9  
  590   588   591   593     9  
  590   588   591   594     9  
  588   591   594   595     9  
  592   591   594   595     9  
  593   591   594   595     9  
  591   594   595   596     9  
  591   594   595   597     9  
  591   594   595   598     9  
  594   595   598   599     9  
  594   595   598   600     9  
  594   595   598   601     9  
  596   595   598   599     9  
  596   595   598   600     9  
  596   595   598   601     9  
  597   595   598   599     9  
  597   595   598   600     9  
  597   595   598   601     9  
  595   598   601   602     9  
  599   598   601   602     9  
  600   598   601   602     9  
  598   601   602   603     9  
  598   601   602   604     9  
  598   601   602   605     9  
  579   606   608   545     9  
  579   606   608   549     9  
  607   606   608   545     9  
  607   606   608   549     9  
  544   609   612   613     9  
  544   609   612   621     9  
  610   609   612   613     9  
  610   609   612   621     9  
  611   609   612   613     9  
  611   609   612   621     9  
  609   612   613   614     9  
  609   612   613   615     9  
  621   612   613   614     9  
  621   612   613   615     9  
  609   612   621   619     9  
  609   612   621   622     9  
  613   612   621   619     9  
  613   612   621   622     9  
  612   613   615   616     9  
  612   613   615   617     9  
  614   613   615   616     9  
  614   613   615   617     9  
  613   615   617   618     9  
  613   615   617   619     9  
  616   615   617   618     9  
  616   615   617   619     9  
  615   617   619   620     9  
  615   617   619   621     9  
  618   617   619   620     9  
  618   617   619   621     9  
  617   619   621   612     9  
  617   619   621   622     9  
  620   619   621   612     9  
  620   619   621   622     9  
  545   623   626   627     9  
  545   623   626   634     9  
  624   623   626   627     9  
  624   623   626   634     9  
  625   623   626   627     9  
  625   623   626   634     9  
  623   626   627   628     9  
  623   626   627   629     9  
  634   626   627   628     9  
  634   626   627   629     9  
  623   626   634   633     9  
  623   626   634   635     9  
  627   626   634   633     9  
  627   626   634   635     9  
  626   627   629   630     9  
  626   627   629   631     9  
  628   627   629   630     9  
  628   627   629   631     9  
  627   629   631   632     9  
  627   629   631   633     9  
  630   629   631   632     9  
  630   629   631   633     9  
  629   631   633   634     9  
  629   631   633   640     9  
  632   631   633   634     9  
  632   631   633   640     9  
  631   633   634   626     9  
  631   633   634   635     9  
  640   633   634   626     9  
  640   633   634   635     9  
  631   633   640   638     9  
  631   633   640   641     9  
  634   633   640   638     9  
  634   633   640   641     9  
  626   634   635   636     9  
  626   634   635   642     9  
  633   634   635   636     9  
  633   634   635   642     9  
  634   635   636   637     9  
  634   635   636   638     9  
  642   635   636   637     9  
  642   635   636   638     9  
  634   635   642   547     9  
  634   635   642   643     9  
  634   635   642   644     9  
  636   635   642   547     9  
  636   635   642   643     9  
  636   635   642   644     9  
  635   636   638   639     9  
  635   636   638   640     9  
  637   636   638   639     9  
  637   636   638   640     9  
  636   638   640   633     9  
  636   638   640   641     9  
  639   638   640   633     9  
  639   638   640   641     9  
  546   646   647   648     9  
  546   646   647   649     9  
  705   646   647   648     9  
  705   646   647   649     9  
  546   646   705   547     9  
  546   646   705   703     9  
  647   646   705   547     9  
  647   646   705   703     9  
  646   647   649   650     9  
  646   647   649   676     9  
  648   647   649   650     9  
  648   647   649   676     9  
  647   649   650   651     9   180.00   4.39320   2 ;    C16-   C17-    OC-   CC1  
  676   649   650   651     9   180.00   4.39320   2 ;    CC1-    OC-   C17-   C18  
  647   649   676   677     9  
  647   649   676   703     9  
  650   649   676   677     9  
  650   649   676   703     9  
  649   650   651   652     9  
  649   650   651   653     9  
  649   650   651   654     9  
  650   651   654   655     9  
  650   651   654   656     9  
  650   651   654   657     9  
  652   651   654   655     9  
  652   651   654   656     9  
  652   651   654   657     9  
  653   651   654   655     9  
  653   651   654   656     9  
  653   651   654   657     9  
  651   654   657   658     9  
  655   654   657   658     9  
  656   654   657   658     9  
  654   657   658   659     9  
  654   657   658   660     9  
  654   657   658   661     9  
  657   658   661   662     9  
  657   658   661   663     9  
  657   658   661   664     9  
  659   658   661   662     9  
  659   658   661   663     9  
  659   658   661   664     9  
  660   658   661   662     9  
  660   658   661   663     9  
  660   658   661   664     9  
  658   661   664   665     9  
  662   661   664   665     9  
  663   661   664   665     9  
  661   664   665   666     9  
  661   664   665   667     9  
  661   664   665   668     9  
  664   665   668   669     9  
  664   665   668   670     9  
  664   665   668   671     9  
  666   665   668   669     9  
  666   665   668   670     9  
  666   665   668   671     9  
  667   665   668   669     9  
  667   665   668   670     9  
  667   665   668   671     9  
  665   668   671   672     9  
  669   668   671   672     9  
  670   668   671   672     9  
  668   671   672   673     9  
  668   671   672   674     9  
  668   671   672   675     9  
  649   676   677   678     9   180.00   4.39320   2 ;    C17-   C18-    OD-   CD1  
  703   676   677   678     9   180.00   4.39320   2 ;    CD1-    OD-   C18-   C19  
  649   676   703   704     9 
  649   676   703   705     9 
  677   676   703   704     9 
  677   676   703   705     9 
  676   677   678   679     9 
  676   677   678   680     9 
  676   677   678   681     9 
  677   678   681   682     9 
  677   678   681   683     9 
  677   678   681   684     9 
  679   678   681   682     9 
  679   678   681   683     9 
  679   678   681   684     9 
  680   678   681   682     9 
  680   678   681   683     9 
  680   678   681   684     9 
  678   681   684   685     9 
  682   681   684   685     9 
  683   681   684   685     9 
  681   684   685   686     9 
  681   684   685   687     9 
  681   684   685   688     9 
  684   685   688   689     9 
  684   685   688   690     9 
  684   685   688   691     9 
  686   685   688   689     9 
  686   685   688   690     9 
  686   685   688   691     9 
  687   685   688   689     9 
  687   685   688   690     9 
  687   685   688   691     9 
  685   688   691   692     9 
  689   688   691   692     9 
  690   688   691   692     9 
  688   691   692   693     9 
  688   691   692   694     9 
  688   691   692   695     9 
  691   692   695   696     9 
  691   692   695   697     9 
  691   692   695   698     9 
  693   692   695   696     9 
  693   692   695   697     9 
  693   692   695   698     9 
  694   692   695   696     9 
  694   692   695   697     9 
  694   692   695   698     9 
  692   695   698   699     9 
  696   695   698   699     9 
  697   695   698   699     9 
  695   698   699   700     9 
  695   698   699   701     9 
  695   698   699   702     9 
  676   703   705   547     9 
  676   703   705   646     9 
  704   703   705   547     9 
  704   703   705   646     9 
  546   706   709   710     9 
  546   706   709   718     9 
  707   706   709   710     9 
  707   706   709   718     9 
  708   706   709   710     9 
  708   706   709   718     9 
  706   709   710   711     9 
  706   709   710   712     9 
  718   709   710   711     9 
  718   709   710   712     9 
  706   709   718   716     9 
  706   709   718   719     9 
  710   709   718   716     9 
  710   709   718   719     9 
  709   710   712   713     9 
  709   710   712   714     9 
  711   710   712   713     9 
  711   710   712   714     9 
  710   712   714   715     9 
  710   712   714   716     9 
  713   712   714   715     9 
  713   712   714   716     9 
  712   714   716   717     9 
  712   714   716   718     9 
  715   714   716   717     9 
  715   714   716   718     9 
  714   716   718   709     9 
  714   716   718   719     9 
  717   716   718   709     9 
  717   716   718   719     9 
  725   720   724   721     9 
  785   720   724   721     9 
  724   720   725   726     9 
  724   720   725   784     9 
  785   720   725   726     9 
  785   720   725   784     9 
  724   720   785   786     9 
  724   720   785   787     9 
  724   720   785   788     9 
  725   720   785   786     9 
  725   720   785   787     9 
  725   720   785   788     9 
  784   721   724   720     9 
  799   721   724   720     9 
  724   721   784   725     9 
  724   721   784   782     9 
  799   721   784   725     9 
  799   721   784   782     9 
  724   721   799   800     9 
  724   721   799   801     9 
  724   721   799   802     9 
  784   721   799   800     9 
  784   721   799   801     9 
  784   721   799   802     9 
  822   722   821   723     9 
  882   722   821   723     9 
  821   722   822   823     9 
  821   722   822   881     9 
  882   722   822   823     9 
  882   722   822   881     9 
  821   722   882   883     9 
  821   722   882   884     9 
  821   722   882   885     9 
  822   722   882   883     9 
  822   722   882   884     9 
  822   722   882   885     9 
  821   723   818   811     9 
  821   723   818   819     9 
  821   723   818   820     9 
  881   723   818   811     9 
  881   723   818   819     9 
  881   723   818   820     9 
  818   723   821   722     9 
  881   723   821   722     9 
  818   723   881   822     9 
  818   723   881   879     9 
  821   723   881   822     9 
  821   723   881   879     9 
  720   725   726   727     9 
  720   725   726   728     9 
  784   725   726   727     9 
  784   725   726   728     9 
  720   725   784   721     9 
  720   725   784   782     9 
  726   725   784   721     9 
  726   725   784   782     9 
  725   726   728   729     9 
  725   726   728   755     9 
  727   726   728   729     9 
  727   726   728   755     9 
  726   728   729   730     9   180.00   4.39320   2 ;     C3-    C4-    OA-   CA1  
  755   728   729   730     9   180.00   4.39320   2 ;    CA1-    OA-    C4-    C5  
  726   728   755   756     9  
  726   728   755   782     9  
  729   728   755   756     9  
  729   728   755   782     9  
  728   729   730   731     9  
  728   729   730   732     9  
  728   729   730   733     9  
  729   730   733   734     9  
  729   730   733   735     9  
  729   730   733   736     9  
  731   730   733   734     9  
  731   730   733   735     9  
  731   730   733   736     9  
  732   730   733   734     9  
  732   730   733   735     9  
  732   730   733   736     9  
  730   733   736   737     9  
  734   733   736   737     9  
  735   733   736   737     9  
  733   736   737   738     9  
  733   736   737   739     9  
  733   736   737   740     9  
  736   737   740   741     9  
  736   737   740   742     9  
  736   737   740   743     9  
  738   737   740   741     9  
  738   737   740   742     9  
  738   737   740   743     9  
  739   737   740   741     9  
  739   737   740   742     9  
  739   737   740   743     9  
  737   740   743   744     9  
  741   740   743   744     9  
  742   740   743   744     9  
  740   743   744   745     9  
  740   743   744   746     9  
  740   743   744   747     9  
  743   744   747   748     9  
  743   744   747   749     9  
  743   744   747   750     9  
  745   744   747   748     9  
  745   744   747   749     9  
  745   744   747   750     9  
  746   744   747   748     9  
  746   744   747   749     9  
  746   744   747   750     9  
  744   747   750   751     9  
  748   747   750   751     9  
  749   747   750   751     9  
  747   750   751   752     9  
  747   750   751   753     9  
  747   750   751   754     9  
  728   755   756   757     9   180.00   4.39320   2 ;     C4-    C5-    OB-   CB1  
  782   755   756   757     9   180.00   4.39320   2 ;    CB1-    OB-    C5-    C6  
  728   755   782   783     9  
  728   755   782   784     9  
  756   755   782   783     9  
  756   755   782   784     9  
  755   756   757   758     9  
  755   756   757   759     9  
  755   756   757   760     9  
  756   757   760   761     9  
  756   757   760   762     9  
  756   757   760   763     9  
  758   757   760   761     9  
  758   757   760   762     9  
  758   757   760   763     9  
  759   757   760   761     9  
  759   757   760   762     9  
  759   757   760   763     9  
  757   760   763   764     9  
  761   760   763   764     9  
  762   760   763   764     9  
  760   763   764   765     9  
  760   763   764   766     9  
  760   763   764   767     9  
  763   764   767   768     9  
  763   764   767   769     9  
  763   764   767   770     9  
  765   764   767   768     9  
  765   764   767   769     9  
  765   764   767   770     9  
  766   764   767   768     9  
  766   764   767   769     9  
  766   764   767   770     9  
  764   767   770   771     9  
  768   767   770   771     9  
  769   767   770   771     9  
  767   770   771   772     9  
  767   770   771   773     9  
  767   770   771   774     9  
  770   771   774   775     9  
  770   771   774   776     9  
  770   771   774   777     9  
  772   771   774   775     9  
  772   771   774   776     9  
  772   771   774   777     9  
  773   771   774   775     9  
  773   771   774   776     9  
  773   771   774   777     9  
  771   774   777   778     9  
  775   774   777   778     9  
  776   774   777   778     9  
  774   777   778   779     9  
  774   777   778   780     9  
  774   777   778   781     9  
  755   782   784   721     9  
  755   782   784   725     9  
  783   782   784   721     9  
  783   782   784   725     9  
  720   785   788   789     9  
  720   785   788   797     9  
  786   785   788   789     9  
  786   785   788   797     9  
  787   785   788   789     9  
  787   785   788   797     9  
  785   788   789   790     9  
  785   788   789   791     9  
  797   788   789   790     9  
  797   788   789   791     9  
  785   788   797   795     9  
  785   788   797   798     9  
  789   788   797   795     9  
  789   788   797   798     9  
  788   789   791   792     9  
  788   789   791   793     9  
  790   789   791   792     9  
  790   789   791   793     9  
  789   791   793   794     9  
  789   791   793   795     9  
  792   791   793   794     9  
  792   791   793   795     9  
  791   793   795   796     9  
  791   793   795   797     9  
  794   793   795   796     9  
  794   793   795   797     9  
  793   795   797   788     9  
  793   795   797   798     9  
  796   795   797   788     9  
  796   795   797   798     9  
  721   799   802   803     9  
  721   799   802   810     9  
  800   799   802   803     9  
  800   799   802   810     9  
  801   799   802   803     9  
  801   799   802   810     9  
  799   802   803   804     9  
  799   802   803   805     9  
  810   802   803   804     9  
  810   802   803   805     9  
  799   802   810   809     9  
  799   802   810   811     9  
  803   802   810   809     9  
  803   802   810   811     9  
  802   803   805   806     9  
  802   803   805   807     9  
  804   803   805   806     9  
  804   803   805   807     9  
  803   805   807   808     9  
  803   805   807   809     9  
  806   805   807   808     9  
  806   805   807   809     9  
  805   807   809   810     9  
  805   807   809   816     9  
  808   807   809   810     9  
  808   807   809   816     9  
  807   809   810   802     9  
  807   809   810   811     9  
  816   809   810   802     9  
  816   809   810   811     9  
  807   809   816   814     9  
  807   809   816   817     9  
  810   809   816   814     9  
  810   809   816   817     9  
  802   810   811   812     9  
  802   810   811   818     9  
  809   810   811   812     9  
  809   810   811   818     9  
  810   811   812   813     9  
  810   811   812   814     9  
  818   811   812   813     9  
  818   811   812   814     9  
  810   811   818   723     9  
  810   811   818   819     9  
  810   811   818   820     9  
  812   811   818   723     9  
  812   811   818   819     9  
  812   811   818   820     9  
  811   812   814   815     9  
  811   812   814   816     9  
  813   812   814   815     9  
  813   812   814   816     9  
  812   814   816   809     9  
  812   814   816   817     9  
  815   814   816   809     9  
  815   814   816   817     9  
  722   822   823   824     9  
  722   822   823   825     9  
  881   822   823   824     9  
  881   822   823   825     9  
  722   822   881   723     9  
  722   822   881   879     9  
  823   822   881   723     9  
  823   822   881   879     9  
  822   823   825   826     9  
  822   823   825   852     9  
  824   823   825   826     9  
  824   823   825   852     9  
  823   825   826   827     9   180.00   4.39320   2 ;    C16-   C17-    OC-   CC1  
  852   825   826   827     9   180.00   4.39320   2 ;    CC1-    OC-   C17-   C18  
  823   825   852   853     9  
  823   825   852   879     9  
  826   825   852   853     9  
  826   825   852   879     9  
  825   826   827   828     9  
  825   826   827   829     9  
  825   826   827   830     9  
  826   827   830   831     9  
  826   827   830   832     9  
  826   827   830   833     9  
  828   827   830   831     9  
  828   827   830   832     9  
  828   827   830   833     9  
  829   827   830   831     9  
  829   827   830   832     9  
  829   827   830   833     9  
  827   830   833   834     9  
  831   830   833   834     9  
  832   830   833   834     9  
  830   833   834   835     9  
  830   833   834   836     9  
  830   833   834   837     9  
  833   834   837   838     9  
  833   834   837   839     9  
  833   834   837   840     9  
  835   834   837   838     9  
  835   834   837   839     9  
  835   834   837   840     9  
  836   834   837   838     9  
  836   834   837   839     9  
  836   834   837   840     9  
  834   837   840   841     9  
  838   837   840   841     9  
  839   837   840   841     9  
  837   840   841   842     9  
  837   840   841   843     9  
  837   840   841   844     9  
  840   841   844   845     9  
  840   841   844   846     9  
  840   841   844   847     9  
  842   841   844   845     9  
  842   841   844   846     9  
  842   841   844   847     9  
  843   841   844   845     9  
  843   841   844   846     9  
  843   841   844   847     9  
  841   844   847   848     9  
  845   844   847   848     9  
  846   844   847   848     9  
  844   847   848   849     9  
  844   847   848   850     9  
  844   847   848   851     9  
  825   852   853   854     9   180.00   4.39320   2 ;    C17-   C18-    OD-   CD1  
  879   852   853   854     9   180.00   4.39320   2 ;    CD1-    OD-   C18-   C19  
  825   852   879   880     9 
  825   852   879   881     9 
  853   852   879   880     9 
  853   852   879   881     9 
  852   853   854   855     9 
  852   853   854   856     9 
  852   853   854   857     9 
  853   854   857   858     9 
  853   854   857   859     9 
  853   854   857   860     9 
  855   854   857   858     9 
  855   854   857   859     9 
  855   854   857   860     9 
  856   854   857   858     9 
  856   854   857   859     9 
  856   854   857   860     9 
  854   857   860   861     9 
  858   857   860   861     9 
  859   857   860   861     9 
  857   860   861   862     9 
  857   860   861   863     9 
  857   860   861   864     9 
  860   861   864   865     9 
  860   861   864   866     9 
  860   861   864   867     9 
  862   861   864   865     9 
  862   861   864   866     9 
  862   861   864   867     9 
  863   861   864   865     9 
  863   861   864   866     9 
  863   861   864   867     9 
  861   864   867   868     9 
  865   864   867   868     9 
  866   864   867   868     9 
  864   867   868   869     9 
  864   867   868   870     9 
  864   867   868   871     9 
  867   868   871   872     9 
  867   868   871   873     9 
  867   868   871   874     9 
  869   868   871   872     9 
  869   868   871   873     9 
  869   868   871   874     9 
  870   868   871   872     9 
  870   868   871   873     9 
  870   868   871   874     9 
  868   871   874   875     9 
  872   871   874   875     9 
  873   871   874   875     9 
  871   874   875   876     9 
  871   874   875   877     9 
  871   874   875   878     9 
  852   879   881   723     9 
  852   879   881   822     9 
  880   879   881   723     9 
  880   879   881   822     9 
  722   882   885   886     9 
  722   882   885   894     9 
  883   882   885   886     9 
  883   882   885   894     9 
  884   882   885   886     9 
  884   882   885   894     9 
  882   885   886   887     9 
  882   885   886   888     9 
  894   885   886   887     9 
  894   885   886   888     9 
  882   885   894   892     9 
  882   885   894   895     9 
  886   885   894   892     9 
  886   885   894   895     9 
  885   886   888   889     9 
  885   886   888   890     9 
  887   886   888   889     9 
  887   886   888   890     9 
  886   888   890   891     9 
  886   888   890   892     9 
  889   888   890   891     9 
  889   888   890   892     9 
  888   890   892   893     9 
  888   890   892   894     9 
  891   890   892   893     9 
  891   890   892   894     9 
  890   892   894   885     9 
  890   892   894   895     9 
  893   892   894   885     9 
  893   892   894   895     9 

[ dihedrals ]
;  ai    aj    ak    al funct            c0            c1            c2            c3
   16    21    80    22     4 
   17    80    78    21     4 
   18   118   177   119     4 
   19   177   175   118     4 
   21    24    22    23     4 
   21    20    16    81     4 
   22    51    24    25     4   180.00   4.60240   2 ;     C3-    C5-    C4-    OA 
   24    78    51    52     4   180.00   4.60240   2 ;     C4-    C6-    C5-    OB 
   51    80    78    79     4 
   80    20    17    95     4 
   81    84    93    85     4 
   84    87    85    86     4 
   84    91    93    94     4 
   85    89    87    88     4 
   87    91    89    90     4 
   89    93    91    92     4 
   95    98   106    99     4 
   98   101    99   100     4 
   98   105   106   107     4   180.00   4.60240   2 ;    CI2-   CI6-   CI7-   CI8 
   99   103   101   102     4 
  101   105   103   104     4 
  103   106   105   112     4   180.00   4.60240   2 ;    CI5-   CI7-   CI6-  CI11 
  105   110   112   113     4 
  106   108   107   114     4 
  107   110   108   109     4 
  108   112   110   111     4 
  114    19   117   177     4 
  118   121   119   120     4 
  118   117    18   178     4 
  119   148   121   122     4   180.00   4.60240   2 ;    C16-   C18-   C17-    OC 
  121   175   148   149     4   180.00   4.60240   2 ;    C17-   C19-   C18-    OD 
  148   177   175   176     4 
  178   181   190   182     4 
  181   184   182   183     4 
  181   188   190   191     4 
  182   186   184   185     4 
  184   188   186   187     4 
  186   190   188   189     4 
  192   197   256   198     4 
  193   256   254   197     4 
  194   294   353   295     4 
  195   353   351   294     4 
  197   200   198   199     4 
  197   196   192   257     4 
  198   227   200   201     4   180.00   4.60240   2 ;     C3-    C5-    C4-    OA  
  200   254   227   228     4   180.00   4.60240   2 ;     C4-    C6-    C5-    OB  
  227   256   254   255     4  
  256   196   193   271     4  
  257   260   269   261     4  
  260   263   261   262     4  
  260   267   269   270     4  
  261   265   263   264     4  
  263   267   265   266     4  
  265   269   267   268     4  
  271   274   282   275     4  
  274   277   275   276     4  
  274   281   282   283     4   180.00   4.60240   2 ;    CI2-   CI6-   CI7-   CI8  
  275   279   277   278     4  
  277   281   279   280     4  
  279   282   281   288     4   180.00   4.60240   2 ;    CI5-   CI7-   CI6-  CI11  
  281   286   288   289     4  
  282   284   283   290     4  
  283   286   284   285     4  
  284   288   286   287     4  
  290   195   293   353     4  
  294   297   295   296     4  
  294   293   194   354     4  
  295   324   297   298     4   180.00   4.60240   2 ;    C16-   C18-   C17-    OC  
  297   351   324   325     4   180.00   4.60240   2 ;    C17-   C19-   C18-    OD  
  324   353   351   352     4 
  354   357   366   358     4 
  357   360   358   359     4 
  357   364   366   367     4 
  358   362   360   361     4 
  360   364   362   363     4 
  362   366   364   365     4 
  368   373   432   374     4 
  369   432   430   373     4 
  370   470   529   471     4 
  371   529   527   470     4 
  373   376   374   375     4 
  373   372   368   433     4 
  374   403   376   377     4   180.00   4.60240   2 ;     C3-    C5-    C4-    OA  
  376   430   403   404     4   180.00   4.60240   2 ;     C4-    C6-    C5-    OB  
  403   432   430   431     4  
  432   372   369   447     4  
  433   436   445   437     4  
  436   439   437   438     4  
  436   443   445   446     4  
  437   441   439   440     4  
  439   443   441   442     4  
  441   445   443   444     4  
  447   450   458   451     4  
  450   453   451   452     4  
  450   457   458   459     4   180.00   4.60240   2 ;    CI2-   CI6-   CI7-   CI8  
  451   455   453   454     4  
  453   457   455   456     4  
  455   458   457   464     4   180.00   4.60240   2 ;    CI5-   CI7-   CI6-  CI11  
  457   462   464   465     4  
  458   460   459   466     4  
  459   462   460   461     4  
  460   464   462   463     4  
  466   371   469   529     4  
  470   473   471   472     4  
  470   469   370   530     4  
  471   500   473   474     4   180.00   4.60240   2 ;    C16-   C18-   C17-    OC  
  473   527   500   501     4   180.00   4.60240   2 ;    C17-   C19-   C18-    OD  
  500   529   527   528     4 
  530   533   542   534     4 
  533   536   534   535     4 
  533   540   542   543     4 
  534   538   536   537     4 
  536   540   538   539     4 
  538   542   540   541     4 
  544   549   608   550     4 
  545   608   606   549     4 
  546   646   705   647     4 
  547   705   703   646     4 
  549   552   550   551     4 
  549   548   544   609     4 
  550   579   552   553     4   180.00   4.60240   2 ;     C3-    C5-    C4-    OA  
  552   606   579   580     4   180.00   4.60240   2 ;     C4-    C6-    C5-    OB  
  579   608   606   607     4  
  608   548   545   623     4  
  609   612   621   613     4  
  612   615   613   614     4  
  612   619   621   622     4  
  613   617   615   616     4  
  615   619   617   618     4  
  617   621   619   620     4  
  623   626   634   627     4  
  626   629   627   628     4  
  626   633   634   635     4   180.00   4.60240   2 ;    CI2-   CI6-   CI7-   CI8  
  627   631   629   630     4  
  629   633   631   632     4  
  631   634   633   640     4   180.00   4.60240   2 ;    CI5-   CI7-   CI6-  CI11  
  633   638   640   641     4  
  634   636   635   642     4  
  635   638   636   637     4  
  636   640   638   639     4  
  642   547   645   705     4  
  646   649   647   648     4  
  646   645   546   706     4  
  647   676   649   650     4   180.00   4.60240   2 ;    C16-   C18-   C17-    OC  
  649   703   676   677     4   180.00   4.60240   2 ;    C17-   C19-   C18-    OD  
  676   705   703   704     4 
  706   709   718   710     4 
  709   712   710   711     4 
  709   716   718   719     4 
  710   714   712   713     4 
  712   716   714   715     4 
  714   718   716   717     4 
  720   725   784   726     4 
  721   784   782   725     4 
  722   822   881   823     4 
  723   881   879   822     4 
  725   728   726   727     4 
  725   724   720   785     4 
  726   755   728   729     4   180.00   4.60240   2 ;     C3-    C5-    C4-    OA  
  728   782   755   756     4   180.00   4.60240   2 ;     C4-    C6-    C5-    OB  
  755   784   782   783     4  
  784   724   721   799     4  
  785   788   797   789     4  
  788   791   789   790     4  
  788   795   797   798     4  
  789   793   791   792     4  
  791   795   793   794     4  
  793   797   795   796     4  
  799   802   810   803     4  
  802   805   803   804     4  
  802   809   810   811     4   180.00   4.60240   2 ;    CI2-   CI6-   CI7-   CI8  
  803   807   805   806     4  
  805   809   807   808     4  
  807   810   809   816     4   180.00   4.60240   2 ;    CI5-   CI7-   CI6-  CI11  
  809   814   816   817     4  
  810   812   811   818     4  
  811   814   812   813     4  
  812   816   814   815     4  
  818   723   821   881     4  
  822   825   823   824     4  
  822   821   722   882     4  
  823   852   825   826     4   180.00   4.60240   2 ;    C16-   C18-   C17-    OC  
  825   879   852   853     4   180.00   4.60240   2 ;    C17-   C19-   C18-    OD  
  852   881   879   880     4 
  882   885   894   886     4 
  885   888   886   887     4 
  885   892   894   895     4 
  886   890   888   889     4 
  888   892   890   891     4 
  890   894   892   893     4 
