# Supplementary material for: Development of an AMBER-Compatible Force Field for Gold Nanoclusters Protected by N‑Heterocyclic Carbenes
Source: J Chem Theory Comput. 2025 Sep 9;21(23):12121–32. doi: 10.1021/acs.jctc.5c00945 (PMC12874363; doi:10.1021/acs.jctc.5c00945)
Supplement: Supplementary file 2 [file ct5c00945_si_002.zip › FF_files/5-au13/Au13biNHC5Br2_naphTEG.pdb]

ATOM      1  Au  CLU     1      26.240  24.182  25.716  0.00  0.00          Au
ATOM      2  AUL AUL     2      28.627  24.174  24.299  0.00  0.00          Au
ATOM      3  AUL AUL     3      25.559  21.758  27.004  0.00  0.00          Au
ATOM      4  AUL AUL     4      28.375  22.717  26.832  0.00  0.00          Au
ATOM      5  AUL AUL     5      26.494  24.155  28.571  0.00  0.00          Au
ATOM      6  AUL AUL     6      28.363  25.670  26.885  0.00  0.00          Au
ATOM      7  AUL AUL     7      27.018  26.615  24.412  0.00  0.00          Au
ATOM      8  AUL AUL     8      23.870  24.240  27.149  0.00  0.00          Au
ATOM      9  AUL AUL     9      26.897  21.743  24.403  0.00  0.00          Au
ATOM     10  AUL AUL    10      24.098  22.746  24.606  0.00  0.00          Au
ATOM     11  AUL AUL    11      26.018  24.178  22.900  0.00  0.00          Au
ATOM     12  AUL AUL    12      24.140  25.747  24.595  0.00  0.00          Au
ATOM     13  AUL AUL    13      25.602  26.617  26.992  0.00  0.00          Au
ATOM     14  BRC BRC    14      21.757  24.240  28.477  0.00  0.00          Br
ATOM     15  BRC BRC    15      30.744  24.199  22.980  0.00  0.00          Br
ATOM     16  N1A BNT    16      23.996  19.513  28.375  0.00  0.00           N
ATOM     17  N2A BNT    16      26.047  18.852  28.011  0.00  0.00           N
ATOM     18  N1B BNT    16      31.243  21.879  27.504  0.00  0.00           N
ATOM     19  N2B BNT    16      29.852  21.057  28.981  0.00  0.00           N
ATOM     20  C1A BNT    16      25.193  19.917  27.872  0.00  0.00           C
ATOM     21  C2  BNT    16      24.072  18.210  28.847  0.00  0.00           C
ATOM     22  C3  BNT    16      23.110  17.416  29.483  0.00  0.00           C
ATOM     23  H3  BNT    16      22.104  17.789  29.648  0.00  0.00           H
ATOM     24  C4  BNT    16      23.492  16.146  29.901  0.00  0.00           C
ATOM     25  OA  BNT    16      22.680  15.271  30.545  0.00  0.00           O
ATOM     26  CA1 BNT    16      21.326  15.667  30.794  0.00  0.00           C
ATOM     27  HA1 BNT    16      21.298  16.535  31.475  0.00  0.00           H
ATOM     28  HA2 BNT    16      20.822  15.945  29.854  0.00  0.00           H
ATOM     29  CA2 BNT    16      20.622  14.469  31.411  0.00  0.00           C
ATOM     30  HA3 BNT    16      21.062  14.220  32.395  0.00  0.00           H
ATOM     31  HA4 BNT    16      20.757  13.591  30.752  0.00  0.00           H
ATOM     32  OA2 BNT    16      19.253  14.807  31.527  0.00  0.00           O
ATOM     33  CA3 BNT    16      18.463  13.689  31.925  0.00  0.00           C
ATOM     34  HA5 BNT    16      18.749  13.352  32.939  0.00  0.00           H
ATOM     35  HA6 BNT    16      18.618  12.846  31.227  0.00  0.00           H
ATOM     36  CA4 BNT    16      16.992  14.078  31.886  0.00  0.00           C
ATOM     37  HA7 BNT    16      16.772  14.598  30.933  0.00  0.00           H
ATOM     38  HA8 BNT    16      16.739  14.767  32.714  0.00  0.00           H
ATOM     39  OA3 BNT    16      16.269  12.865  31.982  0.00  0.00           O
ATOM     40  CA5 BNT    16      14.858  13.027  31.923  0.00  0.00           C
ATOM     41  HA9 BNT    16      14.567  13.588  31.015  0.00  0.00           H
ATOM     42 HA10 BNT    16      14.483  13.587  32.801  0.00  0.00           H
ATOM     43  CA6 BNT    16      14.255  11.631  31.884  0.00  0.00           C
ATOM     44 HA11 BNT    16      14.525  11.081  32.808  0.00  0.00           H
ATOM     45 HA12 BNT    16      14.676  11.069  31.027  0.00  0.00           H
ATOM     46  OA4 BNT    16      12.850  11.765  31.764  0.00  0.00           O
ATOM     47  CA7 BNT    16      12.195  10.506  31.738  0.00  0.00           C
ATOM     48 HA13 BNT    16      12.395   9.927  32.658  0.00  0.00           H
ATOM     49 HA14 BNT    16      12.515   9.902  30.868  0.00  0.00           H
ATOM     50 HA15 BNT    16      11.119  10.703  31.664  0.00  0.00           H
ATOM     51  C5  BNT    16      24.830  15.681  29.668  0.00  0.00           C
ATOM     52  OB  BNT    16      25.094  14.435  30.143  0.00  0.00           O
ATOM     53  CB1 BNT    16      26.447  13.981  30.046  0.00  0.00           C
ATOM     54  HB1 BNT    16      26.723  13.817  28.990  0.00  0.00           H
ATOM     55  HB2 BNT    16      27.130  14.736  30.466  0.00  0.00           H
ATOM     56  CB2 BNT    16      26.593  12.688  30.832  0.00  0.00           C
ATOM     57  HB3 BNT    16      26.295  12.849  31.885  0.00  0.00           H
ATOM     58  HB4 BNT    16      25.949  11.891  30.416  0.00  0.00           H
ATOM     59  OB2 BNT    16      27.966  12.349  30.729  0.00  0.00           O
ATOM     60  CB3 BNT    16      28.334  11.200  31.487  0.00  0.00           C
ATOM     61  HB5 BNT    16      27.698  10.336  31.223  0.00  0.00           H
ATOM     62  HB6 BNT    16      28.219  11.392  32.570  0.00  0.00           H
ATOM     63  CB4 BNT    16      29.792  10.906  31.165  0.00  0.00           C
ATOM     64  HB7 BNT    16      30.390  11.829  31.307  0.00  0.00           H
ATOM     65  HB8 BNT    16      29.891  10.608  30.103  0.00  0.00           H
ATOM     66  OB3 BNT    16      30.236   9.877  32.026  0.00  0.00           O
ATOM     67  CB5 BNT    16      31.588   9.509  31.773  0.00  0.00           C
ATOM     68  HB9 BNT    16      31.700   9.114  30.746  0.00  0.00           H
ATOM     69 HB10 BNT    16      32.255  10.388  31.872  0.00  0.00           H
ATOM     70  CB6 BNT    16      31.985   8.440  32.778  0.00  0.00           C
ATOM     71 HB11 BNT    16      31.902   8.831  33.810  0.00  0.00           H
ATOM     72 HB12 BNT    16      31.304   7.573  32.687  0.00  0.00           H
ATOM     73  OB4 BNT    16      33.319   8.064  32.482  0.00  0.00           O
ATOM     74  CB7 BNT    16      33.757   6.972  33.277  0.00  0.00           C
ATOM     75 HB13 BNT    16      33.732   7.218  34.354  0.00  0.00           H
ATOM     76 HB14 BNT    16      34.791   6.755  32.985  0.00  0.00           H
ATOM     77 HB15 BNT    16      33.137   6.074  33.104  0.00  0.00           H
ATOM     78  C6  BNT    16      25.766  16.480  29.009  0.00  0.00           C
ATOM     79  H6  BNT    16      26.769  16.110  28.835  0.00  0.00           H
ATOM     80  C7  BNT    16      25.376  17.769  28.609  0.00  0.00           C
ATOM     81  C8  BNT    16      22.790  20.340  28.451  0.00  0.00           C
ATOM     82  H81 BNT    16      23.057  21.326  28.041  0.00  0.00           H
ATOM     83  H82 BNT    16      22.536  20.490  29.510  0.00  0.00           H
ATOM     84  C9  BNT    16      21.614  19.740  27.707  0.00  0.00           C
ATOM     85  C10 BNT    16      20.340  19.742  28.289  0.00  0.00           C
ATOM     86  H10 BNT    16      20.200  20.177  29.280  0.00  0.00           H
ATOM     87  C11 BNT    16      19.251  19.181  27.618  0.00  0.00           C
ATOM     88  H11 BNT    16      18.268  19.170  28.090  0.00  0.00           H
ATOM     89  C12 BNT    16      19.421  18.612  26.355  0.00  0.00           C
ATOM     90  H12 BNT    16      18.572  18.157  25.844  0.00  0.00           H
ATOM     91  C13 BNT    16      20.686  18.620  25.759  0.00  0.00           C
ATOM     92  H13 BNT    16      20.827  18.184  24.769  0.00  0.00           H
ATOM     93  C14 BNT    16      21.772  19.182  26.431  0.00  0.00           C
ATOM     94  H14 BNT    16      22.756  19.182  25.959  0.00  0.00           H
ATOM     95  CI  BNT    16      27.427  18.845  27.476  0.00  0.00           C
ATOM     96  HI1 BNT    16      27.711  19.900  27.354  0.00  0.00           H
ATOM     97  HI2 BNT    16      27.394  18.422  26.461  0.00  0.00           H
ATOM     98  CI2 BNT    16      28.398  18.007  28.288  0.00  0.00           C
ATOM     99  CI3 BNT    16      28.879  16.857  27.678  0.00  0.00           C
ATOM    100  HI3 BNT    16      28.673  16.698  26.618  0.00  0.00           H
ATOM    101  CI4 BNT    16      29.541  15.840  28.398  0.00  0.00           C
ATOM    102  HI4 BNT    16      29.912  14.956  27.880  0.00  0.00           H
ATOM    103  CI5 BNT    16      29.608  15.927  29.770  0.00  0.00           C
ATOM    104  HI5 BNT    16      29.994  15.095  30.363  0.00  0.00           H
ATOM    105  CI6 BNT    16      29.166  17.096  30.442  0.00  0.00           C
ATOM    106  CI7 BNT    16      28.682  18.222  29.681  0.00  0.00           C
ATOM    107  CI8 BNT    16      28.535  19.463  30.385  0.00  0.00           C
ATOM    108  CI9 BNT    16      28.561  19.469  31.772  0.00  0.00           C
ATOM    109  HI9 BNT    16      28.453  20.422  32.296  0.00  0.00           H
ATOM    110 CI10 BNT    16      28.826  18.306  32.523  0.00  0.00           C
ATOM    111 HI10 BNT    16      28.819  18.345  33.612  0.00  0.00           H
ATOM    112 CI11 BNT    16      29.200  17.158  31.862  0.00  0.00           C
ATOM    113 HI11 BNT    16      29.533  16.277  32.415  0.00  0.00           H
ATOM    114 CI12 BNT    16      28.584  20.809  29.699  0.00  0.00           C
ATOM    115 HI12 BNT    16      27.782  20.989  28.970  0.00  0.00           H
ATOM    116 HI13 BNT    16      28.472  21.578  30.475  0.00  0.00           H
ATOM    117  C1B BNT    16      29.924  21.788  27.822  0.00  0.00           C
ATOM    118  C15 BNT    16      32.017  21.200  28.435  0.00  0.00           C
ATOM    119  C16 BNT    16      33.399  20.994  28.476  0.00  0.00           C
ATOM    120  H16 BNT    16      34.044  21.395  27.700  0.00  0.00           H
ATOM    121  C17 BNT    16      33.914  20.274  29.548  0.00  0.00           C
ATOM    122  OC  BNT    16      35.231  19.997  29.722  0.00  0.00           O
ATOM    123  CC1 BNT    16      36.129  20.461  28.705  0.00  0.00           C
ATOM    124  HC1 BNT    16      35.892  19.986  27.738  0.00  0.00           H
ATOM    125  HC2 BNT    16      36.039  21.554  28.588  0.00  0.00           H
ATOM    126  CC2 BNT    16      37.552  20.108  29.109  0.00  0.00           C
ATOM    127  HC3 BNT    16      37.834  20.649  30.031  0.00  0.00           H
ATOM    128  HC4 BNT    16      37.645  19.024  29.313  0.00  0.00           H
ATOM    129  OC2 BNT    16      38.362  20.502  28.017  0.00  0.00           O
ATOM    130  CC3 BNT    16      39.756  20.506  28.316  0.00  0.00           C
ATOM    131  HC5 BNT    16      40.087  19.514  28.672  0.00  0.00           H
ATOM    132  HC6 BNT    16      39.979  21.243  29.109  0.00  0.00           H
ATOM    133  CC4 BNT    16      40.494  20.897  27.044  0.00  0.00           C
ATOM    134  HC7 BNT    16      39.974  21.754  26.570  0.00  0.00           H
ATOM    135  HC8 BNT    16      40.490  20.060  26.318  0.00  0.00           H
ATOM    136  OC3 BNT    16      41.818  21.245  27.401  0.00  0.00           O
ATOM    137  CC5 BNT    16      42.615  21.541  26.260  0.00  0.00           C
ATOM    138  HC9 BNT    16      42.159  22.355  25.664  0.00  0.00           H
ATOM    139 HC10 BNT    16      42.703  20.653  25.604  0.00  0.00           H
ATOM    140  CC6 BNT    16      43.993  21.962  26.737  0.00  0.00           C
ATOM    141 HC11 BNT    16      44.453  21.147  27.329  0.00  0.00           H
ATOM    142 HC12 BNT    16      43.917  22.851  27.394  0.00  0.00           H
ATOM    143  OC4 BNT    16      44.763  22.249  25.583  0.00  0.00           O
ATOM    144  CC7 BNT    16      46.103  22.591  25.902  0.00  0.00           C
ATOM    145 HC13 BNT    16      46.624  22.766  24.953  0.00  0.00           H
ATOM    146 HC14 BNT    16      46.606  21.776  26.452  0.00  0.00           H
ATOM    147 HC15 BNT    16      46.152  23.511  26.514  0.00  0.00           H
ATOM    148  C18 BNT    16      33.032  19.770  30.564  0.00  0.00           C
ATOM    149  OD  BNT    16      33.654  19.089  31.558  0.00  0.00           O
ATOM    150  CD1 BNT    16      32.856  18.407  32.529  0.00  0.00           C
ATOM    151  HD1 BNT    16      32.354  19.129  33.198  0.00  0.00           H
ATOM    152  HD2 BNT    16      32.083  17.793  32.038  0.00  0.00           H
ATOM    153  CD2 BNT    16      33.804  17.497  33.294  0.00  0.00           C
ATOM    154  HD3 BNT    16      34.408  16.924  32.565  0.00  0.00           H
ATOM    155  HD4 BNT    16      34.505  18.086  33.914  0.00  0.00           H
ATOM    156  OD2 BNT    16      33.015  16.624  34.082  0.00  0.00           O
ATOM    157  CD3 BNT    16      33.809  15.610  34.698  0.00  0.00           C
ATOM    158  HD5 BNT    16      34.423  16.032  35.514  0.00  0.00           H
ATOM    159  HD6 BNT    16      34.494  15.162  33.954  0.00  0.00           H
ATOM    160  CD4 BNT    16      32.883  14.529  35.236  0.00  0.00           C
ATOM    161  HD7 BNT    16      32.205  14.187  34.429  0.00  0.00           H
ATOM    162  HD8 BNT    16      32.255  14.929  36.056  0.00  0.00           H
ATOM    163  OD3 BNT    16      33.711  13.474  35.684  0.00  0.00           O
ATOM    164  CD5 BNT    16      32.996  12.297  36.047  0.00  0.00           C
ATOM    165  HD9 BNT    16      32.348  11.964  35.213  0.00  0.00           H
ATOM    166 HD10 BNT    16      32.351  12.480  36.927  0.00  0.00           H
ATOM    167  CD6 BNT    16      34.033  11.225  36.350  0.00  0.00           C
ATOM    168 HD11 BNT    16      34.613  11.505  37.249  0.00  0.00           H
ATOM    169 HD12 BNT    16      34.744  11.153  35.503  0.00  0.00           H
ATOM    170  OD4 BNT    16      33.360   9.993  36.550  0.00  0.00           O
ATOM    171  CD7 BNT    16      34.265   8.957  36.903  0.00  0.00           C
ATOM    172 HD13 BNT    16      35.040   8.815  36.126  0.00  0.00           H
ATOM    173 HD14 BNT    16      33.681   8.034  37.006  0.00  0.00           H
ATOM    174 HD15 BNT    16      34.766   9.173  37.864  0.00  0.00           H
ATOM    175  C19 BNT    16      31.653  19.975  30.496  0.00  0.00           C
ATOM    176  H19 BNT    16      31.005  19.581  31.271  0.00  0.00           H
ATOM    177  C20 BNT    16      31.144  20.693  29.401  0.00  0.00           C
ATOM    178  C21 BNT    16      31.803  22.606  26.366  0.00  0.00           C
ATOM    179 H211 BNT    16      30.954  23.007  25.793  0.00  0.00           H
ATOM    180 H212 BNT    16      32.320  21.891  25.710  0.00  0.00           H
ATOM    181  C22 BNT    16      32.754  23.712  26.782  0.00  0.00           C
ATOM    182  C23 BNT    16      33.899  23.972  26.018  0.00  0.00           C
ATOM    183  H23 BNT    16      34.096  23.380  25.123  0.00  0.00           H
ATOM    184  C24 BNT    16      34.793  24.978  26.393  0.00  0.00           C
ATOM    185  H24 BNT    16      35.688  25.156  25.794  0.00  0.00           H
ATOM    186  C25 BNT    16      34.560  25.734  27.545  0.00  0.00           C
ATOM    187  H25 BNT    16      35.272  26.502  27.852  0.00  0.00           H
ATOM    188  C26 BNT    16      33.414  25.487  28.308  0.00  0.00           C
ATOM    189  H26 BNT    16      33.216  26.068  29.211  0.00  0.00           H
ATOM    190  C27 BNT    16      32.518  24.489  27.923  0.00  0.00           C
ATOM    191  H27 BNT    16      31.628  24.311  28.526  0.00  0.00           H
ATOM    192  N1A BNT    17      26.010  23.476  31.542  0.00  0.00           N
ATOM    193  N2A BNT    17      28.092  24.058  31.208  0.00  0.00           N
ATOM    194  N1B BNT    17      30.680  27.671  27.214  0.00  0.00           N
ATOM    195  N2B BNT    17      29.432  27.637  29.012  0.00  0.00           N
ATOM    196  C1A BNT    17      26.875  23.932  30.592  0.00  0.00           C
ATOM    197  C2  BNT    17      26.661  23.308  32.763  0.00  0.00           C
ATOM    198  C3  BNT    17      26.207  22.857  34.010  0.00  0.00           C
ATOM    199  H3  BNT    17      25.165  22.594  34.168  0.00  0.00           H
ATOM    200  C4  BNT    17      27.139  22.730  35.037  0.00  0.00           C
ATOM    201  OA  BNT    17      26.849  22.276  36.280  0.00  0.00           O
ATOM    202  CA1 BNT    17      25.529  21.771  36.506  0.00  0.00           C
ATOM    203  HA1 BNT    17      24.782  22.580  36.437  0.00  0.00           H
ATOM    204  HA2 BNT    17      25.280  21.003  35.756  0.00  0.00           H
ATOM    205  CA2 BNT    17      25.513  21.154  37.893  0.00  0.00           C
ATOM    206  HA3 BNT    17      26.279  20.358  37.956  0.00  0.00           H
ATOM    207  HA4 BNT    17      25.756  21.915  38.658  0.00  0.00           H
ATOM    208  OA2 BNT    17      24.213  20.632  38.078  0.00  0.00           O
ATOM    209  CA3 BNT    17      24.095  19.889  39.287  0.00  0.00           C
ATOM    210  HA5 BNT    17      24.296  20.534  40.162  0.00  0.00           H
ATOM    211  HA6 BNT    17      24.826  19.059  39.304  0.00  0.00           H
ATOM    212  CA4 BNT    17      22.688  19.322  39.351  0.00  0.00           C
ATOM    213  HA7 BNT    17      22.473  18.770  38.414  0.00  0.00           H
ATOM    214  HA8 BNT    17      21.946  20.140  39.435  0.00  0.00           H
ATOM    215  OA3 BNT    17      22.637  18.459  40.469  0.00  0.00           O
ATOM    216  CA5 BNT    17      21.373  17.822  40.614  0.00  0.00           C
ATOM    217  HA9 BNT    17      21.081  17.331  39.665  0.00  0.00           H
ATOM    218 HA10 BNT    17      20.586  18.555  40.876  0.00  0.00           H
ATOM    219  CA6 BNT    17      21.510  16.794  41.723  0.00  0.00           C
ATOM    220 HA11 BNT    17      21.870  17.291  42.646  0.00  0.00           H
ATOM    221 HA12 BNT    17      22.263  16.032  41.440  0.00  0.00           H
ATOM    222  OA4 BNT    17      20.239  16.202  41.922  0.00  0.00           O
ATOM    223  CA7 BNT    17      20.260  15.261  42.986  0.00  0.00           C
ATOM    224 HA13 BNT    17      20.979  14.445  42.788  0.00  0.00           H
ATOM    225 HA14 BNT    17      19.252  14.838  43.070  0.00  0.00           H
ATOM    226 HA15 BNT    17      20.531  15.743  43.943  0.00  0.00           H
ATOM    227  C5  BNT    17      28.515  23.069  34.816  0.00  0.00           C
ATOM    228  OB  BNT    17      29.341  22.884  35.880  0.00  0.00           O
ATOM    229  CB1 BNT    17      30.720  23.209  35.684  0.00  0.00           C
ATOM    230  HB1 BNT    17      31.148  22.589  34.877  0.00  0.00           H
ATOM    231  HB2 BNT    17      30.826  24.268  35.399  0.00  0.00           H
ATOM    232  CB2 BNT    17      31.470  22.940  36.978  0.00  0.00           C
ATOM    233  HB3 BNT    17      31.356  21.879  37.272  0.00  0.00           H
ATOM    234  HB4 BNT    17      31.069  23.565  37.797  0.00  0.00           H
ATOM    235  OB2 BNT    17      32.825  23.257  36.707  0.00  0.00           O
ATOM    236  CB3 BNT    17      33.684  23.023  37.820  0.00  0.00           C
ATOM    237  HB5 BNT    17      33.602  21.975  38.162  0.00  0.00           H
ATOM    238  HB6 BNT    17      33.412  23.681  38.666  0.00  0.00           H
ATOM    239  CB4 BNT    17      35.107  23.306  37.365  0.00  0.00           C
ATOM    240  HB7 BNT    17      35.199  24.361  37.038  0.00  0.00           H
ATOM    241  HB8 BNT    17      35.348  22.666  36.493  0.00  0.00           H
ATOM    242  OB3 BNT    17      35.966  23.029  38.453  0.00  0.00           O
ATOM    243  CB5 BNT    17      37.342  23.131  38.104  0.00  0.00           C
ATOM    244  HB9 BNT    17      37.592  24.162  37.789  0.00  0.00           H
ATOM    245 HB10 BNT    17      37.582  22.454  37.262  0.00  0.00           H
ATOM    246  CB6 BNT    17      38.156  22.730  39.323  0.00  0.00           C
ATOM    247 HB11 BNT    17      37.799  21.748  39.691  0.00  0.00           H
ATOM    248 HB12 BNT    17      38.015  23.462  40.142  0.00  0.00           H
ATOM    249  OB4 BNT    17      39.512  22.659  38.925  0.00  0.00           O
ATOM    250  CB7 BNT    17      40.360  22.227  39.979  0.00  0.00           C
ATOM    251 HB13 BNT    17      41.380  22.191  39.579  0.00  0.00           H
ATOM    252 HB14 BNT    17      40.075  21.221  40.338  0.00  0.00           H
ATOM    253 HB15 BNT    17      40.332  22.926  40.834  0.00  0.00           H
ATOM    254  C6  BNT    17      28.943  23.539  33.577  0.00  0.00           C
ATOM    255  H6  BNT    17      29.981  23.804  33.419  0.00  0.00           H
ATOM    256  C7  BNT    17      27.998  23.653  32.548  0.00  0.00           C
ATOM    257  C8  BNT    17      24.578  23.268  31.320  0.00  0.00           C
ATOM    258  H81 BNT    17      24.407  23.397  30.239  0.00  0.00           H
ATOM    259  H82 BNT    17      24.022  24.071  31.826  0.00  0.00           H
ATOM    260  C9  BNT    17      24.077  21.922  31.796  0.00  0.00           C
ATOM    261  C10 BNT    17      22.795  21.828  32.354  0.00  0.00           C
ATOM    262  H10 BNT    17      22.177  22.725  32.434  0.00  0.00           H
ATOM    263  C11 BNT    17      22.314  20.601  32.819  0.00  0.00           C
ATOM    264  H11 BNT    17      21.323  20.548  33.269  0.00  0.00           H
ATOM    265  C12 BNT    17      23.109  19.456  32.734  0.00  0.00           C
ATOM    266  H12 BNT    17      22.740  18.505  33.122  0.00  0.00           H
ATOM    267  C13 BNT    17      24.382  19.540  32.166  0.00  0.00           C
ATOM    268  H13 BNT    17      25.007  18.648  32.088  0.00  0.00           H
ATOM    269  C14 BNT    17      24.858  20.764  31.694  0.00  0.00           C
ATOM    270  H14 BNT    17      25.858  20.821  31.261  0.00  0.00           H
ATOM    271  CI  BNT    17      29.349  24.386  30.505  0.00  0.00           C
ATOM    272  HI1 BNT    17      29.059  24.789  29.523  0.00  0.00           H
ATOM    273  HI2 BNT    17      29.883  23.446  30.301  0.00  0.00           H
ATOM    274  CI2 BNT    17      30.275  25.269  31.317  0.00  0.00           C
ATOM    275  CI3 BNT    17      31.499  24.736  31.694  0.00  0.00           C
ATOM    276  HI3 BNT    17      31.819  23.790  31.252  0.00  0.00           H
ATOM    277  CI4 BNT    17      32.294  25.322  32.703  0.00  0.00           C
ATOM    278  HI4 BNT    17      33.255  24.881  32.966  0.00  0.00           H
ATOM    279  CI5 BNT    17      31.778  26.371  33.432  0.00  0.00           C
ATOM    280  HI5 BNT    17      32.315  26.762  34.298  0.00  0.00           H
ATOM    281  CI6 BNT    17      30.538  26.964  33.074  0.00  0.00           C
ATOM    282  CI7 BNT    17      29.844  26.507  31.897  0.00  0.00           C
ATOM    283  CI8 BNT    17      28.767  27.317  31.404  0.00  0.00           C
ATOM    284  CI9 BNT    17      28.231  28.294  32.231  0.00  0.00           C
ATOM    285  HI9 BNT    17      27.404  28.908  31.863  0.00  0.00           H
ATOM    286 CI10 BNT    17      28.783  28.591  33.494  0.00  0.00           C
ATOM    287 HI10 BNT    17      28.330  29.358  34.122  0.00  0.00           H
ATOM    288 CI11 BNT    17      29.968  27.996  33.866  0.00  0.00           C
ATOM    289 HI11 BNT    17      30.486  28.307  34.775  0.00  0.00           H
ATOM    290 CI12 BNT    17      28.335  27.317  29.948  0.00  0.00           C
ATOM    291 HI12 BNT    17      27.890  26.376  29.597  0.00  0.00           H
ATOM    292 HI13 BNT    17      27.560  28.087  29.835  0.00  0.00           H
ATOM    293  C1B BNT    17      29.623  27.034  27.794  0.00  0.00           C
ATOM    294  C15 BNT    17      31.171  28.672  28.057  0.00  0.00           C
ATOM    295  C16 BNT    17      32.249  29.561  27.930  0.00  0.00           C
ATOM    296  H16 BNT    17      32.892  29.548  27.054  0.00  0.00           H
ATOM    297  C17 BNT    17      32.456  30.477  28.960  0.00  0.00           C
ATOM    298  OC  BNT    17      33.453  31.390  28.994  0.00  0.00           O
ATOM    299  CC1 BNT    17      34.455  31.354  27.974  0.00  0.00           C
ATOM    300  HC1 BNT    17      34.938  30.363  27.945  0.00  0.00           H
ATOM    301  HC2 BNT    17      34.012  31.561  26.986  0.00  0.00           H
ATOM    302  CC2 BNT    17      35.463  32.430  28.345  0.00  0.00           C
ATOM    303  HC3 BNT    17      34.952  33.408  28.424  0.00  0.00           H
ATOM    304  HC4 BNT    17      35.902  32.207  29.336  0.00  0.00           H
ATOM    305  OC2 BNT    17      36.453  32.454  27.338  0.00  0.00           O
ATOM    306  CC3 BNT    17      37.411  33.484  27.573  0.00  0.00           C
ATOM    307  HC5 BNT    17      37.975  33.284  28.503  0.00  0.00           H
ATOM    308  HC6 BNT    17      36.903  34.460  27.685  0.00  0.00           H
ATOM    309  CC4 BNT    17      38.359  33.539  26.388  0.00  0.00           C
ATOM    310  HC7 BNT    17      37.782  33.706  25.457  0.00  0.00           H
ATOM    311  HC8 BNT    17      38.901  32.579  26.280  0.00  0.00           H
ATOM    312  OC3 BNT    17      39.249  34.613  26.626  0.00  0.00           O
ATOM    313  CC5 BNT    17      40.122  34.850  25.527  0.00  0.00           C
ATOM    314  HC9 BNT    17      39.544  35.046  24.603  0.00  0.00           H
ATOM    315 HC10 BNT    17      40.764  33.968  25.343  0.00  0.00           H
ATOM    316  CC6 BNT    17      40.969  36.069  25.852  0.00  0.00           C
ATOM    317 HC11 BNT    17      41.668  35.848  26.682  0.00  0.00           H
ATOM    318 HC12 BNT    17      40.311  36.899  26.175  0.00  0.00           H
ATOM    319  OC4 BNT    17      41.679  36.411  24.675  0.00  0.00           O
ATOM    320  CC7 BNT    17      42.551  37.512  24.881  0.00  0.00           C
ATOM    321 HC13 BNT    17      43.019  37.735  23.916  0.00  0.00           H
ATOM    322 HC14 BNT    17      43.338  37.272  25.619  0.00  0.00           H
ATOM    323 HC15 BNT    17      41.998  38.403  25.232  0.00  0.00           H
ATOM    324  C18 BNT    17      31.588  30.510  30.102  0.00  0.00           C
ATOM    325  OD  BNT    17      31.886  31.462  31.024  0.00  0.00           O
ATOM    326  CD1 BNT    17      31.129  31.472  32.237  0.00  0.00           C
ATOM    327  HD1 BNT    17      30.079  31.744  32.033  0.00  0.00           H
ATOM    328  HD2 BNT    17      31.142  30.474  32.703  0.00  0.00           H
ATOM    329  CD2 BNT    17      31.753  32.492  33.178  0.00  0.00           C
ATOM    330  HD3 BNT    17      32.767  32.164  33.470  0.00  0.00           H
ATOM    331  HD4 BNT    17      31.847  33.471  32.672  0.00  0.00           H
ATOM    332  OD2 BNT    17      30.898  32.568  34.307  0.00  0.00           O
ATOM    333  CD3 BNT    17      31.497  33.245  35.412  0.00  0.00           C
ATOM    334  HD5 BNT    17      31.716  34.297  35.157  0.00  0.00           H
ATOM    335  HD6 BNT    17      32.450  32.759  35.688  0.00  0.00           H
ATOM    336  CD4 BNT    17      30.539  33.174  36.593  0.00  0.00           C
ATOM    337  HD7 BNT    17      30.197  32.130  36.735  0.00  0.00           H
ATOM    338  HD8 BNT    17      29.642  33.796  36.407  0.00  0.00           H
ATOM    339  OD3 BNT    17      31.247  33.635  37.728  0.00  0.00           O
ATOM    340  CD5 BNT    17      30.425  33.722  38.884  0.00  0.00           C
ATOM    341  HD9 BNT    17      29.950  32.745  39.101  0.00  0.00           H
ATOM    342 HD10 BNT    17      29.617  34.464  38.736  0.00  0.00           H
ATOM    343  CD6 BNT    17      31.298  34.147  40.053  0.00  0.00           C
ATOM    344 HD11 BNT    17      31.820  35.091  39.803  0.00  0.00           H
ATOM    345 HD12 BNT    17      32.074  33.380  40.249  0.00  0.00           H
ATOM    346  OD4 BNT    17      30.445  34.311  41.168  0.00  0.00           O
ATOM    347  CD7 BNT    17      31.149  34.692  42.340  0.00  0.00           C
ATOM    348 HD13 BNT    17      30.405  34.800  43.139  0.00  0.00           H
ATOM    349 HD14 BNT    17      31.678  35.653  42.198  0.00  0.00           H
ATOM    350 HD15 BNT    17      31.891  33.926  42.631  0.00  0.00           H
ATOM    351  C19 BNT    17      30.539  29.606  30.223  0.00  0.00           C
ATOM    352  H19 BNT    17      29.901  29.618  31.097  0.00  0.00           H
ATOM    353  C20 BNT    17      30.353  28.673  29.191  0.00  0.00           C
ATOM    354  C21 BNT    17      31.286  27.314  25.925  0.00  0.00           C
ATOM    355 H211 BNT    17      30.645  26.537  25.483  0.00  0.00           H
ATOM    356 H212 BNT    17      32.268  26.858  26.117  0.00  0.00           H
ATOM    357  C22 BNT    17      31.447  28.498  24.995  0.00  0.00           C
ATOM    358  C23 BNT    17      30.387  29.378  24.749  0.00  0.00           C
ATOM    359  H23 BNT    17      29.419  29.193  25.214  0.00  0.00           H
ATOM    360  C24 BNT    17      30.554  30.482  23.912  0.00  0.00           C
ATOM    361  H24 BNT    17      29.719  31.162  23.739  0.00  0.00           H
ATOM    362  C25 BNT    17      31.787  30.717  23.297  0.00  0.00           C
ATOM    363  H25 BNT    17      31.921  31.584  22.650  0.00  0.00           H
ATOM    364  C26 BNT    17      32.849  29.840  23.528  0.00  0.00           C
ATOM    365  H26 BNT    17      33.818  30.016  23.061  0.00  0.00           H
ATOM    366  C27 BNT    17      32.678  28.739  24.371  0.00  0.00           C
ATOM    367  H27 BNT    17      33.517  28.064  24.552  0.00  0.00           H
ATOM    368  N1A BNT    18      28.014  28.504  22.218  0.00  0.00           N
ATOM    369  N2A BNT    18      26.438  29.461  23.413  0.00  0.00           N
ATOM    370  N1B BNT    18      24.623  28.497  29.181  0.00  0.00           N
ATOM    371  N2B BNT    18      26.205  29.460  28.001  0.00  0.00           N
ATOM    372  C1A BNT    18      27.239  28.350  23.330  0.00  0.00           C
ATOM    373  C2  BNT    18      27.690  29.696  21.565  0.00  0.00           C
ATOM    374  C3  BNT    18      28.126  30.253  20.358  0.00  0.00           C
ATOM    375  H3  BNT    18      28.902  29.793  19.751  0.00  0.00           H
ATOM    376  C4  BNT    18      27.501  31.409  19.901  0.00  0.00           C
ATOM    377  OA  BNT    18      27.912  31.966  18.717  0.00  0.00           O
ATOM    378  CA1 BNT    18      26.978  31.828  17.625  0.00  0.00           C
ATOM    379  HA1 BNT    18      26.862  30.759  17.374  0.00  0.00           H
ATOM    380  HA2 BNT    18      25.998  32.247  17.902  0.00  0.00           H
ATOM    381  CA2 BNT    18      27.555  32.583  16.442  0.00  0.00           C
ATOM    382  HA3 BNT    18      27.671  33.652  16.703  0.00  0.00           H
ATOM    383  HA4 BNT    18      28.557  32.189  16.189  0.00  0.00           H
ATOM    384  OA2 BNT    18      26.655  32.423  15.359  0.00  0.00           O
ATOM    385  CA3 BNT    18      27.082  33.156  14.212  0.00  0.00           C
ATOM    386  HA5 BNT    18      28.043  32.758  13.838  0.00  0.00           H
ATOM    387  HA6 BNT    18      27.243  34.220  14.471  0.00  0.00           H
ATOM    388  CA4 BNT    18      25.995  33.082  13.150  0.00  0.00           C
ATOM    389  HA7 BNT    18      25.007  33.171  13.643  0.00  0.00           H
ATOM    390  HA8 BNT    18      26.017  32.112  12.617  0.00  0.00           H
ATOM    391  OA3 BNT    18      26.211  34.164  12.263  0.00  0.00           O
ATOM    392  CA5 BNT    18      25.162  34.327  11.314  0.00  0.00           C
ATOM    393  HA9 BNT    18      24.176  34.326  11.820  0.00  0.00           H
ATOM    394 HA10 BNT    18      25.162  33.506  10.573  0.00  0.00           H
ATOM    395  CA6 BNT    18      25.361  35.674  10.634  0.00  0.00           C
ATOM    396 HA11 BNT    18      26.280  35.663  10.017  0.00  0.00           H
ATOM    397 HA12 BNT    18      25.474  36.459  11.404  0.00  0.00           H
ATOM    398  OA4 BNT    18      24.214  35.914   9.834  0.00  0.00           O
ATOM    399  CA7 BNT    18      24.262  37.176   9.186  0.00  0.00           C
ATOM    400 HA13 BNT    18      23.331  37.281   8.616  0.00  0.00           H
ATOM    401 HA14 BNT    18      25.122  37.245   8.495  0.00  0.00           H
ATOM    402 HA15 BNT    18      24.330  38.003   9.917  0.00  0.00           H
ATOM    403  C5  BNT    18      26.480  32.039  20.680  0.00  0.00           C
ATOM    404  OB  BNT    18      25.968  33.189  20.165  0.00  0.00           O
ATOM    405  CB1 BNT    18      24.924  33.826  20.911  0.00  0.00           C
ATOM    406  HB1 BNT    18      24.086  33.124  21.063  0.00  0.00           H
ATOM    407  HB2 BNT    18      25.298  34.138  21.900  0.00  0.00           H
ATOM    408  CB2 BNT    18      24.443  35.033  20.124  0.00  0.00           C
ATOM    409  HB3 BNT    18      24.094  34.721  19.122  0.00  0.00           H
ATOM    410  HB4 BNT    18      25.272  35.753  19.985  0.00  0.00           H
ATOM    411  OB2 BNT    18      23.383  35.591  20.881  0.00  0.00           O
ATOM    412  CB3 BNT    18      22.801  36.732  20.252  0.00  0.00           C
ATOM    413  HB5 BNT    18      22.462  36.482  19.230  0.00  0.00           H
ATOM    414  HB6 BNT    18      23.543  37.547  20.164  0.00  0.00           H
ATOM    415  CB4 BNT    18      21.610  37.194  21.080  0.00  0.00           C
ATOM    416  HB7 BNT    18      21.956  37.657  22.020  0.00  0.00           H
ATOM    417  HB8 BNT    18      20.977  36.326  21.344  0.00  0.00           H
ATOM    418  OB3 BNT    18      20.885  38.125  20.289  0.00  0.00           O
ATOM    419  CB5 BNT    18      20.393  39.253  21.006  0.00  0.00           C
ATOM    420  HB9 BNT    18      21.227  39.828  21.450  0.00  0.00           H
ATOM    421 HB10 BNT    18      19.714  38.941  21.822  0.00  0.00           H
ATOM    422  CB6 BNT    18      19.655  40.127  20.006  0.00  0.00           C
ATOM    423 HB11 BNT    18      18.718  39.630  19.685  0.00  0.00           H
ATOM    424 HB12 BNT    18      20.285  40.264  19.104  0.00  0.00           H
ATOM    425  OB4 BNT    18      19.391  41.369  20.628  0.00  0.00           O
ATOM    426  CB7 BNT    18      18.707  42.262  19.760  0.00  0.00           C
ATOM    427 HB13 BNT    18      19.273  42.421  18.823  0.00  0.00           H
ATOM    428 HB14 BNT    18      18.614  43.217  20.290  0.00  0.00           H
ATOM    429 HB15 BNT    18      17.700  41.886  19.501  0.00  0.00           H
ATOM    430  C6  BNT    18      26.062  31.484  21.892  0.00  0.00           C
ATOM    431  H6  BNT    18      25.295  31.962  22.490  0.00  0.00           H
ATOM    432  C7  BNT    18      26.673  30.299  22.316  0.00  0.00           C
ATOM    433  C8  BNT    18      29.087  27.596  21.813  0.00  0.00           C
ATOM    434  H81 BNT    18      29.057  26.742  22.508  0.00  0.00           H
ATOM    435  H82 BNT    18      30.048  28.107  21.979  0.00  0.00           H
ATOM    436  C9  BNT    18      29.009  27.108  20.381  0.00  0.00           C
ATOM    437  C10 BNT    18      30.202  26.788  19.720  0.00  0.00           C
ATOM    438  H10 BNT    18      31.154  26.916  20.239  0.00  0.00           H
ATOM    439  C11 BNT    18      30.184  26.313  18.407  0.00  0.00           C
ATOM    440  H11 BNT    18      31.125  26.080  17.908  0.00  0.00           H
ATOM    441  C12 BNT    18      28.971  26.169  17.730  0.00  0.00           C
ATOM    442  H12 BNT    18      28.955  25.817  16.698  0.00  0.00           H
ATOM    443  C13 BNT    18      27.777  26.488  18.381  0.00  0.00           C
ATOM    444  H13 BNT    18      26.823  26.383  17.864  0.00  0.00           H
ATOM    445  C14 BNT    18      27.798  26.944  19.701  0.00  0.00           C
ATOM    446  H14 BNT    18      26.859  27.178  20.200  0.00  0.00           H
ATOM    447  CI  BNT    18      25.367  29.638  24.417  0.00  0.00           C
ATOM    448  HI1 BNT    18      25.519  28.843  25.160  0.00  0.00           H
ATOM    449  HI2 BNT    18      24.410  29.414  23.925  0.00  0.00           H
ATOM    450  CI2 BNT    18      25.268  31.045  24.980  0.00  0.00           C
ATOM    451  CI3 BNT    18      24.152  31.782  24.606  0.00  0.00           C
ATOM    452  HI3 BNT    18      23.337  31.277  24.081  0.00  0.00           H
ATOM    453  CI4 BNT    18      24.069  33.176  24.801  0.00  0.00           C
ATOM    454  HI4 BNT    18      23.170  33.716  24.505  0.00  0.00           H
ATOM    455  CI5 BNT    18      25.175  33.853  25.261  0.00  0.00           C
ATOM    456  HI5 BNT    18      25.183  34.943  25.306  0.00  0.00           H
ATOM    457  CI6 BNT    18      26.325  33.144  25.701  0.00  0.00           C
ATOM    458  CI7 BNT    18      26.322  31.700  25.705  0.00  0.00           C
ATOM    459  CI8 BNT    18      27.372  31.047  26.435  0.00  0.00           C
ATOM    460  CI9 BNT    18      28.489  31.783  26.808  0.00  0.00           C
ATOM    461  HI9 BNT    18      29.302  31.277  27.333  0.00  0.00           H
ATOM    462 CI10 BNT    18      28.579  33.175  26.607  0.00  0.00           C
ATOM    463 HI10 BNT    18      29.481  33.713  26.901  0.00  0.00           H
ATOM    464 CI11 BNT    18      27.476  33.852  26.140  0.00  0.00           C
ATOM    465 HI11 BNT    18      27.473  34.942  26.089  0.00  0.00           H
ATOM    466 CI12 BNT    18      27.275  29.641  26.998  0.00  0.00           C
ATOM    467 HI12 BNT    18      27.119  28.849  26.253  0.00  0.00           H
ATOM    468 HI13 BNT    18      28.233  29.422  27.489  0.00  0.00           H
ATOM    469  C1B BNT    18      25.401  28.350  28.074  0.00  0.00           C
ATOM    470  C15 BNT    18      24.936  29.688  29.839  0.00  0.00           C
ATOM    471  C16 BNT    18      24.472  30.244  31.035  0.00  0.00           C
ATOM    472  H16 BNT    18      23.683  29.786  31.627  0.00  0.00           H
ATOM    473  C17 BNT    18      25.086  31.398  31.506  0.00  0.00           C
ATOM    474  OC  BNT    18      24.649  31.939  32.688  0.00  0.00           O
ATOM    475  CC1 BNT    18      25.532  31.715  33.809  0.00  0.00           C
ATOM    476  HC1 BNT    18      26.466  32.285  33.688  0.00  0.00           H
ATOM    477  HC2 BNT    18      25.775  30.640  33.873  0.00  0.00           H
ATOM    478  CC2 BNT    18      24.809  32.151  35.073  0.00  0.00           C
ATOM    479  HC3 BNT    18      23.915  31.520  35.236  0.00  0.00           H
ATOM    480  HC4 BNT    18      24.469  33.199  34.974  0.00  0.00           H
ATOM    481  OC2 BNT    18      25.739  32.012  36.133  0.00  0.00           O
ATOM    482  CC3 BNT    18      25.172  32.309  37.407  0.00  0.00           C
ATOM    483  HC5 BNT    18      24.369  31.588  37.652  0.00  0.00           H
ATOM    484  HC6 BNT    18      24.729  33.322  37.413  0.00  0.00           H
ATOM    485  CC4 BNT    18      26.284  32.229  38.442  0.00  0.00           C
ATOM    486  HC7 BNT    18      27.062  32.983  38.213  0.00  0.00           H
ATOM    487  HC8 BNT    18      26.765  31.231  38.402  0.00  0.00           H
ATOM    488  OC3 BNT    18      25.706  32.469  39.711  0.00  0.00           O
ATOM    489  CC5 BNT    18      26.676  32.742  40.720  0.00  0.00           C
ATOM    490  HC9 BNT    18      27.278  33.632  40.455  0.00  0.00           H
ATOM    491 HC10 BNT    18      27.372  31.890  40.839  0.00  0.00           H
ATOM    492  CC6 BNT    18      25.921  33.006  42.013  0.00  0.00           C
ATOM    493 HC11 BNT    18      25.464  32.069  42.386  0.00  0.00           H
ATOM    494 HC12 BNT    18      25.099  33.722  41.816  0.00  0.00           H
ATOM    495  OC4 BNT    18      26.836  33.538  42.956  0.00  0.00           O
ATOM    496  CC7 BNT    18      26.221  33.791  44.211  0.00  0.00           C
ATOM    497 HC13 BNT    18      26.976  34.253  44.858  0.00  0.00           H
ATOM    498 HC14 BNT    18      25.866  32.858  44.685  0.00  0.00           H
ATOM    499 HC15 BNT    18      25.364  34.483  44.110  0.00  0.00           H
ATOM    500  C18 BNT    18      26.135  32.018  30.759  0.00  0.00           C
ATOM    501  OD  BNT    18      26.668  33.140  31.312  0.00  0.00           O
ATOM    502  CD1 BNT    18      27.781  33.735  30.635  0.00  0.00           C
ATOM    503  HD1 BNT    18      28.570  32.983  30.457  0.00  0.00           H
ATOM    504  HD2 BNT    18      27.465  34.141  29.660  0.00  0.00           H
ATOM    505  CD2 BNT    18      28.318  34.847  31.521  0.00  0.00           C
ATOM    506  HD3 BNT    18      27.520  35.580  31.742  0.00  0.00           H
ATOM    507  HD4 BNT    18      28.673  34.428  32.482  0.00  0.00           H
ATOM    508  OD2 BNT    18      29.384  35.447  30.809  0.00  0.00           O
ATOM    509  CD3 BNT    18      30.068  36.424  31.592  0.00  0.00           C
ATOM    510  HD5 BNT    18      30.529  35.952  32.481  0.00  0.00           H
ATOM    511  HD6 BNT    18      29.364  37.200  31.945  0.00  0.00           H
ATOM    512  CD4 BNT    18      31.155  37.048  30.730  0.00  0.00           C
ATOM    513  HD7 BNT    18      30.702  37.670  29.933  0.00  0.00           H
ATOM    514  HD8 BNT    18      31.742  36.247  30.237  0.00  0.00           H
ATOM    515  OD3 BNT    18      31.968  37.833  31.583  0.00  0.00           O
ATOM    516  CD5 BNT    18      32.911  38.622  30.864  0.00  0.00           C
ATOM    517  HD9 BNT    18      32.392  39.313  30.173  0.00  0.00           H
ATOM    518 HD10 BNT    18      33.579  37.976  30.261  0.00  0.00           H
ATOM    519  CD6 BNT    18      33.729  39.414  31.871  0.00  0.00           C
ATOM    520 HD11 BNT    18      34.265  38.724  32.552  0.00  0.00           H
ATOM    521 HD12 BNT    18      33.058  40.041  32.489  0.00  0.00           H
ATOM    522  OD4 BNT    18      34.642  40.215  31.143  0.00  0.00           O
ATOM    523  CD7 BNT    18      35.437  41.024  31.997  0.00  0.00           C
ATOM    524 HD13 BNT    18      36.083  41.637  31.357  0.00  0.00           H
ATOM    525 HD14 BNT    18      36.071  40.408  32.662  0.00  0.00           H
ATOM    526 HD15 BNT    18      34.810  41.688  32.621  0.00  0.00           H
ATOM    527  C19 BNT    18      26.565  31.478  29.543  0.00  0.00           C
ATOM    528  H19 BNT    18      27.344  31.960  28.964  0.00  0.00           H
ATOM    529  C20 BNT    18      25.961  30.296  29.101  0.00  0.00           C
ATOM    530  C21 BNT    18      23.533  27.598  29.564  0.00  0.00           C
ATOM    531 H211 BNT    18      23.581  26.739  28.878  0.00  0.00           H
ATOM    532 H212 BNT    18      22.581  28.113  29.364  0.00  0.00           H
ATOM    533  C22 BNT    18      23.565  27.128  31.004  0.00  0.00           C
ATOM    534  C23 BNT    18      22.352  26.828  31.638  0.00  0.00           C
ATOM    535  H23 BNT    18      21.415  26.936  31.089  0.00  0.00           H
ATOM    536  C24 BNT    18      22.331  26.381  32.960  0.00  0.00           C
ATOM    537  H24 BNT    18      21.377  26.154  33.437  0.00  0.00           H
ATOM    538  C25 BNT    18      23.524  26.242  33.674  0.00  0.00           C
ATOM    539  H25 BNT    18      23.507  25.913  34.713  0.00  0.00           H
ATOM    540  C26 BNT    18      24.738  26.531  33.047  0.00  0.00           C
ATOM    541  H26 BNT    18      25.675  26.426  33.596  0.00  0.00           H
ATOM    542  C27 BNT    18      24.756  26.961  31.718  0.00  0.00           C
ATOM    543  H27 BNT    18      25.710  27.178  31.240  0.00  0.00           H
ATOM    544  N1A BNT    19      28.466  19.493  23.024  0.00  0.00           N
ATOM    545  N2A BNT    19      26.418  18.832  23.408  0.00  0.00           N
ATOM    546  N1B BNT    19      21.227  21.873  23.972  0.00  0.00           N
ATOM    547  N2B BNT    19      22.613  21.063  22.477  0.00  0.00           N
ATOM    548  C1A BNT    19      27.270  19.901  23.532  0.00  0.00           C
ATOM    549  C2  BNT    19      28.391  18.182  22.573  0.00  0.00           C
ATOM    550  C3  BNT    19      29.352  17.378  21.947  0.00  0.00           C
ATOM    551  H3  BNT    19      30.353  17.752  21.756  0.00  0.00           H
ATOM    552  C4  BNT    19      28.971  16.095  21.568  0.00  0.00           C
ATOM    553  OA  BNT    19      29.764  15.207  20.920  0.00  0.00           O
ATOM    554  CA1 BNT    19      31.118  15.579  20.638  0.00  0.00           C
ATOM    555  HA1 BNT    19      31.146  16.477  19.998  0.00  0.00           H
ATOM    556  HA2 BNT    19      31.663  15.792  21.573  0.00  0.00           H
ATOM    557  CA2 BNT    19      31.736  14.385  19.928  0.00  0.00           C
ATOM    558  HA3 BNT    19      31.525  13.471  20.513  0.00  0.00           H
ATOM    559  HA4 BNT    19      31.273  14.252  18.931  0.00  0.00           H
ATOM    560  OA2 BNT    19      33.132  14.594  19.827  0.00  0.00           O
ATOM    561  CA3 BNT    19      33.781  13.432  19.312  0.00  0.00           C
ATOM    562  HA5 BNT    19      33.491  13.253  18.259  0.00  0.00           H
ATOM    563  HA6 BNT    19      33.483  12.543  19.899  0.00  0.00           H
ATOM    564  CA4 BNT    19      35.289  13.588  19.435  0.00  0.00           C
ATOM    565  HA7 BNT    19      35.541  13.969  20.444  0.00  0.00           H
ATOM    566  HA8 BNT    19      35.686  14.308  18.694  0.00  0.00           H
ATOM    567  OA3 BNT    19      35.831  12.296  19.228  0.00  0.00           O
ATOM    568  CA5 BNT    19      37.242  12.231  19.398  0.00  0.00           C
ATOM    569  HA9 BNT    19      37.539  12.659  20.375  0.00  0.00           H
ATOM    570 HA10 BNT    19      37.761  12.796  18.602  0.00  0.00           H
ATOM    571  CA6 BNT    19      37.630  10.761  19.343  0.00  0.00           C
ATOM    572 HA11 BNT    19      37.376  10.339  18.351  0.00  0.00           H
ATOM    573 HA12 BNT    19      37.050  10.199  20.102  0.00  0.00           H
ATOM    574  OA4 BNT    19      39.021  10.660  19.592  0.00  0.00           O
ATOM    575  CA7 BNT    19      39.472   9.314  19.546  0.00  0.00           C
ATOM    576 HA13 BNT    19      40.550   9.323  19.740  0.00  0.00           H
ATOM    577 HA14 BNT    19      39.289   8.857  18.557  0.00  0.00           H
ATOM    578 HA15 BNT    19      38.973   8.695  20.314  0.00  0.00           H
ATOM    579  C5  BNT    19      27.645  15.620  21.842  0.00  0.00           C
ATOM    580  OB  BNT    19      27.407  14.352  21.418  0.00  0.00           O
ATOM    581  CB1 BNT    19      26.062  13.864  21.450  0.00  0.00           C
ATOM    582  HB1 BNT    19      25.763  13.628  22.485  0.00  0.00           H
ATOM    583  HB2 BNT    19      25.370  14.622  21.051  0.00  0.00           H
ATOM    584  CB2 BNT    19      26.007  12.620  20.575  0.00  0.00           C
ATOM    585  HB3 BNT    19      26.368  12.867  19.559  0.00  0.00           H
ATOM    586  HB4 BNT    19      26.664  11.828  20.980  0.00  0.00           H
ATOM    587  OB2 BNT    19      24.649  12.206  20.545  0.00  0.00           O
ATOM    588  CB3 BNT    19      24.422  11.161  19.600  0.00  0.00           C
ATOM    589  HB5 BNT    19      24.982  10.251  19.883  0.00  0.00           H
ATOM    590  HB6 BNT    19      24.759  11.474  18.595  0.00  0.00           H
ATOM    591  CB4 BNT    19      22.927  10.871  19.541  0.00  0.00           C
ATOM    592  HB7 BNT    19      22.369  11.826  19.468  0.00  0.00           H
ATOM    593  HB8 BNT    19      22.586  10.353  20.458  0.00  0.00           H
ATOM    594  OB3 BNT    19      22.708  10.072  18.392  0.00  0.00           O
ATOM    595  CB5 BNT    19      21.338   9.725  18.212  0.00  0.00           C
ATOM    596  HB9 BNT    19      20.709  10.635  18.179  0.00  0.00           H
ATOM    597 HB10 BNT    19      20.978   9.097  19.049  0.00  0.00           H
ATOM    598  CB6 BNT    19      21.220   8.981  16.891  0.00  0.00           C
ATOM    599 HB11 BNT    19      21.799   8.038  16.930  0.00  0.00           H
ATOM    600 HB12 BNT    19      21.649   9.604  16.081  0.00  0.00           H
ATOM    601  OB4 BNT    19      19.848   8.718  16.662  0.00  0.00           O
ATOM    602  CB7 BNT    19      19.637   8.045  15.427  0.00  0.00           C
ATOM    603 HB13 BNT    19      20.182   7.085  15.393  0.00  0.00           H
ATOM    604 HB14 BNT    19      19.958   8.666  14.570  0.00  0.00           H
ATOM    605 HB15 BNT    19      18.562   7.845  15.346  0.00  0.00           H
ATOM    606  C6  BNT    19      26.708  16.432  22.480  0.00  0.00           C
ATOM    607  H6  BNT    19      25.713  16.054  22.685  0.00  0.00           H
ATOM    608  C7  BNT    19      27.090  17.740  22.829  0.00  0.00           C
ATOM    609  C8  BNT    19      29.675  20.313  22.939  0.00  0.00           C
ATOM    610  H81 BNT    19      29.407  21.311  23.319  0.00  0.00           H
ATOM    611  H82 BNT    19      29.937  20.436  21.879  0.00  0.00           H
ATOM    612  C9  BNT    19      30.850  19.732  23.700  0.00  0.00           C
ATOM    613  C10 BNT    19      32.129  19.751  23.129  0.00  0.00           C
ATOM    614  H10 BNT    19      32.268  20.179  22.134  0.00  0.00           H
ATOM    615  C11 BNT    19      33.224  19.223  23.816  0.00  0.00           C
ATOM    616  H11 BNT    19      34.211  19.234  23.353  0.00  0.00           H
ATOM    617  C12 BNT    19      33.052  18.663  25.084  0.00  0.00           C
ATOM    618  H12 BNT    19      33.903  18.228  25.609  0.00  0.00           H
ATOM    619  C13 BNT    19      31.781  18.650  25.666  0.00  0.00           C
ATOM    620  H13 BNT    19      31.642  18.222  26.659  0.00  0.00           H
ATOM    621  C14 BNT    19      30.691  19.184  24.979  0.00  0.00           C
ATOM    622  H14 BNT    19      29.704  19.176  25.445  0.00  0.00           H
ATOM    623  CI  BNT    19      25.042  18.816  23.952  0.00  0.00           C
ATOM    624  HI1 BNT    19      24.754  19.868  24.086  0.00  0.00           H
ATOM    625  HI2 BNT    19      25.086  18.383  24.962  0.00  0.00           H
ATOM    626  CI2 BNT    19      24.068  17.983  23.137  0.00  0.00           C
ATOM    627  CI3 BNT    19      23.588  16.822  23.728  0.00  0.00           C
ATOM    628  HI3 BNT    19      23.787  16.647  24.787  0.00  0.00           H
ATOM    629  CI4 BNT    19      22.936  15.811  22.990  0.00  0.00           C
ATOM    630  HI4 BNT    19      22.569  14.917  23.495  0.00  0.00           H
ATOM    631  CI5 BNT    19      22.877  15.914  21.619  0.00  0.00           C
ATOM    632  HI5 BNT    19      22.506  15.086  21.011  0.00  0.00           H
ATOM    633  CI6 BNT    19      23.315  17.098  20.968  0.00  0.00           C
ATOM    634  CI7 BNT    19      23.787  18.216  21.747  0.00  0.00           C
ATOM    635  CI8 BNT    19      23.935  19.468  21.064  0.00  0.00           C
ATOM    636  CI9 BNT    19      23.933  19.489  19.676  0.00  0.00           C
ATOM    637  HI9 BNT    19      24.059  20.444  19.161  0.00  0.00           H
ATOM    638 CI10 BNT    19      23.674  18.337  18.907  0.00  0.00           C
ATOM    639 HI10 BNT    19      23.690  18.391  17.818  0.00  0.00           H
ATOM    640 CI11 BNT    19      23.292  17.180  19.550  0.00  0.00           C
ATOM    641 HI11 BNT    19      22.960  16.307  18.985  0.00  0.00           H
ATOM    642 CI12 BNT    19      23.879  20.812  21.757  0.00  0.00           C
ATOM    643 HI12 BNT    19      24.683  20.996  22.483  0.00  0.00           H
ATOM    644 HI13 BNT    19      23.987  21.580  20.979  0.00  0.00           H
ATOM    645  C1B BNT    19      22.545  21.799  23.636  0.00  0.00           C
ATOM    646  C15 BNT    19      20.451  21.185  23.045  0.00  0.00           C
ATOM    647  C16 BNT    19      19.071  20.961  23.004  0.00  0.00           C
ATOM    648  H16 BNT    19      18.416  21.365  23.771  0.00  0.00           H
ATOM    649  C17 BNT    19      18.569  20.202  21.953  0.00  0.00           C
ATOM    650  OC  BNT    19      17.263  19.865  21.809  0.00  0.00           O
ATOM    651  CC1 BNT    19      16.373  20.232  22.870  0.00  0.00           C
ATOM    652  HC1 BNT    19      16.764  19.871  23.836  0.00  0.00           H
ATOM    653  HC2 BNT    19      16.269  21.330  22.921  0.00  0.00           H
ATOM    654  CC2 BNT    19      15.031  19.580  22.589  0.00  0.00           C
ATOM    655  HC3 BNT    19      15.160  18.485  22.492  0.00  0.00           H
ATOM    656  HC4 BNT    19      14.608  19.952  21.638  0.00  0.00           H
ATOM    657  OC2 BNT    19      14.196  19.901  23.685  0.00  0.00           O
ATOM    658  CC3 BNT    19      12.934  19.242  23.622  0.00  0.00           C
ATOM    659  HC5 BNT    19      13.071  18.146  23.585  0.00  0.00           H
ATOM    660  HC6 BNT    19      12.378  19.547  22.717  0.00  0.00           H
ATOM    661  CC4 BNT    19      12.145  19.613  24.868  0.00  0.00           C
ATOM    662  HC7 BNT    19      11.923  20.699  24.872  0.00  0.00           H
ATOM    663  HC8 BNT    19      12.749  19.389  25.769  0.00  0.00           H
ATOM    664  OC3 BNT    19      10.956  18.846  24.851  0.00  0.00           O
ATOM    665  CC5 BNT    19      10.102  19.138  25.952  0.00  0.00           C
ATOM    666  HC9 BNT    19       9.762  20.190  25.916  0.00  0.00           H
ATOM    667 HC10 BNT    19      10.638  18.986  26.908  0.00  0.00           H
ATOM    668  CC6 BNT    19       8.907  18.203  25.879  0.00  0.00           C
ATOM    669 HC11 BNT    19       9.257  17.152  25.902  0.00  0.00           H
ATOM    670 HC12 BNT    19       8.359  18.356  24.928  0.00  0.00           H
ATOM    671  OC4 BNT    19       8.081  18.489  26.994  0.00  0.00           O
ATOM    672  CC7 BNT    19       6.932  17.656  27.044  0.00  0.00           C
ATOM    673 HC13 BNT    19       6.352  17.958  27.925  0.00  0.00           H
ATOM    674 HC14 BNT    19       7.209  16.590  27.141  0.00  0.00           H
ATOM    675 HC15 BNT    19       6.306  17.775  26.141  0.00  0.00           H
ATOM    676  C18 BNT    19      19.450  19.706  20.934  0.00  0.00           C
ATOM    677  OD  BNT    19      18.835  18.990  19.959  0.00  0.00           O
ATOM    678  CD1 BNT    19      19.648  18.312  18.996  0.00  0.00           C
ATOM    679  HD1 BNT    19      20.185  19.038  18.361  0.00  0.00           H
ATOM    680  HD2 BNT    19      20.390  17.674  19.506  0.00  0.00           H
ATOM    681  CD2 BNT    19      18.705  17.455  18.165  0.00  0.00           C
ATOM    682  HD3 BNT    19      18.116  16.807  18.841  0.00  0.00           H
ATOM    683  HD4 BNT    19      17.992  18.092  17.608  0.00  0.00           H
ATOM    684  OD2 BNT    19      19.490  16.677  17.279  0.00  0.00           O
ATOM    685  CD3 BNT    19      18.670  15.794  16.518  0.00  0.00           C
ATOM    686  HD5 BNT    19      17.959  16.371  15.897  0.00  0.00           H
ATOM    687  HD6 BNT    19      18.079  15.144  17.188  0.00  0.00           H
ATOM    688  CD4 BNT    19      19.532  14.908  15.632  0.00  0.00           C
ATOM    689  HD7 BNT    19      20.309  14.399  16.236  0.00  0.00           H
ATOM    690  HD8 BNT    19      20.048  15.503  14.855  0.00  0.00           H
ATOM    691  OD3 BNT    19      18.638  13.977  15.055  0.00  0.00           O
ATOM    692  CD5 BNT    19      19.237  13.084  14.123  0.00  0.00           C
ATOM    693  HD9 BNT    19      20.040  12.490  14.601  0.00  0.00           H
ATOM    694 HD10 BNT    19      19.680  13.638  13.275  0.00  0.00           H
ATOM    695  CD6 BNT    19      18.120  12.177  13.632  0.00  0.00           C
ATOM    696 HD11 BNT    19      17.302  12.800  13.221  0.00  0.00           H
ATOM    697 HD12 BNT    19      17.706  11.602  14.484  0.00  0.00           H
ATOM    698  OD4 BNT    19      18.641  11.308  12.644  0.00  0.00           O
ATOM    699  CD7 BNT    19      17.633  10.466  12.105  0.00  0.00           C
ATOM    700 HD13 BNT    19      18.108   9.828  11.351  0.00  0.00           H
ATOM    701 HD14 BNT    19      16.830  11.052  11.622  0.00  0.00           H
ATOM    702 HD15 BNT    19      17.178   9.829  12.886  0.00  0.00           H
ATOM    703  C19 BNT    19      20.822  19.946  20.986  0.00  0.00           C
ATOM    704  H19 BNT    19      21.474  19.559  20.210  0.00  0.00           H
ATOM    705  C20 BNT    19      21.322  20.681  22.074  0.00  0.00           C
ATOM    706  C21 BNT    19      20.666  22.618  25.095  0.00  0.00           C
ATOM    707 H211 BNT    19      21.514  23.021  25.669  0.00  0.00           H
ATOM    708 H212 BNT    19      20.137  21.914  25.753  0.00  0.00           H
ATOM    709  C22 BNT    19      19.724  23.728  24.667  0.00  0.00           C
ATOM    710  C23 BNT    19      18.597  24.020  25.446  0.00  0.00           C
ATOM    711  H23 BNT    19      18.409  23.447  26.355  0.00  0.00           H
ATOM    712  C24 BNT    19      17.714  25.035  25.071  0.00  0.00           C
ATOM    713  H24 BNT    19      16.838  25.246  25.686  0.00  0.00           H
ATOM    714  C25 BNT    19      17.939  25.765  23.900  0.00  0.00           C
ATOM    715  H25 BNT    19      17.235  26.539  23.590  0.00  0.00           H
ATOM    716  C26 BNT    19      19.065  25.486  23.121  0.00  0.00           C
ATOM    717  H26 BNT    19      19.255  26.051  22.207  0.00  0.00           H
ATOM    718  C27 BNT    19      19.954  24.483  23.510  0.00  0.00           C
ATOM    719  H27 BNT    19      20.839  24.282  22.906  0.00  0.00           H
ATOM    720  N1A BNT    20      26.466  23.452  19.954  0.00  0.00           N
ATOM    721  N2A BNT    20      24.388  24.055  20.251  0.00  0.00           N
ATOM    722  N1B BNT    20      21.794  27.708  24.196  0.00  0.00           N
ATOM    723  N2B BNT    20      23.046  27.644  22.405  0.00  0.00           N
ATOM    724  C1A BNT    20      25.601  23.945  20.883  0.00  0.00           C
ATOM    725  C2  BNT    20      25.821  23.234  18.740  0.00  0.00           C
ATOM    726  C3  BNT    20      26.286  22.729  17.518  0.00  0.00           C
ATOM    727  H3  BNT    20      27.325  22.447  17.385  0.00  0.00           H
ATOM    728  C4  BNT    20      25.361  22.566  16.491  0.00  0.00           C
ATOM    729  OA  BNT    20      25.660  22.102  15.254  0.00  0.00           O
ATOM    730  CA1 BNT    20      27.032  21.825  14.950  0.00  0.00           C
ATOM    731  HA1 BNT    20      27.675  22.673  15.238  0.00  0.00           H
ATOM    732  HA2 BNT    20      27.372  20.926  15.491  0.00  0.00           H
ATOM    733  CA2 BNT    20      27.119  21.620  13.446  0.00  0.00           C
ATOM    734  HA3 BNT    20      26.774  22.537  12.930  0.00  0.00           H
ATOM    735  HA4 BNT    20      26.464  20.787  13.130  0.00  0.00           H
ATOM    736  OA2 BNT    20      28.476  21.351  13.152  0.00  0.00           O
ATOM    737  CA3 BNT    20      28.761  21.462  11.761  0.00  0.00           C
ATOM    738  HA5 BNT    20      28.527  22.482  11.403  0.00  0.00           H
ATOM    739  HA6 BNT    20      28.151  20.749  11.176  0.00  0.00           H
ATOM    740  CA4 BNT    20      30.243  21.194  11.553  0.00  0.00           C
ATOM    741  HA7 BNT    20      30.472  20.119  11.683  0.00  0.00           H
ATOM    742  HA8 BNT    20      30.828  21.757  12.308  0.00  0.00           H
ATOM    743  OA3 BNT    20      30.551  21.619  10.240  0.00  0.00           O
ATOM    744  CA5 BNT    20      31.898  21.353   9.875  0.00  0.00           C
ATOM    745  HA9 BNT    20      32.086  20.264   9.832  0.00  0.00           H
ATOM    746 HA10 BNT    20      32.599  21.793  10.611  0.00  0.00           H
ATOM    747  CA6 BNT    20      32.125  21.974   8.508  0.00  0.00           C
ATOM    748 HA11 BNT    20      31.954  23.068   8.561  0.00  0.00           H
ATOM    749 HA12 BNT    20      31.398  21.559   7.782  0.00  0.00           H
ATOM    750  OA4 BNT    20      33.454  21.677   8.130  0.00  0.00           O
ATOM    751  CA7 BNT    20      33.786  22.206   6.856  0.00  0.00           C
ATOM    752 HA13 BNT    20      34.827  21.927   6.653  0.00  0.00           H
ATOM    753 HA14 BNT    20      33.698  23.308   6.841  0.00  0.00           H
ATOM    754 HA15 BNT    20      33.138  21.787   6.065  0.00  0.00           H
ATOM    755  C5  BNT    20      23.981  22.896  16.696  0.00  0.00           C
ATOM    756  OB  BNT    20      23.178  22.678  15.625  0.00  0.00           O
ATOM    757  CB1 BNT    20      21.801  23.042  15.747  0.00  0.00           C
ATOM    758  HB1 BNT    20      21.306  22.416  16.511  0.00  0.00           H
ATOM    759  HB2 BNT    20      21.710  24.100  16.044  0.00  0.00           H
ATOM    760  CB2 BNT    20      21.161  22.841  14.384  0.00  0.00           C
ATOM    761  HB3 BNT    20      21.713  23.434  13.630  0.00  0.00           H
ATOM    762  HB4 BNT    20      21.217  21.779  14.079  0.00  0.00           H
ATOM    763  OB2 BNT    20      19.819  23.278  14.493  0.00  0.00           O
ATOM    764  CB3 BNT    20      19.165  23.305  13.225  0.00  0.00           C
ATOM    765  HB5 BNT    20      19.068  22.282  12.818  0.00  0.00           H
ATOM    766  HB6 BNT    20      19.753  23.904  12.504  0.00  0.00           H
ATOM    767  CB4 BNT    20      17.795  23.944  13.398  0.00  0.00           C
ATOM    768  HB7 BNT    20      17.916  24.938  13.873  0.00  0.00           H
ATOM    769  HB8 BNT    20      17.147  23.332  14.054  0.00  0.00           H
ATOM    770  OB3 BNT    20      17.237  24.072  12.104  0.00  0.00           O
ATOM    771  CB5 BNT    20      16.143  24.981  12.061  0.00  0.00           C
ATOM    772  HB9 BNT    20      16.450  25.975  12.438  0.00  0.00           H
ATOM    773 HB10 BNT    20      15.308  24.620  12.691  0.00  0.00           H
ATOM    774  CB6 BNT    20      15.713  25.112  10.608  0.00  0.00           C
ATOM    775 HB11 BNT    20      15.175  24.203  10.277  0.00  0.00           H
ATOM    776 HB12 BNT    20      16.618  25.212   9.975  0.00  0.00           H
ATOM    777  OB4 BNT    20      14.885  26.258  10.508  0.00  0.00           O
ATOM    778  CB7 BNT    20      14.454  26.495   9.177  0.00  0.00           C
ATOM    779 HB13 BNT    20      15.307  26.676   8.496  0.00  0.00           H
ATOM    780 HB14 BNT    20      13.817  27.387   9.198  0.00  0.00           H
ATOM    781 HB15 BNT    20      13.867  25.646   8.784  0.00  0.00           H
ATOM    782  C6  BNT    20      23.537  23.407  17.913  0.00  0.00           C
ATOM    783  H6  BNT    20      22.494  23.666  18.051  0.00  0.00           H
ATOM    784  C7  BNT    20      24.484  23.589  18.933  0.00  0.00           C
ATOM    785  C8  BNT    20      27.900  23.244  20.185  0.00  0.00           C
ATOM    786  H81 BNT    20      28.055  23.349  21.271  0.00  0.00           H
ATOM    787  H82 BNT    20      28.456  24.061  19.704  0.00  0.00           H
ATOM    788  C9  BNT    20      28.417  21.911  19.689  0.00  0.00           C
ATOM    789  C10 BNT    20      29.693  21.840  19.114  0.00  0.00           C
ATOM    790  H10 BNT    20      30.298  22.745  19.032  0.00  0.00           H
ATOM    791  C11 BNT    20      30.191  20.626  18.632  0.00  0.00           C
ATOM    792  H11 BNT    20      31.181  20.588  18.178  0.00  0.00           H
ATOM    793  C12 BNT    20      29.411  19.470  18.705  0.00  0.00           C
ATOM    794  H12 BNT    20      29.784  18.528  18.302  0.00  0.00           H
ATOM    795  C13 BNT    20      28.142  19.531  19.284  0.00  0.00           C
ATOM    796  H13 BNT    20      27.526  18.634  19.348  0.00  0.00           H
ATOM    797  C14 BNT    20      27.654  20.740  19.780  0.00  0.00           C
ATOM    798  H14 BNT    20      26.658  20.774  20.221  0.00  0.00           H
ATOM    799  CI  BNT    20      23.127  24.410  20.933  0.00  0.00           C
ATOM    800  HI1 BNT    20      23.407  24.818  21.915  0.00  0.00           H
ATOM    801  HI2 BNT    20      22.574  23.480  21.135  0.00  0.00           H
ATOM    802  CI2 BNT    20      22.235  25.297  20.088  0.00  0.00           C
ATOM    803  CI3 BNT    20      21.019  24.771  19.677  0.00  0.00           C
ATOM    804  HI3 BNT    20      20.673  23.833  20.118  0.00  0.00           H
ATOM    805  CI4 BNT    20      20.272  25.345  18.626  0.00  0.00           C
ATOM    806  HI4 BNT    20      19.321  24.905  18.330  0.00  0.00           H
ATOM    807  CI5 BNT    20      20.820  26.383  17.906  0.00  0.00           C
ATOM    808  HI5 BNT    20      20.321  26.763  17.013  0.00  0.00           H
ATOM    809  CI6 BNT    20      22.048  26.974  18.305  0.00  0.00           C
ATOM    810  CI7 BNT    20      22.698  26.523  19.508  0.00  0.00           C
ATOM    811  CI8 BNT    20      23.763  27.330  20.028  0.00  0.00           C
ATOM    812  CI9 BNT    20      24.325  28.306  19.215  0.00  0.00           C
ATOM    813  HI9 BNT    20      25.135  28.923  19.611  0.00  0.00           H
ATOM    814 CI10 BNT    20      23.816  28.599  17.933  0.00  0.00           C
ATOM    815 HI10 BNT    20      24.293  29.361  17.317  0.00  0.00           H
ATOM    816 CI11 BNT    20      22.646  27.999  17.523  0.00  0.00           C
ATOM    817 HI11 BNT    20      22.163  28.296  16.591  0.00  0.00           H
ATOM    818 CI12 BNT    20      24.162  27.325  21.492  0.00  0.00           C
ATOM    819 HI12 BNT    20      24.593  26.379  21.849  0.00  0.00           H
ATOM    820 HI13 BNT    20      24.940  28.089  21.626  0.00  0.00           H
ATOM    821  C1B BNT    20      22.865  27.073  23.641  0.00  0.00           C
ATOM    822  C15 BNT    20      21.291  28.681  23.326  0.00  0.00           C
ATOM    823  C16 BNT    20      20.198  29.554  23.423  0.00  0.00           C
ATOM    824  H16 BNT    20      19.562  29.561  24.304  0.00  0.00           H
ATOM    825  C17 BNT    20      19.972  30.435  22.365  0.00  0.00           C
ATOM    826  OC  BNT    20      18.948  31.320  22.302  0.00  0.00           O
ATOM    827  CC1 BNT    20      17.984  31.285  23.355  0.00  0.00           C
ATOM    828  HC1 BNT    20      18.449  31.568  24.315  0.00  0.00           H
ATOM    829  HC2 BNT    20      17.564  30.270  23.457  0.00  0.00           H
ATOM    830  CC2 BNT    20      16.868  32.261  23.018  0.00  0.00           C
ATOM    831  HC3 BNT    20      16.366  31.964  22.077  0.00  0.00           H
ATOM    832  HC4 BNT    20      17.273  33.282  22.882  0.00  0.00           H
ATOM    833  OC2 BNT    20      15.990  32.188  24.124  0.00  0.00           O
ATOM    834  CC3 BNT    20      14.809  32.974  23.991  0.00  0.00           C
ATOM    835  HC5 BNT    20      14.207  32.646  23.123  0.00  0.00           H
ATOM    836  HC6 BNT    20      15.066  34.039  23.847  0.00  0.00           H
ATOM    837  CC4 BNT    20      14.030  32.777  25.282  0.00  0.00           C
ATOM    838  HC7 BNT    20      14.624  33.165  26.134  0.00  0.00           H
ATOM    839  HC8 BNT    20      13.878  31.692  25.452  0.00  0.00           H
ATOM    840  OC3 BNT    20      12.794  33.453  25.175  0.00  0.00           O
ATOM    841  CC5 BNT    20      12.055  33.389  26.392  0.00  0.00           C
ATOM    842  HC9 BNT    20      12.619  33.867  27.217  0.00  0.00           H
ATOM    843 HC10 BNT    20      11.869  32.336  26.676  0.00  0.00           H
ATOM    844  CC6 BNT    20      10.737  34.119  26.197  0.00  0.00           C
ATOM    845 HC11 BNT    20      10.094  33.575  25.477  0.00  0.00           H
ATOM    846 HC12 BNT    20      10.926  35.129  25.784  0.00  0.00           H
ATOM    847  OC4 BNT    20      10.117  34.193  27.468  0.00  0.00           O
ATOM    848  CC7 BNT    20       8.868  34.867  27.425  0.00  0.00           C
ATOM    849 HC13 BNT    20       8.981  35.909  27.072  0.00  0.00           H
ATOM    850 HC14 BNT    20       8.471  34.878  28.447  0.00  0.00           H
ATOM    851 HC15 BNT    20       8.150  34.347  26.764  0.00  0.00           H
ATOM    852  C18 BNT    20      20.855  30.463  21.234  0.00  0.00           C
ATOM    853  OD  BNT    20      20.564  31.404  20.300  0.00  0.00           O
ATOM    854  CD1 BNT    20      21.464  31.560  19.199  0.00  0.00           C
ATOM    855  HD1 BNT    20      22.498  31.680  19.563  0.00  0.00           H
ATOM    856  HD2 BNT    20      21.429  30.674  18.543  0.00  0.00           H
ATOM    857  CD2 BNT    20      21.044  32.812  18.444  0.00  0.00           C
ATOM    858  HD3 BNT    20      20.968  33.662  19.149  0.00  0.00           H
ATOM    859  HD4 BNT    20      20.051  32.672  17.978  0.00  0.00           H
ATOM    860  OD2 BNT    20      22.038  33.054  17.462  0.00  0.00           O
ATOM    861  CD3 BNT    20      21.811  34.285  16.774  0.00  0.00           C
ATOM    862  HD5 BNT    20      21.807  35.127  17.489  0.00  0.00           H
ATOM    863  HD6 BNT    20      20.825  34.267  16.275  0.00  0.00           H
ATOM    864  CD4 BNT    20      22.943  34.506  15.776  0.00  0.00           C
ATOM    865  HD7 BNT    20      22.679  34.104  14.779  0.00  0.00           H
ATOM    866  HD8 BNT    20      23.843  33.961  16.124  0.00  0.00           H
ATOM    867  OD3 BNT    20      23.191  35.903  15.707  0.00  0.00           O
ATOM    868  CD5 BNT    20      24.084  36.253  14.654  0.00  0.00           C
ATOM    869  HD9 BNT    20      23.614  36.083  13.667  0.00  0.00           H
ATOM    870 HD10 BNT    20      25.002  35.641  14.703  0.00  0.00           H
ATOM    871  CD6 BNT    20      24.428  37.725  14.812  0.00  0.00           C
ATOM    872 HD11 BNT    20      25.015  37.878  15.739  0.00  0.00           H
ATOM    873 HD12 BNT    20      23.497  38.317  14.908  0.00  0.00           H
ATOM    874  OD4 BNT    20      25.170  38.121  13.673  0.00  0.00           O
ATOM    875  CD7 BNT    20      25.541  39.489  13.737  0.00  0.00           C
ATOM    876 HD13 BNT    20      26.080  39.724  12.811  0.00  0.00           H
ATOM    877 HD14 BNT    20      26.203  39.687  14.599  0.00  0.00           H
ATOM    878 HD15 BNT    20      24.653  40.142  13.815  0.00  0.00           H
ATOM    879  C19 BNT    20      21.918  29.571  21.143  0.00  0.00           C
ATOM    880  H19 BNT    20      22.558  29.574  20.271  0.00  0.00           H
ATOM    881  C20 BNT    20      22.113  28.664  22.196  0.00  0.00           C
ATOM    882  C21 BNT    20      21.181  27.378  25.486  0.00  0.00           C
ATOM    883 H211 BNT    20      21.796  26.582  25.931  0.00  0.00           H
ATOM    884 H212 BNT    20      20.184  26.955  25.294  0.00  0.00           H
ATOM    885  C22 BNT    20      21.064  28.568  26.416  0.00  0.00           C
ATOM    886  C23 BNT    20      22.153  29.416  26.654  0.00  0.00           C
ATOM    887  H23 BNT    20      23.107  29.212  26.167  0.00  0.00           H
ATOM    888  C24 BNT    20      22.029  30.512  27.510  0.00  0.00           C
ATOM    889  H24 BNT    20      22.881  31.173  27.676  0.00  0.00           H
ATOM    890  C25 BNT    20      20.812  30.768  28.149  0.00  0.00           C
ATOM    891  H25 BNT    20      20.714  31.625  28.817  0.00  0.00           H
ATOM    892  C26 BNT    20      19.722  29.925  27.923  0.00  0.00           C
ATOM    893  H26 BNT    20      18.767  30.121  28.413  0.00  0.00           H
ATOM    894  C27 BNT    20      19.848  28.834  27.059  0.00  0.00           C
ATOM    895  H27 BNT    20      18.988  28.186  26.875  0.00  0.00           H
END
