# Supplementary material for: Development of an AMBER-Compatible Force Field for Gold Nanoclusters Protected by N‑Heterocyclic Carbenes
Source: J Chem Theory Comput. 2025 Sep 9;21(23):12121–32. doi: 10.1021/acs.jctc.5c00945 (PMC12874363; doi:10.1021/acs.jctc.5c00945)
Supplement: Supplementary file 2 [file ct5c00945_si_002.zip › FF_files/4-au13/Au13biNHC5Br2phenTEG.itp]

[ moleculetype ]
; Name            nrexcl
Au13biNHC5Br2phenTEG              3

[ atoms ]
;   nr       type  resnr residue  atom   cgnr     charge       mass  typeB    chargeB      massB
; residue   1 CLU rtp CLU  q  0.0
     1         Au      1    CLU     Au      1          0    196.967   ; qtot 0
; residue   2 AUL rtp AUL  q  0.0
     2        AUL      2    AUL    AUL      2          0    196.967   ; qtot 0
; residue   3 AUL rtp AUL  q  0.0
     3        AUL      3    AUL    AUL      3          0    196.967   ; qtot 0
; residue   4 AUL rtp AUL  q  0.0
     4        AUL      4    AUL    AUL      4          0    196.967   ; qtot 0
; residue   5 AUL rtp AUL  q  0.0
     5        AUL      5    AUL    AUL      5          0    196.967   ; qtot 0
; residue   6 AUL rtp AUL  q  0.0
     6        AUL      6    AUL    AUL      6          0    196.967   ; qtot 0
; residue   7 AUL rtp AUL  q  0.0
     7        AUL      7    AUL    AUL      7          0    196.967   ; qtot 0
; residue   8 AUL rtp AUL  q  0.0
     8        AUL      8    AUL    AUL      8          0    196.967   ; qtot 0
; residue   9 AUL rtp AUL  q  0.0
     9        AUL      9    AUL    AUL      9          0    196.967   ; qtot 0
; residue  10 AUL rtp AUL  q  0.0
    10        AUL     10    AUL    AUL     10          0    196.967   ; qtot 0
; residue  11 AUL rtp AUL  q  0.0
    11        AUL     11    AUL    AUL     11          0    196.967   ; qtot 0
; residue  12 AUL rtp AUL  q  0.0
    12        AUL     12    AUL    AUL     12          0    196.967   ; qtot 0
; residue  13 AUL rtp AUL  q  0.0
    13        AUL     13    AUL    AUL     13          0    196.967   ; qtot 0
; residue  14 BRC rtp BRC  q -0.5
    14        BRC     14    BRC    BRC     14       -0.5       79.9   ; qtot -0.5
; residue  15 BRC rtp BRC  q -0.5
    15        BRC     15    BRC    BRC     15       -0.5       79.9   ; qtot -1
; residue  16 BPT rtp BPT  q  0.0
    16         N2     16    BPT    N1A     16   0.222594      14.01
    17         N2     16    BPT    N2A     17    0.04038      14.01
    18         N2     16    BPT    N1B     18   0.222594      14.01
    19         N2     16    BPT    N2B     19    0.04038      14.01
    20         CQ     16    BPT    C1A     20  -0.063511      12.01
    21         CA     16    BPT     C2     21  -0.062872      12.01
    22         CA     16    BPT     C3     22  -0.160451      12.01
    23         HA     16    BPT     H3     23   0.093601      1.008
    24         CA     16    BPT     C4     24   0.182663      12.01
    25         OS     16    BPT     OA     25  -0.412648         16
    26         CT     16    BPT    CA1     26   0.072608      12.01
    27         H1     16    BPT    HA1     27   0.196036      1.008
    28         H1     16    BPT    HA2     28   0.196036      1.008
    29         CT     16    BPT    CA2     29  -0.161964      12.01
    30         H1     16    BPT    HA3     30    0.14203      1.008
    31         H1     16    BPT    HA4     31    0.14203      1.008
    32         OS     16    BPT    OA2     32  -0.593521         16
    33         CT     16    BPT    CA3     33   0.274454      12.01
    34         H1     16    BPT    HA5     34    0.05809      1.008
    35         H1     16    BPT    HA6     35    0.05809      1.008
    36         CT     16    BPT    CA4     36   0.102684      12.01
    37         H1     16    BPT    HA7     37   0.084166      1.008
    38         H1     16    BPT    HA8     38   0.084166      1.008
    39         OS     16    BPT    OA3     39  -0.605437         16
    40         CT     16    BPT    CA5     40   0.225069      12.01
    41         H1     16    BPT    HA9     41   0.043804      1.008
    42         H1     16    BPT   HA10     42   0.043804      1.008
    43         CT     16    BPT    CA6     43   0.094206      12.01
    44         H1     16    BPT   HA11     44   0.076071      1.008
    45         H1     16    BPT   HA12     45   0.076071      1.008
    46         OS     16    BPT    OA4     46  -0.484416         16
    47         CT     16    BPT    CA7     47   0.033226      12.01
    48         H1     16    BPT   HA13     48    0.06577      1.008
    49         H1     16    BPT   HA14     49    0.06577      1.008
    50         H1     16    BPT   HA15     50    0.06577      1.008
    51         CA     16    BPT     C5     51   0.288029      12.01
    52         OS     16    BPT     OB     52    -0.5031         16
    53         CT     16    BPT    CB1     53   0.522993      12.01
    54         H1     16    BPT    HB1     54  -0.019805      1.008
    55         H1     16    BPT    HB2     55  -0.019805      1.008
    56         CT     16    BPT    CB2     56  -0.038582      12.01
    57         H1     16    BPT    HB3     57   0.084636      1.008
    58         H1     16    BPT    HB4     58   0.084636      1.008
    59         OS     16    BPT    OB2     59  -0.579027         16
    60         CT     16    BPT    CB3     60   0.178536      12.01
    61         H1     16    BPT    HB5     61   0.074512      1.008
    62         H1     16    BPT    HB6     62   0.074512      1.008
    63         CT     16    BPT    CB4     63   0.170203      12.01
    64         H1     16    BPT    HB7     64   0.063148      1.008
    65         H1     16    BPT    HB8     65   0.063148      1.008
    66         OS     16    BPT    OB3     66  -0.595346         16
    67         CT     16    BPT    CB5     67   0.189561      12.01
    68         H1     16    BPT    HB9     68   0.053964      1.008
    69         H1     16    BPT   HB10     69   0.053964      1.008
    70         CT     16    BPT    CB6     70   0.070667      12.01
    71         H1     16    BPT   HB11     71   0.084536      1.008
    72         H1     16    BPT   HB12     72   0.084536      1.008
    73         OS     16    BPT    OB4     73  -0.472839         16
    74         CT     16    BPT    CB7     74   0.030985      12.01
    75         H1     16    BPT   HB13     75   0.066134      1.008
    76         H1     16    BPT   HB14     76   0.066134      1.008
    77         H1     16    BPT   HB15     77   0.066134      1.008
    78         CA     16    BPT     C6     78  -0.237809      12.01
    79         HA     16    BPT     H6     79   0.175273      1.008
    80         CA     16    BPT     C7     80  -0.019803      12.01
    81         CT     16    BPT     C8     81  -0.477285      12.01
    82         H1     16    BPT    H81     82   0.089957      1.008
    83         H1     16    BPT    H82     83   0.089957      1.008
    84         CA     16    BPT     C9     84   0.132764      12.01
    85         CA     16    BPT    C10     85  -0.090122      12.01
    86         HA     16    BPT    H10     86   0.110564      1.008
    87         CA     16    BPT    C11     87  -0.228705      12.01
    88         HA     16    BPT    H11     88   0.158853      1.008
    89         CA     16    BPT    C12     89  -0.076771      12.01
    90         HA     16    BPT    H12     90   0.132177      1.008
    91         CA     16    BPT    C13     91  -0.228705      12.01
    92         HA     16    BPT    H13     92   0.158853      1.008
    93         CA     16    BPT    C14     93  -0.090122      12.01
    94         HA     16    BPT    H14     94   0.110564      1.008
    95         CT     16    BPT     CI     95   0.207491      12.01
    96         H1     16    BPT    HI1     96  -0.132371      1.008
    97         H1     16    BPT    HI2     97  -0.132371      1.008
    98         CA     16    BPT    CI2     98   0.036179      12.01
    99         CA     16    BPT    CI3     99  -0.117349      12.01
   100         HA     16    BPT    HI3    100   0.123691      1.008
   101         CA     16    BPT    CI4    101   -0.19357      12.01
   102         HA     16    BPT    HI4    102   0.161827      1.008
   103         CA     16    BPT    CI5    103   -0.19357      12.01
   104         HA     16    BPT    HI5    104   0.161827      1.008
   105         CA     16    BPT    CI6    105  -0.117349      12.01
   106         HA     16    BPT    HI6    106   0.123691      1.008
   107         CA     16    BPT    CI7    107   0.036179      12.01
   108         CT     16    BPT    CI8    108   0.207491      12.01
   109         H1     16    BPT    HI8    109  -0.132371      1.008
   110         H1     16    BPT    HI9    110  -0.132371      1.008
   111         CQ     16    BPT    C1B    111  -0.063511      12.01
   112         CA     16    BPT    C15    112  -0.062872      12.01
   113         CA     16    BPT    C16    113  -0.160451      12.01
   114         HA     16    BPT    H16    114   0.093601      1.008
   115         CA     16    BPT    C17    115   0.182663      12.01
   116         OS     16    BPT     OC    116  -0.412648         16
   117         CT     16    BPT    CC1    117   0.072608      12.01
   118         H1     16    BPT    HC1    118   0.196036      1.008
   119         H1     16    BPT    HC2    119   0.196036      1.008
   120         CT     16    BPT    CC2    120  -0.161964      12.01
   121         H1     16    BPT    HC3    121    0.14203      1.008
   122         H1     16    BPT    HC4    122    0.14203      1.008
   123         OS     16    BPT    OC2    123  -0.593521         16
   124         CT     16    BPT    CC3    124   0.274454      12.01
   125         H1     16    BPT    HC5    125    0.05809      1.008
   126         H1     16    BPT    HC6    126    0.05809      1.008
   127         CT     16    BPT    CC4    127   0.102684      12.01
   128         H1     16    BPT    HC7    128   0.084166      1.008
   129         H1     16    BPT    HC8    129   0.084166      1.008
   130         OS     16    BPT    OC3    130  -0.605437         16
   131         CT     16    BPT    CC5    131   0.225069      12.01
   132         H1     16    BPT    HC9    132   0.043804      1.008
   133         H1     16    BPT   HC10    133   0.043804      1.008
   134         CT     16    BPT    CC6    134   0.094206      12.01
   135         H1     16    BPT   HC11    135   0.076071      1.008
   136         H1     16    BPT   HC12    136   0.076071      1.008
   137         OS     16    BPT    OC4    137  -0.484416         16
   138         CT     16    BPT    CC7    138   0.033226      12.01
   139         H1     16    BPT   HC13    139    0.06577      1.008
   140         H1     16    BPT   HC14    140    0.06577      1.008
   141         H1     16    BPT   HC15    141    0.06577      1.008
   142         CA     16    BPT    C18    142   0.288029      12.01
   143         OS     16    BPT     OD    143    -0.5031         16
   144         CT     16    BPT    CD1    144   0.522993      12.01
   145         H1     16    BPT    HD1    145  -0.019805      1.008
   146         H1     16    BPT    HD2    146  -0.019805      1.008
   147         CT     16    BPT    CD2    147  -0.038582      12.01
   148         H1     16    BPT    HD3    148   0.084636      1.008
   149         H1     16    BPT    HD4    149   0.084636      1.008
   150         OS     16    BPT    OD2    150  -0.579027         16
   151         CT     16    BPT    CD3    151   0.178536      12.01
   152         H1     16    BPT    HD5    152   0.074512      1.008
   153         H1     16    BPT    HD6    153   0.074512      1.008
   154         CT     16    BPT    CD4    154   0.170203      12.01
   155         H1     16    BPT    HD7    155   0.063148      1.008
   156         H1     16    BPT    HD8    156   0.063148      1.008
   157         OS     16    BPT    OD3    157  -0.595346         16
   158         CT     16    BPT    CD5    158   0.189561      12.01
   159         H1     16    BPT    HD9    159   0.053964      1.008
   160         H1     16    BPT   HD10    160   0.053964      1.008
   161         CT     16    BPT    CD6    161   0.070667      12.01
   162         H1     16    BPT   HD11    162   0.084536      1.008
   163         H1     16    BPT   HD12    163   0.084536      1.008
   164         OS     16    BPT    OD4    164  -0.472839         16
   165         CT     16    BPT    CD7    165   0.030985      12.01
   166         H1     16    BPT   HD13    166   0.066134      1.008
   167         H1     16    BPT   HD14    167   0.066134      1.008
   168         H1     16    BPT   HD15    168   0.066134      1.008
   169         CA     16    BPT    C19    169  -0.237809      12.01
   170         HA     16    BPT    H19    170   0.175273      1.008
   171         CA     16    BPT    C20    171  -0.019803      12.01
   172         CT     16    BPT    C21    172  -0.477285      12.01
   173         H1     16    BPT   H211    173   0.089957      1.008
   174         H1     16    BPT   H212    174   0.089957      1.008
   175         CA     16    BPT    C22    175   0.132764      12.01
   176         CA     16    BPT    C23    176  -0.090122      12.01
   177         HA     16    BPT    H23    177   0.110564      1.008
   178         CA     16    BPT    C24    178  -0.228705      12.01
   179         HA     16    BPT    H24    179   0.158853      1.008
   180         CA     16    BPT    C25    180  -0.076771      12.01
   181         HA     16    BPT    H25    181   0.132177      1.008
   182         CA     16    BPT    C26    182  -0.228705      12.01
   183         HA     16    BPT    H26    183   0.158853      1.008
   184         CA     16    BPT    C27    184  -0.090122      12.01
   185         HA     16    BPT    H27    185   0.110564      1.008   ; qtot -1
; residue  17 BPT rtp BPT  q  0.0
   186         N2     17    BPT    N1A    186   0.222594      14.01
   187         N2     17    BPT    N2A    187    0.04038      14.01
   188         N2     17    BPT    N1B    188   0.222594      14.01
   189         N2     17    BPT    N2B    189    0.04038      14.01
   190         CQ     17    BPT    C1A    190  -0.063511      12.01
   191         CA     17    BPT     C2    191  -0.062872      12.01
   192         CA     17    BPT     C3    192  -0.160451      12.01
   193         HA     17    BPT     H3    193   0.093601      1.008
   194         CA     17    BPT     C4    194   0.182663      12.01
   195         OS     17    BPT     OA    195  -0.412648         16
   196         CT     17    BPT    CA1    196   0.072608      12.01
   197         H1     17    BPT    HA1    197   0.196036      1.008
   198         H1     17    BPT    HA2    198   0.196036      1.008
   199         CT     17    BPT    CA2    199  -0.161964      12.01
   200         H1     17    BPT    HA3    200    0.14203      1.008
   201         H1     17    BPT    HA4    201    0.14203      1.008
   202         OS     17    BPT    OA2    202  -0.593521         16
   203         CT     17    BPT    CA3    203   0.274454      12.01
   204         H1     17    BPT    HA5    204    0.05809      1.008
   205         H1     17    BPT    HA6    205    0.05809      1.008
   206         CT     17    BPT    CA4    206   0.102684      12.01
   207         H1     17    BPT    HA7    207   0.084166      1.008
   208         H1     17    BPT    HA8    208   0.084166      1.008
   209         OS     17    BPT    OA3    209  -0.605437         16
   210         CT     17    BPT    CA5    210   0.225069      12.01
   211         H1     17    BPT    HA9    211   0.043804      1.008
   212         H1     17    BPT   HA10    212   0.043804      1.008
   213         CT     17    BPT    CA6    213   0.094206      12.01
   214         H1     17    BPT   HA11    214   0.076071      1.008
   215         H1     17    BPT   HA12    215   0.076071      1.008
   216         OS     17    BPT    OA4    216  -0.484416         16
   217         CT     17    BPT    CA7    217   0.033226      12.01
   218         H1     17    BPT   HA13    218    0.06577      1.008
   219         H1     17    BPT   HA14    219    0.06577      1.008
   220         H1     17    BPT   HA15    220    0.06577      1.008
   221         CA     17    BPT     C5    221   0.288029      12.01
   222         OS     17    BPT     OB    222    -0.5031         16
   223         CT     17    BPT    CB1    223   0.522993      12.01
   224         H1     17    BPT    HB1    224  -0.019805      1.008
   225         H1     17    BPT    HB2    225  -0.019805      1.008
   226         CT     17    BPT    CB2    226  -0.038582      12.01
   227         H1     17    BPT    HB3    227   0.084636      1.008
   228         H1     17    BPT    HB4    228   0.084636      1.008
   229         OS     17    BPT    OB2    229  -0.579027         16
   230         CT     17    BPT    CB3    230   0.178536      12.01
   231         H1     17    BPT    HB5    231   0.074512      1.008
   232         H1     17    BPT    HB6    232   0.074512      1.008
   233         CT     17    BPT    CB4    233   0.170203      12.01
   234         H1     17    BPT    HB7    234   0.063148      1.008
   235         H1     17    BPT    HB8    235   0.063148      1.008
   236         OS     17    BPT    OB3    236  -0.595346         16
   237         CT     17    BPT    CB5    237   0.189561      12.01
   238         H1     17    BPT    HB9    238   0.053964      1.008
   239         H1     17    BPT   HB10    239   0.053964      1.008
   240         CT     17    BPT    CB6    240   0.070667      12.01
   241         H1     17    BPT   HB11    241   0.084536      1.008
   242         H1     17    BPT   HB12    242   0.084536      1.008
   243         OS     17    BPT    OB4    243  -0.472839         16
   244         CT     17    BPT    CB7    244   0.030985      12.01
   245         H1     17    BPT   HB13    245   0.066134      1.008
   246         H1     17    BPT   HB14    246   0.066134      1.008
   247         H1     17    BPT   HB15    247   0.066134      1.008
   248         CA     17    BPT     C6    248  -0.237809      12.01
   249         HA     17    BPT     H6    249   0.175273      1.008
   250         CA     17    BPT     C7    250  -0.019803      12.01
   251         CT     17    BPT     C8    251  -0.477285      12.01
   252         H1     17    BPT    H81    252   0.089957      1.008
   253         H1     17    BPT    H82    253   0.089957      1.008
   254         CA     17    BPT     C9    254   0.132764      12.01
   255         CA     17    BPT    C10    255  -0.090122      12.01
   256         HA     17    BPT    H10    256   0.110564      1.008
   257         CA     17    BPT    C11    257  -0.228705      12.01
   258         HA     17    BPT    H11    258   0.158853      1.008
   259         CA     17    BPT    C12    259  -0.076771      12.01
   260         HA     17    BPT    H12    260   0.132177      1.008
   261         CA     17    BPT    C13    261  -0.228705      12.01
   262         HA     17    BPT    H13    262   0.158853      1.008
   263         CA     17    BPT    C14    263  -0.090122      12.01
   264         HA     17    BPT    H14    264   0.110564      1.008
   265         CT     17    BPT     CI    265   0.207491      12.01
   266         H1     17    BPT    HI1    266  -0.132371      1.008
   267         H1     17    BPT    HI2    267  -0.132371      1.008
   268         CA     17    BPT    CI2    268   0.036179      12.01
   269         CA     17    BPT    CI3    269  -0.117349      12.01
   270         HA     17    BPT    HI3    270   0.123691      1.008
   271         CA     17    BPT    CI4    271   -0.19357      12.01
   272         HA     17    BPT    HI4    272   0.161827      1.008
   273         CA     17    BPT    CI5    273   -0.19357      12.01
   274         HA     17    BPT    HI5    274   0.161827      1.008
   275         CA     17    BPT    CI6    275  -0.117349      12.01
   276         HA     17    BPT    HI6    276   0.123691      1.008
   277         CA     17    BPT    CI7    277   0.036179      12.01
   278         CT     17    BPT    CI8    278   0.207491      12.01
   279         H1     17    BPT    HI8    279  -0.132371      1.008
   280         H1     17    BPT    HI9    280  -0.132371      1.008
   281         CQ     17    BPT    C1B    281  -0.063511      12.01
   282         CA     17    BPT    C15    282  -0.062872      12.01
   283         CA     17    BPT    C16    283  -0.160451      12.01
   284         HA     17    BPT    H16    284   0.093601      1.008
   285         CA     17    BPT    C17    285   0.182663      12.01
   286         OS     17    BPT     OC    286  -0.412648         16
   287         CT     17    BPT    CC1    287   0.072608      12.01
   288         H1     17    BPT    HC1    288   0.196036      1.008
   289         H1     17    BPT    HC2    289   0.196036      1.008
   290         CT     17    BPT    CC2    290  -0.161964      12.01
   291         H1     17    BPT    HC3    291    0.14203      1.008
   292         H1     17    BPT    HC4    292    0.14203      1.008
   293         OS     17    BPT    OC2    293  -0.593521         16
   294         CT     17    BPT    CC3    294   0.274454      12.01
   295         H1     17    BPT    HC5    295    0.05809      1.008
   296         H1     17    BPT    HC6    296    0.05809      1.008
   297         CT     17    BPT    CC4    297   0.102684      12.01
   298         H1     17    BPT    HC7    298   0.084166      1.008
   299         H1     17    BPT    HC8    299   0.084166      1.008
   300         OS     17    BPT    OC3    300  -0.605437         16
   301         CT     17    BPT    CC5    301   0.225069      12.01
   302         H1     17    BPT    HC9    302   0.043804      1.008
   303         H1     17    BPT   HC10    303   0.043804      1.008
   304         CT     17    BPT    CC6    304   0.094206      12.01
   305         H1     17    BPT   HC11    305   0.076071      1.008
   306         H1     17    BPT   HC12    306   0.076071      1.008
   307         OS     17    BPT    OC4    307  -0.484416         16
   308         CT     17    BPT    CC7    308   0.033226      12.01
   309         H1     17    BPT   HC13    309    0.06577      1.008
   310         H1     17    BPT   HC14    310    0.06577      1.008
   311         H1     17    BPT   HC15    311    0.06577      1.008
   312         CA     17    BPT    C18    312   0.288029      12.01
   313         OS     17    BPT     OD    313    -0.5031         16
   314         CT     17    BPT    CD1    314   0.522993      12.01
   315         H1     17    BPT    HD1    315  -0.019805      1.008
   316         H1     17    BPT    HD2    316  -0.019805      1.008
   317         CT     17    BPT    CD2    317  -0.038582      12.01
   318         H1     17    BPT    HD3    318   0.084636      1.008
   319         H1     17    BPT    HD4    319   0.084636      1.008
   320         OS     17    BPT    OD2    320  -0.579027         16
   321         CT     17    BPT    CD3    321   0.178536      12.01
   322         H1     17    BPT    HD5    322   0.074512      1.008
   323         H1     17    BPT    HD6    323   0.074512      1.008
   324         CT     17    BPT    CD4    324   0.170203      12.01
   325         H1     17    BPT    HD7    325   0.063148      1.008
   326         H1     17    BPT    HD8    326   0.063148      1.008
   327         OS     17    BPT    OD3    327  -0.595346         16
   328         CT     17    BPT    CD5    328   0.189561      12.01
   329         H1     17    BPT    HD9    329   0.053964      1.008
   330         H1     17    BPT   HD10    330   0.053964      1.008
   331         CT     17    BPT    CD6    331   0.070667      12.01
   332         H1     17    BPT   HD11    332   0.084536      1.008
   333         H1     17    BPT   HD12    333   0.084536      1.008
   334         OS     17    BPT    OD4    334  -0.472839         16
   335         CT     17    BPT    CD7    335   0.030985      12.01
   336         H1     17    BPT   HD13    336   0.066134      1.008
   337         H1     17    BPT   HD14    337   0.066134      1.008
   338         H1     17    BPT   HD15    338   0.066134      1.008
   339         CA     17    BPT    C19    339  -0.237809      12.01
   340         HA     17    BPT    H19    340   0.175273      1.008
   341         CA     17    BPT    C20    341  -0.019803      12.01
   342         CT     17    BPT    C21    342  -0.477285      12.01
   343         H1     17    BPT   H211    343   0.089957      1.008
   344         H1     17    BPT   H212    344   0.089957      1.008
   345         CA     17    BPT    C22    345   0.132764      12.01
   346         CA     17    BPT    C23    346  -0.090122      12.01
   347         HA     17    BPT    H23    347   0.110564      1.008
   348         CA     17    BPT    C24    348  -0.228705      12.01
   349         HA     17    BPT    H24    349   0.158853      1.008
   350         CA     17    BPT    C25    350  -0.076771      12.01
   351         HA     17    BPT    H25    351   0.132177      1.008
   352         CA     17    BPT    C26    352  -0.228705      12.01
   353         HA     17    BPT    H26    353   0.158853      1.008
   354         CA     17    BPT    C27    354  -0.090122      12.01
   355         HA     17    BPT    H27    355   0.110564      1.008   ; qtot -1
; residue  18 BPT rtp BPT  q  0.0
   356         N2     18    BPT    N1A    356   0.222594      14.01
   357         N2     18    BPT    N2A    357    0.04038      14.01
   358         N2     18    BPT    N1B    358   0.222594      14.01
   359         N2     18    BPT    N2B    359    0.04038      14.01
   360         CQ     18    BPT    C1A    360  -0.063511      12.01
   361         CA     18    BPT     C2    361  -0.062872      12.01
   362         CA     18    BPT     C3    362  -0.160451      12.01
   363         HA     18    BPT     H3    363   0.093601      1.008
   364         CA     18    BPT     C4    364   0.182663      12.01
   365         OS     18    BPT     OA    365  -0.412648         16
   366         CT     18    BPT    CA1    366   0.072608      12.01
   367         H1     18    BPT    HA1    367   0.196036      1.008
   368         H1     18    BPT    HA2    368   0.196036      1.008
   369         CT     18    BPT    CA2    369  -0.161964      12.01
   370         H1     18    BPT    HA3    370    0.14203      1.008
   371         H1     18    BPT    HA4    371    0.14203      1.008
   372         OS     18    BPT    OA2    372  -0.593521         16
   373         CT     18    BPT    CA3    373   0.274454      12.01
   374         H1     18    BPT    HA5    374    0.05809      1.008
   375         H1     18    BPT    HA6    375    0.05809      1.008
   376         CT     18    BPT    CA4    376   0.102684      12.01
   377         H1     18    BPT    HA7    377   0.084166      1.008
   378         H1     18    BPT    HA8    378   0.084166      1.008
   379         OS     18    BPT    OA3    379  -0.605437         16
   380         CT     18    BPT    CA5    380   0.225069      12.01
   381         H1     18    BPT    HA9    381   0.043804      1.008
   382         H1     18    BPT   HA10    382   0.043804      1.008
   383         CT     18    BPT    CA6    383   0.094206      12.01
   384         H1     18    BPT   HA11    384   0.076071      1.008
   385         H1     18    BPT   HA12    385   0.076071      1.008
   386         OS     18    BPT    OA4    386  -0.484416         16
   387         CT     18    BPT    CA7    387   0.033226      12.01
   388         H1     18    BPT   HA13    388    0.06577      1.008
   389         H1     18    BPT   HA14    389    0.06577      1.008
   390         H1     18    BPT   HA15    390    0.06577      1.008
   391         CA     18    BPT     C5    391   0.288029      12.01
   392         OS     18    BPT     OB    392    -0.5031         16
   393         CT     18    BPT    CB1    393   0.522993      12.01
   394         H1     18    BPT    HB1    394  -0.019805      1.008
   395         H1     18    BPT    HB2    395  -0.019805      1.008
   396         CT     18    BPT    CB2    396  -0.038582      12.01
   397         H1     18    BPT    HB3    397   0.084636      1.008
   398         H1     18    BPT    HB4    398   0.084636      1.008
   399         OS     18    BPT    OB2    399  -0.579027         16
   400         CT     18    BPT    CB3    400   0.178536      12.01
   401         H1     18    BPT    HB5    401   0.074512      1.008
   402         H1     18    BPT    HB6    402   0.074512      1.008
   403         CT     18    BPT    CB4    403   0.170203      12.01
   404         H1     18    BPT    HB7    404   0.063148      1.008
   405         H1     18    BPT    HB8    405   0.063148      1.008
   406         OS     18    BPT    OB3    406  -0.595346         16
   407         CT     18    BPT    CB5    407   0.189561      12.01
   408         H1     18    BPT    HB9    408   0.053964      1.008
   409         H1     18    BPT   HB10    409   0.053964      1.008
   410         CT     18    BPT    CB6    410   0.070667      12.01
   411         H1     18    BPT   HB11    411   0.084536      1.008
   412         H1     18    BPT   HB12    412   0.084536      1.008
   413         OS     18    BPT    OB4    413  -0.472839         16
   414         CT     18    BPT    CB7    414   0.030985      12.01
   415         H1     18    BPT   HB13    415   0.066134      1.008
   416         H1     18    BPT   HB14    416   0.066134      1.008
   417         H1     18    BPT   HB15    417   0.066134      1.008
   418         CA     18    BPT     C6    418  -0.237809      12.01
   419         HA     18    BPT     H6    419   0.175273      1.008
   420         CA     18    BPT     C7    420  -0.019803      12.01
   421         CT     18    BPT     C8    421  -0.477285      12.01
   422         H1     18    BPT    H81    422   0.089957      1.008
   423         H1     18    BPT    H82    423   0.089957      1.008
   424         CA     18    BPT     C9    424   0.132764      12.01
   425         CA     18    BPT    C10    425  -0.090122      12.01
   426         HA     18    BPT    H10    426   0.110564      1.008
   427         CA     18    BPT    C11    427  -0.228705      12.01
   428         HA     18    BPT    H11    428   0.158853      1.008
   429         CA     18    BPT    C12    429  -0.076771      12.01
   430         HA     18    BPT    H12    430   0.132177      1.008
   431         CA     18    BPT    C13    431  -0.228705      12.01
   432         HA     18    BPT    H13    432   0.158853      1.008
   433         CA     18    BPT    C14    433  -0.090122      12.01
   434         HA     18    BPT    H14    434   0.110564      1.008
   435         CT     18    BPT     CI    435   0.207491      12.01
   436         H1     18    BPT    HI1    436  -0.132371      1.008
   437         H1     18    BPT    HI2    437  -0.132371      1.008
   438         CA     18    BPT    CI2    438   0.036179      12.01
   439         CA     18    BPT    CI3    439  -0.117349      12.01
   440         HA     18    BPT    HI3    440   0.123691      1.008
   441         CA     18    BPT    CI4    441   -0.19357      12.01
   442         HA     18    BPT    HI4    442   0.161827      1.008
   443         CA     18    BPT    CI5    443   -0.19357      12.01
   444         HA     18    BPT    HI5    444   0.161827      1.008
   445         CA     18    BPT    CI6    445  -0.117349      12.01
   446         HA     18    BPT    HI6    446   0.123691      1.008
   447         CA     18    BPT    CI7    447   0.036179      12.01
   448         CT     18    BPT    CI8    448   0.207491      12.01
   449         H1     18    BPT    HI8    449  -0.132371      1.008
   450         H1     18    BPT    HI9    450  -0.132371      1.008
   451         CQ     18    BPT    C1B    451  -0.063511      12.01
   452         CA     18    BPT    C15    452  -0.062872      12.01
   453         CA     18    BPT    C16    453  -0.160451      12.01
   454         HA     18    BPT    H16    454   0.093601      1.008
   455         CA     18    BPT    C17    455   0.182663      12.01
   456         OS     18    BPT     OC    456  -0.412648         16
   457         CT     18    BPT    CC1    457   0.072608      12.01
   458         H1     18    BPT    HC1    458   0.196036      1.008
   459         H1     18    BPT    HC2    459   0.196036      1.008
   460         CT     18    BPT    CC2    460  -0.161964      12.01
   461         H1     18    BPT    HC3    461    0.14203      1.008
   462         H1     18    BPT    HC4    462    0.14203      1.008
   463         OS     18    BPT    OC2    463  -0.593521         16
   464         CT     18    BPT    CC3    464   0.274454      12.01
   465         H1     18    BPT    HC5    465    0.05809      1.008
   466         H1     18    BPT    HC6    466    0.05809      1.008
   467         CT     18    BPT    CC4    467   0.102684      12.01
   468         H1     18    BPT    HC7    468   0.084166      1.008
   469         H1     18    BPT    HC8    469   0.084166      1.008
   470         OS     18    BPT    OC3    470  -0.605437         16
   471         CT     18    BPT    CC5    471   0.225069      12.01
   472         H1     18    BPT    HC9    472   0.043804      1.008
   473         H1     18    BPT   HC10    473   0.043804      1.008
   474         CT     18    BPT    CC6    474   0.094206      12.01
   475         H1     18    BPT   HC11    475   0.076071      1.008
   476         H1     18    BPT   HC12    476   0.076071      1.008
   477         OS     18    BPT    OC4    477  -0.484416         16
   478         CT     18    BPT    CC7    478   0.033226      12.01
   479         H1     18    BPT   HC13    479    0.06577      1.008
   480         H1     18    BPT   HC14    480    0.06577      1.008
   481         H1     18    BPT   HC15    481    0.06577      1.008
   482         CA     18    BPT    C18    482   0.288029      12.01
   483         OS     18    BPT     OD    483    -0.5031         16
   484         CT     18    BPT    CD1    484   0.522993      12.01
   485         H1     18    BPT    HD1    485  -0.019805      1.008
   486         H1     18    BPT    HD2    486  -0.019805      1.008
   487         CT     18    BPT    CD2    487  -0.038582      12.01
   488         H1     18    BPT    HD3    488   0.084636      1.008
   489         H1     18    BPT    HD4    489   0.084636      1.008
   490         OS     18    BPT    OD2    490  -0.579027         16
   491         CT     18    BPT    CD3    491   0.178536      12.01
   492         H1     18    BPT    HD5    492   0.074512      1.008
   493         H1     18    BPT    HD6    493   0.074512      1.008
   494         CT     18    BPT    CD4    494   0.170203      12.01
   495         H1     18    BPT    HD7    495   0.063148      1.008
   496         H1     18    BPT    HD8    496   0.063148      1.008
   497         OS     18    BPT    OD3    497  -0.595346         16
   498         CT     18    BPT    CD5    498   0.189561      12.01
   499         H1     18    BPT    HD9    499   0.053964      1.008
   500         H1     18    BPT   HD10    500   0.053964      1.008
   501         CT     18    BPT    CD6    501   0.070667      12.01
   502         H1     18    BPT   HD11    502   0.084536      1.008
   503         H1     18    BPT   HD12    503   0.084536      1.008
   504         OS     18    BPT    OD4    504  -0.472839         16
   505         CT     18    BPT    CD7    505   0.030985      12.01
   506         H1     18    BPT   HD13    506   0.066134      1.008
   507         H1     18    BPT   HD14    507   0.066134      1.008
   508         H1     18    BPT   HD15    508   0.066134      1.008
   509         CA     18    BPT    C19    509  -0.237809      12.01
   510         HA     18    BPT    H19    510   0.175273      1.008
   511         CA     18    BPT    C20    511  -0.019803      12.01
   512         CT     18    BPT    C21    512  -0.477285      12.01
   513         H1     18    BPT   H211    513   0.089957      1.008
   514         H1     18    BPT   H212    514   0.089957      1.008
   515         CA     18    BPT    C22    515   0.132764      12.01
   516         CA     18    BPT    C23    516  -0.090122      12.01
   517         HA     18    BPT    H23    517   0.110564      1.008
   518         CA     18    BPT    C24    518  -0.228705      12.01
   519         HA     18    BPT    H24    519   0.158853      1.008
   520         CA     18    BPT    C25    520  -0.076771      12.01
   521         HA     18    BPT    H25    521   0.132177      1.008
   522         CA     18    BPT    C26    522  -0.228705      12.01
   523         HA     18    BPT    H26    523   0.158853      1.008
   524         CA     18    BPT    C27    524  -0.090122      12.01
   525         HA     18    BPT    H27    525   0.110564      1.008   ; qtot -1
; residue  19 BPT rtp BPT  q  0.0
   526         N2     19    BPT    N1A    526   0.222594      14.01
   527         N2     19    BPT    N2A    527    0.04038      14.01
   528         N2     19    BPT    N1B    528   0.222594      14.01
   529         N2     19    BPT    N2B    529    0.04038      14.01
   530         CQ     19    BPT    C1A    530  -0.063511      12.01
   531         CA     19    BPT     C2    531  -0.062872      12.01
   532         CA     19    BPT     C3    532  -0.160451      12.01
   533         HA     19    BPT     H3    533   0.093601      1.008
   534         CA     19    BPT     C4    534   0.182663      12.01
   535         OS     19    BPT     OA    535  -0.412648         16
   536         CT     19    BPT    CA1    536   0.072608      12.01
   537         H1     19    BPT    HA1    537   0.196036      1.008
   538         H1     19    BPT    HA2    538   0.196036      1.008
   539         CT     19    BPT    CA2    539  -0.161964      12.01
   540         H1     19    BPT    HA3    540    0.14203      1.008
   541         H1     19    BPT    HA4    541    0.14203      1.008
   542         OS     19    BPT    OA2    542  -0.593521         16
   543         CT     19    BPT    CA3    543   0.274454      12.01
   544         H1     19    BPT    HA5    544    0.05809      1.008
   545         H1     19    BPT    HA6    545    0.05809      1.008
   546         CT     19    BPT    CA4    546   0.102684      12.01
   547         H1     19    BPT    HA7    547   0.084166      1.008
   548         H1     19    BPT    HA8    548   0.084166      1.008
   549         OS     19    BPT    OA3    549  -0.605437         16
   550         CT     19    BPT    CA5    550   0.225069      12.01
   551         H1     19    BPT    HA9    551   0.043804      1.008
   552         H1     19    BPT   HA10    552   0.043804      1.008
   553         CT     19    BPT    CA6    553   0.094206      12.01
   554         H1     19    BPT   HA11    554   0.076071      1.008
   555         H1     19    BPT   HA12    555   0.076071      1.008
   556         OS     19    BPT    OA4    556  -0.484416         16
   557         CT     19    BPT    CA7    557   0.033226      12.01
   558         H1     19    BPT   HA13    558    0.06577      1.008
   559         H1     19    BPT   HA14    559    0.06577      1.008
   560         H1     19    BPT   HA15    560    0.06577      1.008
   561         CA     19    BPT     C5    561   0.288029      12.01
   562         OS     19    BPT     OB    562    -0.5031         16
   563         CT     19    BPT    CB1    563   0.522993      12.01
   564         H1     19    BPT    HB1    564  -0.019805      1.008
   565         H1     19    BPT    HB2    565  -0.019805      1.008
   566         CT     19    BPT    CB2    566  -0.038582      12.01
   567         H1     19    BPT    HB3    567   0.084636      1.008
   568         H1     19    BPT    HB4    568   0.084636      1.008
   569         OS     19    BPT    OB2    569  -0.579027         16
   570         CT     19    BPT    CB3    570   0.178536      12.01
   571         H1     19    BPT    HB5    571   0.074512      1.008
   572         H1     19    BPT    HB6    572   0.074512      1.008
   573         CT     19    BPT    CB4    573   0.170203      12.01
   574         H1     19    BPT    HB7    574   0.063148      1.008
   575         H1     19    BPT    HB8    575   0.063148      1.008
   576         OS     19    BPT    OB3    576  -0.595346         16
   577         CT     19    BPT    CB5    577   0.189561      12.01
   578         H1     19    BPT    HB9    578   0.053964      1.008
   579         H1     19    BPT   HB10    579   0.053964      1.008
   580         CT     19    BPT    CB6    580   0.070667      12.01
   581         H1     19    BPT   HB11    581   0.084536      1.008
   582         H1     19    BPT   HB12    582   0.084536      1.008
   583         OS     19    BPT    OB4    583  -0.472839         16
   584         CT     19    BPT    CB7    584   0.030985      12.01
   585         H1     19    BPT   HB13    585   0.066134      1.008
   586         H1     19    BPT   HB14    586   0.066134      1.008
   587         H1     19    BPT   HB15    587   0.066134      1.008
   588         CA     19    BPT     C6    588  -0.237809      12.01
   589         HA     19    BPT     H6    589   0.175273      1.008
   590         CA     19    BPT     C7    590  -0.019803      12.01
   591         CT     19    BPT     C8    591  -0.477285      12.01
   592         H1     19    BPT    H81    592   0.089957      1.008
   593         H1     19    BPT    H82    593   0.089957      1.008
   594         CA     19    BPT     C9    594   0.132764      12.01
   595         CA     19    BPT    C10    595  -0.090122      12.01
   596         HA     19    BPT    H10    596   0.110564      1.008
   597         CA     19    BPT    C11    597  -0.228705      12.01
   598         HA     19    BPT    H11    598   0.158853      1.008
   599         CA     19    BPT    C12    599  -0.076771      12.01
   600         HA     19    BPT    H12    600   0.132177      1.008
   601         CA     19    BPT    C13    601  -0.228705      12.01
   602         HA     19    BPT    H13    602   0.158853      1.008
   603         CA     19    BPT    C14    603  -0.090122      12.01
   604         HA     19    BPT    H14    604   0.110564      1.008
   605         CT     19    BPT     CI    605   0.207491      12.01
   606         H1     19    BPT    HI1    606  -0.132371      1.008
   607         H1     19    BPT    HI2    607  -0.132371      1.008
   608         CA     19    BPT    CI2    608   0.036179      12.01
   609         CA     19    BPT    CI3    609  -0.117349      12.01
   610         HA     19    BPT    HI3    610   0.123691      1.008
   611         CA     19    BPT    CI4    611   -0.19357      12.01
   612         HA     19    BPT    HI4    612   0.161827      1.008
   613         CA     19    BPT    CI5    613   -0.19357      12.01
   614         HA     19    BPT    HI5    614   0.161827      1.008
   615         CA     19    BPT    CI6    615  -0.117349      12.01
   616         HA     19    BPT    HI6    616   0.123691      1.008
   617         CA     19    BPT    CI7    617   0.036179      12.01
   618         CT     19    BPT    CI8    618   0.207491      12.01
   619         H1     19    BPT    HI8    619  -0.132371      1.008
   620         H1     19    BPT    HI9    620  -0.132371      1.008
   621         CQ     19    BPT    C1B    621  -0.063511      12.01
   622         CA     19    BPT    C15    622  -0.062872      12.01
   623         CA     19    BPT    C16    623  -0.160451      12.01
   624         HA     19    BPT    H16    624   0.093601      1.008
   625         CA     19    BPT    C17    625   0.182663      12.01
   626         OS     19    BPT     OC    626  -0.412648         16
   627         CT     19    BPT    CC1    627   0.072608      12.01
   628         H1     19    BPT    HC1    628   0.196036      1.008
   629         H1     19    BPT    HC2    629   0.196036      1.008
   630         CT     19    BPT    CC2    630  -0.161964      12.01
   631         H1     19    BPT    HC3    631    0.14203      1.008
   632         H1     19    BPT    HC4    632    0.14203      1.008
   633         OS     19    BPT    OC2    633  -0.593521         16
   634         CT     19    BPT    CC3    634   0.274454      12.01
   635         H1     19    BPT    HC5    635    0.05809      1.008
   636         H1     19    BPT    HC6    636    0.05809      1.008
   637         CT     19    BPT    CC4    637   0.102684      12.01
   638         H1     19    BPT    HC7    638   0.084166      1.008
   639         H1     19    BPT    HC8    639   0.084166      1.008
   640         OS     19    BPT    OC3    640  -0.605437         16
   641         CT     19    BPT    CC5    641   0.225069      12.01
   642         H1     19    BPT    HC9    642   0.043804      1.008
   643         H1     19    BPT   HC10    643   0.043804      1.008
   644         CT     19    BPT    CC6    644   0.094206      12.01
   645         H1     19    BPT   HC11    645   0.076071      1.008
   646         H1     19    BPT   HC12    646   0.076071      1.008
   647         OS     19    BPT    OC4    647  -0.484416         16
   648         CT     19    BPT    CC7    648   0.033226      12.01
   649         H1     19    BPT   HC13    649    0.06577      1.008
   650         H1     19    BPT   HC14    650    0.06577      1.008
   651         H1     19    BPT   HC15    651    0.06577      1.008
   652         CA     19    BPT    C18    652   0.288029      12.01
   653         OS     19    BPT     OD    653    -0.5031         16
   654         CT     19    BPT    CD1    654   0.522993      12.01
   655         H1     19    BPT    HD1    655  -0.019805      1.008
   656         H1     19    BPT    HD2    656  -0.019805      1.008
   657         CT     19    BPT    CD2    657  -0.038582      12.01
   658         H1     19    BPT    HD3    658   0.084636      1.008
   659         H1     19    BPT    HD4    659   0.084636      1.008
   660         OS     19    BPT    OD2    660  -0.579027         16
   661         CT     19    BPT    CD3    661   0.178536      12.01
   662         H1     19    BPT    HD5    662   0.074512      1.008
   663         H1     19    BPT    HD6    663   0.074512      1.008
   664         CT     19    BPT    CD4    664   0.170203      12.01
   665         H1     19    BPT    HD7    665   0.063148      1.008
   666         H1     19    BPT    HD8    666   0.063148      1.008
   667         OS     19    BPT    OD3    667  -0.595346         16
   668         CT     19    BPT    CD5    668   0.189561      12.01
   669         H1     19    BPT    HD9    669   0.053964      1.008
   670         H1     19    BPT   HD10    670   0.053964      1.008
   671         CT     19    BPT    CD6    671   0.070667      12.01
   672         H1     19    BPT   HD11    672   0.084536      1.008
   673         H1     19    BPT   HD12    673   0.084536      1.008
   674         OS     19    BPT    OD4    674  -0.472839         16
   675         CT     19    BPT    CD7    675   0.030985      12.01
   676         H1     19    BPT   HD13    676   0.066134      1.008
   677         H1     19    BPT   HD14    677   0.066134      1.008
   678         H1     19    BPT   HD15    678   0.066134      1.008
   679         CA     19    BPT    C19    679  -0.237809      12.01
   680         HA     19    BPT    H19    680   0.175273      1.008
   681         CA     19    BPT    C20    681  -0.019803      12.01
   682         CT     19    BPT    C21    682  -0.477285      12.01
   683         H1     19    BPT   H211    683   0.089957      1.008
   684         H1     19    BPT   H212    684   0.089957      1.008
   685         CA     19    BPT    C22    685   0.132764      12.01
   686         CA     19    BPT    C23    686  -0.090122      12.01
   687         HA     19    BPT    H23    687   0.110564      1.008
   688         CA     19    BPT    C24    688  -0.228705      12.01
   689         HA     19    BPT    H24    689   0.158853      1.008
   690         CA     19    BPT    C25    690  -0.076771      12.01
   691         HA     19    BPT    H25    691   0.132177      1.008
   692         CA     19    BPT    C26    692  -0.228705      12.01
   693         HA     19    BPT    H26    693   0.158853      1.008
   694         CA     19    BPT    C27    694  -0.090122      12.01
   695         HA     19    BPT    H27    695   0.110564      1.008   ; qtot -1
; residue  20 BPT rtp BPT  q  0.0
   696         N2     20    BPT    N1A    696   0.222594      14.01
   697         N2     20    BPT    N2A    697    0.04038      14.01
   698         N2     20    BPT    N1B    698   0.222594      14.01
   699         N2     20    BPT    N2B    699    0.04038      14.01
   700         CQ     20    BPT    C1A    700  -0.063511      12.01
   701         CA     20    BPT     C2    701  -0.062872      12.01
   702         CA     20    BPT     C3    702  -0.160451      12.01
   703         HA     20    BPT     H3    703   0.093601      1.008
   704         CA     20    BPT     C4    704   0.182663      12.01
   705         OS     20    BPT     OA    705  -0.412648         16
   706         CT     20    BPT    CA1    706   0.072608      12.01
   707         H1     20    BPT    HA1    707   0.196036      1.008
   708         H1     20    BPT    HA2    708   0.196036      1.008
   709         CT     20    BPT    CA2    709  -0.161964      12.01
   710         H1     20    BPT    HA3    710    0.14203      1.008
   711         H1     20    BPT    HA4    711    0.14203      1.008
   712         OS     20    BPT    OA2    712  -0.593521         16
   713         CT     20    BPT    CA3    713   0.274454      12.01
   714         H1     20    BPT    HA5    714    0.05809      1.008
   715         H1     20    BPT    HA6    715    0.05809      1.008
   716         CT     20    BPT    CA4    716   0.102684      12.01
   717         H1     20    BPT    HA7    717   0.084166      1.008
   718         H1     20    BPT    HA8    718   0.084166      1.008
   719         OS     20    BPT    OA3    719  -0.605437         16
   720         CT     20    BPT    CA5    720   0.225069      12.01
   721         H1     20    BPT    HA9    721   0.043804      1.008
   722         H1     20    BPT   HA10    722   0.043804      1.008
   723         CT     20    BPT    CA6    723   0.094206      12.01
   724         H1     20    BPT   HA11    724   0.076071      1.008
   725         H1     20    BPT   HA12    725   0.076071      1.008
   726         OS     20    BPT    OA4    726  -0.484416         16
   727         CT     20    BPT    CA7    727   0.033226      12.01
   728         H1     20    BPT   HA13    728    0.06577      1.008
   729         H1     20    BPT   HA14    729    0.06577      1.008
   730         H1     20    BPT   HA15    730    0.06577      1.008
   731         CA     20    BPT     C5    731   0.288029      12.01
   732         OS     20    BPT     OB    732    -0.5031         16
   733         CT     20    BPT    CB1    733   0.522993      12.01
   734         H1     20    BPT    HB1    734  -0.019805      1.008
   735         H1     20    BPT    HB2    735  -0.019805      1.008
   736         CT     20    BPT    CB2    736  -0.038582      12.01
   737         H1     20    BPT    HB3    737   0.084636      1.008
   738         H1     20    BPT    HB4    738   0.084636      1.008
   739         OS     20    BPT    OB2    739  -0.579027         16
   740         CT     20    BPT    CB3    740   0.178536      12.01
   741         H1     20    BPT    HB5    741   0.074512      1.008
   742         H1     20    BPT    HB6    742   0.074512      1.008
   743         CT     20    BPT    CB4    743   0.170203      12.01
   744         H1     20    BPT    HB7    744   0.063148      1.008
   745         H1     20    BPT    HB8    745   0.063148      1.008
   746         OS     20    BPT    OB3    746  -0.595346         16
   747         CT     20    BPT    CB5    747   0.189561      12.01
   748         H1     20    BPT    HB9    748   0.053964      1.008
   749         H1     20    BPT   HB10    749   0.053964      1.008
   750         CT     20    BPT    CB6    750   0.070667      12.01
   751         H1     20    BPT   HB11    751   0.084536      1.008
   752         H1     20    BPT   HB12    752   0.084536      1.008
   753         OS     20    BPT    OB4    753  -0.472839         16
   754         CT     20    BPT    CB7    754   0.030985      12.01
   755         H1     20    BPT   HB13    755   0.066134      1.008
   756         H1     20    BPT   HB14    756   0.066134      1.008
   757         H1     20    BPT   HB15    757   0.066134      1.008
   758         CA     20    BPT     C6    758  -0.237809      12.01
   759         HA     20    BPT     H6    759   0.175273      1.008
   760         CA     20    BPT     C7    760  -0.019803      12.01
   761         CT     20    BPT     C8    761  -0.477285      12.01
   762         H1     20    BPT    H81    762   0.089957      1.008
   763         H1     20    BPT    H82    763   0.089957      1.008
   764         CA     20    BPT     C9    764   0.132764      12.01
   765         CA     20    BPT    C10    765  -0.090122      12.01
   766         HA     20    BPT    H10    766   0.110564      1.008
   767         CA     20    BPT    C11    767  -0.228705      12.01
   768         HA     20    BPT    H11    768   0.158853      1.008
   769         CA     20    BPT    C12    769  -0.076771      12.01
   770         HA     20    BPT    H12    770   0.132177      1.008
   771         CA     20    BPT    C13    771  -0.228705      12.01
   772         HA     20    BPT    H13    772   0.158853      1.008
   773         CA     20    BPT    C14    773  -0.090122      12.01
   774         HA     20    BPT    H14    774   0.110564      1.008
   775         CT     20    BPT     CI    775   0.207491      12.01
   776         H1     20    BPT    HI1    776  -0.132371      1.008
   777         H1     20    BPT    HI2    777  -0.132371      1.008
   778         CA     20    BPT    CI2    778   0.036179      12.01
   779         CA     20    BPT    CI3    779  -0.117349      12.01
   780         HA     20    BPT    HI3    780   0.123691      1.008
   781         CA     20    BPT    CI4    781   -0.19357      12.01
   782         HA     20    BPT    HI4    782   0.161827      1.008
   783         CA     20    BPT    CI5    783   -0.19357      12.01
   784         HA     20    BPT    HI5    784   0.161827      1.008
   785         CA     20    BPT    CI6    785  -0.117349      12.01
   786         HA     20    BPT    HI6    786   0.123691      1.008
   787         CA     20    BPT    CI7    787   0.036179      12.01
   788         CT     20    BPT    CI8    788   0.207491      12.01
   789         H1     20    BPT    HI8    789  -0.132371      1.008
   790         H1     20    BPT    HI9    790  -0.132371      1.008
   791         CQ     20    BPT    C1B    791  -0.063511      12.01
   792         CA     20    BPT    C15    792  -0.062872      12.01
   793         CA     20    BPT    C16    793  -0.160451      12.01
   794         HA     20    BPT    H16    794   0.093601      1.008
   795         CA     20    BPT    C17    795   0.182663      12.01
   796         OS     20    BPT     OC    796  -0.412648         16
   797         CT     20    BPT    CC1    797   0.072608      12.01
   798         H1     20    BPT    HC1    798   0.196036      1.008
   799         H1     20    BPT    HC2    799   0.196036      1.008
   800         CT     20    BPT    CC2    800  -0.161964      12.01
   801         H1     20    BPT    HC3    801    0.14203      1.008
   802         H1     20    BPT    HC4    802    0.14203      1.008
   803         OS     20    BPT    OC2    803  -0.593521         16
   804         CT     20    BPT    CC3    804   0.274454      12.01
   805         H1     20    BPT    HC5    805    0.05809      1.008
   806         H1     20    BPT    HC6    806    0.05809      1.008
   807         CT     20    BPT    CC4    807   0.102684      12.01
   808         H1     20    BPT    HC7    808   0.084166      1.008
   809         H1     20    BPT    HC8    809   0.084166      1.008
   810         OS     20    BPT    OC3    810  -0.605437         16
   811         CT     20    BPT    CC5    811   0.225069      12.01
   812         H1     20    BPT    HC9    812   0.043804      1.008
   813         H1     20    BPT   HC10    813   0.043804      1.008
   814         CT     20    BPT    CC6    814   0.094206      12.01
   815         H1     20    BPT   HC11    815   0.076071      1.008
   816         H1     20    BPT   HC12    816   0.076071      1.008
   817         OS     20    BPT    OC4    817  -0.484416         16
   818         CT     20    BPT    CC7    818   0.033226      12.01
   819         H1     20    BPT   HC13    819    0.06577      1.008
   820         H1     20    BPT   HC14    820    0.06577      1.008
   821         H1     20    BPT   HC15    821    0.06577      1.008
   822         CA     20    BPT    C18    822   0.288029      12.01
   823         OS     20    BPT     OD    823    -0.5031         16
   824         CT     20    BPT    CD1    824   0.522993      12.01
   825         H1     20    BPT    HD1    825  -0.019805      1.008
   826         H1     20    BPT    HD2    826  -0.019805      1.008
   827         CT     20    BPT    CD2    827  -0.038582      12.01
   828         H1     20    BPT    HD3    828   0.084636      1.008
   829         H1     20    BPT    HD4    829   0.084636      1.008
   830         OS     20    BPT    OD2    830  -0.579027         16
   831         CT     20    BPT    CD3    831   0.178536      12.01
   832         H1     20    BPT    HD5    832   0.074512      1.008
   833         H1     20    BPT    HD6    833   0.074512      1.008
   834         CT     20    BPT    CD4    834   0.170203      12.01
   835         H1     20    BPT    HD7    835   0.063148      1.008
   836         H1     20    BPT    HD8    836   0.063148      1.008
   837         OS     20    BPT    OD3    837  -0.595346         16
   838         CT     20    BPT    CD5    838   0.189561      12.01
   839         H1     20    BPT    HD9    839   0.053964      1.008
   840         H1     20    BPT   HD10    840   0.053964      1.008
   841         CT     20    BPT    CD6    841   0.070667      12.01
   842         H1     20    BPT   HD11    842   0.084536      1.008
   843         H1     20    BPT   HD12    843   0.084536      1.008
   844         OS     20    BPT    OD4    844  -0.472839         16
   845         CT     20    BPT    CD7    845   0.030985      12.01
   846         H1     20    BPT   HD13    846   0.066134      1.008
   847         H1     20    BPT   HD14    847   0.066134      1.008
   848         H1     20    BPT   HD15    848   0.066134      1.008
   849         CA     20    BPT    C19    849  -0.237809      12.01
   850         HA     20    BPT    H19    850   0.175273      1.008
   851         CA     20    BPT    C20    851  -0.019803      12.01
   852         CT     20    BPT    C21    852  -0.477285      12.01
   853         H1     20    BPT   H211    853   0.089957      1.008
   854         H1     20    BPT   H212    854   0.089957      1.008
   855         CA     20    BPT    C22    855   0.132764      12.01
   856         CA     20    BPT    C23    856  -0.090122      12.01
   857         HA     20    BPT    H23    857   0.110564      1.008
   858         CA     20    BPT    C24    858  -0.228705      12.01
   859         HA     20    BPT    H24    859   0.158853      1.008
   860         CA     20    BPT    C25    860  -0.076771      12.01
   861         HA     20    BPT    H25    861   0.132177      1.008
   862         CA     20    BPT    C26    862  -0.228705      12.01
   863         HA     20    BPT    H26    863   0.158853      1.008
   864         CA     20    BPT    C27    864  -0.090122      12.01
   865         HA     20    BPT    H27    865   0.110564      1.008   ; qtot -1

[ bonds ]
;  ai    aj funct            c0            c1            c2            c3
    2     3     1 
    2     6     1 
    2     7     1 
    2    11     1 
    2    12     1 
    2    20     1 
    3     4     1 
    3     7     1 
    3     8     1 
    3    12     1 
    3   190     1 
    4     5     1 
    4     8     1 
    4     9     1 
    4    12     1 
    4   360     1 
    5     6     1 
    5     9     1 
    5    10     1 
    5    12     1 
    5   530     1 
    6    10     1 
    6    11     1 
    6    12     1 
	6   700		1
    7     8     1 
    7    11     1 
    7    13     1 
	7   281		1
    8     9     1 
    8    13     1 
	8   451		1
    9    10     1 
    9    13     1 
	9   621		1
   10    11     1 
   10    13     1 
   10   791		1  
   11    13     1 
   11   111		1
   12    14     1
   13    15     1  
   16    20     1 
   16    21     1 
   16    81     1 
   17    20     1 
   17    80     1 
   17    95     1 
   18   111     1 
   18   112     1 
   18   172     1 
   19   108     1 
   19   111     1 
   19   171     1 
   21    22     1 
   21    80     1 
   22    23     1 
   22    24     1 
   24    25     1    1.3600e-01    3.2568e+05 ;     C4 - OA  
   24    51     1 
   25    26     1 
   26    27     1 
   26    28     1 
   26    29     1 
   29    30     1 
   29    31     1 
   29    32     1 
   32    33     1 
   33    34     1 
   33    35     1 
   33    36     1 
   36    37     1 
   36    38     1 
   36    39     1 
   39    40     1 
   40    41     1 
   40    42     1 
   40    43     1 
   43    44     1 
   43    45     1 
   43    46     1 
   46    47     1 
   47    48     1 
   47    49     1 
   47    50     1 
   51    52     1    1.3600e-01    3.2568e+05 ;     C5 - OB 
   51    78     1 
   52    53     1 
   53    54     1 
   53    55     1 
   53    56     1 
   56    57     1 
   56    58     1 
   56    59     1 
   59    60     1 
   60    61     1 
   60    62     1 
   60    63     1 
   63    64     1 
   63    65     1 
   63    66     1 
   66    67     1 
   67    68     1 
   67    69     1 
   67    70     1 
   70    71     1 
   70    72     1 
   70    73     1 
   73    74     1 
   74    75     1 
   74    76     1 
   74    77     1 
   78    79     1 
   78    80     1 
   81    82     1 
   81    83     1 
   81    84     1 
   84    85     1 
   84    93     1 
   85    86     1 
   85    87     1 
   87    88     1 
   87    89     1 
   89    90     1 
   89    91     1 
   91    92     1 
   91    93     1 
   93    94     1 
   95    96     1 
   95    97     1 
   95    98     1 
   98    99     1 
   98   107     1 
   99   100     1 
   99   101     1 
  101   102     1 
  101   103     1 
  103   104     1 
  103   105     1 
  105   106     1 
  105   107     1 
  107   108     1 
  108   109     1 
  108   110     1 
  112   113     1 
  112   171     1 
  113   114     1 
  113   115     1 
  115   116     1    1.3600e-01    3.2568e+05 ;    C17 - OC 
  115   142     1 
  116   117     1 
  117   118     1 
  117   119     1 
  117   120     1 
  120   121     1 
  120   122     1 
  120   123     1 
  123   124     1 
  124   125     1 
  124   126     1 
  124   127     1 
  127   128     1 
  127   129     1 
  127   130     1 
  130   131     1 
  131   132     1 
  131   133     1 
  131   134     1 
  134   135     1 
  134   136     1 
  134   137     1 
  137   138     1 
  138   139     1 
  138   140     1 
  138   141     1 
  142   143     1    1.3600e-01    3.2568e+05 ;    C18 - OD 
  142   169     1 
  143   144     1 
  144   145     1 
  144   146     1 
  144   147     1 
  147   148     1 
  147   149     1 
  147   150     1 
  150   151     1 
  151   152     1 
  151   153     1 
  151   154     1 
  154   155     1 
  154   156     1 
  154   157     1 
  157   158     1 
  158   159     1 
  158   160     1 
  158   161     1 
  161   162     1 
  161   163     1 
  161   164     1 
  164   165     1 
  165   166     1 
  165   167     1 
  165   168     1 
  169   170     1 
  169   171     1 
  172   173     1 
  172   174     1 
  172   175     1 
  175   176     1 
  175   184     1 
  176   177     1 
  176   178     1 
  178   179     1 
  178   180     1 
  180   181     1 
  180   182     1 
  182   183     1 
  182   184     1 
  184   185     1 
  186   190     1 
  186   191     1 
  186   251     1 
  187   190     1 
  187   250     1 
  187   265     1 
  188   281     1 
  188   282     1 
  188   342     1 
  189   278     1 
  189   281     1 
  189   341     1 
  191   192     1 
  191   250     1 
  192   193     1 
  192   194     1 
  194   195     1    1.3600e-01    3.2568e+05 ;     C4 - OA   
  194   221     1  
  195   196     1  
  196   197     1  
  196   198     1  
  196   199     1  
  199   200     1  
  199   201     1  
  199   202     1  
  202   203     1  
  203   204     1  
  203   205     1  
  203   206     1  
  206   207     1  
  206   208     1  
  206   209     1  
  209   210     1  
  210   211     1  
  210   212     1  
  210   213     1  
  213   214     1  
  213   215     1  
  213   216     1  
  216   217     1  
  217   218     1  
  217   219     1  
  217   220     1  
  221   222     1    1.3600e-01    3.2568e+05 ;     C5 - OB  
  221   248     1  
  222   223     1  
  223   224     1  
  223   225     1  
  223   226     1  
  226   227     1  
  226   228     1  
  226   229     1  
  229   230     1  
  230   231     1  
  230   232     1  
  230   233     1  
  233   234     1  
  233   235     1  
  233   236     1  
  236   237     1  
  237   238     1  
  237   239     1  
  237   240     1  
  240   241     1  
  240   242     1  
  240   243     1  
  243   244     1  
  244   245     1  
  244   246     1  
  244   247     1  
  248   249     1  
  248   250     1  
  251   252     1  
  251   253     1  
  251   254     1  
  254   255     1  
  254   263     1  
  255   256     1  
  255   257     1  
  257   258     1  
  257   259     1  
  259   260     1  
  259   261     1  
  261   262     1  
  261   263     1  
  263   264     1  
  265   266     1  
  265   267     1  
  265   268     1  
  268   269     1  
  268   277     1  
  269   270     1  
  269   271     1  
  271   272     1  
  271   273     1  
  273   274     1  
  273   275     1  
  275   276     1  
  275   277     1  
  277   278     1  
  278   279     1  
  278   280     1  
  282   283     1  
  282   341     1  
  283   284     1  
  283   285     1  
  285   286     1    1.3600e-01    3.2568e+05 ;    C17 - OC  
  285   312     1  
  286   287     1  
  287   288     1  
  287   289     1  
  287   290     1  
  290   291     1  
  290   292     1  
  290   293     1  
  293   294     1  
  294   295     1  
  294   296     1  
  294   297     1  
  297   298     1  
  297   299     1  
  297   300     1  
  300   301     1  
  301   302     1  
  301   303     1  
  301   304     1  
  304   305     1  
  304   306     1  
  304   307     1  
  307   308     1  
  308   309     1  
  308   310     1  
  308   311     1  
  312   313     1    1.3600e-01    3.2568e+05 ;    C18 - OD  
  312   339     1 
  313   314     1 
  314   315     1 
  314   316     1 
  314   317     1 
  317   318     1 
  317   319     1 
  317   320     1 
  320   321     1 
  321   322     1 
  321   323     1 
  321   324     1 
  324   325     1 
  324   326     1 
  324   327     1 
  327   328     1 
  328   329     1 
  328   330     1 
  328   331     1 
  331   332     1 
  331   333     1 
  331   334     1 
  334   335     1 
  335   336     1 
  335   337     1 
  335   338     1 
  339   340     1 
  339   341     1 
  342   343     1 
  342   344     1 
  342   345     1 
  345   346     1 
  345   354     1 
  346   347     1 
  346   348     1 
  348   349     1 
  348   350     1 
  350   351     1 
  350   352     1 
  352   353     1 
  352   354     1 
  354   355     1 
  356   360     1 
  356   361     1 
  356   421     1 
  357   360     1 
  357   420     1 
  357   435     1 
  358   451     1 
  358   452     1 
  358   512     1 
  359   448     1 
  359   451     1 
  359   511     1 
  361   362     1 
  361   420     1 
  362   363     1 
  362   364     1 
  364   365     1    1.3600e-01    3.2568e+05 ;     C4 - OA   
  364   391     1  
  365   366     1  
  366   367     1  
  366   368     1  
  366   369     1  
  369   370     1  
  369   371     1  
  369   372     1  
  372   373     1  
  373   374     1  
  373   375     1  
  373   376     1  
  376   377     1  
  376   378     1  
  376   379     1  
  379   380     1  
  380   381     1  
  380   382     1  
  380   383     1  
  383   384     1  
  383   385     1  
  383   386     1  
  386   387     1  
  387   388     1  
  387   389     1  
  387   390     1  
  391   392     1    1.3600e-01    3.2568e+05 ;     C5 - OB  
  391   418     1  
  392   393     1  
  393   394     1  
  393   395     1  
  393   396     1  
  396   397     1  
  396   398     1  
  396   399     1  
  399   400     1  
  400   401     1  
  400   402     1  
  400   403     1  
  403   404     1  
  403   405     1  
  403   406     1  
  406   407     1  
  407   408     1  
  407   409     1  
  407   410     1  
  410   411     1  
  410   412     1  
  410   413     1  
  413   414     1  
  414   415     1  
  414   416     1  
  414   417     1  
  418   419     1  
  418   420     1  
  421   422     1  
  421   423     1  
  421   424     1  
  424   425     1  
  424   433     1  
  425   426     1  
  425   427     1  
  427   428     1  
  427   429     1  
  429   430     1  
  429   431     1  
  431   432     1  
  431   433     1  
  433   434     1  
  435   436     1  
  435   437     1  
  435   438     1  
  438   439     1  
  438   447     1  
  439   440     1  
  439   441     1  
  441   442     1  
  441   443     1  
  443   444     1  
  443   445     1  
  445   446     1  
  445   447     1  
  447   448     1  
  448   449     1  
  448   450     1  
  452   453     1  
  452   511     1  
  453   454     1  
  453   455     1  
  455   456     1    1.3600e-01    3.2568e+05 ;    C17 - OC  
  455   482     1  
  456   457     1  
  457   458     1  
  457   459     1  
  457   460     1  
  460   461     1  
  460   462     1  
  460   463     1  
  463   464     1  
  464   465     1  
  464   466     1  
  464   467     1  
  467   468     1  
  467   469     1  
  467   470     1  
  470   471     1  
  471   472     1  
  471   473     1  
  471   474     1  
  474   475     1  
  474   476     1  
  474   477     1  
  477   478     1  
  478   479     1  
  478   480     1  
  478   481     1  
  482   483     1    1.3600e-01    3.2568e+05 ;    C18 - OD  
  482   509     1 
  483   484     1 
  484   485     1 
  484   486     1 
  484   487     1 
  487   488     1 
  487   489     1 
  487   490     1 
  490   491     1 
  491   492     1 
  491   493     1 
  491   494     1 
  494   495     1 
  494   496     1 
  494   497     1 
  497   498     1 
  498   499     1 
  498   500     1 
  498   501     1 
  501   502     1 
  501   503     1 
  501   504     1 
  504   505     1 
  505   506     1 
  505   507     1 
  505   508     1 
  509   510     1 
  509   511     1 
  512   513     1 
  512   514     1 
  512   515     1 
  515   516     1 
  515   524     1 
  516   517     1 
  516   518     1 
  518   519     1 
  518   520     1 
  520   521     1 
  520   522     1 
  522   523     1 
  522   524     1 
  524   525     1 
  526   530     1 
  526   531     1 
  526   591     1 
  527   530     1 
  527   590     1 
  527   605     1 
  528   621     1 
  528   622     1 
  528   682     1 
  529   618     1 
  529   621     1 
  529   681     1 
  531   532     1 
  531   590     1 
  532   533     1 
  532   534     1 
  534   535     1    1.3600e-01    3.2568e+05 ;     C4 - OA   
  534   561     1  
  535   536     1  
  536   537     1  
  536   538     1  
  536   539     1  
  539   540     1  
  539   541     1  
  539   542     1  
  542   543     1  
  543   544     1  
  543   545     1  
  543   546     1  
  546   547     1  
  546   548     1  
  546   549     1  
  549   550     1  
  550   551     1  
  550   552     1  
  550   553     1  
  553   554     1  
  553   555     1  
  553   556     1  
  556   557     1  
  557   558     1  
  557   559     1  
  557   560     1  
  561   562     1    1.3600e-01    3.2568e+05 ;     C5 - OB  
  561   588     1  
  562   563     1  
  563   564     1  
  563   565     1  
  563   566     1  
  566   567     1  
  566   568     1  
  566   569     1  
  569   570     1  
  570   571     1  
  570   572     1  
  570   573     1  
  573   574     1  
  573   575     1  
  573   576     1  
  576   577     1  
  577   578     1  
  577   579     1  
  577   580     1  
  580   581     1  
  580   582     1  
  580   583     1  
  583   584     1  
  584   585     1  
  584   586     1  
  584   587     1  
  588   589     1  
  588   590     1  
  591   592     1  
  591   593     1  
  591   594     1  
  594   595     1  
  594   603     1  
  595   596     1  
  595   597     1  
  597   598     1  
  597   599     1  
  599   600     1  
  599   601     1  
  601   602     1  
  601   603     1  
  603   604     1  
  605   606     1  
  605   607     1  
  605   608     1  
  608   609     1  
  608   617     1  
  609   610     1  
  609   611     1  
  611   612     1  
  611   613     1  
  613   614     1  
  613   615     1  
  615   616     1  
  615   617     1  
  617   618     1  
  618   619     1  
  618   620     1  
  622   623     1  
  622   681     1  
  623   624     1  
  623   625     1  
  625   626     1    1.3600e-01    3.2568e+05 ;    C17 - OC  
  625   652     1  
  626   627     1  
  627   628     1  
  627   629     1  
  627   630     1  
  630   631     1  
  630   632     1  
  630   633     1  
  633   634     1  
  634   635     1  
  634   636     1  
  634   637     1  
  637   638     1  
  637   639     1  
  637   640     1  
  640   641     1  
  641   642     1  
  641   643     1  
  641   644     1  
  644   645     1  
  644   646     1  
  644   647     1  
  647   648     1  
  648   649     1  
  648   650     1  
  648   651     1  
  652   653     1    1.3600e-01    3.2568e+05 ;    C18 - OD  
  652   679     1 
  653   654     1 
  654   655     1 
  654   656     1 
  654   657     1 
  657   658     1 
  657   659     1 
  657   660     1 
  660   661     1 
  661   662     1 
  661   663     1 
  661   664     1 
  664   665     1 
  664   666     1 
  664   667     1 
  667   668     1 
  668   669     1 
  668   670     1 
  668   671     1 
  671   672     1 
  671   673     1 
  671   674     1 
  674   675     1 
  675   676     1 
  675   677     1 
  675   678     1 
  679   680     1 
  679   681     1 
  682   683     1 
  682   684     1 
  682   685     1 
  685   686     1 
  685   694     1 
  686   687     1 
  686   688     1 
  688   689     1 
  688   690     1 
  690   691     1 
  690   692     1 
  692   693     1 
  692   694     1 
  694   695     1 
  696   700     1 
  696   701     1 
  696   761     1 
  697   700     1 
  697   760     1 
  697   775     1 
  698   791     1 
  698   792     1 
  698   852     1 
  699   788     1 
  699   791     1 
  699   851     1 
  701   702     1 
  701   760     1 
  702   703     1 
  702   704     1 
  704   705     1    1.3600e-01    3.2568e+05 ;     C4 - OA   
  704   731     1  
  705   706     1  
  706   707     1  
  706   708     1  
  706   709     1  
  709   710     1  
  709   711     1  
  709   712     1  
  712   713     1  
  713   714     1  
  713   715     1  
  713   716     1  
  716   717     1  
  716   718     1  
  716   719     1  
  719   720     1  
  720   721     1  
  720   722     1  
  720   723     1  
  723   724     1  
  723   725     1  
  723   726     1  
  726   727     1  
  727   728     1  
  727   729     1  
  727   730     1  
  731   732     1    1.3600e-01    3.2568e+05 ;     C5 - OB  
  731   758     1  
  732   733     1  
  733   734     1  
  733   735     1  
  733   736     1  
  736   737     1  
  736   738     1  
  736   739     1  
  739   740     1  
  740   741     1  
  740   742     1  
  740   743     1  
  743   744     1  
  743   745     1  
  743   746     1  
  746   747     1  
  747   748     1  
  747   749     1  
  747   750     1  
  750   751     1  
  750   752     1  
  750   753     1  
  753   754     1  
  754   755     1  
  754   756     1  
  754   757     1  
  758   759     1  
  758   760     1  
  761   762     1  
  761   763     1  
  761   764     1  
  764   765     1  
  764   773     1  
  765   766     1  
  765   767     1  
  767   768     1  
  767   769     1  
  769   770     1  
  769   771     1  
  771   772     1  
  771   773     1  
  773   774     1  
  775   776     1  
  775   777     1  
  775   778     1  
  778   779     1  
  778   787     1  
  779   780     1  
  779   781     1  
  781   782     1  
  781   783     1  
  783   784     1  
  783   785     1  
  785   786     1  
  785   787     1  
  787   788     1  
  788   789     1  
  788   790     1  
  792   793     1  
  792   851     1  
  793   794     1  
  793   795     1  
  795   796     1    1.3600e-01    3.2568e+05 ;    C17 - OC  
  795   822     1  
  796   797     1  
  797   798     1  
  797   799     1  
  797   800     1  
  800   801     1  
  800   802     1  
  800   803     1  
  803   804     1  
  804   805     1  
  804   806     1  
  804   807     1  
  807   808     1  
  807   809     1  
  807   810     1  
  810   811     1  
  811   812     1  
  811   813     1  
  811   814     1  
  814   815     1  
  814   816     1  
  814   817     1  
  817   818     1  
  818   819     1  
  818   820     1  
  818   821     1  
  822   823     1    1.3600e-01    3.2568e+05 ;    C18 - OD  
  822   849     1 
  823   824     1 
  824   825     1 
  824   826     1 
  824   827     1 
  827   828     1 
  827   829     1 
  827   830     1 
  830   831     1 
  831   832     1 
  831   833     1 
  831   834     1 
  834   835     1 
  834   836     1 
  834   837     1 
  837   838     1 
  838   839     1 
  838   840     1 
  838   841     1 
  841   842     1 
  841   843     1 
  841   844     1 
  844   845     1 
  845   846     1 
  845   847     1 
  845   848     1 
  849   850     1 
  849   851     1 
  852   853     1 
  852   854     1 
  852   855     1 
  855   856     1 
  855   864     1 
  856   857     1 
  856   858     1 
  858   859     1 
  858   860     1 
  860   861     1 
  860   862     1 
  862   863     1 
  862   864     1 
  864   865     1 

[ pairs ]
;  ai    aj funct            c0            c1            c2            c3
    2     9     1 
    2    21     1 
    2    80     1 
    2    81     1 
    2    95     1 
    2   186     1 
    2   187     1 
    2   360     1 
    2   530     1 
    3    10     1 
    3    16     1 
    3    17     1 
    3   191     1 
    3   250     1 
    3   251     1 
    3   265     1 
    3   356     1 
    3   357     1 
    3   530     1 
    4    11     1 
    4    20     1 
    4   186     1 
    4   187     1 
    4   361     1 
    4   420     1 
    4   421     1 
    4   435     1 
    4   526     1 
    4   527     1 
    5     7     1 
    5    20     1 
    5   190     1 
    5   356     1 
    5   357     1 
    5   531     1 
    5   590     1 
    5   591     1 
    5   605     1 
    6     8     1 
    6    16     1 
    6    17     1 
    6   190     1 
    6   360     1 
    6   526     1 
    6   527     1 
    7     9     1 
    7    10     1 
    7    16     1 
    7    17     1 
    7   186     1 
    7   187     1 
    7   360     1 
    8    10     1 
    8    11     1 
    8    20     1 
    8   186     1 
    8   187     1 
    8   356     1 
    8   357     1 
    8   530     1 
    9    11     1 
    9   190     1 
    9   356     1 
    9   357     1 
    9   526     1 
    9   527     1 
   10    20     1 
   10   360     1 
   10   526     1 
   10   527     1 
   11    16     1 
   11    17     1 
   11   190     1 
   11   530     1 
   12    16     1 
   12    17     1 
   12   186     1 
   12   187     1 
   12   356     1 
   12   357     1 
   12   526     1 
   12   527     1 
   16    23     1 
   16    24     1 
   16    78     1 
   16    85     1 
   16    93     1 
   16    95     1 
   17    22     1 
   17    51     1 
   17    79     1 
   17    81     1 
   17    99     1 
   17   107     1 
   18   108     1 
   18   114     1 
   18   115     1 
   18   169     1 
   18   176     1 
   18   184     1 
   19    98     1 
   19   105     1 
   19   113     1 
   19   142     1 
   19   170     1 
   19   172     1 
   20    22     1 
   20    78     1 
   20    82     1 
   20    83     1 
   20    84     1 
   20    96     1 
   20    97     1 
   20    98     1 
   20   190     1 
   21    25     1 
   21    51     1 
   21    79     1 
   21    82     1 
   21    83     1 
   21    84     1 
   21    95     1 
   22    26     1 
   22    52     1 
   22    78     1 
   22    81     1 
   23    25     1 
   23    51     1 
   23    80     1 
   24    27     1 
   24    28     1 
   24    29     1 
   24    53     1 
   24    79     1 
   24    80     1 
   25    30     1 
   25    31     1 
   25    32     1 
   25    52     1 
   25    78     1 
   26    33     1 
   26    51     1 
   27    30     1 
   27    31     1 
   27    32     1 
   28    30     1 
   28    31     1 
   28    32     1 
   29    34     1 
   29    35     1 
   29    36     1 
   30    33     1 
   31    33     1 
   32    37     1 
   32    38     1 
   32    39     1 
   33    40     1 
   34    37     1 
   34    38     1 
   34    39     1 
   35    37     1 
   35    38     1 
   35    39     1 
   36    41     1 
   36    42     1 
   36    43     1 
   37    40     1 
   38    40     1 
   39    44     1 
   39    45     1 
   39    46     1 
   40    47     1 
   41    44     1 
   41    45     1 
   41    46     1 
   42    44     1 
   42    45     1 
   42    46     1 
   43    48     1 
   43    49     1 
   43    50     1 
   44    47     1 
   45    47     1 
   51    54     1 
   51    55     1 
   51    56     1 
   52    57     1 
   52    58     1 
   52    59     1 
   52    79     1 
   52    80     1 
   53    60     1 
   53    78     1 
   54    57     1 
   54    58     1 
   54    59     1 
   55    57     1 
   55    58     1 
   55    59     1 
   56    61     1 
   56    62     1 
   56    63     1 
   57    60     1 
   58    60     1 
   59    64     1 
   59    65     1 
   59    66     1 
   60    67     1 
   61    64     1 
   61    65     1 
   61    66     1 
   62    64     1 
   62    65     1 
   62    66     1 
   63    68     1 
   63    69     1 
   63    70     1 
   64    67     1 
   65    67     1 
   66    71     1 
   66    72     1 
   66    73     1 
   67    74     1 
   68    71     1 
   68    72     1 
   68    73     1 
   69    71     1 
   69    72     1 
   69    73     1 
   70    75     1 
   70    76     1 
   70    77     1 
   71    74     1 
   72    74     1 
   78    95     1 
   80    81     1 
   80    96     1 
   80    97     1 
   80    98     1 
   81    86     1 
   81    87     1 
   81    91     1 
   81    94     1 
   82    85     1 
   82    93     1 
   83    85     1 
   83    93     1 
   84    88     1 
   84    89     1 
   84    92     1 
   85    90     1 
   85    91     1 
   85    94     1 
   86    88     1 
   86    89     1 
   86    93     1 
   87    92     1 
   87    93     1 
   88    90     1 
   88    91     1 
   89    94     1 
   90    92     1 
   90    93     1 
   92    94     1 
   95   100     1 
   95   101     1 
   95   105     1 
   95   108     1 
   96    99     1 
   96   107     1 
   97    99     1 
   97   107     1 
   98   102     1 
   98   103     1 
   98   106     1 
   98   109     1 
   98   110     1 
   99   104     1 
   99   105     1 
   99   108     1 
  100   102     1 
  100   103     1 
  100   107     1 
  101   106     1 
  101   107     1 
  102   104     1 
  102   105     1 
  103   108     1 
  104   106     1 
  104   107     1 
  105   109     1 
  105   110     1 
  106   108     1 
  107   111     1 
  107   171     1 
  108   112     1 
  108   169     1 
  109   111     1 
  109   171     1 
  110   111     1 
  110   171     1 
  111   113     1 
  111   169     1 
  111   173     1 
  111   174     1 
  111   175     1 
  112   116     1 
  112   142     1 
  112   170     1 
  112   173     1 
  112   174     1 
  112   175     1 
  113   117     1 
  113   143     1 
  113   169     1 
  113   172     1 
  114   116     1 
  114   142     1 
  114   171     1 
  115   118     1 
  115   119     1 
  115   120     1 
  115   144     1 
  115   170     1 
  115   171     1 
  116   121     1 
  116   122     1 
  116   123     1 
  116   143     1 
  116   169     1 
  117   124     1 
  117   142     1 
  118   121     1 
  118   122     1 
  118   123     1 
  119   121     1 
  119   122     1 
  119   123     1 
  120   125     1 
  120   126     1 
  120   127     1 
  121   124     1 
  122   124     1 
  123   128     1 
  123   129     1 
  123   130     1 
  124   131     1 
  125   128     1 
  125   129     1 
  125   130     1 
  126   128     1 
  126   129     1 
  126   130     1 
  127   132     1 
  127   133     1 
  127   134     1 
  128   131     1 
  129   131     1 
  130   135     1 
  130   136     1 
  130   137     1 
  131   138     1 
  132   135     1 
  132   136     1 
  132   137     1 
  133   135     1 
  133   136     1 
  133   137     1 
  134   139     1 
  134   140     1 
  134   141     1 
  135   138     1 
  136   138     1 
  142   145     1 
  142   146     1 
  142   147     1 
  143   148     1 
  143   149     1 
  143   150     1 
  143   170     1 
  143   171     1 
  144   151     1 
  144   169     1 
  145   148     1 
  145   149     1 
  145   150     1 
  146   148     1 
  146   149     1 
  146   150     1 
  147   152     1 
  147   153     1 
  147   154     1 
  148   151     1 
  149   151     1 
  150   155     1 
  150   156     1 
  150   157     1 
  151   158     1 
  152   155     1 
  152   156     1 
  152   157     1 
  153   155     1 
  153   156     1 
  153   157     1 
  154   159     1 
  154   160     1 
  154   161     1 
  155   158     1 
  156   158     1 
  157   162     1 
  157   163     1 
  157   164     1 
  158   165     1 
  159   162     1 
  159   163     1 
  159   164     1 
  160   162     1 
  160   163     1 
  160   164     1 
  161   166     1 
  161   167     1 
  161   168     1 
  162   165     1 
  163   165     1 
  171   172     1 
  172   177     1 
  172   178     1 
  172   182     1 
  172   185     1 
  173   176     1 
  173   184     1 
  174   176     1 
  174   184     1 
  175   179     1 
  175   180     1 
  175   183     1 
  176   181     1 
  176   182     1 
  176   185     1 
  177   179     1 
  177   180     1 
  177   184     1 
  178   183     1 
  178   184     1 
  179   181     1 
  179   182     1 
  180   185     1 
  181   183     1 
  181   184     1 
  183   185     1 
  186   193     1 
  186   194     1 
  186   248     1 
  186   255     1 
  186   263     1 
  186   265     1 
  187   192     1 
  187   221     1 
  187   249     1 
  187   251     1 
  187   269     1 
  187   277     1 
  188   278     1 
  188   284     1 
  188   285     1 
  188   339     1 
  188   346     1 
  188   354     1 
  189   268     1 
  189   275     1 
  189   283     1 
  189   312     1 
  189   340     1 
  189   342     1 
  190   192     1 
  190   248     1 
  190   252     1 
  190   253     1 
  190   254     1 
  190   266     1 
  190   267     1 
  190   268     1 
  190   360     1 
  191   195     1 
  191   221     1 
  191   249     1 
  191   252     1 
  191   253     1 
  191   254     1 
  191   265     1 
  192   196     1 
  192   222     1 
  192   248     1 
  192   251     1 
  193   195     1 
  193   221     1 
  193   250     1 
  194   197     1 
  194   198     1 
  194   199     1 
  194   223     1 
  194   249     1 
  194   250     1 
  195   200     1 
  195   201     1 
  195   202     1 
  195   222     1 
  195   248     1 
  196   203     1 
  196   221     1 
  197   200     1 
  197   201     1 
  197   202     1 
  198   200     1 
  198   201     1 
  198   202     1 
  199   204     1 
  199   205     1 
  199   206     1 
  200   203     1 
  201   203     1 
  202   207     1 
  202   208     1 
  202   209     1 
  203   210     1 
  204   207     1 
  204   208     1 
  204   209     1 
  205   207     1 
  205   208     1 
  205   209     1 
  206   211     1 
  206   212     1 
  206   213     1 
  207   210     1 
  208   210     1 
  209   214     1 
  209   215     1 
  209   216     1 
  210   217     1 
  211   214     1 
  211   215     1 
  211   216     1 
  212   214     1 
  212   215     1 
  212   216     1 
  213   218     1 
  213   219     1 
  213   220     1 
  214   217     1 
  215   217     1 
  221   224     1 
  221   225     1 
  221   226     1 
  222   227     1 
  222   228     1 
  222   229     1 
  222   249     1 
  222   250     1 
  223   230     1 
  223   248     1 
  224   227     1 
  224   228     1 
  224   229     1 
  225   227     1 
  225   228     1 
  225   229     1 
  226   231     1 
  226   232     1 
  226   233     1 
  227   230     1 
  228   230     1 
  229   234     1 
  229   235     1 
  229   236     1 
  230   237     1 
  231   234     1 
  231   235     1 
  231   236     1 
  232   234     1 
  232   235     1 
  232   236     1 
  233   238     1 
  233   239     1 
  233   240     1 
  234   237     1 
  235   237     1 
  236   241     1 
  236   242     1 
  236   243     1 
  237   244     1 
  238   241     1 
  238   242     1 
  238   243     1 
  239   241     1 
  239   242     1 
  239   243     1 
  240   245     1 
  240   246     1 
  240   247     1 
  241   244     1 
  242   244     1 
  248   265     1 
  250   251     1 
  250   266     1 
  250   267     1 
  250   268     1 
  251   256     1 
  251   257     1 
  251   261     1 
  251   264     1 
  252   255     1 
  252   263     1 
  253   255     1 
  253   263     1 
  254   258     1 
  254   259     1 
  254   262     1 
  255   260     1 
  255   261     1 
  255   264     1 
  256   258     1 
  256   259     1 
  256   263     1 
  257   262     1 
  257   263     1 
  258   260     1 
  258   261     1 
  259   264     1 
  260   262     1 
  260   263     1 
  262   264     1 
  265   270     1 
  265   271     1 
  265   275     1 
  265   278     1 
  266   269     1 
  266   277     1 
  267   269     1 
  267   277     1 
  268   272     1 
  268   273     1 
  268   276     1 
  268   279     1 
  268   280     1 
  269   274     1 
  269   275     1 
  269   278     1 
  270   272     1 
  270   273     1 
  270   277     1 
  271   276     1 
  271   277     1 
  272   274     1 
  272   275     1 
  273   278     1 
  274   276     1 
  274   277     1 
  275   279     1 
  275   280     1 
  276   278     1 
  277   281     1 
  277   341     1 
  278   282     1 
  278   339     1 
  279   281     1 
  279   341     1 
  280   281     1 
  280   341     1 
  281   283     1 
  281   339     1 
  281   343     1 
  281   344     1 
  281   345     1 
  282   286     1 
  282   312     1 
  282   340     1 
  282   343     1 
  282   344     1 
  282   345     1 
  283   287     1 
  283   313     1 
  283   339     1 
  283   342     1 
  284   286     1 
  284   312     1 
  284   341     1 
  285   288     1 
  285   289     1 
  285   290     1 
  285   314     1 
  285   340     1 
  285   341     1 
  286   291     1 
  286   292     1 
  286   293     1 
  286   313     1 
  286   339     1 
  287   294     1 
  287   312     1 
  288   291     1 
  288   292     1 
  288   293     1 
  289   291     1 
  289   292     1 
  289   293     1 
  290   295     1 
  290   296     1 
  290   297     1 
  291   294     1 
  292   294     1 
  293   298     1 
  293   299     1 
  293   300     1 
  294   301     1 
  295   298     1 
  295   299     1 
  295   300     1 
  296   298     1 
  296   299     1 
  296   300     1 
  297   302     1 
  297   303     1 
  297   304     1 
  298   301     1 
  299   301     1 
  300   305     1 
  300   306     1 
  300   307     1 
  301   308     1 
  302   305     1 
  302   306     1 
  302   307     1 
  303   305     1 
  303   306     1 
  303   307     1 
  304   309     1 
  304   310     1 
  304   311     1 
  305   308     1 
  306   308     1 
  312   315     1 
  312   316     1 
  312   317     1 
  313   318     1 
  313   319     1 
  313   320     1 
  313   340     1 
  313   341     1 
  314   321     1 
  314   339     1 
  315   318     1 
  315   319     1 
  315   320     1 
  316   318     1 
  316   319     1 
  316   320     1 
  317   322     1 
  317   323     1 
  317   324     1 
  318   321     1 
  319   321     1 
  320   325     1 
  320   326     1 
  320   327     1 
  321   328     1 
  322   325     1 
  322   326     1 
  322   327     1 
  323   325     1 
  323   326     1 
  323   327     1 
  324   329     1 
  324   330     1 
  324   331     1 
  325   328     1 
  326   328     1 
  327   332     1 
  327   333     1 
  327   334     1 
  328   335     1 
  329   332     1 
  329   333     1 
  329   334     1 
  330   332     1 
  330   333     1 
  330   334     1 
  331   336     1 
  331   337     1 
  331   338     1 
  332   335     1 
  333   335     1 
  341   342     1 
  342   347     1 
  342   348     1 
  342   352     1 
  342   355     1 
  343   346     1 
  343   354     1 
  344   346     1 
  344   354     1 
  345   349     1 
  345   350     1 
  345   353     1 
  346   351     1 
  346   352     1 
  346   355     1 
  347   349     1 
  347   350     1 
  347   354     1 
  348   353     1 
  348   354     1 
  349   351     1 
  349   352     1 
  350   355     1 
  351   353     1 
  351   354     1 
  353   355     1 
  356   363     1 
  356   364     1 
  356   418     1 
  356   425     1 
  356   433     1 
  356   435     1 
  357   362     1 
  357   391     1 
  357   419     1 
  357   421     1 
  357   439     1 
  357   447     1 
  358   448     1 
  358   454     1 
  358   455     1 
  358   509     1 
  358   516     1 
  358   524     1 
  359   438     1 
  359   445     1 
  359   453     1 
  359   482     1 
  359   510     1 
  359   512     1 
  360   362     1 
  360   418     1 
  360   422     1 
  360   423     1 
  360   424     1 
  360   436     1 
  360   437     1 
  360   438     1 
  360   530     1 
  361   365     1 
  361   391     1 
  361   419     1 
  361   422     1 
  361   423     1 
  361   424     1 
  361   435     1 
  362   366     1 
  362   392     1 
  362   418     1 
  362   421     1 
  363   365     1 
  363   391     1 
  363   420     1 
  364   367     1 
  364   368     1 
  364   369     1 
  364   393     1 
  364   419     1 
  364   420     1 
  365   370     1 
  365   371     1 
  365   372     1 
  365   392     1 
  365   418     1 
  366   373     1 
  366   391     1 
  367   370     1 
  367   371     1 
  367   372     1 
  368   370     1 
  368   371     1 
  368   372     1 
  369   374     1 
  369   375     1 
  369   376     1 
  370   373     1 
  371   373     1 
  372   377     1 
  372   378     1 
  372   379     1 
  373   380     1 
  374   377     1 
  374   378     1 
  374   379     1 
  375   377     1 
  375   378     1 
  375   379     1 
  376   381     1 
  376   382     1 
  376   383     1 
  377   380     1 
  378   380     1 
  379   384     1 
  379   385     1 
  379   386     1 
  380   387     1 
  381   384     1 
  381   385     1 
  381   386     1 
  382   384     1 
  382   385     1 
  382   386     1 
  383   388     1 
  383   389     1 
  383   390     1 
  384   387     1 
  385   387     1 
  391   394     1 
  391   395     1 
  391   396     1 
  392   397     1 
  392   398     1 
  392   399     1 
  392   419     1 
  392   420     1 
  393   400     1 
  393   418     1 
  394   397     1 
  394   398     1 
  394   399     1 
  395   397     1 
  395   398     1 
  395   399     1 
  396   401     1 
  396   402     1 
  396   403     1 
  397   400     1 
  398   400     1 
  399   404     1 
  399   405     1 
  399   406     1 
  400   407     1 
  401   404     1 
  401   405     1 
  401   406     1 
  402   404     1 
  402   405     1 
  402   406     1 
  403   408     1 
  403   409     1 
  403   410     1 
  404   407     1 
  405   407     1 
  406   411     1 
  406   412     1 
  406   413     1 
  407   414     1 
  408   411     1 
  408   412     1 
  408   413     1 
  409   411     1 
  409   412     1 
  409   413     1 
  410   415     1 
  410   416     1 
  410   417     1 
  411   414     1 
  412   414     1 
  418   435     1 
  420   421     1 
  420   436     1 
  420   437     1 
  420   438     1 
  421   426     1 
  421   427     1 
  421   431     1 
  421   434     1 
  422   425     1 
  422   433     1 
  423   425     1 
  423   433     1 
  424   428     1 
  424   429     1 
  424   432     1 
  425   430     1 
  425   431     1 
  425   434     1 
  426   428     1 
  426   429     1 
  426   433     1 
  427   432     1 
  427   433     1 
  428   430     1 
  428   431     1 
  429   434     1 
  430   432     1 
  430   433     1 
  432   434     1 
  435   440     1 
  435   441     1 
  435   445     1 
  435   448     1 
  436   439     1 
  436   447     1 
  437   439     1 
  437   447     1 
  438   442     1 
  438   443     1 
  438   446     1 
  438   449     1 
  438   450     1 
  439   444     1 
  439   445     1 
  439   448     1 
  440   442     1 
  440   443     1 
  440   447     1 
  441   446     1 
  441   447     1 
  442   444     1 
  442   445     1 
  443   448     1 
  444   446     1 
  444   447     1 
  445   449     1 
  445   450     1 
  446   448     1 
  447   451     1 
  447   511     1 
  448   452     1 
  448   509     1 
  449   451     1 
  449   511     1 
  450   451     1 
  450   511     1 
  451   453     1 
  451   509     1 
  451   513     1 
  451   514     1 
  451   515     1 
  452   456     1 
  452   482     1 
  452   510     1 
  452   513     1 
  452   514     1 
  452   515     1 
  453   457     1 
  453   483     1 
  453   509     1 
  453   512     1 
  454   456     1 
  454   482     1 
  454   511     1 
  455   458     1 
  455   459     1 
  455   460     1 
  455   484     1 
  455   510     1 
  455   511     1 
  456   461     1 
  456   462     1 
  456   463     1 
  456   483     1 
  456   509     1 
  457   464     1 
  457   482     1 
  458   461     1 
  458   462     1 
  458   463     1 
  459   461     1 
  459   462     1 
  459   463     1 
  460   465     1 
  460   466     1 
  460   467     1 
  461   464     1 
  462   464     1 
  463   468     1 
  463   469     1 
  463   470     1 
  464   471     1 
  465   468     1 
  465   469     1 
  465   470     1 
  466   468     1 
  466   469     1 
  466   470     1 
  467   472     1 
  467   473     1 
  467   474     1 
  468   471     1 
  469   471     1 
  470   475     1 
  470   476     1 
  470   477     1 
  471   478     1 
  472   475     1 
  472   476     1 
  472   477     1 
  473   475     1 
  473   476     1 
  473   477     1 
  474   479     1 
  474   480     1 
  474   481     1 
  475   478     1 
  476   478     1 
  482   485     1 
  482   486     1 
  482   487     1 
  483   488     1 
  483   489     1 
  483   490     1 
  483   510     1 
  483   511     1 
  484   491     1 
  484   509     1 
  485   488     1 
  485   489     1 
  485   490     1 
  486   488     1 
  486   489     1 
  486   490     1 
  487   492     1 
  487   493     1 
  487   494     1 
  488   491     1 
  489   491     1 
  490   495     1 
  490   496     1 
  490   497     1 
  491   498     1 
  492   495     1 
  492   496     1 
  492   497     1 
  493   495     1 
  493   496     1 
  493   497     1 
  494   499     1 
  494   500     1 
  494   501     1 
  495   498     1 
  496   498     1 
  497   502     1 
  497   503     1 
  497   504     1 
  498   505     1 
  499   502     1 
  499   503     1 
  499   504     1 
  500   502     1 
  500   503     1 
  500   504     1 
  501   506     1 
  501   507     1 
  501   508     1 
  502   505     1 
  503   505     1 
  511   512     1 
  512   517     1 
  512   518     1 
  512   522     1 
  512   525     1 
  513   516     1 
  513   524     1 
  514   516     1 
  514   524     1 
  515   519     1 
  515   520     1 
  515   523     1 
  516   521     1 
  516   522     1 
  516   525     1 
  517   519     1 
  517   520     1 
  517   524     1 
  518   523     1 
  518   524     1 
  519   521     1 
  519   522     1 
  520   525     1 
  521   523     1 
  521   524     1 
  523   525     1 
  526   533     1 
  526   534     1 
  526   588     1 
  526   595     1 
  526   603     1 
  526   605     1 
  527   532     1 
  527   561     1 
  527   589     1 
  527   591     1 
  527   609     1 
  527   617     1 
  528   618     1 
  528   624     1 
  528   625     1 
  528   679     1 
  528   686     1 
  528   694     1 
  529   608     1 
  529   615     1 
  529   623     1 
  529   652     1 
  529   680     1 
  529   682     1 
  530   532     1 
  530   588     1 
  530   592     1 
  530   593     1 
  530   594     1 
  530   606     1 
  530   607     1 
  530   608     1 
  531   535     1 
  531   561     1 
  531   589     1 
  531   592     1 
  531   593     1 
  531   594     1 
  531   605     1 
  532   536     1 
  532   562     1 
  532   588     1 
  532   591     1 
  533   535     1 
  533   561     1 
  533   590     1 
  534   537     1 
  534   538     1 
  534   539     1 
  534   563     1 
  534   589     1 
  534   590     1 
  535   540     1 
  535   541     1 
  535   542     1 
  535   562     1 
  535   588     1 
  536   543     1 
  536   561     1 
  537   540     1 
  537   541     1 
  537   542     1 
  538   540     1 
  538   541     1 
  538   542     1 
  539   544     1 
  539   545     1 
  539   546     1 
  540   543     1 
  541   543     1 
  542   547     1 
  542   548     1 
  542   549     1 
  543   550     1 
  544   547     1 
  544   548     1 
  544   549     1 
  545   547     1 
  545   548     1 
  545   549     1 
  546   551     1 
  546   552     1 
  546   553     1 
  547   550     1 
  548   550     1 
  549   554     1 
  549   555     1 
  549   556     1 
  550   557     1 
  551   554     1 
  551   555     1 
  551   556     1 
  552   554     1 
  552   555     1 
  552   556     1 
  553   558     1 
  553   559     1 
  553   560     1 
  554   557     1 
  555   557     1 
  561   564     1 
  561   565     1 
  561   566     1 
  562   567     1 
  562   568     1 
  562   569     1 
  562   589     1 
  562   590     1 
  563   570     1 
  563   588     1 
  564   567     1 
  564   568     1 
  564   569     1 
  565   567     1 
  565   568     1 
  565   569     1 
  566   571     1 
  566   572     1 
  566   573     1 
  567   570     1 
  568   570     1 
  569   574     1 
  569   575     1 
  569   576     1 
  570   577     1 
  571   574     1 
  571   575     1 
  571   576     1 
  572   574     1 
  572   575     1 
  572   576     1 
  573   578     1 
  573   579     1 
  573   580     1 
  574   577     1 
  575   577     1 
  576   581     1 
  576   582     1 
  576   583     1 
  577   584     1 
  578   581     1 
  578   582     1 
  578   583     1 
  579   581     1 
  579   582     1 
  579   583     1 
  580   585     1 
  580   586     1 
  580   587     1 
  581   584     1 
  582   584     1 
  588   605     1 
  590   591     1 
  590   606     1 
  590   607     1 
  590   608     1 
  591   596     1 
  591   597     1 
  591   601     1 
  591   604     1 
  592   595     1 
  592   603     1 
  593   595     1 
  593   603     1 
  594   598     1 
  594   599     1 
  594   602     1 
  595   600     1 
  595   601     1 
  595   604     1 
  596   598     1 
  596   599     1 
  596   603     1 
  597   602     1 
  597   603     1 
  598   600     1 
  598   601     1 
  599   604     1 
  600   602     1 
  600   603     1 
  602   604     1 
  605   610     1 
  605   611     1 
  605   615     1 
  605   618     1 
  606   609     1 
  606   617     1 
  607   609     1 
  607   617     1 
  608   612     1 
  608   613     1 
  608   616     1 
  608   619     1 
  608   620     1 
  609   614     1 
  609   615     1 
  609   618     1 
  610   612     1 
  610   613     1 
  610   617     1 
  611   616     1 
  611   617     1 
  612   614     1 
  612   615     1 
  613   618     1 
  614   616     1 
  614   617     1 
  615   619     1 
  615   620     1 
  616   618     1 
  617   621     1 
  617   681     1 
  618   622     1 
  618   679     1 
  619   621     1 
  619   681     1 
  620   621     1 
  620   681     1 
  621   623     1 
  621   679     1 
  621   683     1 
  621   684     1 
  621   685     1 
  622   626     1 
  622   652     1 
  622   680     1 
  622   683     1 
  622   684     1 
  622   685     1 
  623   627     1 
  623   653     1 
  623   679     1 
  623   682     1 
  624   626     1 
  624   652     1 
  624   681     1 
  625   628     1 
  625   629     1 
  625   630     1 
  625   654     1 
  625   680     1 
  625   681     1 
  626   631     1 
  626   632     1 
  626   633     1 
  626   653     1 
  626   679     1 
  627   634     1 
  627   652     1 
  628   631     1 
  628   632     1 
  628   633     1 
  629   631     1 
  629   632     1 
  629   633     1 
  630   635     1 
  630   636     1 
  630   637     1 
  631   634     1 
  632   634     1 
  633   638     1 
  633   639     1 
  633   640     1 
  634   641     1 
  635   638     1 
  635   639     1 
  635   640     1 
  636   638     1 
  636   639     1 
  636   640     1 
  637   642     1 
  637   643     1 
  637   644     1 
  638   641     1 
  639   641     1 
  640   645     1 
  640   646     1 
  640   647     1 
  641   648     1 
  642   645     1 
  642   646     1 
  642   647     1 
  643   645     1 
  643   646     1 
  643   647     1 
  644   649     1 
  644   650     1 
  644   651     1 
  645   648     1 
  646   648     1 
  652   655     1 
  652   656     1 
  652   657     1 
  653   658     1 
  653   659     1 
  653   660     1 
  653   680     1 
  653   681     1 
  654   661     1 
  654   679     1 
  655   658     1 
  655   659     1 
  655   660     1 
  656   658     1 
  656   659     1 
  656   660     1 
  657   662     1 
  657   663     1 
  657   664     1 
  658   661     1 
  659   661     1 
  660   665     1 
  660   666     1 
  660   667     1 
  661   668     1 
  662   665     1 
  662   666     1 
  662   667     1 
  663   665     1 
  663   666     1 
  663   667     1 
  664   669     1 
  664   670     1 
  664   671     1 
  665   668     1 
  666   668     1 
  667   672     1 
  667   673     1 
  667   674     1 
  668   675     1 
  669   672     1 
  669   673     1 
  669   674     1 
  670   672     1 
  670   673     1 
  670   674     1 
  671   676     1 
  671   677     1 
  671   678     1 
  672   675     1 
  673   675     1 
  681   682     1 
  682   687     1 
  682   688     1 
  682   692     1 
  682   695     1 
  683   686     1 
  683   694     1 
  684   686     1 
  684   694     1 
  685   689     1 
  685   690     1 
  685   693     1 
  686   691     1 
  686   692     1 
  686   695     1 
  687   689     1 
  687   690     1 
  687   694     1 
  688   693     1 
  688   694     1 
  689   691     1 
  689   692     1 
  690   695     1 
  691   693     1 
  691   694     1 
  693   695     1 
  696   703     1 
  696   704     1 
  696   758     1 
  696   765     1 
  696   773     1 
  696   775     1 
  697   702     1 
  697   731     1 
  697   759     1 
  697   761     1 
  697   779     1 
  697   787     1 
  698   788     1 
  698   794     1 
  698   795     1 
  698   849     1 
  698   856     1 
  698   864     1 
  699   778     1 
  699   785     1 
  699   793     1 
  699   822     1 
  699   850     1 
  699   852     1 
  700   702     1 
  700   758     1 
  700   762     1 
  700   763     1 
  700   764     1 
  700   776     1 
  700   777     1 
  700   778     1 
  701   705     1 
  701   731     1 
  701   759     1 
  701   762     1 
  701   763     1 
  701   764     1 
  701   775     1 
  702   706     1 
  702   732     1 
  702   758     1 
  702   761     1 
  703   705     1 
  703   731     1 
  703   760     1 
  704   707     1 
  704   708     1 
  704   709     1 
  704   733     1 
  704   759     1 
  704   760     1 
  705   710     1 
  705   711     1 
  705   712     1 
  705   732     1 
  705   758     1 
  706   713     1 
  706   731     1 
  707   710     1 
  707   711     1 
  707   712     1 
  708   710     1 
  708   711     1 
  708   712     1 
  709   714     1 
  709   715     1 
  709   716     1 
  710   713     1 
  711   713     1 
  712   717     1 
  712   718     1 
  712   719     1 
  713   720     1 
  714   717     1 
  714   718     1 
  714   719     1 
  715   717     1 
  715   718     1 
  715   719     1 
  716   721     1 
  716   722     1 
  716   723     1 
  717   720     1 
  718   720     1 
  719   724     1 
  719   725     1 
  719   726     1 
  720   727     1 
  721   724     1 
  721   725     1 
  721   726     1 
  722   724     1 
  722   725     1 
  722   726     1 
  723   728     1 
  723   729     1 
  723   730     1 
  724   727     1 
  725   727     1 
  731   734     1 
  731   735     1 
  731   736     1 
  732   737     1 
  732   738     1 
  732   739     1 
  732   759     1 
  732   760     1 
  733   740     1 
  733   758     1 
  734   737     1 
  734   738     1 
  734   739     1 
  735   737     1 
  735   738     1 
  735   739     1 
  736   741     1 
  736   742     1 
  736   743     1 
  737   740     1 
  738   740     1 
  739   744     1 
  739   745     1 
  739   746     1 
  740   747     1 
  741   744     1 
  741   745     1 
  741   746     1 
  742   744     1 
  742   745     1 
  742   746     1 
  743   748     1 
  743   749     1 
  743   750     1 
  744   747     1 
  745   747     1 
  746   751     1 
  746   752     1 
  746   753     1 
  747   754     1 
  748   751     1 
  748   752     1 
  748   753     1 
  749   751     1 
  749   752     1 
  749   753     1 
  750   755     1 
  750   756     1 
  750   757     1 
  751   754     1 
  752   754     1 
  758   775     1 
  760   761     1 
  760   776     1 
  760   777     1 
  760   778     1 
  761   766     1 
  761   767     1 
  761   771     1 
  761   774     1 
  762   765     1 
  762   773     1 
  763   765     1 
  763   773     1 
  764   768     1 
  764   769     1 
  764   772     1 
  765   770     1 
  765   771     1 
  765   774     1 
  766   768     1 
  766   769     1 
  766   773     1 
  767   772     1 
  767   773     1 
  768   770     1 
  768   771     1 
  769   774     1 
  770   772     1 
  770   773     1 
  772   774     1 
  775   780     1 
  775   781     1 
  775   785     1 
  775   788     1 
  776   779     1 
  776   787     1 
  777   779     1 
  777   787     1 
  778   782     1 
  778   783     1 
  778   786     1 
  778   789     1 
  778   790     1 
  779   784     1 
  779   785     1 
  779   788     1 
  780   782     1 
  780   783     1 
  780   787     1 
  781   786     1 
  781   787     1 
  782   784     1 
  782   785     1 
  783   788     1 
  784   786     1 
  784   787     1 
  785   789     1 
  785   790     1 
  786   788     1 
  787   791     1 
  787   851     1 
  788   792     1 
  788   849     1 
  789   791     1 
  789   851     1 
  790   791     1 
  790   851     1 
  791   793     1 
  791   849     1 
  791   853     1 
  791   854     1 
  791   855     1 
  792   796     1 
  792   822     1 
  792   850     1 
  792   853     1 
  792   854     1 
  792   855     1 
  793   797     1 
  793   823     1 
  793   849     1 
  793   852     1 
  794   796     1 
  794   822     1 
  794   851     1 
  795   798     1 
  795   799     1 
  795   800     1 
  795   824     1 
  795   850     1 
  795   851     1 
  796   801     1 
  796   802     1 
  796   803     1 
  796   823     1 
  796   849     1 
  797   804     1 
  797   822     1 
  798   801     1 
  798   802     1 
  798   803     1 
  799   801     1 
  799   802     1 
  799   803     1 
  800   805     1 
  800   806     1 
  800   807     1 
  801   804     1 
  802   804     1 
  803   808     1 
  803   809     1 
  803   810     1 
  804   811     1 
  805   808     1 
  805   809     1 
  805   810     1 
  806   808     1 
  806   809     1 
  806   810     1 
  807   812     1 
  807   813     1 
  807   814     1 
  808   811     1 
  809   811     1 
  810   815     1 
  810   816     1 
  810   817     1 
  811   818     1 
  812   815     1 
  812   816     1 
  812   817     1 
  813   815     1 
  813   816     1 
  813   817     1 
  814   819     1 
  814   820     1 
  814   821     1 
  815   818     1 
  816   818     1 
  822   825     1 
  822   826     1 
  822   827     1 
  823   828     1 
  823   829     1 
  823   830     1 
  823   850     1 
  823   851     1 
  824   831     1 
  824   849     1 
  825   828     1 
  825   829     1 
  825   830     1 
  826   828     1 
  826   829     1 
  826   830     1 
  827   832     1 
  827   833     1 
  827   834     1 
  828   831     1 
  829   831     1 
  830   835     1 
  830   836     1 
  830   837     1 
  831   838     1 
  832   835     1 
  832   836     1 
  832   837     1 
  833   835     1 
  833   836     1 
  833   837     1 
  834   839     1 
  834   840     1 
  834   841     1 
  835   838     1 
  836   838     1 
  837   842     1 
  837   843     1 
  837   844     1 
  838   845     1 
  839   842     1 
  839   843     1 
  839   844     1 
  840   842     1 
  840   843     1 
  840   844     1 
  841   846     1 
  841   847     1 
  841   848     1 
  842   845     1 
  843   845     1 
  851   852     1 
  852   857     1 
  852   858     1 
  852   862     1 
  852   865     1 
  853   856     1 
  853   864     1 
  854   856     1 
  854   864     1 
  855   859     1 
  855   860     1 
  855   863     1 
  856   861     1 
  856   862     1 
  856   865     1 
  857   859     1 
  857   860     1 
  857   864     1 
  858   863     1 
  858   864     1 
  859   861     1 
  859   862     1 
  860   865     1 
  861   863     1 
  861   864     1 
  863   865     1 

[ angles ]
;  ai    aj    ak funct            c0            c1            c2            c3 
    3     2    20     1 
    6     2    20     1 
    7     2    20     1 
   11     2    20     1 
   12     2    20     1 
    2     3   190     1 
    4     3   190     1  
    7     3   190     1  
    8     3   190     1 
   12     3   190     1 
    3     4   360     1  
    5     4   360     1 
    8     4   360     1  
    9     4   360     1 
   12     4   360     1  
    4     5   530     1 
    6     5   530     1 
    9     5   530     1 
   10     5   530     1 
   12     5   530     1 
    2     6   700     1
    5     6   700     1
   10     6   700     1
   11     6   700     1
   12     6   700     1
    2     7   281     1
    3     7   281     1   
    8     7   281     1   
   11     7   281     1   
   13     7   281     1
    3     8   451     1
    4     8   451     1
    7     8   451     1
    9     8   451     1
   13     8   451     1
    4     9   621     1
    5     9   621     1
    8     9   621     1
   10     9   621     1
   13     9   621     1   
    5    10   791     1
    6    10   791     1
    9    10   791     1
   11    10   791     1
   13    10   791     1     
    2    11   111     1   
    6    11   111     1  
    7    11   111     1   
   10    11   111     1   
   13    11   111     1   
    2    12    14     1   
    3    12    14     1  
    4    12    14     1   
    5    12    14     1   
    6    12    14     1   
    7    13    15     1   
    8    13    15     1  
    9    13    15     1   
   10    13    15     1   
   11    13    15     1
   20    16    21     1 
   20    16    81     1 
   21    16    81     1 
   20    17    80     1 
   20    17    95     1 
   80    17    95     1 
  111    18   112     1 
  111    18   172     1 
  112    18   172     1 
  108    19   111     1 
  108    19   171     1 
  111    19   171     1 
    2    20    16     1 
    2    20    17     1 
   16    20    17     1 
   16    21    22     1 
   16    21    80     1 
   22    21    80     1 
   21    22    23     1 
   21    22    24     1 
   23    22    24     1 
   22    24    25     1    1.2187e+02    5.9170e+02 ;     C3 - C4     - OA 
   22    24    51     1 
   25    24    51     1    1.2187e+02    5.9170e+02 ;     OA - C4     - C5 
   24    25    26     1    1.1559e+02    5.3020e+02 ;     C4 - OA     - CA1 
   25    26    27     1 
   25    26    28     1 
   25    26    29     1 
   27    26    28     1 
   27    26    29     1 
   28    26    29     1 
   26    29    30     1 
   26    29    31     1 
   26    29    32     1 
   30    29    31     1 
   30    29    32     1 
   31    29    32     1 
   29    32    33     1 
   32    33    34     1 
   32    33    35     1 
   32    33    36     1 
   34    33    35     1 
   34    33    36     1 
   35    33    36     1 
   33    36    37     1 
   33    36    38     1 
   33    36    39     1 
   37    36    38     1 
   37    36    39     1 
   38    36    39     1 
   36    39    40     1 
   39    40    41     1 
   39    40    42     1 
   39    40    43     1 
   41    40    42     1 
   41    40    43     1 
   42    40    43     1 
   40    43    44     1 
   40    43    45     1 
   40    43    46     1 
   44    43    45     1 
   44    43    46     1 
   45    43    46     1 
   43    46    47     1 
   46    47    48     1 
   46    47    49     1 
   46    47    50     1 
   48    47    49     1 
   48    47    50     1 
   49    47    50     1 
   24    51    52     1    1.2187e+02    5.9170e+02 ;     C4 - C5     - OB 
   24    51    78     1 
   52    51    78     1    1.2187e+02    5.9170e+02 ;     OB - C5     - C6 
   51    52    53     1    1.1559e+02    5.3020e+02 ;     C5 - OB     - CB1 
   52    53    54     1 
   52    53    55     1 
   52    53    56     1 
   54    53    55     1 
   54    53    56     1 
   55    53    56     1 
   53    56    57     1 
   53    56    58     1 
   53    56    59     1 
   57    56    58     1 
   57    56    59     1 
   58    56    59     1 
   56    59    60     1 
   59    60    61     1 
   59    60    62     1 
   59    60    63     1 
   61    60    62     1 
   61    60    63     1 
   62    60    63     1 
   60    63    64     1 
   60    63    65     1 
   60    63    66     1 
   64    63    65     1 
   64    63    66     1 
   65    63    66     1 
   63    66    67     1 
   66    67    68     1 
   66    67    69     1 
   66    67    70     1 
   68    67    69     1 
   68    67    70     1 
   69    67    70     1 
   67    70    71     1 
   67    70    72     1 
   67    70    73     1 
   71    70    72     1 
   71    70    73     1 
   72    70    73     1 
   70    73    74     1 
   73    74    75     1 
   73    74    76     1 
   73    74    77     1 
   75    74    76     1 
   75    74    77     1 
   76    74    77     1 
   51    78    79     1 
   51    78    80     1 
   79    78    80     1 
   17    80    21     1 
   17    80    78     1 
   21    80    78     1 
   16    81    82     1 
   16    81    83     1 
   16    81    84     1 
   82    81    83     1 
   82    81    84     1 
   83    81    84     1 
   81    84    85     1 
   81    84    93     1 
   85    84    93     1 
   84    85    86     1 
   84    85    87     1 
   86    85    87     1 
   85    87    88     1 
   85    87    89     1 
   88    87    89     1 
   87    89    90     1 
   87    89    91     1 
   90    89    91     1 
   89    91    92     1 
   89    91    93     1 
   92    91    93     1 
   84    93    91     1 
   84    93    94     1 
   91    93    94     1 
   17    95    96     1 
   17    95    97     1 
   17    95    98     1 
   96    95    97     1 
   96    95    98     1 
   97    95    98     1 
   95    98    99     1 
   95    98   107     1 
   99    98   107     1 
   98    99   100     1 
   98    99   101     1 
  100    99   101     1 
   99   101   102     1 
   99   101   103     1 
  102   101   103     1 
  101   103   104     1 
  101   103   105     1 
  104   103   105     1 
  103   105   106     1 
  103   105   107     1 
  106   105   107     1 
   98   107   105     1 
   98   107   108     1 
  105   107   108     1 
   19   108   107     1 
   19   108   109     1 
   19   108   110     1 
  107   108   109     1 
  107   108   110     1 
  109   108   110     1 
   18   111    19     1 
   18   112   113     1 
   18   112   171     1 
  113   112   171     1 
  112   113   114     1 
  112   113   115     1 
  114   113   115     1 
  113   115   116     1    1.2187e+02    5.9170e+02 ;    C16 - C17    - OC 
  113   115   142     1 
  116   115   142     1    1.2187e+02    5.9170e+02 ;     OC - C17    - C18 
  115   116   117     1    1.1559e+02    5.3020e+02 ;    C17 - OC     - CC1 
  116   117   118     1 
  116   117   119     1 
  116   117   120     1 
  118   117   119     1 
  118   117   120     1 
  119   117   120     1 
  117   120   121     1 
  117   120   122     1 
  117   120   123     1 
  121   120   122     1 
  121   120   123     1 
  122   120   123     1 
  120   123   124     1 
  123   124   125     1 
  123   124   126     1 
  123   124   127     1 
  125   124   126     1 
  125   124   127     1 
  126   124   127     1 
  124   127   128     1 
  124   127   129     1 
  124   127   130     1 
  128   127   129     1 
  128   127   130     1 
  129   127   130     1 
  127   130   131     1 
  130   131   132     1 
  130   131   133     1 
  130   131   134     1 
  132   131   133     1 
  132   131   134     1 
  133   131   134     1 
  131   134   135     1 
  131   134   136     1 
  131   134   137     1 
  135   134   136     1 
  135   134   137     1 
  136   134   137     1 
  134   137   138     1 
  137   138   139     1 
  137   138   140     1 
  137   138   141     1 
  139   138   140     1 
  139   138   141     1 
  140   138   141     1 
  115   142   143     1    1.2187e+02    5.9170e+02 ;    C17 - C18    - OD 
  115   142   169     1 
  143   142   169     1    1.2187e+02    5.9170e+02 ;     OD - C18    - C19 
  142   143   144     1    1.1559e+02    5.3020e+02 ;    C18 - OD     - CD1 
  143   144   145     1 
  143   144   146     1 
  143   144   147     1 
  145   144   146     1 
  145   144   147     1 
  146   144   147     1 
  144   147   148     1 
  144   147   149     1 
  144   147   150     1 
  148   147   149     1 
  148   147   150     1 
  149   147   150     1 
  147   150   151     1 
  150   151   152     1 
  150   151   153     1 
  150   151   154     1 
  152   151   153     1 
  152   151   154     1 
  153   151   154     1 
  151   154   155     1 
  151   154   156     1 
  151   154   157     1 
  155   154   156     1 
  155   154   157     1 
  156   154   157     1 
  154   157   158     1 
  157   158   159     1 
  157   158   160     1 
  157   158   161     1 
  159   158   160     1 
  159   158   161     1 
  160   158   161     1 
  158   161   162     1 
  158   161   163     1 
  158   161   164     1 
  162   161   163     1 
  162   161   164     1 
  163   161   164     1 
  161   164   165     1 
  164   165   166     1 
  164   165   167     1 
  164   165   168     1 
  166   165   167     1 
  166   165   168     1 
  167   165   168     1 
  142   169   170     1 
  142   169   171     1 
  170   169   171     1 
   19   171   112     1 
   19   171   169     1 
  112   171   169     1 
   18   172   173     1 
   18   172   174     1 
   18   172   175     1 
  173   172   174     1 
  173   172   175     1 
  174   172   175     1 
  172   175   176     1 
  172   175   184     1 
  176   175   184     1 
  175   176   177     1 
  175   176   178     1 
  177   176   178     1 
  176   178   179     1 
  176   178   180     1 
  179   178   180     1 
  178   180   181     1 
  178   180   182     1 
  181   180   182     1 
  180   182   183     1 
  180   182   184     1 
  183   182   184     1 
  175   184   182     1 
  175   184   185     1 
  182   184   185     1 
  190   186   191     1 
  190   186   251     1 
  191   186   251     1 
  190   187   250     1 
  190   187   265     1 
  250   187   265     1 
  281   188   282     1 
  281   188   342     1 
  282   188   342     1 
  278   189   281     1 
  278   189   341     1 
  281   189   341     1 
    3   190   186     1 
    3   190   187     1 
  186   190   187     1 
  186   191   192     1 
  186   191   250     1 
  192   191   250     1 
  191   192   193     1 
  191   192   194     1 
  193   192   194     1 
  192   194   195     1    1.2187e+02    5.9170e+02 ;     C3 - C4     - OA  
  192   194   221     1  
  195   194   221     1    1.2187e+02    5.9170e+02 ;     OA - C4     - C5  
  194   195   196     1    1.1559e+02    5.3020e+02 ;     C4 - OA     - CA1  
  195   196   197     1  
  195   196   198     1  
  195   196   199     1  
  197   196   198     1  
  197   196   199     1  
  198   196   199     1  
  196   199   200     1  
  196   199   201     1  
  196   199   202     1  
  200   199   201     1  
  200   199   202     1  
  201   199   202     1  
  199   202   203     1  
  202   203   204     1  
  202   203   205     1  
  202   203   206     1  
  204   203   205     1  
  204   203   206     1  
  205   203   206     1  
  203   206   207     1  
  203   206   208     1  
  203   206   209     1  
  207   206   208     1  
  207   206   209     1  
  208   206   209     1  
  206   209   210     1  
  209   210   211     1  
  209   210   212     1  
  209   210   213     1  
  211   210   212     1  
  211   210   213     1  
  212   210   213     1  
  210   213   214     1  
  210   213   215     1  
  210   213   216     1  
  214   213   215     1  
  214   213   216     1  
  215   213   216     1  
  213   216   217     1  
  216   217   218     1  
  216   217   219     1  
  216   217   220     1  
  218   217   219     1  
  218   217   220     1  
  219   217   220     1  
  194   221   222     1    1.2187e+02    5.9170e+02 ;     C4 - C5     - OB  
  194   221   248     1  
  222   221   248     1    1.2187e+02    5.9170e+02 ;     OB - C5     - C6  
  221   222   223     1    1.1559e+02    5.3020e+02 ;     C5 - OB     - CB1  
  222   223   224     1  
  222   223   225     1  
  222   223   226     1  
  224   223   225     1  
  224   223   226     1  
  225   223   226     1  
  223   226   227     1  
  223   226   228     1  
  223   226   229     1  
  227   226   228     1  
  227   226   229     1  
  228   226   229     1  
  226   229   230     1  
  229   230   231     1  
  229   230   232     1  
  229   230   233     1  
  231   230   232     1  
  231   230   233     1  
  232   230   233     1  
  230   233   234     1  
  230   233   235     1  
  230   233   236     1  
  234   233   235     1  
  234   233   236     1  
  235   233   236     1  
  233   236   237     1  
  236   237   238     1  
  236   237   239     1  
  236   237   240     1  
  238   237   239     1  
  238   237   240     1  
  239   237   240     1  
  237   240   241     1  
  237   240   242     1  
  237   240   243     1  
  241   240   242     1  
  241   240   243     1  
  242   240   243     1  
  240   243   244     1  
  243   244   245     1  
  243   244   246     1  
  243   244   247     1  
  245   244   246     1  
  245   244   247     1  
  246   244   247     1  
  221   248   249     1  
  221   248   250     1  
  249   248   250     1  
  187   250   191     1  
  187   250   248     1  
  191   250   248     1  
  186   251   252     1  
  186   251   253     1  
  186   251   254     1  
  252   251   253     1  
  252   251   254     1  
  253   251   254     1  
  251   254   255     1  
  251   254   263     1  
  255   254   263     1  
  254   255   256     1  
  254   255   257     1  
  256   255   257     1  
  255   257   258     1  
  255   257   259     1  
  258   257   259     1  
  257   259   260     1  
  257   259   261     1  
  260   259   261     1  
  259   261   262     1  
  259   261   263     1  
  262   261   263     1  
  254   263   261     1  
  254   263   264     1  
  261   263   264     1  
  187   265   266     1  
  187   265   267     1  
  187   265   268     1  
  266   265   267     1  
  266   265   268     1  
  267   265   268     1  
  265   268   269     1  
  265   268   277     1  
  269   268   277     1  
  268   269   270     1  
  268   269   271     1  
  270   269   271     1  
  269   271   272     1  
  269   271   273     1  
  272   271   273     1  
  271   273   274     1  
  271   273   275     1  
  274   273   275     1  
  273   275   276     1  
  273   275   277     1  
  276   275   277     1  
  268   277   275     1  
  268   277   278     1  
  275   277   278     1  
  189   278   277     1  
  189   278   279     1  
  189   278   280     1  
  277   278   279     1  
  277   278   280     1  
  279   278   280     1  
  188   281   189     1  
  188   282   283     1  
  188   282   341     1  
  283   282   341     1  
  282   283   284     1  
  282   283   285     1  
  284   283   285     1  
  283   285   286     1    1.2187e+02    5.9170e+02 ;    C16 - C17    - OC  
  283   285   312     1  
  286   285   312     1    1.2187e+02    5.9170e+02 ;     OC - C17    - C18  
  285   286   287     1    1.1559e+02    5.3020e+02 ;    C17 - OC     - CC1  
  286   287   288     1  
  286   287   289     1  
  286   287   290     1  
  288   287   289     1  
  288   287   290     1  
  289   287   290     1  
  287   290   291     1  
  287   290   292     1  
  287   290   293     1  
  291   290   292     1  
  291   290   293     1  
  292   290   293     1  
  290   293   294     1  
  293   294   295     1  
  293   294   296     1  
  293   294   297     1  
  295   294   296     1  
  295   294   297     1  
  296   294   297     1  
  294   297   298     1  
  294   297   299     1  
  294   297   300     1  
  298   297   299     1  
  298   297   300     1  
  299   297   300     1  
  297   300   301     1  
  300   301   302     1  
  300   301   303     1  
  300   301   304     1  
  302   301   303     1  
  302   301   304     1  
  303   301   304     1  
  301   304   305     1  
  301   304   306     1  
  301   304   307     1  
  305   304   306     1  
  305   304   307     1  
  306   304   307     1  
  304   307   308     1  
  307   308   309     1  
  307   308   310     1  
  307   308   311     1  
  309   308   310     1  
  309   308   311     1  
  310   308   311     1  
  285   312   313     1    1.2187e+02    5.9170e+02 ;    C17 - C18    - OD  
  285   312   339     1  
  313   312   339     1    1.2187e+02    5.9170e+02 ;     OD - C18    - C19  
  312   313   314     1    1.1559e+02    5.3020e+02 ;    C18 - OD     - CD1  
  313   314   315     1 
  313   314   316     1 
  313   314   317     1 
  315   314   316     1 
  315   314   317     1 
  316   314   317     1 
  314   317   318     1 
  314   317   319     1 
  314   317   320     1 
  318   317   319     1 
  318   317   320     1 
  319   317   320     1 
  317   320   321     1 
  320   321   322     1 
  320   321   323     1 
  320   321   324     1 
  322   321   323     1 
  322   321   324     1 
  323   321   324     1 
  321   324   325     1 
  321   324   326     1 
  321   324   327     1 
  325   324   326     1 
  325   324   327     1 
  326   324   327     1 
  324   327   328     1 
  327   328   329     1 
  327   328   330     1 
  327   328   331     1 
  329   328   330     1 
  329   328   331     1 
  330   328   331     1 
  328   331   332     1 
  328   331   333     1 
  328   331   334     1 
  332   331   333     1 
  332   331   334     1 
  333   331   334     1 
  331   334   335     1 
  334   335   336     1 
  334   335   337     1 
  334   335   338     1 
  336   335   337     1 
  336   335   338     1 
  337   335   338     1 
  312   339   340     1 
  312   339   341     1 
  340   339   341     1 
  189   341   282     1 
  189   341   339     1 
  282   341   339     1 
  188   342   343     1 
  188   342   344     1 
  188   342   345     1 
  343   342   344     1 
  343   342   345     1 
  344   342   345     1 
  342   345   346     1 
  342   345   354     1 
  346   345   354     1 
  345   346   347     1 
  345   346   348     1 
  347   346   348     1 
  346   348   349     1 
  346   348   350     1 
  349   348   350     1 
  348   350   351     1 
  348   350   352     1 
  351   350   352     1 
  350   352   353     1 
  350   352   354     1 
  353   352   354     1 
  345   354   352     1 
  345   354   355     1 
  352   354   355     1 
  360   356   361     1 
  360   356   421     1 
  361   356   421     1 
  360   357   420     1 
  360   357   435     1 
  420   357   435     1 
  451   358   452     1 
  451   358   512     1 
  452   358   512     1 
  448   359   451     1 
  448   359   511     1 
  451   359   511     1 
    4   360   356     1 
    4   360   357     1 
  356   360   357     1 
  356   361   362     1 
  356   361   420     1 
  362   361   420     1 
  361   362   363     1 
  361   362   364     1 
  363   362   364     1 
  362   364   365     1    1.2187e+02    5.9170e+02 ;     C3 - C4     - OA  
  362   364   391     1  
  365   364   391     1    1.2187e+02    5.9170e+02 ;     OA - C4     - C5  
  364   365   366     1    1.1559e+02    5.3020e+02 ;     C4 - OA     - CA1  
  365   366   367     1  
  365   366   368     1  
  365   366   369     1  
  367   366   368     1  
  367   366   369     1  
  368   366   369     1  
  366   369   370     1  
  366   369   371     1  
  366   369   372     1  
  370   369   371     1  
  370   369   372     1  
  371   369   372     1  
  369   372   373     1  
  372   373   374     1  
  372   373   375     1  
  372   373   376     1  
  374   373   375     1  
  374   373   376     1  
  375   373   376     1  
  373   376   377     1  
  373   376   378     1  
  373   376   379     1  
  377   376   378     1  
  377   376   379     1  
  378   376   379     1  
  376   379   380     1  
  379   380   381     1  
  379   380   382     1  
  379   380   383     1  
  381   380   382     1  
  381   380   383     1  
  382   380   383     1  
  380   383   384     1  
  380   383   385     1  
  380   383   386     1  
  384   383   385     1  
  384   383   386     1  
  385   383   386     1  
  383   386   387     1  
  386   387   388     1  
  386   387   389     1  
  386   387   390     1  
  388   387   389     1  
  388   387   390     1  
  389   387   390     1  
  364   391   392     1    1.2187e+02    5.9170e+02 ;     C4 - C5     - OB  
  364   391   418     1  
  392   391   418     1    1.2187e+02    5.9170e+02 ;     OB - C5     - C6  
  391   392   393     1    1.1559e+02    5.3020e+02 ;     C5 - OB     - CB1  
  392   393   394     1  
  392   393   395     1  
  392   393   396     1  
  394   393   395     1  
  394   393   396     1  
  395   393   396     1  
  393   396   397     1  
  393   396   398     1  
  393   396   399     1  
  397   396   398     1  
  397   396   399     1  
  398   396   399     1  
  396   399   400     1  
  399   400   401     1  
  399   400   402     1  
  399   400   403     1  
  401   400   402     1  
  401   400   403     1  
  402   400   403     1  
  400   403   404     1  
  400   403   405     1  
  400   403   406     1  
  404   403   405     1  
  404   403   406     1  
  405   403   406     1  
  403   406   407     1  
  406   407   408     1  
  406   407   409     1  
  406   407   410     1  
  408   407   409     1  
  408   407   410     1  
  409   407   410     1  
  407   410   411     1  
  407   410   412     1  
  407   410   413     1  
  411   410   412     1  
  411   410   413     1  
  412   410   413     1  
  410   413   414     1  
  413   414   415     1  
  413   414   416     1  
  413   414   417     1  
  415   414   416     1  
  415   414   417     1  
  416   414   417     1  
  391   418   419     1  
  391   418   420     1  
  419   418   420     1  
  357   420   361     1  
  357   420   418     1  
  361   420   418     1  
  356   421   422     1  
  356   421   423     1  
  356   421   424     1  
  422   421   423     1  
  422   421   424     1  
  423   421   424     1  
  421   424   425     1  
  421   424   433     1  
  425   424   433     1  
  424   425   426     1  
  424   425   427     1  
  426   425   427     1  
  425   427   428     1  
  425   427   429     1  
  428   427   429     1  
  427   429   430     1  
  427   429   431     1  
  430   429   431     1  
  429   431   432     1  
  429   431   433     1  
  432   431   433     1  
  424   433   431     1  
  424   433   434     1  
  431   433   434     1  
  357   435   436     1  
  357   435   437     1  
  357   435   438     1  
  436   435   437     1  
  436   435   438     1  
  437   435   438     1  
  435   438   439     1  
  435   438   447     1  
  439   438   447     1  
  438   439   440     1  
  438   439   441     1  
  440   439   441     1  
  439   441   442     1  
  439   441   443     1  
  442   441   443     1  
  441   443   444     1  
  441   443   445     1  
  444   443   445     1  
  443   445   446     1  
  443   445   447     1  
  446   445   447     1  
  438   447   445     1  
  438   447   448     1  
  445   447   448     1  
  359   448   447     1  
  359   448   449     1  
  359   448   450     1  
  447   448   449     1  
  447   448   450     1  
  449   448   450     1  
  358   451   359     1  
  358   452   453     1  
  358   452   511     1  
  453   452   511     1  
  452   453   454     1  
  452   453   455     1  
  454   453   455     1  
  453   455   456     1    1.2187e+02    5.9170e+02 ;    C16 - C17    - OC  
  453   455   482     1  
  456   455   482     1    1.2187e+02    5.9170e+02 ;     OC - C17    - C18  
  455   456   457     1    1.1559e+02    5.3020e+02 ;    C17 - OC     - CC1  
  456   457   458     1  
  456   457   459     1  
  456   457   460     1  
  458   457   459     1  
  458   457   460     1  
  459   457   460     1  
  457   460   461     1  
  457   460   462     1  
  457   460   463     1  
  461   460   462     1  
  461   460   463     1  
  462   460   463     1  
  460   463   464     1  
  463   464   465     1  
  463   464   466     1  
  463   464   467     1  
  465   464   466     1  
  465   464   467     1  
  466   464   467     1  
  464   467   468     1  
  464   467   469     1  
  464   467   470     1  
  468   467   469     1  
  468   467   470     1  
  469   467   470     1  
  467   470   471     1  
  470   471   472     1  
  470   471   473     1  
  470   471   474     1  
  472   471   473     1  
  472   471   474     1  
  473   471   474     1  
  471   474   475     1  
  471   474   476     1  
  471   474   477     1  
  475   474   476     1  
  475   474   477     1  
  476   474   477     1  
  474   477   478     1  
  477   478   479     1  
  477   478   480     1  
  477   478   481     1  
  479   478   480     1  
  479   478   481     1  
  480   478   481     1  
  455   482   483     1    1.2187e+02    5.9170e+02 ;    C17 - C18    - OD  
  455   482   509     1  
  483   482   509     1    1.2187e+02    5.9170e+02 ;     OD - C18    - C19  
  482   483   484     1    1.1559e+02    5.3020e+02 ;    C18 - OD     - CD1  
  483   484   485     1 
  483   484   486     1 
  483   484   487     1 
  485   484   486     1 
  485   484   487     1 
  486   484   487     1 
  484   487   488     1 
  484   487   489     1 
  484   487   490     1 
  488   487   489     1 
  488   487   490     1 
  489   487   490     1 
  487   490   491     1 
  490   491   492     1 
  490   491   493     1 
  490   491   494     1 
  492   491   493     1 
  492   491   494     1 
  493   491   494     1 
  491   494   495     1 
  491   494   496     1 
  491   494   497     1 
  495   494   496     1 
  495   494   497     1 
  496   494   497     1 
  494   497   498     1 
  497   498   499     1 
  497   498   500     1 
  497   498   501     1 
  499   498   500     1 
  499   498   501     1 
  500   498   501     1 
  498   501   502     1 
  498   501   503     1 
  498   501   504     1 
  502   501   503     1 
  502   501   504     1 
  503   501   504     1 
  501   504   505     1 
  504   505   506     1 
  504   505   507     1 
  504   505   508     1 
  506   505   507     1 
  506   505   508     1 
  507   505   508     1 
  482   509   510     1 
  482   509   511     1 
  510   509   511     1 
  359   511   452     1 
  359   511   509     1 
  452   511   509     1 
  358   512   513     1 
  358   512   514     1 
  358   512   515     1 
  513   512   514     1 
  513   512   515     1 
  514   512   515     1 
  512   515   516     1 
  512   515   524     1 
  516   515   524     1 
  515   516   517     1 
  515   516   518     1 
  517   516   518     1 
  516   518   519     1 
  516   518   520     1 
  519   518   520     1 
  518   520   521     1 
  518   520   522     1 
  521   520   522     1 
  520   522   523     1 
  520   522   524     1 
  523   522   524     1 
  515   524   522     1 
  515   524   525     1 
  522   524   525     1 
  530   526   531     1 
  530   526   591     1 
  531   526   591     1 
  530   527   590     1 
  530   527   605     1 
  590   527   605     1 
  621   528   622     1 
  621   528   682     1 
  622   528   682     1 
  618   529   621     1 
  618   529   681     1 
  621   529   681     1 
    5   530   526     1 
    5   530   527     1 
  526   530   527     1 
  526   531   532     1 
  526   531   590     1 
  532   531   590     1 
  531   532   533     1 
  531   532   534     1 
  533   532   534     1 
  532   534   535     1    1.2187e+02    5.9170e+02 ;     C3 - C4     - OA  
  532   534   561     1  
  535   534   561     1    1.2187e+02    5.9170e+02 ;     OA - C4     - C5  
  534   535   536     1    1.1559e+02    5.3020e+02 ;     C4 - OA     - CA1  
  535   536   537     1  
  535   536   538     1  
  535   536   539     1  
  537   536   538     1  
  537   536   539     1  
  538   536   539     1  
  536   539   540     1  
  536   539   541     1  
  536   539   542     1  
  540   539   541     1  
  540   539   542     1  
  541   539   542     1  
  539   542   543     1  
  542   543   544     1  
  542   543   545     1  
  542   543   546     1  
  544   543   545     1  
  544   543   546     1  
  545   543   546     1  
  543   546   547     1  
  543   546   548     1  
  543   546   549     1  
  547   546   548     1  
  547   546   549     1  
  548   546   549     1  
  546   549   550     1  
  549   550   551     1  
  549   550   552     1  
  549   550   553     1  
  551   550   552     1  
  551   550   553     1  
  552   550   553     1  
  550   553   554     1  
  550   553   555     1  
  550   553   556     1  
  554   553   555     1  
  554   553   556     1  
  555   553   556     1  
  553   556   557     1  
  556   557   558     1  
  556   557   559     1  
  556   557   560     1  
  558   557   559     1  
  558   557   560     1  
  559   557   560     1  
  534   561   562     1    1.2187e+02    5.9170e+02 ;     C4 - C5     - OB  
  534   561   588     1  
  562   561   588     1    1.2187e+02    5.9170e+02 ;     OB - C5     - C6  
  561   562   563     1    1.1559e+02    5.3020e+02 ;     C5 - OB     - CB1  
  562   563   564     1  
  562   563   565     1  
  562   563   566     1  
  564   563   565     1  
  564   563   566     1  
  565   563   566     1  
  563   566   567     1  
  563   566   568     1  
  563   566   569     1  
  567   566   568     1  
  567   566   569     1  
  568   566   569     1  
  566   569   570     1  
  569   570   571     1  
  569   570   572     1  
  569   570   573     1  
  571   570   572     1  
  571   570   573     1  
  572   570   573     1  
  570   573   574     1  
  570   573   575     1  
  570   573   576     1  
  574   573   575     1  
  574   573   576     1  
  575   573   576     1  
  573   576   577     1  
  576   577   578     1  
  576   577   579     1  
  576   577   580     1  
  578   577   579     1  
  578   577   580     1  
  579   577   580     1  
  577   580   581     1  
  577   580   582     1  
  577   580   583     1  
  581   580   582     1  
  581   580   583     1  
  582   580   583     1  
  580   583   584     1  
  583   584   585     1  
  583   584   586     1  
  583   584   587     1  
  585   584   586     1  
  585   584   587     1  
  586   584   587     1  
  561   588   589     1  
  561   588   590     1  
  589   588   590     1  
  527   590   531     1  
  527   590   588     1  
  531   590   588     1  
  526   591   592     1  
  526   591   593     1  
  526   591   594     1  
  592   591   593     1  
  592   591   594     1  
  593   591   594     1  
  591   594   595     1  
  591   594   603     1  
  595   594   603     1  
  594   595   596     1  
  594   595   597     1  
  596   595   597     1  
  595   597   598     1  
  595   597   599     1  
  598   597   599     1  
  597   599   600     1  
  597   599   601     1  
  600   599   601     1  
  599   601   602     1  
  599   601   603     1  
  602   601   603     1  
  594   603   601     1  
  594   603   604     1  
  601   603   604     1  
  527   605   606     1  
  527   605   607     1  
  527   605   608     1  
  606   605   607     1  
  606   605   608     1  
  607   605   608     1  
  605   608   609     1  
  605   608   617     1  
  609   608   617     1  
  608   609   610     1  
  608   609   611     1  
  610   609   611     1  
  609   611   612     1  
  609   611   613     1  
  612   611   613     1  
  611   613   614     1  
  611   613   615     1  
  614   613   615     1  
  613   615   616     1  
  613   615   617     1  
  616   615   617     1  
  608   617   615     1  
  608   617   618     1  
  615   617   618     1  
  529   618   617     1  
  529   618   619     1  
  529   618   620     1  
  617   618   619     1  
  617   618   620     1  
  619   618   620     1  
  528   621   529     1  
  528   622   623     1  
  528   622   681     1  
  623   622   681     1  
  622   623   624     1  
  622   623   625     1  
  624   623   625     1  
  623   625   626     1    1.2187e+02    5.9170e+02 ;    C16 - C17    - OC  
  623   625   652     1  
  626   625   652     1    1.2187e+02    5.9170e+02 ;     OC - C17    - C18  
  625   626   627     1    1.1559e+02    5.3020e+02 ;    C17 - OC     - CC1  
  626   627   628     1  
  626   627   629     1  
  626   627   630     1  
  628   627   629     1  
  628   627   630     1  
  629   627   630     1  
  627   630   631     1  
  627   630   632     1  
  627   630   633     1  
  631   630   632     1  
  631   630   633     1  
  632   630   633     1  
  630   633   634     1  
  633   634   635     1  
  633   634   636     1  
  633   634   637     1  
  635   634   636     1  
  635   634   637     1  
  636   634   637     1  
  634   637   638     1  
  634   637   639     1  
  634   637   640     1  
  638   637   639     1  
  638   637   640     1  
  639   637   640     1  
  637   640   641     1  
  640   641   642     1  
  640   641   643     1  
  640   641   644     1  
  642   641   643     1  
  642   641   644     1  
  643   641   644     1  
  641   644   645     1  
  641   644   646     1  
  641   644   647     1  
  645   644   646     1  
  645   644   647     1  
  646   644   647     1  
  644   647   648     1  
  647   648   649     1  
  647   648   650     1  
  647   648   651     1  
  649   648   650     1  
  649   648   651     1  
  650   648   651     1  
  625   652   653     1    1.2187e+02    5.9170e+02 ;    C17 - C18    - OD  
  625   652   679     1  
  653   652   679     1    1.2187e+02    5.9170e+02 ;     OD - C18    - C19  
  652   653   654     1    1.1559e+02    5.3020e+02 ;    C18 - OD     - CD1  
  653   654   655     1 
  653   654   656     1 
  653   654   657     1 
  655   654   656     1 
  655   654   657     1 
  656   654   657     1 
  654   657   658     1 
  654   657   659     1 
  654   657   660     1 
  658   657   659     1 
  658   657   660     1 
  659   657   660     1 
  657   660   661     1 
  660   661   662     1 
  660   661   663     1 
  660   661   664     1 
  662   661   663     1 
  662   661   664     1 
  663   661   664     1 
  661   664   665     1 
  661   664   666     1 
  661   664   667     1 
  665   664   666     1 
  665   664   667     1 
  666   664   667     1 
  664   667   668     1 
  667   668   669     1 
  667   668   670     1 
  667   668   671     1 
  669   668   670     1 
  669   668   671     1 
  670   668   671     1 
  668   671   672     1 
  668   671   673     1 
  668   671   674     1 
  672   671   673     1 
  672   671   674     1 
  673   671   674     1 
  671   674   675     1 
  674   675   676     1 
  674   675   677     1 
  674   675   678     1 
  676   675   677     1 
  676   675   678     1 
  677   675   678     1 
  652   679   680     1 
  652   679   681     1 
  680   679   681     1 
  529   681   622     1 
  529   681   679     1 
  622   681   679     1 
  528   682   683     1 
  528   682   684     1 
  528   682   685     1 
  683   682   684     1 
  683   682   685     1 
  684   682   685     1 
  682   685   686     1 
  682   685   694     1 
  686   685   694     1 
  685   686   687     1 
  685   686   688     1 
  687   686   688     1 
  686   688   689     1 
  686   688   690     1 
  689   688   690     1 
  688   690   691     1 
  688   690   692     1 
  691   690   692     1 
  690   692   693     1 
  690   692   694     1 
  693   692   694     1 
  685   694   692     1 
  685   694   695     1 
  692   694   695     1 
  700   696   701     1 
  700   696   761     1 
  701   696   761     1 
  700   697   760     1 
  700   697   775     1 
  760   697   775     1 
  791   698   792     1 
  791   698   852     1 
  792   698   852     1 
  788   699   791     1 
  788   699   851     1 
  791   699   851     1 
  696   700   697     1 
  696   701   702     1 
  696   701   760     1 
  702   701   760     1 
  701   702   703     1 
  701   702   704     1 
  703   702   704     1 
  702   704   705     1    1.2187e+02    5.9170e+02 ;     C3 - C4     - OA  
  702   704   731     1  
  705   704   731     1    1.2187e+02    5.9170e+02 ;     OA - C4     - C5  
  704   705   706     1    1.1559e+02    5.3020e+02 ;     C4 - OA     - CA1  
  705   706   707     1  
  705   706   708     1  
  705   706   709     1  
  707   706   708     1  
  707   706   709     1  
  708   706   709     1  
  706   709   710     1  
  706   709   711     1  
  706   709   712     1  
  710   709   711     1  
  710   709   712     1  
  711   709   712     1  
  709   712   713     1  
  712   713   714     1  
  712   713   715     1  
  712   713   716     1  
  714   713   715     1  
  714   713   716     1  
  715   713   716     1  
  713   716   717     1  
  713   716   718     1  
  713   716   719     1  
  717   716   718     1  
  717   716   719     1  
  718   716   719     1  
  716   719   720     1  
  719   720   721     1  
  719   720   722     1  
  719   720   723     1  
  721   720   722     1  
  721   720   723     1  
  722   720   723     1  
  720   723   724     1  
  720   723   725     1  
  720   723   726     1  
  724   723   725     1  
  724   723   726     1  
  725   723   726     1  
  723   726   727     1  
  726   727   728     1  
  726   727   729     1  
  726   727   730     1  
  728   727   729     1  
  728   727   730     1  
  729   727   730     1  
  704   731   732     1    1.2187e+02    5.9170e+02 ;     C4 - C5     - OB  
  704   731   758     1  
  732   731   758     1    1.2187e+02    5.9170e+02 ;     OB - C5     - C6  
  731   732   733     1    1.1559e+02    5.3020e+02 ;     C5 - OB     - CB1  
  732   733   734     1  
  732   733   735     1  
  732   733   736     1  
  734   733   735     1  
  734   733   736     1  
  735   733   736     1  
  733   736   737     1  
  733   736   738     1  
  733   736   739     1  
  737   736   738     1  
  737   736   739     1  
  738   736   739     1  
  736   739   740     1  
  739   740   741     1  
  739   740   742     1  
  739   740   743     1  
  741   740   742     1  
  741   740   743     1  
  742   740   743     1  
  740   743   744     1  
  740   743   745     1  
  740   743   746     1  
  744   743   745     1  
  744   743   746     1  
  745   743   746     1  
  743   746   747     1  
  746   747   748     1  
  746   747   749     1  
  746   747   750     1  
  748   747   749     1  
  748   747   750     1  
  749   747   750     1  
  747   750   751     1  
  747   750   752     1  
  747   750   753     1  
  751   750   752     1  
  751   750   753     1  
  752   750   753     1  
  750   753   754     1  
  753   754   755     1  
  753   754   756     1  
  753   754   757     1  
  755   754   756     1  
  755   754   757     1  
  756   754   757     1  
  731   758   759     1  
  731   758   760     1  
  759   758   760     1  
  697   760   701     1  
  697   760   758     1  
  701   760   758     1  
  696   761   762     1  
  696   761   763     1  
  696   761   764     1  
  762   761   763     1  
  762   761   764     1  
  763   761   764     1  
  761   764   765     1  
  761   764   773     1  
  765   764   773     1  
  764   765   766     1  
  764   765   767     1  
  766   765   767     1  
  765   767   768     1  
  765   767   769     1  
  768   767   769     1  
  767   769   770     1  
  767   769   771     1  
  770   769   771     1  
  769   771   772     1  
  769   771   773     1  
  772   771   773     1  
  764   773   771     1  
  764   773   774     1  
  771   773   774     1  
  697   775   776     1  
  697   775   777     1  
  697   775   778     1  
  776   775   777     1  
  776   775   778     1  
  777   775   778     1  
  775   778   779     1  
  775   778   787     1  
  779   778   787     1  
  778   779   780     1  
  778   779   781     1  
  780   779   781     1  
  779   781   782     1  
  779   781   783     1  
  782   781   783     1  
  781   783   784     1  
  781   783   785     1  
  784   783   785     1  
  783   785   786     1  
  783   785   787     1  
  786   785   787     1  
  778   787   785     1  
  778   787   788     1  
  785   787   788     1  
  699   788   787     1  
  699   788   789     1  
  699   788   790     1  
  787   788   789     1  
  787   788   790     1  
  789   788   790     1  
  698   791   699     1  
  698   792   793     1  
  698   792   851     1  
  793   792   851     1  
  792   793   794     1  
  792   793   795     1  
  794   793   795     1  
  793   795   796     1    1.2187e+02    5.9170e+02 ;    C16 - C17    - OC  
  793   795   822     1  
  796   795   822     1    1.2187e+02    5.9170e+02 ;     OC - C17    - C18  
  795   796   797     1    1.1559e+02    5.3020e+02 ;    C17 - OC     - CC1  
  796   797   798     1  
  796   797   799     1  
  796   797   800     1  
  798   797   799     1  
  798   797   800     1  
  799   797   800     1  
  797   800   801     1  
  797   800   802     1  
  797   800   803     1  
  801   800   802     1  
  801   800   803     1  
  802   800   803     1  
  800   803   804     1  
  803   804   805     1  
  803   804   806     1  
  803   804   807     1  
  805   804   806     1  
  805   804   807     1  
  806   804   807     1  
  804   807   808     1  
  804   807   809     1  
  804   807   810     1  
  808   807   809     1  
  808   807   810     1  
  809   807   810     1  
  807   810   811     1  
  810   811   812     1  
  810   811   813     1  
  810   811   814     1  
  812   811   813     1  
  812   811   814     1  
  813   811   814     1  
  811   814   815     1  
  811   814   816     1  
  811   814   817     1  
  815   814   816     1  
  815   814   817     1  
  816   814   817     1  
  814   817   818     1  
  817   818   819     1  
  817   818   820     1  
  817   818   821     1  
  819   818   820     1  
  819   818   821     1  
  820   818   821     1  
  795   822   823     1    1.2187e+02    5.9170e+02 ;    C17 - C18    - OD  
  795   822   849     1  
  823   822   849     1    1.2187e+02    5.9170e+02 ;     OD - C18    - C19  
  822   823   824     1    1.1559e+02    5.3020e+02 ;    C18 - OD     - CD1  
  823   824   825     1 
  823   824   826     1 
  823   824   827     1 
  825   824   826     1 
  825   824   827     1 
  826   824   827     1 
  824   827   828     1 
  824   827   829     1 
  824   827   830     1 
  828   827   829     1 
  828   827   830     1 
  829   827   830     1 
  827   830   831     1 
  830   831   832     1 
  830   831   833     1 
  830   831   834     1 
  832   831   833     1 
  832   831   834     1 
  833   831   834     1 
  831   834   835     1 
  831   834   836     1 
  831   834   837     1 
  835   834   836     1 
  835   834   837     1 
  836   834   837     1 
  834   837   838     1 
  837   838   839     1 
  837   838   840     1 
  837   838   841     1 
  839   838   840     1 
  839   838   841     1 
  840   838   841     1 
  838   841   842     1 
  838   841   843     1 
  838   841   844     1 
  842   841   843     1 
  842   841   844     1 
  843   841   844     1 
  841   844   845     1 
  844   845   846     1 
  844   845   847     1 
  844   845   848     1 
  846   845   847     1 
  846   845   848     1 
  847   845   848     1 
  822   849   850     1 
  822   849   851     1 
  850   849   851     1 
  699   851   792     1 
  699   851   849     1 
  792   851   849     1 
  698   852   853     1 
  698   852   854     1 
  698   852   855     1 
  853   852   854     1 
  853   852   855     1 
  854   852   855     1 
  852   855   856     1 
  852   855   864     1 
  856   855   864     1 
  855   856   857     1 
  855   856   858     1 
  857   856   858     1 
  856   858   859     1 
  856   858   860     1 
  859   858   860     1 
  858   860   861     1 
  858   860   862     1 
  861   860   862     1 
  860   862   863     1 
  860   862   864     1 
  863   862   864     1 
  855   864   862     1 
  855   864   865     1 
  862   864   865     1 

[ dihedrals ]
;  ai    aj    ak    al funct            c0            c1            c2            c3            c4            c5
   21    16    20    17     9 
   81    16    20    17     9 
   20    16    21    22     9 
   20    16    21    80     9 
   81    16    21    22     9 
   81    16    21    80     9 
   20    16    81    82     9 
   20    16    81    83     9 
   20    16    81    84     9 
   21    16    81    82     9 
   21    16    81    83     9 
   21    16    81    84     9 
   80    17    20    16     9 
   95    17    20    16     9 
   20    17    80    21     9 
   20    17    80    78     9 
   95    17    80    21     9 
   95    17    80    78     9 
   20    17    95    96     9 
   20    17    95    97     9 
   20    17    95    98     9 
   80    17    95    96     9 
   80    17    95    97     9 
   80    17    95    98     9 
  112    18   111    19     9 
  172    18   111    19     9 
  111    18   112   113     9 
  111    18   112   171     9 
  172    18   112   113     9 
  172    18   112   171     9 
  111    18   172   173     9 
  111    18   172   174     9 
  111    18   172   175     9 
  112    18   172   173     9 
  112    18   172   174     9 
  112    18   172   175     9 
  111    19   108   107     9 
  111    19   108   109     9 
  111    19   108   110     9 
  171    19   108   107     9 
  171    19   108   109     9 
  171    19   108   110     9 
  108    19   111    18     9 
  171    19   111    18     9 
  108    19   171   112     9 
  108    19   171   169     9 
  111    19   171   112     9 
  111    19   171   169     9 
   16    21    22    23     9 
   16    21    22    24     9 
   80    21    22    23     9 
   80    21    22    24     9 
   16    21    80    17     9 
   16    21    80    78     9 
   22    21    80    17     9 
   22    21    80    78     9 
   21    22    24    25     9 
   21    22    24    51     9 
   23    22    24    25     9 
   23    22    24    51     9 
   22    24    25    26     9   180.00   4.39320   2 ;     C3-    C4-    OA-   CA1 
   51    24    25    26     9   180.00   4.39320   2 ;    CA1-    OA-    C4-    C5 
   22    24    51    52     9 
   22    24    51    78     9 
   25    24    51    52     9 
   25    24    51    78     9 
   24    25    26    27     9 
   24    25    26    28     9 
   24    25    26    29     9 
   25    26    29    30     9 
   25    26    29    31     9 
   25    26    29    32     9 
   27    26    29    30     9 
   27    26    29    31     9 
   27    26    29    32     9 
   28    26    29    30     9 
   28    26    29    31     9 
   28    26    29    32     9 
   26    29    32    33     9 
   30    29    32    33     9 
   31    29    32    33     9 
   29    32    33    34     9 
   29    32    33    35     9 
   29    32    33    36     9 
   32    33    36    37     9 
   32    33    36    38     9 
   32    33    36    39     9 
   34    33    36    37     9 
   34    33    36    38     9 
   34    33    36    39     9 
   35    33    36    37     9 
   35    33    36    38     9 
   35    33    36    39     9 
   33    36    39    40     9 
   37    36    39    40     9 
   38    36    39    40     9 
   36    39    40    41     9 
   36    39    40    42     9 
   36    39    40    43     9 
   39    40    43    44     9 
   39    40    43    45     9 
   39    40    43    46     9 
   41    40    43    44     9 
   41    40    43    45     9 
   41    40    43    46     9 
   42    40    43    44     9 
   42    40    43    45     9 
   42    40    43    46     9 
   40    43    46    47     9 
   44    43    46    47     9 
   45    43    46    47     9 
   43    46    47    48     9 
   43    46    47    49     9 
   43    46    47    50     9 
   24    51    52    53     9   180.00   4.39320   2 ;     C4-    C5-    OB-   CB1 
   78    51    52    53     9   180.00   4.39320   2 ;    CB1-    OB-    C5-    C6 
   24    51    78    79     9 
   24    51    78    80     9 
   52    51    78    79     9 
   52    51    78    80     9 
   51    52    53    54     9 
   51    52    53    55     9 
   51    52    53    56     9 
   52    53    56    57     9 
   52    53    56    58     9 
   52    53    56    59     9 
   54    53    56    57     9 
   54    53    56    58     9 
   54    53    56    59     9 
   55    53    56    57     9 
   55    53    56    58     9 
   55    53    56    59     9 
   53    56    59    60     9 
   57    56    59    60     9 
   58    56    59    60     9 
   56    59    60    61     9 
   56    59    60    62     9 
   56    59    60    63     9 
   59    60    63    64     9 
   59    60    63    65     9 
   59    60    63    66     9 
   61    60    63    64     9 
   61    60    63    65     9 
   61    60    63    66     9 
   62    60    63    64     9 
   62    60    63    65     9 
   62    60    63    66     9 
   60    63    66    67     9 
   64    63    66    67     9 
   65    63    66    67     9 
   63    66    67    68     9 
   63    66    67    69     9 
   63    66    67    70     9 
   66    67    70    71     9 
   66    67    70    72     9 
   66    67    70    73     9 
   68    67    70    71     9 
   68    67    70    72     9 
   68    67    70    73     9 
   69    67    70    71     9 
   69    67    70    72     9 
   69    67    70    73     9 
   67    70    73    74     9 
   71    70    73    74     9 
   72    70    73    74     9 
   70    73    74    75     9 
   70    73    74    76     9 
   70    73    74    77     9 
   51    78    80    17     9 
   51    78    80    21     9 
   79    78    80    17     9 
   79    78    80    21     9 
   16    81    84    85     9 
   16    81    84    93     9 
   82    81    84    85     9 
   82    81    84    93     9 
   83    81    84    85     9 
   83    81    84    93     9 
   81    84    85    86     9 
   81    84    85    87     9 
   93    84    85    86     9 
   93    84    85    87     9 
   81    84    93    91     9 
   81    84    93    94     9 
   85    84    93    91     9 
   85    84    93    94     9 
   84    85    87    88     9 
   84    85    87    89     9 
   86    85    87    88     9 
   86    85    87    89     9 
   85    87    89    90     9 
   85    87    89    91     9 
   88    87    89    90     9 
   88    87    89    91     9 
   87    89    91    92     9 
   87    89    91    93     9 
   90    89    91    92     9 
   90    89    91    93     9 
   89    91    93    84     9 
   89    91    93    94     9 
   92    91    93    84     9 
   92    91    93    94     9 
   17    95    98    99     9 
   17    95    98   107     9 
   96    95    98    99     9 
   96    95    98   107     9 
   97    95    98    99     9 
   97    95    98   107     9 
   95    98    99   100     9 
   95    98    99   101     9 
  107    98    99   100     9 
  107    98    99   101     9 
   95    98   107   105     9 
   95    98   107   108     9 
   99    98   107   105     9 
   99    98   107   108     9 
   98    99   101   102     9 
   98    99   101   103     9 
  100    99   101   102     9 
  100    99   101   103     9 
   99   101   103   104     9 
   99   101   103   105     9 
  102   101   103   104     9 
  102   101   103   105     9 
  101   103   105   106     9 
  101   103   105   107     9 
  104   103   105   106     9 
  104   103   105   107     9 
  103   105   107    98     9 
  103   105   107   108     9 
  106   105   107    98     9 
  106   105   107   108     9 
   98   107   108    19     9 
   98   107   108   109     9 
   98   107   108   110     9 
  105   107   108    19     9 
  105   107   108   109     9 
  105   107   108   110     9 
   18   112   113   114     9 
   18   112   113   115     9 
  171   112   113   114     9 
  171   112   113   115     9 
   18   112   171    19     9 
   18   112   171   169     9 
  113   112   171    19     9 
  113   112   171   169     9 
  112   113   115   116     9 
  112   113   115   142     9 
  114   113   115   116     9 
  114   113   115   142     9 
  113   115   116   117     9   180.00   4.39320   2 ;    C16-   C17-    OC-   CC1 
  142   115   116   117     9   180.00   4.39320   2 ;    CC1-    OC-   C17-   C18 
  113   115   142   143     9 
  113   115   142   169     9 
  116   115   142   143     9 
  116   115   142   169     9 
  115   116   117   118     9 
  115   116   117   119     9 
  115   116   117   120     9 
  116   117   120   121     9 
  116   117   120   122     9 
  116   117   120   123     9 
  118   117   120   121     9 
  118   117   120   122     9 
  118   117   120   123     9 
  119   117   120   121     9 
  119   117   120   122     9 
  119   117   120   123     9 
  117   120   123   124     9 
  121   120   123   124     9 
  122   120   123   124     9 
  120   123   124   125     9 
  120   123   124   126     9 
  120   123   124   127     9 
  123   124   127   128     9 
  123   124   127   129     9 
  123   124   127   130     9 
  125   124   127   128     9 
  125   124   127   129     9 
  125   124   127   130     9 
  126   124   127   128     9 
  126   124   127   129     9 
  126   124   127   130     9 
  124   127   130   131     9 
  128   127   130   131     9 
  129   127   130   131     9 
  127   130   131   132     9 
  127   130   131   133     9 
  127   130   131   134     9 
  130   131   134   135     9 
  130   131   134   136     9 
  130   131   134   137     9 
  132   131   134   135     9 
  132   131   134   136     9 
  132   131   134   137     9 
  133   131   134   135     9 
  133   131   134   136     9 
  133   131   134   137     9 
  131   134   137   138     9 
  135   134   137   138     9 
  136   134   137   138     9 
  134   137   138   139     9 
  134   137   138   140     9 
  134   137   138   141     9 
  115   142   143   144     9   180.00   4.39320   2 ;    C17-   C18-    OD-   CD1 
  169   142   143   144     9   180.00   4.39320   2 ;    CD1-    OD-   C18-   C19 
  115   142   169   170     9 
  115   142   169   171     9 
  143   142   169   170     9 
  143   142   169   171     9 
  142   143   144   145     9 
  142   143   144   146     9 
  142   143   144   147     9 
  143   144   147   148     9 
  143   144   147   149     9 
  143   144   147   150     9 
  145   144   147   148     9 
  145   144   147   149     9 
  145   144   147   150     9 
  146   144   147   148     9 
  146   144   147   149     9 
  146   144   147   150     9 
  144   147   150   151     9 
  148   147   150   151     9 
  149   147   150   151     9 
  147   150   151   152     9 
  147   150   151   153     9 
  147   150   151   154     9 
  150   151   154   155     9 
  150   151   154   156     9 
  150   151   154   157     9 
  152   151   154   155     9 
  152   151   154   156     9 
  152   151   154   157     9 
  153   151   154   155     9 
  153   151   154   156     9 
  153   151   154   157     9 
  151   154   157   158     9 
  155   154   157   158     9 
  156   154   157   158     9 
  154   157   158   159     9 
  154   157   158   160     9 
  154   157   158   161     9 
  157   158   161   162     9 
  157   158   161   163     9 
  157   158   161   164     9 
  159   158   161   162     9 
  159   158   161   163     9 
  159   158   161   164     9 
  160   158   161   162     9 
  160   158   161   163     9 
  160   158   161   164     9 
  158   161   164   165     9 
  162   161   164   165     9 
  163   161   164   165     9 
  161   164   165   166     9 
  161   164   165   167     9 
  161   164   165   168     9 
  142   169   171    19     9 
  142   169   171   112     9 
  170   169   171    19     9 
  170   169   171   112     9 
   18   172   175   176     9 
   18   172   175   184     9 
  173   172   175   176     9 
  173   172   175   184     9 
  174   172   175   176     9 
  174   172   175   184     9 
  172   175   176   177     9 
  172   175   176   178     9 
  184   175   176   177     9 
  184   175   176   178     9 
  172   175   184   182     9 
  172   175   184   185     9 
  176   175   184   182     9 
  176   175   184   185     9 
  175   176   178   179     9 
  175   176   178   180     9 
  177   176   178   179     9 
  177   176   178   180     9 
  176   178   180   181     9 
  176   178   180   182     9 
  179   178   180   181     9 
  179   178   180   182     9 
  178   180   182   183     9 
  178   180   182   184     9 
  181   180   182   183     9 
  181   180   182   184     9 
  180   182   184   175     9 
  180   182   184   185     9 
  183   182   184   175     9 
  183   182   184   185     9 
  191   186   190   187     9 
  251   186   190   187     9 
  190   186   191   192     9 
  190   186   191   250     9 
  251   186   191   192     9 
  251   186   191   250     9 
  190   186   251   252     9 
  190   186   251   253     9 
  190   186   251   254     9 
  191   186   251   252     9 
  191   186   251   253     9 
  191   186   251   254     9 
  250   187   190   186     9 
  265   187   190   186     9 
  190   187   250   191     9 
  190   187   250   248     9 
  265   187   250   191     9 
  265   187   250   248     9 
  190   187   265   266     9 
  190   187   265   267     9 
  190   187   265   268     9 
  250   187   265   266     9 
  250   187   265   267     9 
  250   187   265   268     9 
  282   188   281   189     9 
  342   188   281   189     9 
  281   188   282   283     9 
  281   188   282   341     9 
  342   188   282   283     9 
  342   188   282   341     9 
  281   188   342   343     9 
  281   188   342   344     9 
  281   188   342   345     9 
  282   188   342   343     9 
  282   188   342   344     9 
  282   188   342   345     9 
  281   189   278   277     9 
  281   189   278   279     9 
  281   189   278   280     9 
  341   189   278   277     9 
  341   189   278   279     9 
  341   189   278   280     9 
  278   189   281   188     9 
  341   189   281   188     9 
  278   189   341   282     9 
  278   189   341   339     9 
  281   189   341   282     9 
  281   189   341   339     9 
  186   191   192   193     9 
  186   191   192   194     9 
  250   191   192   193     9 
  250   191   192   194     9 
  186   191   250   187     9 
  186   191   250   248     9 
  192   191   250   187     9 
  192   191   250   248     9 
  191   192   194   195     9 
  191   192   194   221     9 
  193   192   194   195     9 
  193   192   194   221     9 
  192   194   195   196     9   180.00   4.39320   2 ;     C3-    C4-    OA-   CA1  
  221   194   195   196     9   180.00   4.39320   2 ;    CA1-    OA-    C4-    C5  
  192   194   221   222     9  
  192   194   221   248     9  
  195   194   221   222     9  
  195   194   221   248     9  
  194   195   196   197     9  
  194   195   196   198     9  
  194   195   196   199     9  
  195   196   199   200     9  
  195   196   199   201     9  
  195   196   199   202     9  
  197   196   199   200     9  
  197   196   199   201     9  
  197   196   199   202     9  
  198   196   199   200     9  
  198   196   199   201     9  
  198   196   199   202     9  
  196   199   202   203     9  
  200   199   202   203     9  
  201   199   202   203     9  
  199   202   203   204     9  
  199   202   203   205     9  
  199   202   203   206     9  
  202   203   206   207     9  
  202   203   206   208     9  
  202   203   206   209     9  
  204   203   206   207     9  
  204   203   206   208     9  
  204   203   206   209     9  
  205   203   206   207     9  
  205   203   206   208     9  
  205   203   206   209     9  
  203   206   209   210     9  
  207   206   209   210     9  
  208   206   209   210     9  
  206   209   210   211     9  
  206   209   210   212     9  
  206   209   210   213     9  
  209   210   213   214     9  
  209   210   213   215     9  
  209   210   213   216     9  
  211   210   213   214     9  
  211   210   213   215     9  
  211   210   213   216     9  
  212   210   213   214     9  
  212   210   213   215     9  
  212   210   213   216     9  
  210   213   216   217     9  
  214   213   216   217     9  
  215   213   216   217     9  
  213   216   217   218     9  
  213   216   217   219     9  
  213   216   217   220     9  
  194   221   222   223     9   180.00   4.39320   2 ;     C4-    C5-    OB-   CB1  
  248   221   222   223     9   180.00   4.39320   2 ;    CB1-    OB-    C5-    C6  
  194   221   248   249     9  
  194   221   248   250     9  
  222   221   248   249     9  
  222   221   248   250     9  
  221   222   223   224     9  
  221   222   223   225     9  
  221   222   223   226     9  
  222   223   226   227     9  
  222   223   226   228     9  
  222   223   226   229     9  
  224   223   226   227     9  
  224   223   226   228     9  
  224   223   226   229     9  
  225   223   226   227     9  
  225   223   226   228     9  
  225   223   226   229     9  
  223   226   229   230     9  
  227   226   229   230     9  
  228   226   229   230     9  
  226   229   230   231     9  
  226   229   230   232     9  
  226   229   230   233     9  
  229   230   233   234     9  
  229   230   233   235     9  
  229   230   233   236     9  
  231   230   233   234     9  
  231   230   233   235     9  
  231   230   233   236     9  
  232   230   233   234     9  
  232   230   233   235     9  
  232   230   233   236     9  
  230   233   236   237     9  
  234   233   236   237     9  
  235   233   236   237     9  
  233   236   237   238     9  
  233   236   237   239     9  
  233   236   237   240     9  
  236   237   240   241     9  
  236   237   240   242     9  
  236   237   240   243     9  
  238   237   240   241     9  
  238   237   240   242     9  
  238   237   240   243     9  
  239   237   240   241     9  
  239   237   240   242     9  
  239   237   240   243     9  
  237   240   243   244     9  
  241   240   243   244     9  
  242   240   243   244     9  
  240   243   244   245     9  
  240   243   244   246     9  
  240   243   244   247     9  
  221   248   250   187     9  
  221   248   250   191     9  
  249   248   250   187     9  
  249   248   250   191     9  
  186   251   254   255     9  
  186   251   254   263     9  
  252   251   254   255     9  
  252   251   254   263     9  
  253   251   254   255     9  
  253   251   254   263     9  
  251   254   255   256     9  
  251   254   255   257     9  
  263   254   255   256     9  
  263   254   255   257     9  
  251   254   263   261     9  
  251   254   263   264     9  
  255   254   263   261     9  
  255   254   263   264     9  
  254   255   257   258     9  
  254   255   257   259     9  
  256   255   257   258     9  
  256   255   257   259     9  
  255   257   259   260     9  
  255   257   259   261     9  
  258   257   259   260     9  
  258   257   259   261     9  
  257   259   261   262     9  
  257   259   261   263     9  
  260   259   261   262     9  
  260   259   261   263     9  
  259   261   263   254     9  
  259   261   263   264     9  
  262   261   263   254     9  
  262   261   263   264     9  
  187   265   268   269     9  
  187   265   268   277     9  
  266   265   268   269     9  
  266   265   268   277     9  
  267   265   268   269     9  
  267   265   268   277     9  
  265   268   269   270     9  
  265   268   269   271     9  
  277   268   269   270     9  
  277   268   269   271     9  
  265   268   277   275     9  
  265   268   277   278     9  
  269   268   277   275     9  
  269   268   277   278     9  
  268   269   271   272     9  
  268   269   271   273     9  
  270   269   271   272     9  
  270   269   271   273     9  
  269   271   273   274     9  
  269   271   273   275     9  
  272   271   273   274     9  
  272   271   273   275     9  
  271   273   275   276     9  
  271   273   275   277     9  
  274   273   275   276     9  
  274   273   275   277     9  
  273   275   277   268     9  
  273   275   277   278     9  
  276   275   277   268     9  
  276   275   277   278     9  
  268   277   278   189     9  
  268   277   278   279     9  
  268   277   278   280     9  
  275   277   278   189     9  
  275   277   278   279     9  
  275   277   278   280     9  
  188   282   283   284     9  
  188   282   283   285     9  
  341   282   283   284     9  
  341   282   283   285     9  
  188   282   341   189     9  
  188   282   341   339     9  
  283   282   341   189     9  
  283   282   341   339     9  
  282   283   285   286     9  
  282   283   285   312     9  
  284   283   285   286     9  
  284   283   285   312     9  
  283   285   286   287     9   180.00   4.39320   2 ;    C16-   C17-    OC-   CC1  
  312   285   286   287     9   180.00   4.39320   2 ;    CC1-    OC-   C17-   C18  
  283   285   312   313     9  
  283   285   312   339     9  
  286   285   312   313     9  
  286   285   312   339     9  
  285   286   287   288     9  
  285   286   287   289     9  
  285   286   287   290     9  
  286   287   290   291     9  
  286   287   290   292     9  
  286   287   290   293     9  
  288   287   290   291     9  
  288   287   290   292     9  
  288   287   290   293     9  
  289   287   290   291     9  
  289   287   290   292     9  
  289   287   290   293     9  
  287   290   293   294     9  
  291   290   293   294     9  
  292   290   293   294     9  
  290   293   294   295     9  
  290   293   294   296     9  
  290   293   294   297     9  
  293   294   297   298     9  
  293   294   297   299     9  
  293   294   297   300     9  
  295   294   297   298     9  
  295   294   297   299     9  
  295   294   297   300     9  
  296   294   297   298     9  
  296   294   297   299     9  
  296   294   297   300     9  
  294   297   300   301     9  
  298   297   300   301     9  
  299   297   300   301     9  
  297   300   301   302     9  
  297   300   301   303     9  
  297   300   301   304     9  
  300   301   304   305     9  
  300   301   304   306     9  
  300   301   304   307     9  
  302   301   304   305     9  
  302   301   304   306     9  
  302   301   304   307     9  
  303   301   304   305     9  
  303   301   304   306     9  
  303   301   304   307     9  
  301   304   307   308     9  
  305   304   307   308     9  
  306   304   307   308     9  
  304   307   308   309     9  
  304   307   308   310     9  
  304   307   308   311     9  
  285   312   313   314     9   180.00   4.39320   2 ;    C17-   C18-    OD-   CD1  
  339   312   313   314     9   180.00   4.39320   2 ;    CD1-    OD-   C18-   C19  
  285   312   339   340     9 
  285   312   339   341     9 
  313   312   339   340     9 
  313   312   339   341     9 
  312   313   314   315     9 
  312   313   314   316     9 
  312   313   314   317     9 
  313   314   317   318     9 
  313   314   317   319     9 
  313   314   317   320     9 
  315   314   317   318     9 
  315   314   317   319     9 
  315   314   317   320     9 
  316   314   317   318     9 
  316   314   317   319     9 
  316   314   317   320     9 
  314   317   320   321     9 
  318   317   320   321     9 
  319   317   320   321     9 
  317   320   321   322     9 
  317   320   321   323     9 
  317   320   321   324     9 
  320   321   324   325     9 
  320   321   324   326     9 
  320   321   324   327     9 
  322   321   324   325     9 
  322   321   324   326     9 
  322   321   324   327     9 
  323   321   324   325     9 
  323   321   324   326     9 
  323   321   324   327     9 
  321   324   327   328     9 
  325   324   327   328     9 
  326   324   327   328     9 
  324   327   328   329     9 
  324   327   328   330     9 
  324   327   328   331     9 
  327   328   331   332     9 
  327   328   331   333     9 
  327   328   331   334     9 
  329   328   331   332     9 
  329   328   331   333     9 
  329   328   331   334     9 
  330   328   331   332     9 
  330   328   331   333     9 
  330   328   331   334     9 
  328   331   334   335     9 
  332   331   334   335     9 
  333   331   334   335     9 
  331   334   335   336     9 
  331   334   335   337     9 
  331   334   335   338     9 
  312   339   341   189     9 
  312   339   341   282     9 
  340   339   341   189     9 
  340   339   341   282     9 
  188   342   345   346     9 
  188   342   345   354     9 
  343   342   345   346     9 
  343   342   345   354     9 
  344   342   345   346     9 
  344   342   345   354     9 
  342   345   346   347     9 
  342   345   346   348     9 
  354   345   346   347     9 
  354   345   346   348     9 
  342   345   354   352     9 
  342   345   354   355     9 
  346   345   354   352     9 
  346   345   354   355     9 
  345   346   348   349     9 
  345   346   348   350     9 
  347   346   348   349     9 
  347   346   348   350     9 
  346   348   350   351     9 
  346   348   350   352     9 
  349   348   350   351     9 
  349   348   350   352     9 
  348   350   352   353     9 
  348   350   352   354     9 
  351   350   352   353     9 
  351   350   352   354     9 
  350   352   354   345     9 
  350   352   354   355     9 
  353   352   354   345     9 
  353   352   354   355     9 
  361   356   360   357     9 
  421   356   360   357     9 
  360   356   361   362     9 
  360   356   361   420     9 
  421   356   361   362     9 
  421   356   361   420     9 
  360   356   421   422     9 
  360   356   421   423     9 
  360   356   421   424     9 
  361   356   421   422     9 
  361   356   421   423     9 
  361   356   421   424     9 
  420   357   360   356     9 
  435   357   360   356     9 
  360   357   420   361     9 
  360   357   420   418     9 
  435   357   420   361     9 
  435   357   420   418     9 
  360   357   435   436     9 
  360   357   435   437     9 
  360   357   435   438     9 
  420   357   435   436     9 
  420   357   435   437     9 
  420   357   435   438     9 
  452   358   451   359     9 
  512   358   451   359     9 
  451   358   452   453     9 
  451   358   452   511     9 
  512   358   452   453     9 
  512   358   452   511     9 
  451   358   512   513     9 
  451   358   512   514     9 
  451   358   512   515     9 
  452   358   512   513     9 
  452   358   512   514     9 
  452   358   512   515     9 
  451   359   448   447     9 
  451   359   448   449     9 
  451   359   448   450     9 
  511   359   448   447     9 
  511   359   448   449     9 
  511   359   448   450     9 
  448   359   451   358     9 
  511   359   451   358     9 
  448   359   511   452     9 
  448   359   511   509     9 
  451   359   511   452     9 
  451   359   511   509     9 
  356   361   362   363     9 
  356   361   362   364     9 
  420   361   362   363     9 
  420   361   362   364     9 
  356   361   420   357     9 
  356   361   420   418     9 
  362   361   420   357     9 
  362   361   420   418     9 
  361   362   364   365     9 
  361   362   364   391     9 
  363   362   364   365     9 
  363   362   364   391     9 
  362   364   365   366     9   180.00   4.39320   2 ;     C3-    C4-    OA-   CA1  
  391   364   365   366     9   180.00   4.39320   2 ;    CA1-    OA-    C4-    C5  
  362   364   391   392     9  
  362   364   391   418     9  
  365   364   391   392     9  
  365   364   391   418     9  
  364   365   366   367     9  
  364   365   366   368     9  
  364   365   366   369     9  
  365   366   369   370     9  
  365   366   369   371     9  
  365   366   369   372     9  
  367   366   369   370     9  
  367   366   369   371     9  
  367   366   369   372     9  
  368   366   369   370     9  
  368   366   369   371     9  
  368   366   369   372     9  
  366   369   372   373     9  
  370   369   372   373     9  
  371   369   372   373     9  
  369   372   373   374     9  
  369   372   373   375     9  
  369   372   373   376     9  
  372   373   376   377     9  
  372   373   376   378     9  
  372   373   376   379     9  
  374   373   376   377     9  
  374   373   376   378     9  
  374   373   376   379     9  
  375   373   376   377     9  
  375   373   376   378     9  
  375   373   376   379     9  
  373   376   379   380     9  
  377   376   379   380     9  
  378   376   379   380     9  
  376   379   380   381     9  
  376   379   380   382     9  
  376   379   380   383     9  
  379   380   383   384     9  
  379   380   383   385     9  
  379   380   383   386     9  
  381   380   383   384     9  
  381   380   383   385     9  
  381   380   383   386     9  
  382   380   383   384     9  
  382   380   383   385     9  
  382   380   383   386     9  
  380   383   386   387     9  
  384   383   386   387     9  
  385   383   386   387     9  
  383   386   387   388     9  
  383   386   387   389     9  
  383   386   387   390     9  
  364   391   392   393     9   180.00   4.39320   2 ;     C4-    C5-    OB-   CB1  
  418   391   392   393     9   180.00   4.39320   2 ;    CB1-    OB-    C5-    C6  
  364   391   418   419     9  
  364   391   418   420     9  
  392   391   418   419     9  
  392   391   418   420     9  
  391   392   393   394     9  
  391   392   393   395     9  
  391   392   393   396     9  
  392   393   396   397     9  
  392   393   396   398     9  
  392   393   396   399     9  
  394   393   396   397     9  
  394   393   396   398     9  
  394   393   396   399     9  
  395   393   396   397     9  
  395   393   396   398     9  
  395   393   396   399     9  
  393   396   399   400     9  
  397   396   399   400     9  
  398   396   399   400     9  
  396   399   400   401     9  
  396   399   400   402     9  
  396   399   400   403     9  
  399   400   403   404     9  
  399   400   403   405     9  
  399   400   403   406     9  
  401   400   403   404     9  
  401   400   403   405     9  
  401   400   403   406     9  
  402   400   403   404     9  
  402   400   403   405     9  
  402   400   403   406     9  
  400   403   406   407     9  
  404   403   406   407     9  
  405   403   406   407     9  
  403   406   407   408     9  
  403   406   407   409     9  
  403   406   407   410     9  
  406   407   410   411     9  
  406   407   410   412     9  
  406   407   410   413     9  
  408   407   410   411     9  
  408   407   410   412     9  
  408   407   410   413     9  
  409   407   410   411     9  
  409   407   410   412     9  
  409   407   410   413     9  
  407   410   413   414     9  
  411   410   413   414     9  
  412   410   413   414     9  
  410   413   414   415     9  
  410   413   414   416     9  
  410   413   414   417     9  
  391   418   420   357     9  
  391   418   420   361     9  
  419   418   420   357     9  
  419   418   420   361     9  
  356   421   424   425     9  
  356   421   424   433     9  
  422   421   424   425     9  
  422   421   424   433     9  
  423   421   424   425     9  
  423   421   424   433     9  
  421   424   425   426     9  
  421   424   425   427     9  
  433   424   425   426     9  
  433   424   425   427     9  
  421   424   433   431     9  
  421   424   433   434     9  
  425   424   433   431     9  
  425   424   433   434     9  
  424   425   427   428     9  
  424   425   427   429     9  
  426   425   427   428     9  
  426   425   427   429     9  
  425   427   429   430     9  
  425   427   429   431     9  
  428   427   429   430     9  
  428   427   429   431     9  
  427   429   431   432     9  
  427   429   431   433     9  
  430   429   431   432     9  
  430   429   431   433     9  
  429   431   433   424     9  
  429   431   433   434     9  
  432   431   433   424     9  
  432   431   433   434     9  
  357   435   438   439     9  
  357   435   438   447     9  
  436   435   438   439     9  
  436   435   438   447     9  
  437   435   438   439     9  
  437   435   438   447     9  
  435   438   439   440     9  
  435   438   439   441     9  
  447   438   439   440     9  
  447   438   439   441     9  
  435   438   447   445     9  
  435   438   447   448     9  
  439   438   447   445     9  
  439   438   447   448     9  
  438   439   441   442     9  
  438   439   441   443     9  
  440   439   441   442     9  
  440   439   441   443     9  
  439   441   443   444     9  
  439   441   443   445     9  
  442   441   443   444     9  
  442   441   443   445     9  
  441   443   445   446     9  
  441   443   445   447     9  
  444   443   445   446     9  
  444   443   445   447     9  
  443   445   447   438     9  
  443   445   447   448     9  
  446   445   447   438     9  
  446   445   447   448     9  
  438   447   448   359     9  
  438   447   448   449     9  
  438   447   448   450     9  
  445   447   448   359     9  
  445   447   448   449     9  
  445   447   448   450     9  
  358   452   453   454     9  
  358   452   453   455     9  
  511   452   453   454     9  
  511   452   453   455     9  
  358   452   511   359     9  
  358   452   511   509     9  
  453   452   511   359     9  
  453   452   511   509     9  
  452   453   455   456     9  
  452   453   455   482     9  
  454   453   455   456     9  
  454   453   455   482     9  
  453   455   456   457     9   180.00   4.39320   2 ;    C16-   C17-    OC-   CC1  
  482   455   456   457     9   180.00   4.39320   2 ;    CC1-    OC-   C17-   C18  
  453   455   482   483     9  
  453   455   482   509     9  
  456   455   482   483     9  
  456   455   482   509     9  
  455   456   457   458     9  
  455   456   457   459     9  
  455   456   457   460     9  
  456   457   460   461     9  
  456   457   460   462     9  
  456   457   460   463     9  
  458   457   460   461     9  
  458   457   460   462     9  
  458   457   460   463     9  
  459   457   460   461     9  
  459   457   460   462     9  
  459   457   460   463     9  
  457   460   463   464     9  
  461   460   463   464     9  
  462   460   463   464     9  
  460   463   464   465     9  
  460   463   464   466     9  
  460   463   464   467     9  
  463   464   467   468     9  
  463   464   467   469     9  
  463   464   467   470     9  
  465   464   467   468     9  
  465   464   467   469     9  
  465   464   467   470     9  
  466   464   467   468     9  
  466   464   467   469     9  
  466   464   467   470     9  
  464   467   470   471     9  
  468   467   470   471     9  
  469   467   470   471     9  
  467   470   471   472     9  
  467   470   471   473     9  
  467   470   471   474     9  
  470   471   474   475     9  
  470   471   474   476     9  
  470   471   474   477     9  
  472   471   474   475     9  
  472   471   474   476     9  
  472   471   474   477     9  
  473   471   474   475     9  
  473   471   474   476     9  
  473   471   474   477     9  
  471   474   477   478     9  
  475   474   477   478     9  
  476   474   477   478     9  
  474   477   478   479     9  
  474   477   478   480     9  
  474   477   478   481     9  
  455   482   483   484     9   180.00   4.39320   2 ;    C17-   C18-    OD-   CD1  
  509   482   483   484     9   180.00   4.39320   2 ;    CD1-    OD-   C18-   C19  
  455   482   509   510     9 
  455   482   509   511     9 
  483   482   509   510     9 
  483   482   509   511     9 
  482   483   484   485     9 
  482   483   484   486     9 
  482   483   484   487     9 
  483   484   487   488     9 
  483   484   487   489     9 
  483   484   487   490     9 
  485   484   487   488     9 
  485   484   487   489     9 
  485   484   487   490     9 
  486   484   487   488     9 
  486   484   487   489     9 
  486   484   487   490     9 
  484   487   490   491     9 
  488   487   490   491     9 
  489   487   490   491     9 
  487   490   491   492     9 
  487   490   491   493     9 
  487   490   491   494     9 
  490   491   494   495     9 
  490   491   494   496     9 
  490   491   494   497     9 
  492   491   494   495     9 
  492   491   494   496     9 
  492   491   494   497     9 
  493   491   494   495     9 
  493   491   494   496     9 
  493   491   494   497     9 
  491   494   497   498     9 
  495   494   497   498     9 
  496   494   497   498     9 
  494   497   498   499     9 
  494   497   498   500     9 
  494   497   498   501     9 
  497   498   501   502     9 
  497   498   501   503     9 
  497   498   501   504     9 
  499   498   501   502     9 
  499   498   501   503     9 
  499   498   501   504     9 
  500   498   501   502     9 
  500   498   501   503     9 
  500   498   501   504     9 
  498   501   504   505     9 
  502   501   504   505     9 
  503   501   504   505     9 
  501   504   505   506     9 
  501   504   505   507     9 
  501   504   505   508     9 
  482   509   511   359     9 
  482   509   511   452     9 
  510   509   511   359     9 
  510   509   511   452     9 
  358   512   515   516     9 
  358   512   515   524     9 
  513   512   515   516     9 
  513   512   515   524     9 
  514   512   515   516     9 
  514   512   515   524     9 
  512   515   516   517     9 
  512   515   516   518     9 
  524   515   516   517     9 
  524   515   516   518     9 
  512   515   524   522     9 
  512   515   524   525     9 
  516   515   524   522     9 
  516   515   524   525     9 
  515   516   518   519     9 
  515   516   518   520     9 
  517   516   518   519     9 
  517   516   518   520     9 
  516   518   520   521     9 
  516   518   520   522     9 
  519   518   520   521     9 
  519   518   520   522     9 
  518   520   522   523     9 
  518   520   522   524     9 
  521   520   522   523     9 
  521   520   522   524     9 
  520   522   524   515     9 
  520   522   524   525     9 
  523   522   524   515     9 
  523   522   524   525     9 
  531   526   530   527     9 
  591   526   530   527     9 
  530   526   531   532     9 
  530   526   531   590     9 
  591   526   531   532     9 
  591   526   531   590     9 
  530   526   591   592     9 
  530   526   591   593     9 
  530   526   591   594     9 
  531   526   591   592     9 
  531   526   591   593     9 
  531   526   591   594     9 
  590   527   530   526     9 
  605   527   530   526     9 
  530   527   590   531     9 
  530   527   590   588     9 
  605   527   590   531     9 
  605   527   590   588     9 
  530   527   605   606     9 
  530   527   605   607     9 
  530   527   605   608     9 
  590   527   605   606     9 
  590   527   605   607     9 
  590   527   605   608     9 
  622   528   621   529     9 
  682   528   621   529     9 
  621   528   622   623     9 
  621   528   622   681     9 
  682   528   622   623     9 
  682   528   622   681     9 
  621   528   682   683     9 
  621   528   682   684     9 
  621   528   682   685     9 
  622   528   682   683     9 
  622   528   682   684     9 
  622   528   682   685     9 
  621   529   618   617     9 
  621   529   618   619     9 
  621   529   618   620     9 
  681   529   618   617     9 
  681   529   618   619     9 
  681   529   618   620     9 
  618   529   621   528     9 
  681   529   621   528     9 
  618   529   681   622     9 
  618   529   681   679     9 
  621   529   681   622     9 
  621   529   681   679     9 
  526   531   532   533     9 
  526   531   532   534     9 
  590   531   532   533     9 
  590   531   532   534     9 
  526   531   590   527     9 
  526   531   590   588     9 
  532   531   590   527     9 
  532   531   590   588     9 
  531   532   534   535     9 
  531   532   534   561     9 
  533   532   534   535     9 
  533   532   534   561     9 
  532   534   535   536     9   180.00   4.39320   2 ;     C3-    C4-    OA-   CA1  
  561   534   535   536     9   180.00   4.39320   2 ;    CA1-    OA-    C4-    C5  
  532   534   561   562     9  
  532   534   561   588     9  
  535   534   561   562     9  
  535   534   561   588     9  
  534   535   536   537     9  
  534   535   536   538     9  
  534   535   536   539     9  
  535   536   539   540     9  
  535   536   539   541     9  
  535   536   539   542     9  
  537   536   539   540     9  
  537   536   539   541     9  
  537   536   539   542     9  
  538   536   539   540     9  
  538   536   539   541     9  
  538   536   539   542     9  
  536   539   542   543     9  
  540   539   542   543     9  
  541   539   542   543     9  
  539   542   543   544     9  
  539   542   543   545     9  
  539   542   543   546     9  
  542   543   546   547     9  
  542   543   546   548     9  
  542   543   546   549     9  
  544   543   546   547     9  
  544   543   546   548     9  
  544   543   546   549     9  
  545   543   546   547     9  
  545   543   546   548     9  
  545   543   546   549     9  
  543   546   549   550     9  
  547   546   549   550     9  
  548   546   549   550     9  
  546   549   550   551     9  
  546   549   550   552     9  
  546   549   550   553     9  
  549   550   553   554     9  
  549   550   553   555     9  
  549   550   553   556     9  
  551   550   553   554     9  
  551   550   553   555     9  
  551   550   553   556     9  
  552   550   553   554     9  
  552   550   553   555     9  
  552   550   553   556     9  
  550   553   556   557     9  
  554   553   556   557     9  
  555   553   556   557     9  
  553   556   557   558     9  
  553   556   557   559     9  
  553   556   557   560     9  
  534   561   562   563     9   180.00   4.39320   2 ;     C4-    C5-    OB-   CB1  
  588   561   562   563     9   180.00   4.39320   2 ;    CB1-    OB-    C5-    C6  
  534   561   588   589     9  
  534   561   588   590     9  
  562   561   588   589     9  
  562   561   588   590     9  
  561   562   563   564     9  
  561   562   563   565     9  
  561   562   563   566     9  
  562   563   566   567     9  
  562   563   566   568     9  
  562   563   566   569     9  
  564   563   566   567     9  
  564   563   566   568     9  
  564   563   566   569     9  
  565   563   566   567     9  
  565   563   566   568     9  
  565   563   566   569     9  
  563   566   569   570     9  
  567   566   569   570     9  
  568   566   569   570     9  
  566   569   570   571     9  
  566   569   570   572     9  
  566   569   570   573     9  
  569   570   573   574     9  
  569   570   573   575     9  
  569   570   573   576     9  
  571   570   573   574     9  
  571   570   573   575     9  
  571   570   573   576     9  
  572   570   573   574     9  
  572   570   573   575     9  
  572   570   573   576     9  
  570   573   576   577     9  
  574   573   576   577     9  
  575   573   576   577     9  
  573   576   577   578     9  
  573   576   577   579     9  
  573   576   577   580     9  
  576   577   580   581     9  
  576   577   580   582     9  
  576   577   580   583     9  
  578   577   580   581     9  
  578   577   580   582     9  
  578   577   580   583     9  
  579   577   580   581     9  
  579   577   580   582     9  
  579   577   580   583     9  
  577   580   583   584     9  
  581   580   583   584     9  
  582   580   583   584     9  
  580   583   584   585     9  
  580   583   584   586     9  
  580   583   584   587     9  
  561   588   590   527     9  
  561   588   590   531     9  
  589   588   590   527     9  
  589   588   590   531     9  
  526   591   594   595     9  
  526   591   594   603     9  
  592   591   594   595     9  
  592   591   594   603     9  
  593   591   594   595     9  
  593   591   594   603     9  
  591   594   595   596     9  
  591   594   595   597     9  
  603   594   595   596     9  
  603   594   595   597     9  
  591   594   603   601     9  
  591   594   603   604     9  
  595   594   603   601     9  
  595   594   603   604     9  
  594   595   597   598     9  
  594   595   597   599     9  
  596   595   597   598     9  
  596   595   597   599     9  
  595   597   599   600     9  
  595   597   599   601     9  
  598   597   599   600     9  
  598   597   599   601     9  
  597   599   601   602     9  
  597   599   601   603     9  
  600   599   601   602     9  
  600   599   601   603     9  
  599   601   603   594     9  
  599   601   603   604     9  
  602   601   603   594     9  
  602   601   603   604     9  
  527   605   608   609     9  
  527   605   608   617     9  
  606   605   608   609     9  
  606   605   608   617     9  
  607   605   608   609     9  
  607   605   608   617     9  
  605   608   609   610     9  
  605   608   609   611     9  
  617   608   609   610     9  
  617   608   609   611     9  
  605   608   617   615     9  
  605   608   617   618     9  
  609   608   617   615     9  
  609   608   617   618     9  
  608   609   611   612     9  
  608   609   611   613     9  
  610   609   611   612     9  
  610   609   611   613     9  
  609   611   613   614     9  
  609   611   613   615     9  
  612   611   613   614     9  
  612   611   613   615     9  
  611   613   615   616     9  
  611   613   615   617     9  
  614   613   615   616     9  
  614   613   615   617     9  
  613   615   617   608     9  
  613   615   617   618     9  
  616   615   617   608     9  
  616   615   617   618     9  
  608   617   618   529     9  
  608   617   618   619     9  
  608   617   618   620     9  
  615   617   618   529     9  
  615   617   618   619     9  
  615   617   618   620     9  
  528   622   623   624     9  
  528   622   623   625     9  
  681   622   623   624     9  
  681   622   623   625     9  
  528   622   681   529     9  
  528   622   681   679     9  
  623   622   681   529     9  
  623   622   681   679     9  
  622   623   625   626     9  
  622   623   625   652     9  
  624   623   625   626     9  
  624   623   625   652     9  
  623   625   626   627     9   180.00   4.39320   2 ;    C16-   C17-    OC-   CC1  
  652   625   626   627     9   180.00   4.39320   2 ;    CC1-    OC-   C17-   C18  
  623   625   652   653     9  
  623   625   652   679     9  
  626   625   652   653     9  
  626   625   652   679     9  
  625   626   627   628     9  
  625   626   627   629     9  
  625   626   627   630     9  
  626   627   630   631     9  
  626   627   630   632     9  
  626   627   630   633     9  
  628   627   630   631     9  
  628   627   630   632     9  
  628   627   630   633     9  
  629   627   630   631     9  
  629   627   630   632     9  
  629   627   630   633     9  
  627   630   633   634     9  
  631   630   633   634     9  
  632   630   633   634     9  
  630   633   634   635     9  
  630   633   634   636     9  
  630   633   634   637     9  
  633   634   637   638     9  
  633   634   637   639     9  
  633   634   637   640     9  
  635   634   637   638     9  
  635   634   637   639     9  
  635   634   637   640     9  
  636   634   637   638     9  
  636   634   637   639     9  
  636   634   637   640     9  
  634   637   640   641     9  
  638   637   640   641     9  
  639   637   640   641     9  
  637   640   641   642     9  
  637   640   641   643     9  
  637   640   641   644     9  
  640   641   644   645     9  
  640   641   644   646     9  
  640   641   644   647     9  
  642   641   644   645     9  
  642   641   644   646     9  
  642   641   644   647     9  
  643   641   644   645     9  
  643   641   644   646     9  
  643   641   644   647     9  
  641   644   647   648     9  
  645   644   647   648     9  
  646   644   647   648     9  
  644   647   648   649     9  
  644   647   648   650     9  
  644   647   648   651     9  
  625   652   653   654     9   180.00   4.39320   2 ;    C17-   C18-    OD-   CD1  
  679   652   653   654     9   180.00   4.39320   2 ;    CD1-    OD-   C18-   C19  
  625   652   679   680     9 
  625   652   679   681     9 
  653   652   679   680     9 
  653   652   679   681     9 
  652   653   654   655     9 
  652   653   654   656     9 
  652   653   654   657     9 
  653   654   657   658     9 
  653   654   657   659     9 
  653   654   657   660     9 
  655   654   657   658     9 
  655   654   657   659     9 
  655   654   657   660     9 
  656   654   657   658     9 
  656   654   657   659     9 
  656   654   657   660     9 
  654   657   660   661     9 
  658   657   660   661     9 
  659   657   660   661     9 
  657   660   661   662     9 
  657   660   661   663     9 
  657   660   661   664     9 
  660   661   664   665     9 
  660   661   664   666     9 
  660   661   664   667     9 
  662   661   664   665     9 
  662   661   664   666     9 
  662   661   664   667     9 
  663   661   664   665     9 
  663   661   664   666     9 
  663   661   664   667     9 
  661   664   667   668     9 
  665   664   667   668     9 
  666   664   667   668     9 
  664   667   668   669     9 
  664   667   668   670     9 
  664   667   668   671     9 
  667   668   671   672     9 
  667   668   671   673     9 
  667   668   671   674     9 
  669   668   671   672     9 
  669   668   671   673     9 
  669   668   671   674     9 
  670   668   671   672     9 
  670   668   671   673     9 
  670   668   671   674     9 
  668   671   674   675     9 
  672   671   674   675     9 
  673   671   674   675     9 
  671   674   675   676     9 
  671   674   675   677     9 
  671   674   675   678     9 
  652   679   681   529     9 
  652   679   681   622     9 
  680   679   681   529     9 
  680   679   681   622     9 
  528   682   685   686     9 
  528   682   685   694     9 
  683   682   685   686     9 
  683   682   685   694     9 
  684   682   685   686     9 
  684   682   685   694     9 
  682   685   686   687     9 
  682   685   686   688     9 
  694   685   686   687     9 
  694   685   686   688     9 
  682   685   694   692     9 
  682   685   694   695     9 
  686   685   694   692     9 
  686   685   694   695     9 
  685   686   688   689     9 
  685   686   688   690     9 
  687   686   688   689     9 
  687   686   688   690     9 
  686   688   690   691     9 
  686   688   690   692     9 
  689   688   690   691     9 
  689   688   690   692     9 
  688   690   692   693     9 
  688   690   692   694     9 
  691   690   692   693     9 
  691   690   692   694     9 
  690   692   694   685     9 
  690   692   694   695     9 
  693   692   694   685     9 
  693   692   694   695     9 
  701   696   700   697     9 
  761   696   700   697     9 
  700   696   701   702     9 
  700   696   701   760     9 
  761   696   701   702     9 
  761   696   701   760     9 
  700   696   761   762     9 
  700   696   761   763     9 
  700   696   761   764     9 
  701   696   761   762     9 
  701   696   761   763     9 
  701   696   761   764     9 
  760   697   700   696     9 
  775   697   700   696     9 
  700   697   760   701     9 
  700   697   760   758     9 
  775   697   760   701     9 
  775   697   760   758     9 
  700   697   775   776     9 
  700   697   775   777     9 
  700   697   775   778     9 
  760   697   775   776     9 
  760   697   775   777     9 
  760   697   775   778     9 
  792   698   791   699     9 
  852   698   791   699     9 
  791   698   792   793     9 
  791   698   792   851     9 
  852   698   792   793     9 
  852   698   792   851     9 
  791   698   852   853     9 
  791   698   852   854     9 
  791   698   852   855     9 
  792   698   852   853     9 
  792   698   852   854     9 
  792   698   852   855     9 
  791   699   788   787     9 
  791   699   788   789     9 
  791   699   788   790     9 
  851   699   788   787     9 
  851   699   788   789     9 
  851   699   788   790     9 
  788   699   791   698     9 
  851   699   791   698     9 
  788   699   851   792     9 
  788   699   851   849     9 
  791   699   851   792     9 
  791   699   851   849     9 
  696   701   702   703     9 
  696   701   702   704     9 
  760   701   702   703     9 
  760   701   702   704     9 
  696   701   760   697     9 
  696   701   760   758     9 
  702   701   760   697     9 
  702   701   760   758     9 
  701   702   704   705     9 
  701   702   704   731     9 
  703   702   704   705     9 
  703   702   704   731     9 
  702   704   705   706     9   180.00   4.39320   2 ;     C3-    C4-    OA-   CA1  
  731   704   705   706     9   180.00   4.39320   2 ;    CA1-    OA-    C4-    C5  
  702   704   731   732     9  
  702   704   731   758     9  
  705   704   731   732     9  
  705   704   731   758     9  
  704   705   706   707     9  
  704   705   706   708     9  
  704   705   706   709     9  
  705   706   709   710     9  
  705   706   709   711     9  
  705   706   709   712     9  
  707   706   709   710     9  
  707   706   709   711     9  
  707   706   709   712     9  
  708   706   709   710     9  
  708   706   709   711     9  
  708   706   709   712     9  
  706   709   712   713     9  
  710   709   712   713     9  
  711   709   712   713     9  
  709   712   713   714     9  
  709   712   713   715     9  
  709   712   713   716     9  
  712   713   716   717     9  
  712   713   716   718     9  
  712   713   716   719     9  
  714   713   716   717     9  
  714   713   716   718     9  
  714   713   716   719     9  
  715   713   716   717     9  
  715   713   716   718     9  
  715   713   716   719     9  
  713   716   719   720     9  
  717   716   719   720     9  
  718   716   719   720     9  
  716   719   720   721     9  
  716   719   720   722     9  
  716   719   720   723     9  
  719   720   723   724     9  
  719   720   723   725     9  
  719   720   723   726     9  
  721   720   723   724     9  
  721   720   723   725     9  
  721   720   723   726     9  
  722   720   723   724     9  
  722   720   723   725     9  
  722   720   723   726     9  
  720   723   726   727     9  
  724   723   726   727     9  
  725   723   726   727     9  
  723   726   727   728     9  
  723   726   727   729     9  
  723   726   727   730     9  
  704   731   732   733     9   180.00   4.39320   2 ;     C4-    C5-    OB-   CB1  
  758   731   732   733     9   180.00   4.39320   2 ;    CB1-    OB-    C5-    C6  
  704   731   758   759     9  
  704   731   758   760     9  
  732   731   758   759     9  
  732   731   758   760     9  
  731   732   733   734     9  
  731   732   733   735     9  
  731   732   733   736     9  
  732   733   736   737     9  
  732   733   736   738     9  
  732   733   736   739     9  
  734   733   736   737     9  
  734   733   736   738     9  
  734   733   736   739     9  
  735   733   736   737     9  
  735   733   736   738     9  
  735   733   736   739     9  
  733   736   739   740     9  
  737   736   739   740     9  
  738   736   739   740     9  
  736   739   740   741     9  
  736   739   740   742     9  
  736   739   740   743     9  
  739   740   743   744     9  
  739   740   743   745     9  
  739   740   743   746     9  
  741   740   743   744     9  
  741   740   743   745     9  
  741   740   743   746     9  
  742   740   743   744     9  
  742   740   743   745     9  
  742   740   743   746     9  
  740   743   746   747     9  
  744   743   746   747     9  
  745   743   746   747     9  
  743   746   747   748     9  
  743   746   747   749     9  
  743   746   747   750     9  
  746   747   750   751     9  
  746   747   750   752     9  
  746   747   750   753     9  
  748   747   750   751     9  
  748   747   750   752     9  
  748   747   750   753     9  
  749   747   750   751     9  
  749   747   750   752     9  
  749   747   750   753     9  
  747   750   753   754     9  
  751   750   753   754     9  
  752   750   753   754     9  
  750   753   754   755     9  
  750   753   754   756     9  
  750   753   754   757     9  
  731   758   760   697     9  
  731   758   760   701     9  
  759   758   760   697     9  
  759   758   760   701     9  
  696   761   764   765     9  
  696   761   764   773     9  
  762   761   764   765     9  
  762   761   764   773     9  
  763   761   764   765     9  
  763   761   764   773     9  
  761   764   765   766     9  
  761   764   765   767     9  
  773   764   765   766     9  
  773   764   765   767     9  
  761   764   773   771     9  
  761   764   773   774     9  
  765   764   773   771     9  
  765   764   773   774     9  
  764   765   767   768     9  
  764   765   767   769     9  
  766   765   767   768     9  
  766   765   767   769     9  
  765   767   769   770     9  
  765   767   769   771     9  
  768   767   769   770     9  
  768   767   769   771     9  
  767   769   771   772     9  
  767   769   771   773     9  
  770   769   771   772     9  
  770   769   771   773     9  
  769   771   773   764     9  
  769   771   773   774     9  
  772   771   773   764     9  
  772   771   773   774     9  
  697   775   778   779     9  
  697   775   778   787     9  
  776   775   778   779     9  
  776   775   778   787     9  
  777   775   778   779     9  
  777   775   778   787     9  
  775   778   779   780     9  
  775   778   779   781     9  
  787   778   779   780     9  
  787   778   779   781     9  
  775   778   787   785     9  
  775   778   787   788     9  
  779   778   787   785     9  
  779   778   787   788     9  
  778   779   781   782     9  
  778   779   781   783     9  
  780   779   781   782     9  
  780   779   781   783     9  
  779   781   783   784     9  
  779   781   783   785     9  
  782   781   783   784     9  
  782   781   783   785     9  
  781   783   785   786     9  
  781   783   785   787     9  
  784   783   785   786     9  
  784   783   785   787     9  
  783   785   787   778     9  
  783   785   787   788     9  
  786   785   787   778     9  
  786   785   787   788     9  
  778   787   788   699     9  
  778   787   788   789     9  
  778   787   788   790     9  
  785   787   788   699     9  
  785   787   788   789     9  
  785   787   788   790     9  
  698   792   793   794     9  
  698   792   793   795     9  
  851   792   793   794     9  
  851   792   793   795     9  
  698   792   851   699     9  
  698   792   851   849     9  
  793   792   851   699     9  
  793   792   851   849     9  
  792   793   795   796     9  
  792   793   795   822     9  
  794   793   795   796     9  
  794   793   795   822     9  
  793   795   796   797     9   180.00   4.39320   2 ;    C16-   C17-    OC-   CC1  
  822   795   796   797     9   180.00   4.39320   2 ;    CC1-    OC-   C17-   C18  
  793   795   822   823     9  
  793   795   822   849     9  
  796   795   822   823     9  
  796   795   822   849     9  
  795   796   797   798     9  
  795   796   797   799     9  
  795   796   797   800     9  
  796   797   800   801     9  
  796   797   800   802     9  
  796   797   800   803     9  
  798   797   800   801     9  
  798   797   800   802     9  
  798   797   800   803     9  
  799   797   800   801     9  
  799   797   800   802     9  
  799   797   800   803     9  
  797   800   803   804     9  
  801   800   803   804     9  
  802   800   803   804     9  
  800   803   804   805     9  
  800   803   804   806     9  
  800   803   804   807     9  
  803   804   807   808     9  
  803   804   807   809     9  
  803   804   807   810     9  
  805   804   807   808     9  
  805   804   807   809     9  
  805   804   807   810     9  
  806   804   807   808     9  
  806   804   807   809     9  
  806   804   807   810     9  
  804   807   810   811     9  
  808   807   810   811     9  
  809   807   810   811     9  
  807   810   811   812     9  
  807   810   811   813     9  
  807   810   811   814     9  
  810   811   814   815     9  
  810   811   814   816     9  
  810   811   814   817     9  
  812   811   814   815     9  
  812   811   814   816     9  
  812   811   814   817     9  
  813   811   814   815     9  
  813   811   814   816     9  
  813   811   814   817     9  
  811   814   817   818     9  
  815   814   817   818     9  
  816   814   817   818     9  
  814   817   818   819     9  
  814   817   818   820     9  
  814   817   818   821     9  
  795   822   823   824     9   180.00   4.39320   2 ;    C17-   C18-    OD-   CD1  
  849   822   823   824     9   180.00   4.39320   2 ;    CD1-    OD-   C18-   C19  
  795   822   849   850     9 
  795   822   849   851     9 
  823   822   849   850     9 
  823   822   849   851     9 
  822   823   824   825     9 
  822   823   824   826     9 
  822   823   824   827     9 
  823   824   827   828     9 
  823   824   827   829     9 
  823   824   827   830     9 
  825   824   827   828     9 
  825   824   827   829     9 
  825   824   827   830     9 
  826   824   827   828     9 
  826   824   827   829     9 
  826   824   827   830     9 
  824   827   830   831     9 
  828   827   830   831     9 
  829   827   830   831     9 
  827   830   831   832     9 
  827   830   831   833     9 
  827   830   831   834     9 
  830   831   834   835     9 
  830   831   834   836     9 
  830   831   834   837     9 
  832   831   834   835     9 
  832   831   834   836     9 
  832   831   834   837     9 
  833   831   834   835     9 
  833   831   834   836     9 
  833   831   834   837     9 
  831   834   837   838     9 
  835   834   837   838     9 
  836   834   837   838     9 
  834   837   838   839     9 
  834   837   838   840     9 
  834   837   838   841     9 
  837   838   841   842     9 
  837   838   841   843     9 
  837   838   841   844     9 
  839   838   841   842     9 
  839   838   841   843     9 
  839   838   841   844     9 
  840   838   841   842     9 
  840   838   841   843     9 
  840   838   841   844     9 
  838   841   844   845     9 
  842   841   844   845     9 
  843   841   844   845     9 
  841   844   845   846     9 
  841   844   845   847     9 
  841   844   845   848     9 
  822   849   851   699     9 
  822   849   851   792     9 
  850   849   851   699     9 
  850   849   851   792     9 
  698   852   855   856     9 
  698   852   855   864     9 
  853   852   855   856     9 
  853   852   855   864     9 
  854   852   855   856     9 
  854   852   855   864     9 
  852   855   856   857     9 
  852   855   856   858     9 
  864   855   856   857     9 
  864   855   856   858     9 
  852   855   864   862     9 
  852   855   864   865     9 
  856   855   864   862     9 
  856   855   864   865     9 
  855   856   858   859     9 
  855   856   858   860     9 
  857   856   858   859     9 
  857   856   858   860     9 
  856   858   860   861     9 
  856   858   860   862     9 
  859   858   860   861     9 
  859   858   860   862     9 
  858   860   862   863     9 
  858   860   862   864     9 
  861   860   862   863     9 
  861   860   862   864     9 
  860   862   864   855     9 
  860   862   864   865     9 
  863   862   864   855     9 
  863   862   864   865     9 

[ dihedrals ]
;  ai    aj    ak    al funct            c0            c1            c2            c3
   16    21    80    22     4 
   17    80    78    21     4 
   18   112   171   113     4 
   19   171   169   112     4 
   21    24    22    23     4 
   21    20    16    81     4 
   22    51    24    25     4   180.00   4.60240   2 ;     C3-    C5-    C4-    OA 
   24    78    51    52     4   180.00   4.60240   2 ;     C4-    C6-    C5-    OB 
   51    80    78    79     4 
   80    20    17    95     4 
   81    84    93    85     4 
   84    87    85    86     4 
   84    91    93    94     4 
   85    89    87    88     4 
   87    91    89    90     4 
   89    93    91    92     4 
   95    98   107    99     4 
   98   101    99   100     4 
   98   105   107   108     4 
   99   103   101   102     4 
  101   105   103   104     4 
  103   107   105   106     4 
  108    19   111   171     4 
  112   115   113   114     4 
  112   111    18   172     4 
  113   142   115   116     4   180.00   4.60240   2 ;    C16-   C18-   C17-    OC 
  115   169   142   143     4   180.00   4.60240   2 ;    C17-   C19-   C18-    OD 
  142   171   169   170     4 
  172   175   184   176     4 
  175   178   176   177     4 
  175   182   184   185     4 
  176   180   178   179     4 
  178   182   180   181     4 
  180   184   182   183     4 
  186   191   250   192     4 
  187   250   248   191     4 
  188   282   341   283     4 
  189   341   339   282     4 
  191   194   192   193     4 
  191   190   186   251     4 
  192   221   194   195     4   180.00   4.60240   2 ;     C3-    C5-    C4-    OA  
  194   248   221   222     4   180.00   4.60240   2 ;     C4-    C6-    C5-    OB  
  221   250   248   249     4  
  250   190   187   265     4  
  251   254   263   255     4  
  254   257   255   256     4  
  254   261   263   264     4  
  255   259   257   258     4  
  257   261   259   260     4  
  259   263   261   262     4  
  265   268   277   269     4  
  268   271   269   270     4  
  268   275   277   278     4  
  269   273   271   272     4  
  271   275   273   274     4  
  273   277   275   276     4  
  278   189   281   341     4  
  282   285   283   284     4  
  282   281   188   342     4  
  283   312   285   286     4   180.00   4.60240   2 ;    C16-   C18-   C17-    OC  
  285   339   312   313     4   180.00   4.60240   2 ;    C17-   C19-   C18-    OD  
  312   341   339   340     4 
  342   345   354   346     4 
  345   348   346   347     4 
  345   352   354   355     4 
  346   350   348   349     4 
  348   352   350   351     4 
  350   354   352   353     4 
  356   361   420   362     4 
  357   420   418   361     4 
  358   452   511   453     4 
  359   511   509   452     4 
  361   364   362   363     4 
  361   360   356   421     4 
  362   391   364   365     4   180.00   4.60240   2 ;     C3-    C5-    C4-    OA  
  364   418   391   392     4   180.00   4.60240   2 ;     C4-    C6-    C5-    OB  
  391   420   418   419     4  
  420   360   357   435     4  
  421   424   433   425     4  
  424   427   425   426     4  
  424   431   433   434     4  
  425   429   427   428     4  
  427   431   429   430     4  
  429   433   431   432     4  
  435   438   447   439     4  
  438   441   439   440     4  
  438   445   447   448     4  
  439   443   441   442     4  
  441   445   443   444     4  
  443   447   445   446     4  
  448   359   451   511     4  
  452   455   453   454     4  
  452   451   358   512     4  
  453   482   455   456     4   180.00   4.60240   2 ;    C16-   C18-   C17-    OC  
  455   509   482   483     4   180.00   4.60240   2 ;    C17-   C19-   C18-    OD  
  482   511   509   510     4 
  512   515   524   516     4 
  515   518   516   517     4 
  515   522   524   525     4 
  516   520   518   519     4 
  518   522   520   521     4 
  520   524   522   523     4 
  526   531   590   532     4 
  527   590   588   531     4 
  528   622   681   623     4 
  529   681   679   622     4 
  531   534   532   533     4 
  531   530   526   591     4 
  532   561   534   535     4   180.00   4.60240   2 ;     C3-    C5-    C4-    OA  
  534   588   561   562     4   180.00   4.60240   2 ;     C4-    C6-    C5-    OB  
  561   590   588   589     4  
  590   530   527   605     4  
  591   594   603   595     4  
  594   597   595   596     4  
  594   601   603   604     4  
  595   599   597   598     4  
  597   601   599   600     4  
  599   603   601   602     4  
  605   608   617   609     4  
  608   611   609   610     4  
  608   615   617   618     4  
  609   613   611   612     4  
  611   615   613   614     4  
  613   617   615   616     4  
  618   529   621   681     4  
  622   625   623   624     4  
  622   621   528   682     4  
  623   652   625   626     4   180.00   4.60240   2 ;    C16-   C18-   C17-    OC  
  625   679   652   653     4   180.00   4.60240   2 ;    C17-   C19-   C18-    OD  
  652   681   679   680     4 
  682   685   694   686     4 
  685   688   686   687     4 
  685   692   694   695     4 
  686   690   688   689     4 
  688   692   690   691     4 
  690   694   692   693     4 
  696   701   760   702     4 
  697   760   758   701     4 
  698   792   851   793     4 
  699   851   849   792     4 
  701   704   702   703     4 
  701   700   696   761     4 
  702   731   704   705     4   180.00   4.60240   2 ;     C3-    C5-    C4-    OA  
  704   758   731   732     4   180.00   4.60240   2 ;     C4-    C6-    C5-    OB  
  731   760   758   759     4  
  760   700   697   775     4  
  761   764   773   765     4  
  764   767   765   766     4  
  764   771   773   774     4  
  765   769   767   768     4  
  767   771   769   770     4  
  769   773   771   772     4  
  775   778   787   779     4  
  778   781   779   780     4  
  778   785   787   788     4  
  779   783   781   782     4  
  781   785   783   784     4  
  783   787   785   786     4  
  788   699   791   851     4  
  792   795   793   794     4  
  792   791   698   852     4  
  793   822   795   796     4   180.00   4.60240   2 ;    C16-   C18-   C17-    OC  
  795   849   822   823     4   180.00   4.60240   2 ;    C17-   C19-   C18-    OD  
  822   851   849   850     4 
  852   855   864   856     4 
  855   858   856   857     4 
  855   862   864   865     4 
  856   860   858   859     4 
  858   862   860   861     4 
  860   864   862   863     4 
