# Supplementary material for: Development of an AMBER-Compatible Force Field for Gold Nanoclusters Protected by N‑Heterocyclic Carbenes
Source: J Chem Theory Comput. 2025 Sep 9;21(23):12121–32. doi: 10.1021/acs.jctc.5c00945 (PMC12874363; doi:10.1021/acs.jctc.5c00945)
Supplement: Supplementary file 2 [file ct5c00945_si_002.zip › FF_files/4-au13/Au13biNHC5Br2_phenTEG.pdb]

CRYST1    0.000    0.000    0.000  90.00  90.00  90.00 P 1           1
ATOM      1  Au  CLU     1      26.859  27.329  25.851  0.00  0.00          Au
ATOM      2  AUL AUL     2      28.164  27.787  23.379  0.00  0.00          Au
ATOM      3  AUL AUL     3      28.438  29.660  25.690  0.00  0.00          Au
ATOM      4  AUL AUL     4      25.865  29.606  27.160  0.00  0.00          Au
ATOM      5  AUL AUL     5      24.045  27.767  25.750  0.00  0.00          Au
ATOM      6  AUL AUL     6      25.517  26.585  23.434  0.00  0.00          Au
ATOM      7  AUL AUL     7      29.698  26.965  25.947  0.00  0.00          Au
ATOM      8  AUL AUL     8      28.142  28.044  28.307  0.00  0.00          Au
ATOM      9  AUL AUL     9      25.330  26.765  28.231  0.00  0.00          Au
ATOM     10  AUL AUL    10      25.295  24.959  25.854  0.00  0.00          Au
ATOM     11  AUL AUL    11      27.950  25.081  24.548  0.00  0.00          Au
ATOM     12  AUL AUL    12      25.913  29.412  24.206  0.00  0.00          Au
ATOM     13  AUL AUL    13      27.752  25.275  27.496  0.00  0.00          Au
ATOM     14  BRC BRC    14      25.044  31.318  22.824  0.00  0.00          Br
ATOM     15  BRC BRC    15      28.055  23.381  29.056  0.00  0.00          Br
ATOM     16  N1A BPT    16      28.434  28.559  20.375  0.00  0.00           N
ATOM     17  N2A BPT    16      30.235  27.582  21.125  0.00  0.00           N
ATOM     18  N1B BPT    16      28.155  22.107  23.827  0.00  0.00           N
ATOM     19  N2B BPT    16      29.171  23.329  22.335  0.00  0.00           N
ATOM     20  C1A BPT    16      28.991  28.013  21.494  0.00  0.00           C
ATOM     21  C2  BPT    16      29.328  28.494  19.305  0.00  0.00           C
ATOM     22  C3  BPT    16      29.230  28.958  17.991  0.00  0.00           C
ATOM     23  H3  BPT    16      28.336  29.465  17.640  0.00  0.00           H
ATOM     24  C4  BPT    16      30.318  28.748  17.149  0.00  0.00           C
ATOM     25  OA  BPT    16      30.379  29.181  15.866  0.00  0.00           O
ATOM     26  CA1 BPT    16      29.299  29.997  15.398  0.00  0.00           C
ATOM     27  HA1 BPT    16      28.351  29.434  15.415  0.00  0.00           H
ATOM     28  HA2 BPT    16      29.191  30.887  16.041  0.00  0.00           H
ATOM     29  CA2 BPT    16      29.628  30.431  13.980  0.00  0.00           C
ATOM     30  HA3 BPT    16      29.667  29.553  13.307  0.00  0.00           H
ATOM     31  HA4 BPT    16      30.622  30.918  13.960  0.00  0.00           H
ATOM     32  OA2 BPT    16      28.609  31.334  13.586  0.00  0.00           O
ATOM     33  CA3 BPT    16      28.789  31.796  12.250  0.00  0.00           C
ATOM     34  HA5 BPT    16      28.757  30.949  11.540  0.00  0.00           H
ATOM     35  HA6 BPT    16      29.770  32.293  12.143  0.00  0.00           H
ATOM     36  CA4 BPT    16      27.678  32.781  11.926  0.00  0.00           C
ATOM     37  HA7 BPT    16      27.713  33.643  12.621  0.00  0.00           H
ATOM     38  HA8 BPT    16      26.690  32.296  12.045  0.00  0.00           H
ATOM     39  OA3 BPT    16      27.879  33.201  10.589  0.00  0.00           O
ATOM     40  CA5 BPT    16      26.871  34.101  10.137  0.00  0.00           C
ATOM     41  HA9 BPT    16      26.859  35.018  10.755  0.00  0.00           H
ATOM     42 HA10 BPT    16      25.871  33.633  10.205  0.00  0.00           H
ATOM     43  CA6 BPT    16      27.184  34.453   8.692  0.00  0.00           C
ATOM     44 HA11 BPT    16      27.182  33.535   8.073  0.00  0.00           H
ATOM     45 HA12 BPT    16      28.196  34.898   8.625  0.00  0.00           H
ATOM     46  OA4 BPT    16      26.199  35.368   8.244  0.00  0.00           O
ATOM     47  CA7 BPT    16      26.411  35.752   6.894  0.00  0.00           C
ATOM     48 HA13 BPT    16      25.643  36.490   6.639  0.00  0.00           H
ATOM     49 HA14 BPT    16      26.325  34.889   6.209  0.00  0.00           H
ATOM     50 HA15 BPT    16      27.407  36.207   6.757  0.00  0.00           H
ATOM     51  C5  BPT    16      31.480  28.042  17.614  0.00  0.00           C
ATOM     52  OB  BPT    16      32.441  27.852  16.677  0.00  0.00           O
ATOM     53  CB1 BPT    16      33.605  27.103  17.045  0.00  0.00           C
ATOM     54  HB1 BPT    16      34.162  27.623  17.843  0.00  0.00           H
ATOM     55  HB2 BPT    16      33.319  26.102  17.408  0.00  0.00           H
ATOM     56  CB2 BPT    16      34.470  26.974  15.799  0.00  0.00           C
ATOM     57  HB3 BPT    16      33.888  26.496  14.987  0.00  0.00           H
ATOM     58  HB4 BPT    16      34.781  27.976  15.448  0.00  0.00           H
ATOM     59  OB2 BPT    16      35.589  26.183  16.156  0.00  0.00           O
ATOM     60  CB3 BPT    16      36.518  26.041  15.081  0.00  0.00           C
ATOM     61  HB5 BPT    16      36.015  25.616  14.193  0.00  0.00           H
ATOM     62  HB6 BPT    16      36.938  27.024  14.798  0.00  0.00           H
ATOM     63  CB4 BPT    16      37.632  25.114  15.545  0.00  0.00           C
ATOM     64  HB7 BPT    16      38.120  25.531  16.446  0.00  0.00           H
ATOM     65  HB8 BPT    16      37.214  24.124  15.815  0.00  0.00           H
ATOM     66  OB3 BPT    16      38.556  25.002  14.480  0.00  0.00           O
ATOM     67  CB5 BPT    16      39.698  24.222  14.815  0.00  0.00           C
ATOM     68  HB9 BPT    16      39.405  23.186  15.067  0.00  0.00           H
ATOM     69 HB10 BPT    16      40.220  24.651  15.691  0.00  0.00           H
ATOM     70  CB6 BPT    16      40.628  24.208  13.612  0.00  0.00           C
ATOM     71 HB11 BPT    16      40.079  23.848  12.720  0.00  0.00           H
ATOM     72 HB12 BPT    16      40.980  25.234  13.396  0.00  0.00           H
ATOM     73  OB4 BPT    16      41.718  23.355  13.921  0.00  0.00           O
ATOM     74  CB7 BPT    16      42.649  23.267  12.852  0.00  0.00           C
ATOM     75 HB13 BPT    16      42.178  22.857  11.941  0.00  0.00           H
ATOM     76 HB14 BPT    16      43.450  22.594  13.176  0.00  0.00           H
ATOM     77 HB15 BPT    16      43.083  24.254  12.612  0.00  0.00           H
ATOM     78  C6  BPT    16      31.572  27.610  18.938  0.00  0.00           C
ATOM     79  H6  BPT    16      32.456  27.090  19.297  0.00  0.00           H
ATOM     80  C7  BPT    16      30.476  27.859  19.777  0.00  0.00           C
ATOM     81  C8  BPT    16      27.052  29.004  20.238  0.00  0.00           C
ATOM     82  H81 BPT    16      27.038  30.082  20.024  0.00  0.00           H
ATOM     83  H82 BPT    16      26.579  28.870  21.223  0.00  0.00           H
ATOM     84  C9  BPT    16      26.329  28.243  19.145  0.00  0.00           C
ATOM     85  C10 BPT    16      26.556  26.874  18.947  0.00  0.00           C
ATOM     86  H10 BPT    16      27.240  26.340  19.611  0.00  0.00           H
ATOM     87  C11 BPT    16      25.945  26.197  17.893  0.00  0.00           C
ATOM     88  H11 BPT    16      26.152  25.137  17.736  0.00  0.00           H
ATOM     89  C12 BPT    16      25.084  26.874  17.026  0.00  0.00           C
ATOM     90  H12 BPT    16      24.615  26.340  16.197  0.00  0.00           H
ATOM     91  C13 BPT    16      24.840  28.234  17.223  0.00  0.00           C
ATOM     92  H13 BPT    16      24.180  28.774  16.543  0.00  0.00           H
ATOM     93  C14 BPT    16      25.464  28.914  18.273  0.00  0.00           C
ATOM     94  H14 BPT    16      25.290  29.986  18.403  0.00  0.00           H
ATOM     95  CI  BPT    16      31.242  27.115  22.073  0.00  0.00           C
ATOM     96  HI1 BPT    16      30.724  27.051  23.045  0.00  0.00           H
ATOM     97  HI2 BPT    16      32.008  27.901  22.170  0.00  0.00           H
ATOM     98  CI2 BPT    16      31.946  25.811  21.756  0.00  0.00           C
ATOM     99  CI3 BPT    16      33.343  25.854  21.640  0.00  0.00           C
ATOM    100  HI3 BPT    16      33.845  26.823  21.688  0.00  0.00           H
ATOM    101  CI4 BPT    16      34.107  24.699  21.493  0.00  0.00           C
ATOM    102  HI4 BPT    16      35.191  24.769  21.402  0.00  0.00           H
ATOM    103  CI5 BPT    16      33.468  23.462  21.493  0.00  0.00           C
ATOM    104  HI5 BPT    16      34.041  22.537  21.405  0.00  0.00           H
ATOM    105  CI6 BPT    16      32.078  23.404  21.594  0.00  0.00           C
ATOM    106  HI6 BPT    16      31.600  22.427  21.593  0.00  0.00           H
ATOM    107  CI7 BPT    16      31.292  24.560  21.698  0.00  0.00           C
ATOM    108  CI8 BPT    16      29.770  24.486  21.676  0.00  0.00           C
ATOM    109  HI8 BPT    16      29.320  25.366  22.156  0.00  0.00           H
ATOM    110  HI9 BPT    16      29.431  24.486  20.626  0.00  0.00           H
ATOM    111  C1B BPT    16      28.535  23.383  23.543  0.00  0.00           C
ATOM    112  C15 BPT    16      28.529  21.239  22.809  0.00  0.00           C
ATOM    113  C16 BPT    16      28.379  19.857  22.676  0.00  0.00           C
ATOM    114  H16 BPT    16      27.918  19.266  23.462  0.00  0.00           H
ATOM    115  C17 BPT    16      28.881  19.266  21.514  0.00  0.00           C
ATOM    116  OC  BPT    16      28.836  17.933  21.269  0.00  0.00           O
ATOM    117  CC1 BPT    16      28.307  17.089  22.302  0.00  0.00           C
ATOM    118  HC1 BPT    16      28.873  17.226  23.238  0.00  0.00           H
ATOM    119  HC2 BPT    16      27.249  17.338  22.493  0.00  0.00           H
ATOM    120  CC2 BPT    16      28.430  15.653  21.822  0.00  0.00           C
ATOM    121  HC3 BPT    16      27.854  15.511  20.888  0.00  0.00           H
ATOM    122  HC4 BPT    16      29.488  15.414  21.607  0.00  0.00           H
ATOM    123  OC2 BPT    16      27.925  14.838  22.861  0.00  0.00           O
ATOM    124  CC3 BPT    16      27.985  13.450  22.540  0.00  0.00           C
ATOM    125  HC5 BPT    16      27.353  13.229  21.661  0.00  0.00           H
ATOM    126  HC6 BPT    16      29.021  13.152  22.297  0.00  0.00           H
ATOM    127  CC4 BPT    16      27.487  12.669  23.743  0.00  0.00           C
ATOM    128  HC7 BPT    16      28.132  12.869  24.621  0.00  0.00           H
ATOM    129  HC8 BPT    16      26.460  12.992  24.000  0.00  0.00           H
ATOM    130  OC3 BPT    16      27.515  11.298  23.396  0.00  0.00           O
ATOM    131  CC5 BPT    16      27.019  10.470  24.442  0.00  0.00           C
ATOM    132  HC9 BPT    16      27.638  10.579  25.352  0.00  0.00           H
ATOM    133 HC10 BPT    16      25.982  10.754  24.704  0.00  0.00           H
ATOM    134  CC6 BPT    16      27.050   9.027  23.970  0.00  0.00           C
ATOM    135 HC11 BPT    16      26.438   8.914  23.054  0.00  0.00           H
ATOM    136 HC12 BPT    16      28.087   8.732  23.719  0.00  0.00           H
ATOM    137  OC4 BPT    16      26.538   8.237  25.026  0.00  0.00           O
ATOM    138  CC7 BPT    16      26.598   6.847  24.743  0.00  0.00           C
ATOM    139 HC13 BPT    16      25.983   6.589  23.863  0.00  0.00           H
ATOM    140 HC14 BPT    16      26.209   6.320  25.621  0.00  0.00           H
ATOM    141 HC15 BPT    16      27.636   6.519  24.555  0.00  0.00           H
ATOM    142  C18 BPT    16      29.494  20.067  20.501  0.00  0.00           C
ATOM    143  OD  BPT    16      30.027  19.466  19.386  0.00  0.00           O
ATOM    144  CD1 BPT    16      31.400  19.085  19.621  0.00  0.00           C
ATOM    145  HD1 BPT    16      31.984  19.978  19.901  0.00  0.00           H
ATOM    146  HD2 BPT    16      31.453  18.364  20.452  0.00  0.00           H
ATOM    147  CD2 BPT    16      32.016  18.487  18.370  0.00  0.00           C
ATOM    148  HD3 BPT    16      31.539  17.527  18.103  0.00  0.00           H
ATOM    149  HD4 BPT    16      31.906  19.177  17.511  0.00  0.00           H
ATOM    150  OD2 BPT    16      33.378  18.306  18.716  0.00  0.00           O
ATOM    151  CD3 BPT    16      34.149  17.673  17.700  0.00  0.00           C
ATOM    152  HD5 BPT    16      33.708  16.699  17.421  0.00  0.00           H
ATOM    153  HD6 BPT    16      34.190  18.303  16.793  0.00  0.00           H
ATOM    154  CD4 BPT    16      35.547  17.469  18.262  0.00  0.00           C
ATOM    155  HD7 BPT    16      35.960  18.442  18.595  0.00  0.00           H
ATOM    156  HD8 BPT    16      35.504  16.809  19.149  0.00  0.00           H
ATOM    157  OD3 BPT    16      36.341  16.897  17.243  0.00  0.00           O
ATOM    158  CD5 BPT    16      37.674  16.638  17.674  0.00  0.00           C
ATOM    159  HD9 BPT    16      38.180  17.577  17.969  0.00  0.00           H
ATOM    160 HD10 BPT    16      37.678  15.966  18.552  0.00  0.00           H
ATOM    161  CD6 BPT    16      38.410  15.987  16.516  0.00  0.00           C
ATOM    162 HD11 BPT    16      37.905  15.044  16.233  0.00  0.00           H
ATOM    163 HD12 BPT    16      38.387  16.656  15.635  0.00  0.00           H
ATOM    164  OD4 BPT    16      39.742  15.743  16.930  0.00  0.00           O
ATOM    165  CD7 BPT    16      40.512  15.151  15.895  0.00  0.00           C
ATOM    166 HD13 BPT    16      40.087  14.180  15.582  0.00  0.00           H
ATOM    167 HD14 BPT    16      41.522  14.992  16.287  0.00  0.00           H
ATOM    168 HD15 BPT    16      40.569  15.808  15.009  0.00  0.00           H
ATOM    169  C19 BPT    16      29.608  21.447  20.643  0.00  0.00           C
ATOM    170  H19 BPT    16      30.089  22.014  19.847  0.00  0.00           H
ATOM    171  C20 BPT    16      29.147  22.025  21.830  0.00  0.00           C
ATOM    172  C21 BPT    16      27.442  21.683  25.038  0.00  0.00           C
ATOM    173 H211 BPT    16      26.474  21.259  24.731  0.00  0.00           H
ATOM    174 H212 BPT    16      27.238  22.602  25.608  0.00  0.00           H
ATOM    175  C22 BPT    16      28.209  20.687  25.877  0.00  0.00           C
ATOM    176  C23 BPT    16      27.640  19.451  26.206  0.00  0.00           C
ATOM    177  H23 BPT    16      26.643  19.198  25.834  0.00  0.00           H
ATOM    178  C24 BPT    16      28.330  18.544  27.015  0.00  0.00           C
ATOM    179  H24 BPT    16      27.877  17.584  27.265  0.00  0.00           H
ATOM    180  C25 BPT    16      29.599  18.867  27.497  0.00  0.00           C
ATOM    181  H25 BPT    16      30.140  18.163  28.129  0.00  0.00           H
ATOM    182  C26 BPT    16      30.172  20.098  27.171  0.00  0.00           C
ATOM    183  H26 BPT    16      31.154  20.371  27.557  0.00  0.00           H
ATOM    184  C27 BPT    16      29.479  21.005  26.371  0.00  0.00           C
ATOM    185  H27 BPT    16      29.921  21.977  26.145  0.00  0.00           H
ATOM    186  N1A BPT    17      29.645  32.382  24.437  0.00  0.00           N
ATOM    187  N2A BPT    17      30.717  31.654  26.157  0.00  0.00           N
ATOM    188  N1B BPT    17      32.159  25.612  24.761  0.00  0.00           N
ATOM    189  N2B BPT    17      32.561  27.696  25.117  0.00  0.00           N
ATOM    190  C1A BPT    17      29.667  31.393  25.351  0.00  0.00           C
ATOM    191  C2  BPT    17      30.664  33.279  24.674  0.00  0.00           C
ATOM    192  C3  BPT    17      31.007  34.456  24.043  0.00  0.00           C
ATOM    193  H3  BPT    17      30.447  34.817  23.202  0.00  0.00           H
ATOM    194  C4  BPT    17      32.090  35.147  24.529  0.00  0.00           C
ATOM    195  OA  BPT    17      32.507  36.322  24.042  0.00  0.00           O
ATOM    196  CA1 BPT    17      31.714  36.926  23.041  0.00  0.00           C
ATOM    197  HA1 BPT    17      31.678  36.301  22.150  0.00  0.00           H
ATOM    198  HA2 BPT    17      30.697  37.068  23.405  0.00  0.00           H
ATOM    199  CA2 BPT    17      32.322  38.258  22.716  0.00  0.00           C
ATOM    200  HA3 BPT    17      33.316  38.126  22.282  0.00  0.00           H
ATOM    201  HA4 BPT    17      32.433  38.845  23.631  0.00  0.00           H
ATOM    202  OA2 BPT    17      31.454  38.886  21.816  0.00  0.00           O
ATOM    203  CA3 BPT    17      31.934  40.144  21.410  0.00  0.00           C
ATOM    204  HA5 BPT    17      32.894  40.041  20.902  0.00  0.00           H
ATOM    205  HA6 BPT    17      32.079  40.794  22.274  0.00  0.00           H
ATOM    206  CA4 BPT    17      30.931  40.759  20.479  0.00  0.00           C
ATOM    207  HA7 BPT    17      29.969  40.882  20.985  0.00  0.00           H
ATOM    208  HA8 BPT    17      30.767  40.107  19.616  0.00  0.00           H
ATOM    209  OA3 BPT    17      31.449  41.995  20.084  0.00  0.00           O
ATOM    210  CA5 BPT    17      30.619  42.663  19.164  0.00  0.00           C
ATOM    211  HA9 BPT    17      29.640  42.864  19.603  0.00  0.00           H
ATOM    212 HA10 BPT    17      30.467  42.054  18.270  0.00  0.00           H
ATOM    213  CA6 BPT    17      31.293  43.952  18.800  0.00  0.00           C
ATOM    214 HA11 BPT    17      32.267  43.748  18.349  0.00  0.00           H
ATOM    215 HA12 BPT    17      31.465  44.547  19.701  0.00  0.00           H
ATOM    216  OA4 BPT    17      30.461  44.634  17.905  0.00  0.00           O
ATOM    217  CA7 BPT    17      31.016  45.856  17.506  0.00  0.00           C
ATOM    218 HA13 BPT    17      30.299  46.340  16.857  0.00  0.00           H
ATOM    219 HA14 BPT    17      31.950  45.713  16.961  0.00  0.00           H
ATOM    220 HA15 BPT    17      31.213  46.502  18.362  0.00  0.00           H
ATOM    221  C5  BPT    17      32.844  34.640  25.618  0.00  0.00           C
ATOM    222  OB  BPT    17      33.908  35.379  25.953  0.00  0.00           O
ATOM    223  CB1 BPT    17      34.747  34.908  26.990  0.00  0.00           C
ATOM    224  HB1 BPT    17      34.199  34.858  27.930  0.00  0.00           H
ATOM    225  HB2 BPT    17      35.122  33.915  26.753  0.00  0.00           H
ATOM    226  CB2 BPT    17      35.892  35.873  27.108  0.00  0.00           C
ATOM    227  HB3 BPT    17      36.407  35.955  26.147  0.00  0.00           H
ATOM    228  HB4 BPT    17      35.521  36.866  27.373  0.00  0.00           H
ATOM    229  OB2 BPT    17      36.746  35.371  28.094  0.00  0.00           O
ATOM    230  CB3 BPT    17      37.837  36.227  28.346  0.00  0.00           C
ATOM    231  HB5 BPT    17      38.391  36.415  27.424  0.00  0.00           H
ATOM    232  HB6 BPT    17      37.490  37.187  28.732  0.00  0.00           H
ATOM    233  CB4 BPT    17      38.725  35.559  29.356  0.00  0.00           C
ATOM    234  HB7 BPT    17      38.164  35.353  30.268  0.00  0.00           H
ATOM    235  HB8 BPT    17      39.086  34.603  28.963  0.00  0.00           H
ATOM    236  OB3 BPT    17      39.787  36.428  29.613  0.00  0.00           O
ATOM    237  CB5 BPT    17      40.656  35.953  30.609  0.00  0.00           C
ATOM    238  HB9 BPT    17      41.113  35.009  30.307  0.00  0.00           H
ATOM    239 HB10 BPT    17      40.114  35.780  31.542  0.00  0.00           H
ATOM    240  CB6 BPT    17      41.727  36.983  30.822  0.00  0.00           C
ATOM    241 HB11 BPT    17      42.217  37.206  29.871  0.00  0.00           H
ATOM    242 HB12 BPT    17      41.283  37.910  31.191  0.00  0.00           H
ATOM    243  OB4 BPT    17      42.637  36.463  31.750  0.00  0.00           O
ATOM    244  CB7 BPT    17      43.687  37.353  32.015  0.00  0.00           C
ATOM    245 HB13 BPT    17      44.258  37.574  31.113  0.00  0.00           H
ATOM    246 HB14 BPT    17      44.336  36.874  32.736  0.00  0.00           H
ATOM    247 HB15 BPT    17      43.321  38.290  32.435  0.00  0.00           H
ATOM    248  C6  BPT    17      32.471  33.477  26.253  0.00  0.00           C
ATOM    249  H6  BPT    17      33.031  33.098  27.086  0.00  0.00           H
ATOM    250  C7  BPT    17      31.359  32.811  25.766  0.00  0.00           C
ATOM    251  C8  BPT    17      28.797  32.437  23.275  0.00  0.00           C
ATOM    252  H81 BPT    17      28.154  33.308  23.342  0.00  0.00           H
ATOM    253  H82 BPT    17      28.150  31.565  23.321  0.00  0.00           H
ATOM    254  C9  BPT    17      29.599  32.482  22.013  0.00  0.00           C
ATOM    255  C10 BPT    17      30.762  31.743  21.881  0.00  0.00           C
ATOM    256  H10 BPT    17      31.079  31.101  22.687  0.00  0.00           H
ATOM    257  C11 BPT    17      31.534  31.847  20.746  0.00  0.00           C
ATOM    258  H11 BPT    17      32.451  31.285  20.669  0.00  0.00           H
ATOM    259  C12 BPT    17      31.150  32.679  19.717  0.00  0.00           C
ATOM    260  H12 BPT    17      31.763  32.762  18.834  0.00  0.00           H
ATOM    261  C13 BPT    17      29.986  33.408  19.833  0.00  0.00           C
ATOM    262  H13 BPT    17      29.685  34.071  19.040  0.00  0.00           H
ATOM    263  C14 BPT    17      29.220  33.313  20.977  0.00  0.00           C
ATOM    264  H14 BPT    17      28.325  33.909  21.071  0.00  0.00           H
ATOM    265  CI  BPT    17      30.976  30.945  27.384  0.00  0.00           C
ATOM    266  HI1 BPT    17      30.267  30.119  27.398  0.00  0.00           H
ATOM    267  HI2 BPT    17      30.714  31.600  28.212  0.00  0.00           H
ATOM    268  CI2 BPT    17      32.369  30.447  27.611  0.00  0.00           C
ATOM    269  CI3 BPT    17      33.020  30.897  28.748  0.00  0.00           C
ATOM    270  HI3 BPT    17      32.539  31.644  29.360  0.00  0.00           H
ATOM    271  CI4 BPT    17      34.243  30.400  29.131  0.00  0.00           C
ATOM    272  HI4 BPT    17      34.723  30.775  30.019  0.00  0.00           H
ATOM    273  CI5 BPT    17      34.823  29.406  28.381  0.00  0.00           C
ATOM    274  HI5 BPT    17      35.770  28.979  28.670  0.00  0.00           H
ATOM    275  CI6 BPT    17      34.195  28.958  27.241  0.00  0.00           C
ATOM    276  HI6 BPT    17      34.665  28.180  26.671  0.00  0.00           H
ATOM    277  CI7 BPT    17      32.985  29.479  26.819  0.00  0.00           C
ATOM    278  CI8 BPT    17      32.375  29.071  25.505  0.00  0.00           C
ATOM    279  HI8 BPT    17      31.303  29.233  25.500  0.00  0.00           H
ATOM    280  HI9 BPT    17      32.793  29.697  24.717  0.00  0.00           H
ATOM    281  C1B BPT    17      31.590  26.762  25.163  0.00  0.00           C
ATOM    282  C15 BPT    17      33.480  25.803  24.447  0.00  0.00           C
ATOM    283  C16 BPT    17      34.450  24.919  24.024  0.00  0.00           C
ATOM    284  H16 BPT    17      34.234  23.875  23.909  0.00  0.00           H
ATOM    285  C17 BPT    17      35.713  25.425  23.797  0.00  0.00           C
ATOM    286  OC  BPT    17      36.755  24.676  23.417  0.00  0.00           O
ATOM    287  CC1 BPT    17      36.552  23.278  23.319  0.00  0.00           C
ATOM    288  HC1 BPT    17      36.201  22.878  24.269  0.00  0.00           H
ATOM    289  HC2 BPT    17      35.807  23.059  22.555  0.00  0.00           H
ATOM    290  CC2 BPT    17      37.868  22.659  22.953  0.00  0.00           C
ATOM    291  HC3 BPT    17      38.218  23.052  21.996  0.00  0.00           H
ATOM    292  HC4 BPT    17      38.619  22.901  23.708  0.00  0.00           H
ATOM    293  OC2 BPT    17      37.652  21.282  22.884  0.00  0.00           O
ATOM    294  CC3 BPT    17      38.821  20.573  22.548  0.00  0.00           C
ATOM    295  HC5 BPT    17      39.170  20.861  21.555  0.00  0.00           H
ATOM    296  HC6 BPT    17      39.617  20.788  23.260  0.00  0.00           H
ATOM    297  CC4 BPT    17      38.495  19.110  22.568  0.00  0.00           C
ATOM    298  HC7 BPT    17      38.166  18.811  23.567  0.00  0.00           H
ATOM    299  HC8 BPT    17      37.677  18.903  21.874  0.00  0.00           H
ATOM    300  OC3 BPT    17      39.652  18.421  22.196  0.00  0.00           O
ATOM    301  CC5 BPT    17      39.445  17.033  22.135  0.00  0.00           C
ATOM    302  HC9 BPT    17      39.151  16.645  23.111  0.00  0.00           H
ATOM    303 HC10 BPT    17      38.647  16.795  21.427  0.00  0.00           H
ATOM    304  CC6 BPT    17      40.721  16.382  21.693  0.00  0.00           C
ATOM    305 HC11 BPT    17      41.024  16.774  20.719  0.00  0.00           H
ATOM    306 HC12 BPT    17      41.521  16.605  22.403  0.00  0.00           H
ATOM    307  OC4 BPT    17      40.475  15.008  21.629  0.00  0.00           O
ATOM    308  CC7 BPT    17      41.624  14.272  21.312  0.00  0.00           C
ATOM    309 HC13 BPT    17      42.008  14.541  20.327  0.00  0.00           H
ATOM    310 HC14 BPT    17      41.346  13.228  21.312  0.00  0.00           H
ATOM    311 HC15 BPT    17      42.414  14.431  22.047  0.00  0.00           H
ATOM    312  C18 BPT    17      35.971  26.801  23.968  0.00  0.00           C
ATOM    313  OD  BPT    17      37.229  27.277  23.788  0.00  0.00           O
ATOM    314  CD1 BPT    17      37.976  27.197  25.000  0.00  0.00           C
ATOM    315  HD1 BPT    17      37.459  27.756  25.778  0.00  0.00           H
ATOM    316  HD2 BPT    17      38.052  26.161  25.320  0.00  0.00           H
ATOM    317  CD2 BPT    17      39.341  27.787  24.825  0.00  0.00           C
ATOM    318  HD3 BPT    17      39.944  27.200  24.132  0.00  0.00           H
ATOM    319  HD4 BPT    17      39.275  28.807  24.438  0.00  0.00           H
ATOM    320  OD2 BPT    17      39.882  27.764  26.115  0.00  0.00           O
ATOM    321  CD3 BPT    17      41.214  28.209  26.178  0.00  0.00           C
ATOM    322  HD5 BPT    17      41.849  27.629  25.508  0.00  0.00           H
ATOM    323  HD6 BPT    17      41.283  29.259  25.886  0.00  0.00           H
ATOM    324  CD4 BPT    17      41.671  28.034  27.597  0.00  0.00           C
ATOM    325  HD7 BPT    17      40.994  28.570  28.269  0.00  0.00           H
ATOM    326  HD8 BPT    17      41.633  26.978  27.872  0.00  0.00           H
ATOM    327  OD3 BPT    17      42.971  28.529  27.688  0.00  0.00           O
ATOM    328  CD5 BPT    17      43.509  28.389  28.981  0.00  0.00           C
ATOM    329  HD9 BPT    17      42.918  28.950  29.708  0.00  0.00           H
ATOM    330 HD10 BPT    17      43.505  27.342  29.290  0.00  0.00           H
ATOM    331  CD6 BPT    17      44.914  28.910  28.943  0.00  0.00           C
ATOM    332 HD11 BPT    17      45.501  28.338  28.221  0.00  0.00           H
ATOM    333 HD12 BPT    17      44.913  29.952  28.616  0.00  0.00           H
ATOM    334  OD4 BPT    17      45.450  28.791  30.229  0.00  0.00           O
ATOM    335  CD7 BPT    17      46.762  29.277  30.289  0.00  0.00           C
ATOM    336 HD13 BPT    17      47.421  28.726  29.617  0.00  0.00           H
ATOM    337 HD14 BPT    17      47.108  29.152  31.306  0.00  0.00           H
ATOM    338 HD15 BPT    17      46.808  30.334  30.026  0.00  0.00           H
ATOM    339  C19 BPT    17      34.982  27.669  24.365  0.00  0.00           C
ATOM    340  H19 BPT    17      35.230  28.708  24.489  0.00  0.00           H
ATOM    341  C20 BPT    17      33.734  27.147  24.637  0.00  0.00           C
ATOM    342  C21 BPT    17      31.486  24.333  24.662  0.00  0.00           C
ATOM    343 H211 BPT    17      31.519  24.016  23.624  0.00  0.00           H
ATOM    344 H212 BPT    17      30.445  24.522  24.915  0.00  0.00           H
ATOM    345  C22 BPT    17      32.066  23.280  25.545  0.00  0.00           C
ATOM    346  C23 BPT    17      32.499  22.081  25.011  0.00  0.00           C
ATOM    347  H23 BPT    17      32.436  21.916  23.946  0.00  0.00           H
ATOM    348  C24 BPT    17      33.000  21.089  25.829  0.00  0.00           C
ATOM    349  H24 BPT    17      33.335  20.159  25.403  0.00  0.00           H
ATOM    350  C25 BPT    17      33.075  21.293  27.190  0.00  0.00           C
ATOM    351  H25 BPT    17      33.464  20.522  27.831  0.00  0.00           H
ATOM    352  C26 BPT    17      32.645  22.488  27.727  0.00  0.00           C
ATOM    353  H26 BPT    17      32.681  22.653  28.790  0.00  0.00           H
ATOM    354  C27 BPT    17      32.139  23.473  26.911  0.00  0.00           C
ATOM    355  H27 BPT    17      31.778  24.392  27.341  0.00  0.00           H
ATOM    356  N1A BPT    18      25.320  32.590  27.882  0.00  0.00           N
ATOM    357  N2A BPT    18      24.725  31.226  29.482  0.00  0.00           N
ATOM    358  N1B BPT    18      30.394  28.302  30.430  0.00  0.00           N
ATOM    359  N2B BPT    18      28.751  29.659  30.862  0.00  0.00           N
ATOM    360  C1A BPT    18      25.224  31.267  28.212  0.00  0.00           C
ATOM    361  C2  BPT    18      24.901  33.387  28.952  0.00  0.00           C
ATOM    362  C3  BPT    18      24.843  34.773  29.137  0.00  0.00           C
ATOM    363  H3  BPT    18      25.166  35.460  28.359  0.00  0.00           H
ATOM    364  C4  BPT    18      24.374  35.247  30.362  0.00  0.00           C
ATOM    365  OA  BPT    18      24.291  36.559  30.684  0.00  0.00           O
ATOM    366  CA1 BPT    18      24.803  37.505  29.743  0.00  0.00           C
ATOM    367  HA1 BPT    18      25.864  37.294  29.527  0.00  0.00           H
ATOM    368  HA2 BPT    18      24.234  37.459  28.798  0.00  0.00           H
ATOM    369  CA2 BPT    18      24.673  38.882  30.367  0.00  0.00           C
ATOM    370  HA3 BPT    18      23.607  39.136  30.522  0.00  0.00           H
ATOM    371  HA4 BPT    18      25.172  38.901  31.355  0.00  0.00           H
ATOM    372  OA2 BPT    18      25.288  39.777  29.463  0.00  0.00           O
ATOM    373  CA3 BPT    18      25.169  41.135  29.879  0.00  0.00           C
ATOM    374  HA5 BPT    18      24.104  41.423  29.955  0.00  0.00           H
ATOM    375  HA6 BPT    18      25.633  41.278  30.872  0.00  0.00           H
ATOM    376  CA4 BPT    18      25.870  41.992  28.841  0.00  0.00           C
ATOM    377  HA7 BPT    18      26.934  41.694  28.765  0.00  0.00           H
ATOM    378  HA8 BPT    18      25.408  41.830  27.848  0.00  0.00           H
ATOM    379  OA3 BPT    18      25.747  43.339  29.248  0.00  0.00           O
ATOM    380  CA5 BPT    18      26.405  44.235  28.361  0.00  0.00           C
ATOM    381  HA9 BPT    18      27.485  44.000  28.301  0.00  0.00           H
ATOM    382 HA10 BPT    18      25.986  44.151  27.341  0.00  0.00           H
ATOM    383  CA6 BPT    18      26.206  45.648  28.883  0.00  0.00           C
ATOM    384 HA11 BPT    18      25.123  45.865  28.959  0.00  0.00           H
ATOM    385 HA12 BPT    18      26.641  45.748  29.896  0.00  0.00           H
ATOM    386  OA4 BPT    18      26.841  46.523  27.969  0.00  0.00           O
ATOM    387  CA7 BPT    18      26.718  47.885  28.351  0.00  0.00           C
ATOM    388 HA13 BPT    18      25.660  48.198  28.398  0.00  0.00           H
ATOM    389 HA14 BPT    18      27.234  48.480  27.589  0.00  0.00           H
ATOM    390 HA15 BPT    18      27.186  48.069  29.335  0.00  0.00           H
ATOM    391  C5  BPT    18      23.950  34.344  31.396  0.00  0.00           C
ATOM    392  OB  BPT    18      23.508  34.929  32.539  0.00  0.00           O
ATOM    393  CB1 BPT    18      23.028  34.069  33.581  0.00  0.00           C
ATOM    394  HB1 BPT    18      22.178  33.466  33.216  0.00  0.00           H
ATOM    395  HB2 BPT    18      23.824  33.383  33.918  0.00  0.00           H
ATOM    396  CB2 BPT    18      22.582  34.946  34.743  0.00  0.00           C
ATOM    397  HB3 BPT    18      21.804  35.658  34.406  0.00  0.00           H
ATOM    398  HB4 BPT    18      23.435  35.538  35.124  0.00  0.00           H
ATOM    399  OB2 BPT    18      22.085  34.072  35.744  0.00  0.00           O
ATOM    400  CB3 BPT    18      21.745  34.762  36.948  0.00  0.00           C
ATOM    401  HB5 BPT    18      20.954  35.509  36.757  0.00  0.00           H
ATOM    402  HB6 BPT    18      22.624  35.298  37.353  0.00  0.00           H
ATOM    403  CB4 BPT    18      21.247  33.733  37.950  0.00  0.00           C
ATOM    404  HB7 BPT    18      22.047  33.001  38.170  0.00  0.00           H
ATOM    405  HB8 BPT    18      20.393  33.175  37.519  0.00  0.00           H
ATOM    406  OB3 BPT    18      20.864  34.423  39.125  0.00  0.00           O
ATOM    407  CB5 BPT    18      20.392  33.538  40.135  0.00  0.00           C
ATOM    408  HB9 BPT    18      21.181  32.817  40.420  0.00  0.00           H
ATOM    409 HB10 BPT    18      19.524  32.959  39.770  0.00  0.00           H
ATOM    410  CB6 BPT    18      19.985  34.364  41.344  0.00  0.00           C
ATOM    411 HB11 BPT    18      19.201  35.091  41.056  0.00  0.00           H
ATOM    412 HB12 BPT    18      20.855  34.937  41.718  0.00  0.00           H
ATOM    413  OB4 BPT    18      19.506  33.468  42.332  0.00  0.00           O
ATOM    414  CB7 BPT    18      19.130  34.154  43.517  0.00  0.00           C
ATOM    415 HB13 BPT    18      18.327  34.887  43.318  0.00  0.00           H
ATOM    416 HB14 BPT    18      19.989  34.689  43.961  0.00  0.00           H
ATOM    417 HB15 BPT    18      18.767  33.405  44.229  0.00  0.00           H
ATOM    418  C6  BPT    18      24.024  32.968  31.199  0.00  0.00           C
ATOM    419  H6  BPT    18      23.738  32.273  31.982  0.00  0.00           H
ATOM    420  C7  BPT    18      24.514  32.512  29.969  0.00  0.00           C
ATOM    421  C8  BPT    18      25.726  33.076  26.567  0.00  0.00           C
ATOM    422  H81 BPT    18      26.004  32.184  25.983  0.00  0.00           H
ATOM    423  H82 BPT    18      24.847  33.518  26.073  0.00  0.00           H
ATOM    424  C9  BPT    18      26.855  34.081  26.587  0.00  0.00           C
ATOM    425  C10 BPT    18      27.850  34.072  27.572  0.00  0.00           C
ATOM    426  H10 BPT    18      27.804  33.333  28.375  0.00  0.00           H
ATOM    427  C11 BPT    18      28.876  35.017  27.550  0.00  0.00           C
ATOM    428  H11 BPT    18      29.632  35.018  28.337  0.00  0.00           H
ATOM    429  C12 BPT    18      28.934  35.970  26.531  0.00  0.00           C
ATOM    430  H12 BPT    18      29.733  36.711  26.519  0.00  0.00           H
ATOM    431  C13 BPT    18      27.952  35.979  25.540  0.00  0.00           C
ATOM    432  H13 BPT    18      27.987  36.729  24.748  0.00  0.00           H
ATOM    433  C14 BPT    18      26.914  35.048  25.575  0.00  0.00           C
ATOM    434  H14 BPT    18      26.134  35.077  24.810  0.00  0.00           H
ATOM    435  CI  BPT    18      24.462  30.004  30.237  0.00  0.00           C
ATOM    436  HI1 BPT    18      24.820  29.176  29.600  0.00  0.00           H
ATOM    437  HI2 BPT    18      23.371  29.886  30.333  0.00  0.00           H
ATOM    438  CI2 BPT    18      25.070  29.915  31.626  0.00  0.00           C
ATOM    439  CI3 BPT    18      24.193  29.693  32.697  0.00  0.00           C
ATOM    440  HI3 BPT    18      23.119  29.661  32.503  0.00  0.00           H
ATOM    441  CI4 BPT    18      24.651  29.492  33.997  0.00  0.00           C
ATOM    442  HI4 BPT    18      23.942  29.328  34.808  0.00  0.00           H
ATOM    443  CI5 BPT    18      26.021  29.486  34.240  0.00  0.00           C
ATOM    444  HI5 BPT    18      26.408  29.308  35.244  0.00  0.00           H
ATOM    445  CI6 BPT    18      26.909  29.713  33.189  0.00  0.00           C
ATOM    446  HI6 BPT    18      27.978  29.699  33.396  0.00  0.00           H
ATOM    447  CI7 BPT    18      26.460  29.950  31.882  0.00  0.00           C
ATOM    448  CI8 BPT    18      27.447  30.311  30.781  0.00  0.00           C
ATOM    449  HI8 BPT    18      27.048  30.056  29.790  0.00  0.00           H
ATOM    450  HI9 BPT    18      27.610  31.403  30.790  0.00  0.00           H
ATOM    451  C1B BPT    18      29.134  28.637  30.036  0.00  0.00           C
ATOM    452  C15 BPT    18      30.835  29.129  31.455  0.00  0.00           C
ATOM    453  C16 BPT    18      32.062  29.199  32.124  0.00  0.00           C
ATOM    454  H16 BPT    18      32.865  28.499  31.912  0.00  0.00           H
ATOM    455  C17 BPT    18      32.227  30.220  33.052  0.00  0.00           C
ATOM    456  OC  BPT    18      33.373  30.451  33.736  0.00  0.00           O
ATOM    457  CC1 BPT    18      34.486  29.581  33.499  0.00  0.00           C
ATOM    458  HC1 BPT    18      34.241  28.547  33.794  0.00  0.00           H
ATOM    459  HC2 BPT    18      34.752  29.593  32.428  0.00  0.00           H
ATOM    460  CC2 BPT    18      35.644  30.112  34.330  0.00  0.00           C
ATOM    461  HC3 BPT    18      35.378  30.098  35.404  0.00  0.00           H
ATOM    462  HC4 BPT    18      35.854  31.161  34.048  0.00  0.00           H
ATOM    463  OC2 BPT    18      36.763  29.286  34.070  0.00  0.00           O
ATOM    464  CC3 BPT    18      37.909  29.703  34.814  0.00  0.00           C
ATOM    465  HC5 BPT    18      37.695  29.679  35.898  0.00  0.00           H
ATOM    466  HC6 BPT    18      38.184  30.740  34.547  0.00  0.00           H
ATOM    467  CC4 BPT    18      39.055  28.758  34.491  0.00  0.00           C
ATOM    468  HC7 BPT    18      39.280  28.791  33.408  0.00  0.00           H
ATOM    469  HC8 BPT    18      38.769  27.719  34.744  0.00  0.00           H
ATOM    470  OC3 BPT    18      40.172  29.170  35.254  0.00  0.00           O
ATOM    471  CC5 BPT    18      41.305  28.332  35.048  0.00  0.00           C
ATOM    472  HC9 BPT    18      41.608  28.339  33.985  0.00  0.00           H
ATOM    473 HC10 BPT    18      41.068  27.288  35.326  0.00  0.00           H
ATOM    474  CC6 BPT    18      42.443  28.849  35.911  0.00  0.00           C
ATOM    475 HC11 BPT    18      42.142  28.838  36.976  0.00  0.00           H
ATOM    476 HC12 BPT    18      42.677  29.897  35.640  0.00  0.00           H
ATOM    477  OC4 BPT    18      43.558  28.002  35.693  0.00  0.00           O
ATOM    478  CC7 BPT    18      44.689  28.408  36.453  0.00  0.00           C
ATOM    479 HC13 BPT    18      45.506  27.719  36.212  0.00  0.00           H
ATOM    480 HC14 BPT    18      44.479  28.355  37.536  0.00  0.00           H
ATOM    481 HC15 BPT    18      45.002  29.439  36.204  0.00  0.00           H
ATOM    482  C18 BPT    18      31.154  31.134  33.336  0.00  0.00           C
ATOM    483  OD  BPT    18      31.438  32.060  34.282  0.00  0.00           O
ATOM    484  CD1 BPT    18      30.425  33.017  34.600  0.00  0.00           C
ATOM    485  HD1 BPT    18      30.128  33.583  33.700  0.00  0.00           H
ATOM    486  HD2 BPT    18      29.533  32.510  35.005  0.00  0.00           H
ATOM    487  CD2 BPT    18      30.999  33.960  35.642  0.00  0.00           C
ATOM    488  HD3 BPT    18      31.306  33.390  36.540  0.00  0.00           H
ATOM    489  HD4 BPT    18      31.893  34.477  35.244  0.00  0.00           H
ATOM    490  OD2 BPT    18      29.971  34.880  35.950  0.00  0.00           O
ATOM    491  CD3 BPT    18      30.365  35.810  36.957  0.00  0.00           C
ATOM    492  HD5 BPT    18      30.696  35.276  37.867  0.00  0.00           H
ATOM    493  HD6 BPT    18      31.209  36.431  36.603  0.00  0.00           H
ATOM    494  CD4 BPT    18      29.171  36.688  37.282  0.00  0.00           C
ATOM    495  HD7 BPT    18      28.830  37.215  36.371  0.00  0.00           H
ATOM    496  HD8 BPT    18      28.330  36.065  37.643  0.00  0.00           H
ATOM    497  OD3 BPT    18      29.585  37.606  38.276  0.00  0.00           O
ATOM    498  CD5 BPT    18      28.555  38.514  38.647  0.00  0.00           C
ATOM    499  HD9 BPT    18      28.214  39.098  37.771  0.00  0.00           H
ATOM    500 HD10 BPT    18      27.683  37.969  39.053  0.00  0.00           H
ATOM    501  CD6 BPT    18      29.117  39.455  39.699  0.00  0.00           C
ATOM    502 HD11 BPT    18      29.472  38.877  40.575  0.00  0.00           H
ATOM    503 HD12 BPT    18      29.985  40.005  39.285  0.00  0.00           H
ATOM    504  OD4 BPT    18      28.079  40.343  40.069  0.00  0.00           O
ATOM    505  CD7 BPT    18      28.511  41.298  41.027  0.00  0.00           C
ATOM    506 HD13 BPT    18      28.879  40.806  41.946  0.00  0.00           H
ATOM    507 HD14 BPT    18      27.647  41.924  41.277  0.00  0.00           H
ATOM    508 HD15 BPT    18      29.318  41.936  40.626  0.00  0.00           H
ATOM    509  C19 BPT    18      29.933  31.042  32.668  0.00  0.00           C
ATOM    510  H19 BPT    18      29.120  31.727  32.898  0.00  0.00           H
ATOM    511  C20 BPT    18      29.794  30.021  31.717  0.00  0.00           C
ATOM    512  C21 BPT    18      31.191  27.210  29.872  0.00  0.00           C
ATOM    513 H211 BPT    18      32.150  27.626  29.529  0.00  0.00           H
ATOM    514 H212 BPT    18      30.642  26.859  28.986  0.00  0.00           H
ATOM    515  C22 BPT    18      31.420  26.095  30.869  0.00  0.00           C
ATOM    516  C23 BPT    18      32.717  25.709  31.223  0.00  0.00           C
ATOM    517  H23 BPT    18      33.573  26.219  30.775  0.00  0.00           H
ATOM    518  C24 BPT    18      32.925  24.673  32.136  0.00  0.00           C
ATOM    519  H24 BPT    18      33.940  24.380  32.403  0.00  0.00           H
ATOM    520  C25 BPT    18      31.833  24.013  32.704  0.00  0.00           C
ATOM    521  H25 BPT    18      31.991  23.202  33.415  0.00  0.00           H
ATOM    522  C26 BPT    18      30.535  24.393  32.352  0.00  0.00           C
ATOM    523  H26 BPT    18      29.673  23.881  32.779  0.00  0.00           H
ATOM    524  C27 BPT    18      30.330  25.427  31.441  0.00  0.00           C
ATOM    525  H27 BPT    18      29.313  25.702  31.154  0.00  0.00           H
ATOM    526  N1A BPT    19      21.512  29.540  25.836  0.00  0.00           N
ATOM    527  N2A BPT    19      21.009  27.420  26.023  0.00  0.00           N
ATOM    528  N1B BPT    19      24.710  26.168  31.219  0.00  0.00           N
ATOM    529  N2B BPT    19      22.878  26.563  30.084  0.00  0.00           N
ATOM    530  C1A BPT    19      22.050  28.284  25.841  0.00  0.00           C
ATOM    531  C2  BPT    19      20.133  29.476  26.022  0.00  0.00           C
ATOM    532  C3  BPT    19      19.161  30.474  26.140  0.00  0.00           C
ATOM    533  H3  BPT    19      19.424  31.525  26.094  0.00  0.00           H
ATOM    534  C4  BPT    19      17.846  30.075  26.353  0.00  0.00           C
ATOM    535  OA  BPT    19      16.823  30.940  26.570  0.00  0.00           O
ATOM    536  CA1 BPT    19      17.171  32.307  26.812  0.00  0.00           C
ATOM    537  HA1 BPT    19      17.883  32.370  27.653  0.00  0.00           H
ATOM    538  HA2 BPT    19      17.638  32.759  25.920  0.00  0.00           H
ATOM    539  CA2 BPT    19      15.893  33.048  27.165  0.00  0.00           C
ATOM    540  HA3 BPT    19      15.231  33.111  26.282  0.00  0.00           H
ATOM    541  HA4 BPT    19      15.345  32.506  27.959  0.00  0.00           H
ATOM    542  OA2 BPT    19      16.288  34.335  27.601  0.00  0.00           O
ATOM    543  CA3 BPT    19      15.176  35.202  27.802  0.00  0.00           C
ATOM    544  HA5 BPT    19      14.620  35.343  26.858  0.00  0.00           H
ATOM    545  HA6 BPT    19      14.477  34.779  28.546  0.00  0.00           H
ATOM    546  CA4 BPT    19      15.705  36.536  28.296  0.00  0.00           C
ATOM    547  HA7 BPT    19      16.243  36.396  29.254  0.00  0.00           H
ATOM    548  HA8 BPT    19      16.426  36.952  27.565  0.00  0.00           H
ATOM    549  OA3 BPT    19      14.587  37.386  28.455  0.00  0.00           O
ATOM    550  CA5 BPT    19      14.929  38.661  28.980  0.00  0.00           C
ATOM    551  HA9 BPT    19      15.418  38.557  29.966  0.00  0.00           H
ATOM    552 HA10 BPT    19      15.636  39.186  28.309  0.00  0.00           H
ATOM    553  CA6 BPT    19      13.645  39.463  29.116  0.00  0.00           C
ATOM    554 HA11 BPT    19      13.156  39.562  28.127  0.00  0.00           H
ATOM    555 HA12 BPT    19      12.938  38.935  29.784  0.00  0.00           H
ATOM    556  OA4 BPT    19      13.987  40.732  29.642  0.00  0.00           O
ATOM    557  CA7 BPT    19      12.855  41.579  29.764  0.00  0.00           C
ATOM    558 HA13 BPT    19      12.366  41.741  28.787  0.00  0.00           H
ATOM    559 HA14 BPT    19      13.212  42.539  30.152  0.00  0.00           H
ATOM    560 HA15 BPT    19      12.110  41.157  30.463  0.00  0.00           H
ATOM    561  C5  BPT    19      17.496  28.683  26.356  0.00  0.00           C
ATOM    562  OB  BPT    19      16.171  28.429  26.457  0.00  0.00           O
ATOM    563  CB1 BPT    19      15.735  27.073  26.340  0.00  0.00           C
ATOM    564  HB1 BPT    19      16.091  26.636  25.391  0.00  0.00           H
ATOM    565  HB2 BPT    19      16.118  26.465  27.177  0.00  0.00           H
ATOM    566  CB2 BPT    19      14.216  27.106  26.368  0.00  0.00           C
ATOM    567  HB3 BPT    19      13.839  27.744  25.547  0.00  0.00           H
ATOM    568  HB4 BPT    19      13.869  27.543  27.323  0.00  0.00           H
ATOM    569  OB2 BPT    19      13.766  25.773  26.223  0.00  0.00           O
ATOM    570  CB3 BPT    19      12.344  25.688  26.314  0.00  0.00           C
ATOM    571  HB5 BPT    19      11.867  26.316  25.540  0.00  0.00           H
ATOM    572  HB6 BPT    19      12.000  26.049  27.300  0.00  0.00           H
ATOM    573  CB4 BPT    19      11.949  24.235  26.124  0.00  0.00           C
ATOM    574  HB7 BPT    19      12.425  23.609  26.905  0.00  0.00           H
ATOM    575  HB8 BPT    19      12.304  23.876  25.139  0.00  0.00           H
ATOM    576  OB3 BPT    19      10.539  24.159  26.215  0.00  0.00           O
ATOM    577  CB5 BPT    19      10.072  22.820  26.098  0.00  0.00           C
ATOM    578  HB9 BPT    19      10.532  22.187  26.880  0.00  0.00           H
ATOM    579 HB10 BPT    19      10.344  22.396  25.113  0.00  0.00           H
ATOM    580  CB6 BPT    19       8.560  22.825  26.254  0.00  0.00           C
ATOM    581 HB11 BPT    19       8.106  23.510  25.511  0.00  0.00           H
ATOM    582 HB12 BPT    19       8.286  23.193  27.262  0.00  0.00           H
ATOM    583  OB4 BPT    19       8.108  21.496  26.059  0.00  0.00           O
ATOM    584  CB7 BPT    19       6.699  21.389  26.194  0.00  0.00           C
ATOM    585 HB13 BPT    19       6.432  20.337  26.044  0.00  0.00           H
ATOM    586 HB14 BPT    19       6.175  22.007  25.443  0.00  0.00           H
ATOM    587 HB15 BPT    19       6.368  21.703  27.199  0.00  0.00           H
ATOM    588  C6  BPT    19      18.479  27.699  26.268  0.00  0.00           C
ATOM    589  H6  BPT    19      18.218  26.646  26.329  0.00  0.00           H
ATOM    590  C7  BPT    19      19.807  28.121  26.127  0.00  0.00           C
ATOM    591  C8  BPT    19      22.286  30.743  25.539  0.00  0.00           C
ATOM    592  H81 BPT    19      23.344  30.455  25.644  0.00  0.00           H
ATOM    593  H82 BPT    19      22.138  31.001  24.480  0.00  0.00           H
ATOM    594  C9  BPT    19      21.969  31.941  26.401  0.00  0.00           C
ATOM    595  C10 BPT    19      21.665  31.835  27.764  0.00  0.00           C
ATOM    596  H10 BPT    19      21.622  30.851  28.235  0.00  0.00           H
ATOM    597  C11 BPT    19      21.374  32.975  28.516  0.00  0.00           C
ATOM    598  H11 BPT    19      21.115  32.878  29.570  0.00  0.00           H
ATOM    599  C12 BPT    19      21.405  34.238  27.921  0.00  0.00           C
ATOM    600  H12 BPT    19      21.167  35.124  28.510  0.00  0.00           H
ATOM    601  C13 BPT    19      21.725  34.354  26.568  0.00  0.00           C
ATOM    602  H13 BPT    19      21.742  35.336  26.093  0.00  0.00           H
ATOM    603  C14 BPT    19      21.996  33.213  25.813  0.00  0.00           C
ATOM    604  H14 BPT    19      22.218  33.307  24.747  0.00  0.00           H
ATOM    605  CI  BPT    19      21.143  25.971  26.114  0.00  0.00           C
ATOM    606  HI1 BPT    19      22.223  25.766  26.045  0.00  0.00           H
ATOM    607  HI2 BPT    19      20.669  25.523  25.226  0.00  0.00           H
ATOM    608  CI2 BPT    19      20.547  25.323  27.350  0.00  0.00           C
ATOM    609  CI3 BPT    19      19.533  24.378  27.139  0.00  0.00           C
ATOM    610  HI3 BPT    19      19.188  24.201  26.118  0.00  0.00           H
ATOM    611  CI4 BPT    19      18.968  23.654  28.185  0.00  0.00           C
ATOM    612  HI4 BPT    19      18.173  22.933  27.986  0.00  0.00           H
ATOM    613  CI5 BPT    19      19.454  23.846  29.475  0.00  0.00           C
ATOM    614  HI5 BPT    19      19.046  23.281  30.314  0.00  0.00           H
ATOM    615  CI6 BPT    19      20.462  24.784  29.705  0.00  0.00           C
ATOM    616  HI6 BPT    19      20.818  24.912  30.724  0.00  0.00           H
ATOM    617  CI7 BPT    19      21.002  25.564  28.670  0.00  0.00           C
ATOM    618  CI8 BPT    19      21.965  26.716  28.953  0.00  0.00           C
ATOM    619  HI8 BPT    19      22.607  26.915  28.084  0.00  0.00           H
ATOM    620  HI9 BPT    19      21.372  27.633  29.117  0.00  0.00           H
ATOM    621  C1B BPT    19      24.232  26.376  29.955  0.00  0.00           C
ATOM    622  C15 BPT    19      23.678  26.263  32.153  0.00  0.00           C
ATOM    623  C16 BPT    19      23.656  26.126  33.547  0.00  0.00           C
ATOM    624  H16 BPT    19      24.555  25.863  34.094  0.00  0.00           H
ATOM    625  C17 BPT    19      22.447  26.328  34.203  0.00  0.00           C
ATOM    626  OC  BPT    19      22.279  26.196  35.541  0.00  0.00           O
ATOM    627  CC1 BPT    19      23.402  25.743  36.308  0.00  0.00           C
ATOM    628  HC1 BPT    19      23.748  24.763  35.941  0.00  0.00           H
ATOM    629  HC2 BPT    19      24.239  26.458  36.231  0.00  0.00           H
ATOM    630  CC2 BPT    19      22.943  25.633  37.751  0.00  0.00           C
ATOM    631  HC3 BPT    19      22.570  26.613  38.104  0.00  0.00           H
ATOM    632  HC4 BPT    19      22.114  24.905  37.827  0.00  0.00           H
ATOM    633  OC2 BPT    19      24.065  25.208  38.502  0.00  0.00           O
ATOM    634  CC3 BPT    19      23.763  25.047  39.886  0.00  0.00           C
ATOM    635  HC5 BPT    19      23.425  26.004  40.323  0.00  0.00           H
ATOM    636  HC6 BPT    19      22.955  24.305  40.024  0.00  0.00           H
ATOM    637  CC4 BPT    19      25.021  24.568  40.592  0.00  0.00           C
ATOM    638  HC7 BPT    19      25.378  23.627  40.130  0.00  0.00           H
ATOM    639  HC8 BPT    19      25.825  25.321  40.485  0.00  0.00           H
ATOM    640  OC3 BPT    19      24.679  24.377  41.950  0.00  0.00           O
ATOM    641  CC5 BPT    19      25.769  23.936  42.750  0.00  0.00           C
ATOM    642  HC9 BPT    19      26.147  22.959  42.398  0.00  0.00           H
ATOM    643 HC10 BPT    19      26.604  24.660  42.704  0.00  0.00           H
ATOM    644  CC6 BPT    19      25.264  23.815  44.179  0.00  0.00           C
ATOM    645 HC11 BPT    19      24.898  24.800  44.526  0.00  0.00           H
ATOM    646 HC12 BPT    19      24.413  23.107  44.220  0.00  0.00           H
ATOM    647  OC4 BPT    19      26.340  23.359  44.977  0.00  0.00           O
ATOM    648  CC7 BPT    19      25.978  23.233  46.343  0.00  0.00           C
ATOM    649 HC13 BPT    19      25.645  24.200  46.761  0.00  0.00           H
ATOM    650 HC14 BPT    19      26.870  22.894  46.884  0.00  0.00           H
ATOM    651 HC15 BPT    19      25.170  22.492  46.481  0.00  0.00           H
ATOM    652  C18 BPT    19      21.272  26.719  33.474  0.00  0.00           C
ATOM    653  OD  BPT    19      20.172  26.949  34.232  0.00  0.00           O
ATOM    654  CD1 BPT    19      18.965  27.295  33.546  0.00  0.00           C
ATOM    655  HD1 BPT    19      19.099  28.236  32.985  0.00  0.00           H
ATOM    656  HD2 BPT    19      18.687  26.497  32.834  0.00  0.00           H
ATOM    657  CD2 BPT    19      17.867  27.467  34.583  0.00  0.00           C
ATOM    658  HD3 BPT    19      17.732  26.529  35.155  0.00  0.00           H
ATOM    659  HD4 BPT    19      18.136  28.265  35.301  0.00  0.00           H
ATOM    660  OD2 BPT    19      16.696  27.800  33.860  0.00  0.00           O
ATOM    661  CD3 BPT    19      15.561  27.995  34.702  0.00  0.00           C
ATOM    662  HD5 BPT    19      15.338  27.076  35.273  0.00  0.00           H
ATOM    663  HD6 BPT    19      15.744  28.811  35.425  0.00  0.00           H
ATOM    664  CD4 BPT    19      14.380  28.350  33.813  0.00  0.00           C
ATOM    665  HD7 BPT    19      14.619  29.255  33.221  0.00  0.00           H
ATOM    666  HD8 BPT    19      14.178  27.523  33.105  0.00  0.00           H
ATOM    667  OD3 BPT    19      13.270  28.572  34.660  0.00  0.00           O
ATOM    668  CD5 BPT    19      12.085  28.909  33.947  0.00  0.00           C
ATOM    669  HD9 BPT    19      12.224  29.845  33.374  0.00  0.00           H
ATOM    670 HD10 BPT    19      11.822  28.109  33.229  0.00  0.00           H
ATOM    671  CD6 BPT    19      10.970  29.083  34.967  0.00  0.00           C
ATOM    672 HD11 BPT    19      10.852  28.149  35.551  0.00  0.00           H
ATOM    673 HD12 BPT    19      11.234  29.892  35.674  0.00  0.00           H
ATOM    674  OD4 BPT    19       9.778  29.391  34.267  0.00  0.00           O
ATOM    675  CD7 BPT    19       8.680  29.566  35.151  0.00  0.00           C
ATOM    676 HD13 BPT    19       8.493  28.658  35.752  0.00  0.00           H
ATOM    677 HD14 BPT    19       7.797  29.776  34.538  0.00  0.00           H
ATOM    678 HD15 BPT    19       8.851  30.412  35.840  0.00  0.00           H
ATOM    679  C19 BPT    19      21.303  26.823  32.084  0.00  0.00           C
ATOM    680  H19 BPT    19      20.408  27.085  31.526  0.00  0.00           H
ATOM    681  C20 BPT    19      22.518  26.559  31.434  0.00  0.00           C
ATOM    682  C21 BPT    19      26.141  25.993  31.534  0.00  0.00           C
ATOM    683 H211 BPT    19      26.625  25.715  30.586  0.00  0.00           H
ATOM    684 H212 BPT    19      26.545  26.967  31.847  0.00  0.00           H
ATOM    685  C22 BPT    19      26.420  24.954  32.595  0.00  0.00           C
ATOM    686  C23 BPT    19      26.050  23.616  32.407  0.00  0.00           C
ATOM    687  H23 BPT    19      25.582  23.304  31.472  0.00  0.00           H
ATOM    688  C24 BPT    19      26.291  22.671  33.403  0.00  0.00           C
ATOM    689  H24 BPT    19      26.000  21.633  33.237  0.00  0.00           H
ATOM    690  C25 BPT    19      26.915  23.046  34.596  0.00  0.00           C
ATOM    691  H25 BPT    19      27.094  22.305  35.376  0.00  0.00           H
ATOM    692  C26 BPT    19      27.315  24.372  34.780  0.00  0.00           C
ATOM    693  H26 BPT    19      27.815  24.668  35.702  0.00  0.00           H
ATOM    694  C27 BPT    19      27.070  25.319  33.782  0.00  0.00           C
ATOM    695  H27 BPT    19      27.376  26.358  33.933  0.00  0.00           H
ATOM    696  N1A BPT    20      23.472  26.734  21.148  0.00  0.00           N
ATOM    697  N2A BPT    20      24.505  24.807  21.137  0.00  0.00           N
ATOM    698  N1B BPT    20      23.492  22.741  27.026  0.00  0.00           N
ATOM    699  N2B BPT    20      23.244  22.901  24.860  0.00  0.00           N
ATOM    700  C1A BPT    20      24.443  26.014  21.777  0.00  0.00           C
ATOM    701  C2  BPT    20      22.938  26.000  20.086  0.00  0.00           C
ATOM    702  C3  BPT    20      21.981  26.324  19.119  0.00  0.00           C
ATOM    703  H3  BPT    20      21.474  27.285  19.124  0.00  0.00           H
ATOM    704  C4  BPT    20      21.703  25.370  18.144  0.00  0.00           C
ATOM    705  OA  BPT    20      20.810  25.543  17.141  0.00  0.00           O
ATOM    706  CA1 BPT    20      20.024  26.740  17.146  0.00  0.00           C
ATOM    707  HA1 BPT    20      19.458  26.824  18.089  0.00  0.00           H
ATOM    708  HA2 BPT    20      20.669  27.631  17.043  0.00  0.00           H
ATOM    709  CA2 BPT    20      19.068  26.640  15.970  0.00  0.00           C
ATOM    710  HA3 BPT    20      18.484  25.702  16.037  0.00  0.00           H
ATOM    711  HA4 BPT    20      19.638  26.612  15.022  0.00  0.00           H
ATOM    712  OA2 BPT    20      18.226  27.775  16.027  0.00  0.00           O
ATOM    713  CA3 BPT    20      17.312  27.822  14.932  0.00  0.00           C
ATOM    714  HA5 BPT    20      16.704  26.900  14.894  0.00  0.00           H
ATOM    715  HA6 BPT    20      17.861  27.902  13.976  0.00  0.00           H
ATOM    716  CA4 BPT    20      16.410  29.029  15.126  0.00  0.00           C
ATOM    717  HA7 BPT    20      17.019  29.952  15.173  0.00  0.00           H
ATOM    718  HA8 BPT    20      15.864  28.939  16.085  0.00  0.00           H
ATOM    719  OA3 BPT    20      15.514  29.059  14.032  0.00  0.00           O
ATOM    720  CA5 BPT    20      14.610  30.157  14.091  0.00  0.00           C
ATOM    721  HA9 BPT    20      15.159  31.116  14.079  0.00  0.00           H
ATOM    722 HA10 BPT    20      14.018  30.120  15.024  0.00  0.00           H
ATOM    723  CA6 BPT    20      13.690  30.077  12.882  0.00  0.00           C
ATOM    724 HA11 BPT    20      13.127  29.125  12.896  0.00  0.00           H
ATOM    725 HA12 BPT    20      14.293  30.096  11.953  0.00  0.00           H
ATOM    726  OA4 BPT    20      12.809  31.186  12.937  0.00  0.00           O
ATOM    727  CA7 BPT    20      11.912  31.207  11.837  0.00  0.00           C
ATOM    728 HA13 BPT    20      11.269  32.086  11.957  0.00  0.00           H
ATOM    729 HA14 BPT    20      11.283  30.299  11.812  0.00  0.00           H
ATOM    730 HA15 BPT    20      12.452  31.285  10.876  0.00  0.00           H
ATOM    731  C5  BPT    20      22.371  24.097  18.144  0.00  0.00           C
ATOM    732  OB  BPT    20      22.000  23.258  17.147  0.00  0.00           O
ATOM    733  CB1 BPT    20      22.544  21.935  17.138  0.00  0.00           C
ATOM    734  HB1 BPT    20      23.639  21.970  17.006  0.00  0.00           H
ATOM    735  HB2 BPT    20      22.320  21.418  18.087  0.00  0.00           H
ATOM    736  CB2 BPT    20      21.898  21.193  15.976  0.00  0.00           C
ATOM    737  HB3 BPT    20      20.797  21.225  16.076  0.00  0.00           H
ATOM    738  HB4 BPT    20      22.159  21.685  15.020  0.00  0.00           H
ATOM    739  OB2 BPT    20      22.377  19.862  16.015  0.00  0.00           O
ATOM    740  CB3 BPT    20      21.858  19.078  14.940  0.00  0.00           C
ATOM    741  HB5 BPT    20      20.755  19.069  14.970  0.00  0.00           H
ATOM    742  HB6 BPT    20      22.168  19.502  13.968  0.00  0.00           H
ATOM    743  CB4 BPT    20      22.386  17.659  15.071  0.00  0.00           C
ATOM    744  HB7 BPT    20      23.493  17.663  15.066  0.00  0.00           H
ATOM    745  HB8 BPT    20      22.054  17.217  16.030  0.00  0.00           H
ATOM    746  OB3 BPT    20      21.875  16.927  13.973  0.00  0.00           O
ATOM    747  CB5 BPT    20      22.305  15.569  13.964  0.00  0.00           C
ATOM    748  HB9 BPT    20      23.407  15.510  13.900  0.00  0.00           H
ATOM    749 HB10 BPT    20      21.991  15.052  14.890  0.00  0.00           H
ATOM    750  CB6 BPT    20      21.675  14.890  12.758  0.00  0.00           C
ATOM    751 HB11 BPT    20      20.572  14.961  12.823  0.00  0.00           H
ATOM    752 HB12 BPT    20      21.991  15.402  11.829  0.00  0.00           H
ATOM    753  OB4 BPT    20      22.093  13.536  12.757  0.00  0.00           O
ATOM    754  CB7 BPT    20      21.519  12.797  11.690  0.00  0.00           C
ATOM    755 HB13 BPT    20      20.417  12.772  11.768  0.00  0.00           H
ATOM    756 HB14 BPT    20      21.911  11.776  11.757  0.00  0.00           H
ATOM    757 HB15 BPT    20      21.791  13.224  10.708  0.00  0.00           H
ATOM    758  C6  BPT    20      23.324  23.792  19.114  0.00  0.00           C
ATOM    759  H6  BPT    20      23.838  22.835  19.109  0.00  0.00           H
ATOM    760  C7  BPT    20      23.595  24.767  20.082  0.00  0.00           C
ATOM    761  C8  BPT    20      23.145  28.123  21.433  0.00  0.00           C
ATOM    762  H81 BPT    20      23.395  28.717  20.539  0.00  0.00           H
ATOM    763  H82 BPT    20      23.829  28.455  22.229  0.00  0.00           H
ATOM    764  C9  BPT    20      21.713  28.399  21.840  0.00  0.00           C
ATOM    765  C10 BPT    20      20.788  27.400  22.163  0.00  0.00           C
ATOM    766  H10 BPT    20      21.076  26.349  22.103  0.00  0.00           H
ATOM    767  C11 BPT    20      19.487  27.739  22.548  0.00  0.00           C
ATOM    768  H11 BPT    20      18.769  26.950  22.783  0.00  0.00           H
ATOM    769  C12 BPT    20      19.100  29.076  22.625  0.00  0.00           C
ATOM    770  H12 BPT    20      18.086  29.337  22.927  0.00  0.00           H
ATOM    771  C13 BPT    20      20.022  30.078  22.311  0.00  0.00           C
ATOM    772  H13 BPT    20      19.733  31.128  22.373  0.00  0.00           H
ATOM    773  C14 BPT    20      21.314  29.742  21.912  0.00  0.00           C
ATOM    774  H14 BPT    20      22.032  30.529  21.668  0.00  0.00           H
ATOM    775  CI  BPT    20      25.537  23.807  21.382  0.00  0.00           C
ATOM    776  HI1 BPT    20      26.100  24.175  22.256  0.00  0.00           H
ATOM    777  HI2 BPT    20      26.228  23.808  20.524  0.00  0.00           H
ATOM    778  CI2 BPT    20      25.046  22.397  21.616  0.00  0.00           C
ATOM    779  CI3 BPT    20      25.557  21.372  20.810  0.00  0.00           C
ATOM    780  HI3 BPT    20      26.249  21.624  20.003  0.00  0.00           H
ATOM    781  CI4 BPT    20      25.223  20.038  21.033  0.00  0.00           C
ATOM    782  HI4 BPT    20      25.633  19.256  20.394  0.00  0.00           H
ATOM    783  CI5 BPT    20      24.379  19.717  22.094  0.00  0.00           C
ATOM    784  HI5 BPT    20      24.125  18.676  22.299  0.00  0.00           H
ATOM    785  CI6 BPT    20      23.850  20.731  22.895  0.00  0.00           C
ATOM    786  HI6 BPT    20      23.185  20.460  23.713  0.00  0.00           H
ATOM    787  CI7 BPT    20      24.158  22.078  22.664  0.00  0.00           C
ATOM    788  CI8 BPT    20      23.523  23.203  23.469  0.00  0.00           C
ATOM    789  HI8 BPT    20      24.169  24.089  23.490  0.00  0.00           H
ATOM    790  HI9 BPT    20      22.581  23.509  22.985  0.00  0.00           H
ATOM    791  C1B BPT    20      24.011  23.333  25.912  0.00  0.00           C
ATOM    792  C15 BPT    20      22.363  21.989  26.701  0.00  0.00           C
ATOM    793  C16 BPT    20      21.465  21.265  27.494  0.00  0.00           C
ATOM    794  H16 BPT    20      21.619  21.162  28.563  0.00  0.00           H
ATOM    795  C17 BPT    20      20.360  20.697  26.868  0.00  0.00           C
ATOM    796  OC  BPT    20      19.388  20.001  27.511  0.00  0.00           O
ATOM    797  CC1 BPT    20      19.538  19.819  28.926  0.00  0.00           C
ATOM    798  HC1 BPT    20      20.453  19.243  29.142  0.00  0.00           H
ATOM    799  HC2 BPT    20      19.610  20.795  29.434  0.00  0.00           H
ATOM    800  CC2 BPT    20      18.307  19.081  29.429  0.00  0.00           C
ATOM    801  HC3 BPT    20      17.390  19.599  29.086  0.00  0.00           H
ATOM    802  HC4 BPT    20      18.283  18.051  29.027  0.00  0.00           H
ATOM    803  OC2 BPT    20      18.383  19.077  30.845  0.00  0.00           O
ATOM    804  CC3 BPT    20      17.319  18.326  31.434  0.00  0.00           C
ATOM    805  HC5 BPT    20      16.341  18.744  31.133  0.00  0.00           H
ATOM    806  HC6 BPT    20      17.357  17.272  31.103  0.00  0.00           H
ATOM    807  CC4 BPT    20      17.470  18.392  32.945  0.00  0.00           C
ATOM    808  HC7 BPT    20      18.473  18.022  33.234  0.00  0.00           H
ATOM    809  HC8 BPT    20      17.384  19.440  33.289  0.00  0.00           H
ATOM    810  OC3 BPT    20      16.447  17.592  33.510  0.00  0.00           O
ATOM    811  CC5 BPT    20      16.469  17.613  34.934  0.00  0.00           C
ATOM    812  HC9 BPT    20      17.438  17.238  35.314  0.00  0.00           H
ATOM    813 HC10 BPT    20      16.333  18.644  35.310  0.00  0.00           H
ATOM    814  CC6 BPT    20      15.341  16.729  35.443  0.00  0.00           C
ATOM    815 HC11 BPT    20      14.366  17.111  35.083  0.00  0.00           H
ATOM    816 HC12 BPT    20      15.461  15.701  35.050  0.00  0.00           H
ATOM    817  OC4 BPT    20      15.399  16.745  36.859  0.00  0.00           O
ATOM    818  CC7 BPT    20      14.366  15.966  37.443  0.00  0.00           C
ATOM    819 HC13 BPT    20      13.368  16.352  37.168  0.00  0.00           H
ATOM    820 HC14 BPT    20      14.488  16.027  38.530  0.00  0.00           H
ATOM    821 HC15 BPT    20      14.434  14.908  37.131  0.00  0.00           H
ATOM    822  C18 BPT    20      20.161  20.847  25.454  0.00  0.00           C
ATOM    823  OD  BPT    20      19.030  20.276  24.976  0.00  0.00           O
ATOM    824  CD1 BPT    20      18.765  20.383  23.575  0.00  0.00           C
ATOM    825  HD1 BPT    20      18.659  21.442  23.284  0.00  0.00           H
ATOM    826  HD2 BPT    20      19.587  19.939  22.987  0.00  0.00           H
ATOM    827  CD2 BPT    20      17.471  19.633  23.310  0.00  0.00           C
ATOM    828  HD3 BPT    20      16.654  20.061  23.920  0.00  0.00           H
ATOM    829  HD4 BPT    20      17.582  18.570  23.596  0.00  0.00           H
ATOM    830  OD2 BPT    20      17.201  19.771  21.931  0.00  0.00           O
ATOM    831  CD3 BPT    20      15.997  19.111  21.546  0.00  0.00           C
ATOM    832  HD5 BPT    20      15.141  19.490  22.134  0.00  0.00           H
ATOM    833  HD6 BPT    20      16.076  18.023  21.725  0.00  0.00           H
ATOM    834  CD4 BPT    20      15.769  19.379  20.068  0.00  0.00           C
ATOM    835  HD7 BPT    20      16.634  19.012  19.481  0.00  0.00           H
ATOM    836  HD8 BPT    20      15.685  20.469  19.892  0.00  0.00           H
ATOM    837  OD3 BPT    20      14.581  18.709  19.700  0.00  0.00           O
ATOM    838  CD5 BPT    20      14.273  18.865  18.319  0.00  0.00           C
ATOM    839  HD9 BPT    20      15.095  18.475  17.691  0.00  0.00           H
ATOM    840 HD10 BPT    20      14.132  19.934  18.070  0.00  0.00           H
ATOM    841  CD6 BPT    20      12.991  18.102  18.034  0.00  0.00           C
ATOM    842 HD11 BPT    20      12.185  18.456  18.705  0.00  0.00           H
ATOM    843 HD12 BPT    20      13.138  17.023  18.231  0.00  0.00           H
ATOM    844  OD4 BPT    20      12.655  18.329  16.677  0.00  0.00           O
ATOM    845  CD7 BPT    20      11.507  17.589  16.288  0.00  0.00           C
ATOM    846 HD13 BPT    20      11.307  17.822  15.236  0.00  0.00           H
ATOM    847 HD14 BPT    20      10.625  17.866  16.893  0.00  0.00           H
ATOM    848 HD15 BPT    20      11.677  16.503  16.397  0.00  0.00           H
ATOM    849  C19 BPT    20      21.082  21.544  24.671  0.00  0.00           C
ATOM    850  H19 BPT    20      20.940  21.646  23.598  0.00  0.00           H
ATOM    851  C20 BPT    20      22.189  22.109  25.321  0.00  0.00           C
ATOM    852  C21 BPT    20      23.981  22.933  28.397  0.00  0.00           C
ATOM    853 H211 BPT    20      23.249  23.553  28.936  0.00  0.00           H
ATOM    854 H212 BPT    20      24.917  23.506  28.314  0.00  0.00           H
ATOM    855  C22 BPT    20      24.217  21.643  29.153  0.00  0.00           C
ATOM    856  C23 BPT    20      25.152  20.704  28.698  0.00  0.00           C
ATOM    857  H23 BPT    20      25.722  20.899  27.789  0.00  0.00           H
ATOM    858  C24 BPT    20      25.382  19.531  29.414  0.00  0.00           C
ATOM    859  H24 BPT    20      26.129  18.821  29.057  0.00  0.00           H
ATOM    860  C25 BPT    20      24.681  19.277  30.596  0.00  0.00           C
ATOM    861  H25 BPT    20      24.859  18.359  31.156  0.00  0.00           H
ATOM    862  C26 BPT    20      23.753  20.208  31.063  0.00  0.00           C
ATOM    863  H26 BPT    20      23.200  20.017  31.985  0.00  0.00           H
ATOM    864  C27 BPT    20      23.528  21.386  30.346  0.00  0.00           C
ATOM    865  H27 BPT    20      22.799  22.112  30.717  0.00  0.00           H
END
