# Supplementary material for: Development of an AMBER-Compatible Force Field for Gold Nanoclusters Protected by N‑Heterocyclic Carbenes
Source: J Chem Theory Comput. 2025 Sep 9;21(23):12121–32. doi: 10.1021/acs.jctc.5c00945 (PMC12874363; doi:10.1021/acs.jctc.5c00945)
Supplement: Supplementary file 2 [file ct5c00945_si_002.zip › FF_files/3-au13/Au13biNHC5Cl2naph.itp]

[ moleculetype ]
; Name            nrexcl
Au13biNHC5Cl2naph              3

[ atoms ]
;   nr       type  resnr residue  atom   cgnr     charge       mass  typeB    chargeB      massB
; residue   1 CLU rtp CLU  q  0.0
     1         Au      1    CLU     Au      1          0    196.967   ; qtot 0
; residue   2 AUL rtp AUL  q  0.0
     2        AUL      2    AUL    AUL      2          0    196.967   ; qtot 0
; residue   3 AUL rtp AUL  q  0.0
     3        AUL      3    AUL    AUL      3          0    196.967   ; qtot 0
; residue   4 AUL rtp AUL  q  0.0
     4        AUL      4    AUL    AUL      4          0    196.967   ; qtot 0
; residue   5 AUL rtp AUL  q  0.0
     5        AUL      5    AUL    AUL      5          0    196.967   ; qtot 0
; residue   6 AUL rtp AUL  q  0.0
     6        AUL      6    AUL    AUL      6          0    196.967   ; qtot 0
; residue   7 AUL rtp AUL  q  0.0
     7        AUL      7    AUL    AUL      7          0    196.967   ; qtot 0
; residue   8 AUL rtp AUL  q  0.0
     8        AUL      8    AUL    AUL      8          0    196.967   ; qtot 0
; residue   9 AUL rtp AUL  q  0.0
     9        AUL      9    AUL    AUL      9          0    196.967   ; qtot 0
; residue  10 AUL rtp AUL  q  0.0
    10        AUL     10    AUL    AUL     10          0    196.967   ; qtot 0
; residue  11 AUL rtp AUL  q  0.0
    11        AUL     11    AUL    AUL     11          0    196.967   ; qtot 0
; residue  12 AUL rtp AUL  q  0.0
    12        AUL     12    AUL    AUL     12          0    196.967   ; qtot 0
; residue  13 AUL rtp AUL  q  0.0
    13        AUL     13    AUL    AUL     13          0    196.967   ; qtot 0
; residue  14 CLC rtp CLC  q -1.0
    14        CLC     14    CLC    CLC     14       -0.5      35.45   ; qtot -0.5
; residue  15 CLC rtp CLC  q -1.0
    15        CLC     15    CLC    CLC     15       -0.5      35.45   ; qtot -1
; residue  16 BNA rtp BNA  q  0.0
    16         N2     16    BNA    N1A     16   0.017099      14.01
    17         N2     16    BNA    N2A     17  -0.055373      14.01
    18         N2     16    BNA    N1B     18   0.017099      14.01
    19         N2     16    BNA    N2B     19  -0.055373      14.01
    20         CQ     16    BNA    C1A     20   0.313127      12.01
    21         CA     16    BNA     C2     21    0.03483      12.01
    22         CA     16    BNA     C3     22  -0.132466      12.01
    23         HA     16    BNA     H3     23   0.153221      1.008
    24         CA     16    BNA     C4     24  -0.229171      12.01
    25         HA     16    BNA     H4     25   0.182387      1.008
    26         CA     16    BNA     C5     26  -0.192416      12.01
    27         HA     16    BNA     H5     27   0.171551      1.008
    28         CA     16    BNA     C6     28  -0.116278      12.01
    29         HA     16    BNA     H6     29   0.140042      1.008
    30         CA     16    BNA     C7     30     0.0191      12.01
    31         CT     16    BNA     C8     31  -0.568365      12.01
    32         H1     16    BNA    H81     32   0.066515      1.008
    33         H1     16    BNA    H82     33   0.224318      1.008
    34         CA     16    BNA     C9     34   0.084924      12.01
    35         CA     16    BNA    C10     35  -0.126116      12.01
    36         HA     16    BNA    H10     36   0.144136      1.008
    37         CA     16    BNA    C11     37  -0.238971      12.01
    38         HA     16    BNA    H11     38   0.173965      1.008
    39         CA     16    BNA    C12     39  -0.084019      12.01
    40         HA     16    BNA    H12     40   0.138799      1.008
    41         CA     16    BNA    C13     41  -0.238971      12.01
    42         HA     16    BNA    H13     42   0.173965      1.008
    43         CA     16    BNA    C14     43  -0.126116      12.01
    44         HA     16    BNA    H14     44   0.144136      1.008
    45         CT     16    BNA    CIA     45  -0.245288      12.01
    46         H1     16    BNA    H1I     46   0.147175      1.008
    47         H1     16    BNA    H2I     47   0.163369      1.008
    48         CA     16    BNA     CI     48  -0.388722      12.01
    49         CA     16    BNA    CI1     49  -0.080467      12.01
    50         HA     16    BNA    HI1     50   0.142319      1.008
    51         CA     16    BNA    CI2     51  -0.149921      12.01
    52         HA     16    BNA    HI2     52   0.152963      1.008
    53         CA     16    BNA    CI3     53  -0.251504      12.01
    54         HA     16    BNA    HI3     54   0.180435      1.008
    55         CA     16    BNA    CI4     55   0.068268      12.01
    56         CA     16    BNA    CI5     56   0.484582      12.01
    57         CA     16    BNA    CI6     57  -0.388722      12.01
    58         CA     16    BNA    CI7     58  -0.080467      12.01
    59         HA     16    BNA    HI7     59   0.142319      1.008
    60         CA     16    BNA    CI8     60  -0.149921      12.01
    61         HA     16    BNA    HI8     61   0.152963      1.008
    62         CA     16    BNA    CI9     62  -0.251504      12.01
    63         HA     16    BNA    HI9     63   0.180435      1.008
    64         CQ     16    BNA    C1B     64   0.313127      12.01
    65         CA     16    BNA    C15     65    0.03483      12.01
    66         CA     16    BNA    C16     66  -0.132466      12.01
    67         HA     16    BNA    H16     67   0.153221      1.008
    68         CA     16    BNA    C17     68  -0.229171      12.01
    69         HA     16    BNA    H17     69   0.182387      1.008
    70         CA     16    BNA    C18     70  -0.192416      12.01
    71         HA     16    BNA    H18     71   0.171551      1.008
    72         CA     16    BNA    C19     72  -0.116278      12.01
    73         HA     16    BNA    H19     73   0.140042      1.008
    74         CA     16    BNA    C20     74     0.0191      12.01
    75         CT     16    BNA    C21     75  -0.568365      12.01
    76         H1     16    BNA    H22     76   0.071057      1.008
    77         H1     16    BNA    H23     77   0.215002      1.008
    78         CA     16    BNA    C24     78   0.084924      12.01
    79         CA     16    BNA    C25     79  -0.126116      12.01
    80         HA     16    BNA    H25     80   0.144136      1.008
    81         CA     16    BNA    C26     81  -0.238971      12.01
    82         HA     16    BNA    H26     82   0.173965      1.008
    83         CA     16    BNA    C27     83  -0.084019      12.01
    84         HA     16    BNA    H27     84   0.138799      1.008
    85         CA     16    BNA    C28     85  -0.238971      12.01
    86         HA     16    BNA    H28     86   0.173965      1.008
    87         CA     16    BNA    C29     87  -0.126116      12.01
    88         HA     16    BNA    H29     88   0.144136      1.008
    89         CT     16    BNA    CIB     89  -0.245288      12.01
    90         H1     16    BNA    H3I     90     0.1432      1.008
    91         H1     16    BNA    H4I     91   0.130844      1.008   ; qtot -1
; residue  17 BNA rtp BNA  q  0.0
    92         N2     17    BNA    N1A     92   0.017099      14.01
    93         N2     17    BNA    N2A     93  -0.055373      14.01
    94         N2     17    BNA    N1B     94   0.017099      14.01
    95         N2     17    BNA    N2B     95  -0.055373      14.01
    96         CQ     17    BNA    C1A     96   0.313127      12.01
    97         CA     17    BNA     C2     97    0.03483      12.01
    98         CA     17    BNA     C3     98  -0.132466      12.01
    99         HA     17    BNA     H3     99   0.153221      1.008
   100         CA     17    BNA     C4    100  -0.229171      12.01
   101         HA     17    BNA     H4    101   0.182387      1.008
   102         CA     17    BNA     C5    102  -0.192416      12.01
   103         HA     17    BNA     H5    103   0.171551      1.008
   104         CA     17    BNA     C6    104  -0.116278      12.01
   105         HA     17    BNA     H6    105   0.140042      1.008
   106         CA     17    BNA     C7    106     0.0191      12.01
   107         CT     17    BNA     C8    107  -0.568365      12.01
   108         H1     17    BNA    H81    108   0.066515      1.008
   109         H1     17    BNA    H82    109   0.224318      1.008
   110         CA     17    BNA     C9    110   0.084924      12.01
   111         CA     17    BNA    C10    111  -0.126116      12.01
   112         HA     17    BNA    H10    112   0.144136      1.008
   113         CA     17    BNA    C11    113  -0.238971      12.01
   114         HA     17    BNA    H11    114   0.173965      1.008
   115         CA     17    BNA    C12    115  -0.084019      12.01
   116         HA     17    BNA    H12    116   0.138799      1.008
   117         CA     17    BNA    C13    117  -0.238971      12.01
   118         HA     17    BNA    H13    118   0.173965      1.008
   119         CA     17    BNA    C14    119  -0.126116      12.01
   120         HA     17    BNA    H14    120   0.144136      1.008
   121         CT     17    BNA    CIA    121  -0.245288      12.01
   122         H1     17    BNA    H1I    122   0.147175      1.008
   123         H1     17    BNA    H2I    123   0.163369      1.008
   124         CA     17    BNA     CI    124  -0.388722      12.01
   125         CA     17    BNA    CI1    125  -0.080467      12.01
   126         HA     17    BNA    HI1    126   0.142319      1.008
   127         CA     17    BNA    CI2    127  -0.149921      12.01
   128         HA     17    BNA    HI2    128   0.152963      1.008
   129         CA     17    BNA    CI3    129  -0.251504      12.01
   130         HA     17    BNA    HI3    130   0.180435      1.008
   131         CA     17    BNA    CI4    131   0.068268      12.01
   132         CA     17    BNA    CI5    132   0.484582      12.01
   133         CA     17    BNA    CI6    133  -0.388722      12.01
   134         CA     17    BNA    CI7    134  -0.080467      12.01
   135         HA     17    BNA    HI7    135   0.142319      1.008
   136         CA     17    BNA    CI8    136  -0.149921      12.01
   137         HA     17    BNA    HI8    137   0.152963      1.008
   138         CA     17    BNA    CI9    138  -0.251504      12.01
   139         HA     17    BNA    HI9    139   0.180435      1.008
   140         CQ     17    BNA    C1B    140   0.313127      12.01
   141         CA     17    BNA    C15    141    0.03483      12.01
   142         CA     17    BNA    C16    142  -0.132466      12.01
   143         HA     17    BNA    H16    143   0.153221      1.008
   144         CA     17    BNA    C17    144  -0.229171      12.01
   145         HA     17    BNA    H17    145   0.182387      1.008
   146         CA     17    BNA    C18    146  -0.192416      12.01
   147         HA     17    BNA    H18    147   0.171551      1.008
   148         CA     17    BNA    C19    148  -0.116278      12.01
   149         HA     17    BNA    H19    149   0.140042      1.008
   150         CA     17    BNA    C20    150     0.0191      12.01
   151         CT     17    BNA    C21    151  -0.568365      12.01
   152         H1     17    BNA    H22    152   0.071057      1.008
   153         H1     17    BNA    H23    153   0.215002      1.008
   154         CA     17    BNA    C24    154   0.084924      12.01
   155         CA     17    BNA    C25    155  -0.126116      12.01
   156         HA     17    BNA    H25    156   0.144136      1.008
   157         CA     17    BNA    C26    157  -0.238971      12.01
   158         HA     17    BNA    H26    158   0.173965      1.008
   159         CA     17    BNA    C27    159  -0.084019      12.01
   160         HA     17    BNA    H27    160   0.138799      1.008
   161         CA     17    BNA    C28    161  -0.238971      12.01
   162         HA     17    BNA    H28    162   0.173965      1.008
   163         CA     17    BNA    C29    163  -0.126116      12.01
   164         HA     17    BNA    H29    164   0.144136      1.008
   165         CT     17    BNA    CIB    165  -0.245288      12.01
   166         H1     17    BNA    H3I    166     0.1432      1.008
   167         H1     17    BNA    H4I    167   0.130844      1.008   ; qtot -1
; residue  18 BNA rtp BNA  q  0.0
   168         N2     18    BNA    N1A    168   0.017099      14.01
   169         N2     18    BNA    N2A    169  -0.055373      14.01
   170         N2     18    BNA    N1B    170   0.017099      14.01
   171         N2     18    BNA    N2B    171  -0.055373      14.01
   172         CQ     18    BNA    C1A    172   0.313127      12.01
   173         CA     18    BNA     C2    173    0.03483      12.01
   174         CA     18    BNA     C3    174  -0.132466      12.01
   175         HA     18    BNA     H3    175   0.153221      1.008
   176         CA     18    BNA     C4    176  -0.229171      12.01
   177         HA     18    BNA     H4    177   0.182387      1.008
   178         CA     18    BNA     C5    178  -0.192416      12.01
   179         HA     18    BNA     H5    179   0.171551      1.008
   180         CA     18    BNA     C6    180  -0.116278      12.01
   181         HA     18    BNA     H6    181   0.140042      1.008
   182         CA     18    BNA     C7    182     0.0191      12.01
   183         CT     18    BNA     C8    183  -0.568365      12.01
   184         H1     18    BNA    H81    184   0.066515      1.008
   185         H1     18    BNA    H82    185   0.224318      1.008
   186         CA     18    BNA     C9    186   0.084924      12.01
   187         CA     18    BNA    C10    187  -0.126116      12.01
   188         HA     18    BNA    H10    188   0.144136      1.008
   189         CA     18    BNA    C11    189  -0.238971      12.01
   190         HA     18    BNA    H11    190   0.173965      1.008
   191         CA     18    BNA    C12    191  -0.084019      12.01
   192         HA     18    BNA    H12    192   0.138799      1.008
   193         CA     18    BNA    C13    193  -0.238971      12.01
   194         HA     18    BNA    H13    194   0.173965      1.008
   195         CA     18    BNA    C14    195  -0.126116      12.01
   196         HA     18    BNA    H14    196   0.144136      1.008
   197         CT     18    BNA    CIA    197  -0.245288      12.01
   198         H1     18    BNA    H1I    198   0.147175      1.008
   199         H1     18    BNA    H2I    199   0.163369      1.008
   200         CA     18    BNA     CI    200  -0.388722      12.01
   201         CA     18    BNA    CI1    201  -0.080467      12.01
   202         HA     18    BNA    HI1    202   0.142319      1.008
   203         CA     18    BNA    CI2    203  -0.149921      12.01
   204         HA     18    BNA    HI2    204   0.152963      1.008
   205         CA     18    BNA    CI3    205  -0.251504      12.01
   206         HA     18    BNA    HI3    206   0.180435      1.008
   207         CA     18    BNA    CI4    207   0.068268      12.01
   208         CA     18    BNA    CI5    208   0.484582      12.01
   209         CA     18    BNA    CI6    209  -0.388722      12.01
   210         CA     18    BNA    CI7    210  -0.080467      12.01
   211         HA     18    BNA    HI7    211   0.142319      1.008
   212         CA     18    BNA    CI8    212  -0.149921      12.01
   213         HA     18    BNA    HI8    213   0.152963      1.008
   214         CA     18    BNA    CI9    214  -0.251504      12.01
   215         HA     18    BNA    HI9    215   0.180435      1.008
   216         CQ     18    BNA    C1B    216   0.313127      12.01
   217         CA     18    BNA    C15    217    0.03483      12.01
   218         CA     18    BNA    C16    218  -0.132466      12.01
   219         HA     18    BNA    H16    219   0.153221      1.008
   220         CA     18    BNA    C17    220  -0.229171      12.01
   221         HA     18    BNA    H17    221   0.182387      1.008
   222         CA     18    BNA    C18    222  -0.192416      12.01
   223         HA     18    BNA    H18    223   0.171551      1.008
   224         CA     18    BNA    C19    224  -0.116278      12.01
   225         HA     18    BNA    H19    225   0.140042      1.008
   226         CA     18    BNA    C20    226     0.0191      12.01
   227         CT     18    BNA    C21    227  -0.568365      12.01
   228         H1     18    BNA    H22    228   0.071057      1.008
   229         H1     18    BNA    H23    229   0.215002      1.008
   230         CA     18    BNA    C24    230   0.084924      12.01
   231         CA     18    BNA    C25    231  -0.126116      12.01
   232         HA     18    BNA    H25    232   0.144136      1.008
   233         CA     18    BNA    C26    233  -0.238971      12.01
   234         HA     18    BNA    H26    234   0.173965      1.008
   235         CA     18    BNA    C27    235  -0.084019      12.01
   236         HA     18    BNA    H27    236   0.138799      1.008
   237         CA     18    BNA    C28    237  -0.238971      12.01
   238         HA     18    BNA    H28    238   0.173965      1.008
   239         CA     18    BNA    C29    239  -0.126116      12.01
   240         HA     18    BNA    H29    240   0.144136      1.008
   241         CT     18    BNA    CIB    241  -0.245288      12.01
   242         H1     18    BNA    H3I    242     0.1432      1.008
   243         H1     18    BNA    H4I    243   0.130844      1.008   ; qtot -1
; residue  19 BNA rtp BNA  q  0.0
   244         N2     19    BNA    N1A    244   0.017099      14.01
   245         N2     19    BNA    N2A    245  -0.055373      14.01
   246         N2     19    BNA    N1B    246   0.017099      14.01
   247         N2     19    BNA    N2B    247  -0.055373      14.01
   248         CQ     19    BNA    C1A    248   0.313127      12.01
   249         CA     19    BNA     C2    249    0.03483      12.01
   250         CA     19    BNA     C3    250  -0.132466      12.01
   251         HA     19    BNA     H3    251   0.153221      1.008
   252         CA     19    BNA     C4    252  -0.229171      12.01
   253         HA     19    BNA     H4    253   0.182387      1.008
   254         CA     19    BNA     C5    254  -0.192416      12.01
   255         HA     19    BNA     H5    255   0.171551      1.008
   256         CA     19    BNA     C6    256  -0.116278      12.01
   257         HA     19    BNA     H6    257   0.140042      1.008
   258         CA     19    BNA     C7    258     0.0191      12.01
   259         CT     19    BNA     C8    259  -0.568365      12.01
   260         H1     19    BNA    H81    260   0.066515      1.008
   261         H1     19    BNA    H82    261   0.224318      1.008
   262         CA     19    BNA     C9    262   0.084924      12.01
   263         CA     19    BNA    C10    263  -0.126116      12.01
   264         HA     19    BNA    H10    264   0.144136      1.008
   265         CA     19    BNA    C11    265  -0.238971      12.01
   266         HA     19    BNA    H11    266   0.173965      1.008
   267         CA     19    BNA    C12    267  -0.084019      12.01
   268         HA     19    BNA    H12    268   0.138799      1.008
   269         CA     19    BNA    C13    269  -0.238971      12.01
   270         HA     19    BNA    H13    270   0.173965      1.008
   271         CA     19    BNA    C14    271  -0.126116      12.01
   272         HA     19    BNA    H14    272   0.144136      1.008
   273         CT     19    BNA    CIA    273  -0.245288      12.01
   274         H1     19    BNA    H1I    274   0.147175      1.008
   275         H1     19    BNA    H2I    275   0.163369      1.008
   276         CA     19    BNA     CI    276  -0.388722      12.01
   277         CA     19    BNA    CI1    277  -0.080467      12.01
   278         HA     19    BNA    HI1    278   0.142319      1.008
   279         CA     19    BNA    CI2    279  -0.149921      12.01
   280         HA     19    BNA    HI2    280   0.152963      1.008
   281         CA     19    BNA    CI3    281  -0.251504      12.01
   282         HA     19    BNA    HI3    282   0.180435      1.008
   283         CA     19    BNA    CI4    283   0.068268      12.01
   284         CA     19    BNA    CI5    284   0.484582      12.01
   285         CA     19    BNA    CI6    285  -0.388722      12.01
   286         CA     19    BNA    CI7    286  -0.080467      12.01
   287         HA     19    BNA    HI7    287   0.142319      1.008
   288         CA     19    BNA    CI8    288  -0.149921      12.01
   289         HA     19    BNA    HI8    289   0.152963      1.008
   290         CA     19    BNA    CI9    290  -0.251504      12.01
   291         HA     19    BNA    HI9    291   0.180435      1.008
   292         CQ     19    BNA    C1B    292   0.313127      12.01
   293         CA     19    BNA    C15    293    0.03483      12.01
   294         CA     19    BNA    C16    294  -0.132466      12.01
   295         HA     19    BNA    H16    295   0.153221      1.008
   296         CA     19    BNA    C17    296  -0.229171      12.01
   297         HA     19    BNA    H17    297   0.182387      1.008
   298         CA     19    BNA    C18    298  -0.192416      12.01
   299         HA     19    BNA    H18    299   0.171551      1.008
   300         CA     19    BNA    C19    300  -0.116278      12.01
   301         HA     19    BNA    H19    301   0.140042      1.008
   302         CA     19    BNA    C20    302     0.0191      12.01
   303         CT     19    BNA    C21    303  -0.568365      12.01
   304         H1     19    BNA    H22    304   0.071057      1.008
   305         H1     19    BNA    H23    305   0.215002      1.008
   306         CA     19    BNA    C24    306   0.084924      12.01
   307         CA     19    BNA    C25    307  -0.126116      12.01
   308         HA     19    BNA    H25    308   0.144136      1.008
   309         CA     19    BNA    C26    309  -0.238971      12.01
   310         HA     19    BNA    H26    310   0.173965      1.008
   311         CA     19    BNA    C27    311  -0.084019      12.01
   312         HA     19    BNA    H27    312   0.138799      1.008
   313         CA     19    BNA    C28    313  -0.238971      12.01
   314         HA     19    BNA    H28    314   0.173965      1.008
   315         CA     19    BNA    C29    315  -0.126116      12.01
   316         HA     19    BNA    H29    316   0.144136      1.008
   317         CT     19    BNA    CIB    317  -0.245288      12.01
   318         H1     19    BNA    H3I    318     0.1432      1.008
   319         H1     19    BNA    H4I    319   0.130844      1.008   ; qtot -1
; residue  20 BNA rtp BNA  q  0.0
   320         N2     20    BNA    N1A    320   0.017099      14.01
   321         N2     20    BNA    N2A    321  -0.055373      14.01
   322         N2     20    BNA    N1B    322   0.017099      14.01
   323         N2     20    BNA    N2B    323  -0.055373      14.01
   324         CQ     20    BNA    C1A    324   0.313127      12.01
   325         CA     20    BNA     C2    325    0.03483      12.01
   326         CA     20    BNA     C3    326  -0.132466      12.01
   327         HA     20    BNA     H3    327   0.153221      1.008
   328         CA     20    BNA     C4    328  -0.229171      12.01
   329         HA     20    BNA     H4    329   0.182387      1.008
   330         CA     20    BNA     C5    330  -0.192416      12.01
   331         HA     20    BNA     H5    331   0.171551      1.008
   332         CA     20    BNA     C6    332  -0.116278      12.01
   333         HA     20    BNA     H6    333   0.140042      1.008
   334         CA     20    BNA     C7    334     0.0191      12.01
   335         CT     20    BNA     C8    335  -0.568365      12.01
   336         H1     20    BNA    H81    336   0.066515      1.008
   337         H1     20    BNA    H82    337   0.224318      1.008
   338         CA     20    BNA     C9    338   0.084924      12.01
   339         CA     20    BNA    C10    339  -0.126116      12.01
   340         HA     20    BNA    H10    340   0.144136      1.008
   341         CA     20    BNA    C11    341  -0.238971      12.01
   342         HA     20    BNA    H11    342   0.173965      1.008
   343         CA     20    BNA    C12    343  -0.084019      12.01
   344         HA     20    BNA    H12    344   0.138799      1.008
   345         CA     20    BNA    C13    345  -0.238971      12.01
   346         HA     20    BNA    H13    346   0.173965      1.008
   347         CA     20    BNA    C14    347  -0.126116      12.01
   348         HA     20    BNA    H14    348   0.144136      1.008
   349         CT     20    BNA    CIA    349  -0.245288      12.01
   350         H1     20    BNA    H1I    350   0.147175      1.008
   351         H1     20    BNA    H2I    351   0.163369      1.008
   352         CA     20    BNA     CI    352  -0.388722      12.01
   353         CA     20    BNA    CI1    353  -0.080467      12.01
   354         HA     20    BNA    HI1    354   0.142319      1.008
   355         CA     20    BNA    CI2    355  -0.149921      12.01
   356         HA     20    BNA    HI2    356   0.152963      1.008
   357         CA     20    BNA    CI3    357  -0.251504      12.01
   358         HA     20    BNA    HI3    358   0.180435      1.008
   359         CA     20    BNA    CI4    359   0.068268      12.01
   360         CA     20    BNA    CI5    360   0.484582      12.01
   361         CA     20    BNA    CI6    361  -0.388722      12.01
   362         CA     20    BNA    CI7    362  -0.080467      12.01
   363         HA     20    BNA    HI7    363   0.142319      1.008
   364         CA     20    BNA    CI8    364  -0.149921      12.01
   365         HA     20    BNA    HI8    365   0.152963      1.008
   366         CA     20    BNA    CI9    366  -0.251504      12.01
   367         HA     20    BNA    HI9    367   0.180435      1.008
   368         CQ     20    BNA    C1B    368   0.313127      12.01
   369         CA     20    BNA    C15    369    0.03483      12.01
   370         CA     20    BNA    C16    370  -0.132466      12.01
   371         HA     20    BNA    H16    371   0.153221      1.008
   372         CA     20    BNA    C17    372  -0.229171      12.01
   373         HA     20    BNA    H17    373   0.182387      1.008
   374         CA     20    BNA    C18    374  -0.192416      12.01
   375         HA     20    BNA    H18    375   0.171551      1.008
   376         CA     20    BNA    C19    376  -0.116278      12.01
   377         HA     20    BNA    H19    377   0.140042      1.008
   378         CA     20    BNA    C20    378     0.0191      12.01
   379         CT     20    BNA    C21    379  -0.568365      12.01
   380         H1     20    BNA    H22    380   0.071057      1.008
   381         H1     20    BNA    H23    381   0.215002      1.008
   382         CA     20    BNA    C24    382   0.084924      12.01
   383         CA     20    BNA    C25    383  -0.126116      12.01
   384         HA     20    BNA    H25    384   0.144136      1.008
   385         CA     20    BNA    C26    385  -0.238971      12.01
   386         HA     20    BNA    H26    386   0.173965      1.008
   387         CA     20    BNA    C27    387  -0.084019      12.01
   388         HA     20    BNA    H27    388   0.138799      1.008
   389         CA     20    BNA    C28    389  -0.238971      12.01
   390         HA     20    BNA    H28    390   0.173965      1.008
   391         CA     20    BNA    C29    391  -0.126116      12.01
   392         HA     20    BNA    H29    392   0.144136      1.008
   393         CT     20    BNA    CIB    393  -0.245288      12.01
   394         H1     20    BNA    H3I    394     0.1432      1.008
   395         H1     20    BNA    H4I    395   0.130844      1.008   ; qtot -1

[ bonds ]
;  ai    aj funct            c0            c1            c2            c3
    2     3     1 
    2     4     1 
    2     5     1 
    2     6     1 
    2     7     1 
    2    14     1 
    3     4     1 
    3     7     1 
    3     8     1 
    3    12     1     
    3    20     1 
    4     5     1 
    4     8     1 
    4     9     1 
    4    96     1 
    5     6     1 
    5     9     1 
    5    10     1 
    5   172     1 
    6     7     1 
    6    10     1 
    6    11     1 
    6   248     1 
    7    11     1 
    7	 12	1
    7   324     1 
    8	  9	1
    8    12     1 
    8    13     1 
    8    64     1 
    9    10     1 
    9    13     1 
    9   140     1 
   10    11     1
   10    13     1
   10   216     1 
   11    12     1
   11    13     1
   11   292     1 
   12    13     1
   12   368     1 
   13    15     1 
   16    20     1    1.3730e-01    3.6418e+05 ;    N1A - C1A 
   16    21     1 
   16    31     1 
   17    20     1    1.3730e-01    3.6418e+05 ;    N2A - C1A 
   17    30     1 
   17    45     1 
   18    64     1    1.3730e-01    3.6418e+05 ;    N1B - C1B 
   18    65     1 
   18    75     1 
   19    64     1    1.3730e-01    3.6418e+05 ;    N2B - C1B 
   19    74     1 
   19    89     1 
   21    22     1 
   21    30     1 
   22    23     1 
   22    24     1 
   24    25     1 
   24    26     1 
   26    27     1 
   26    28     1 
   28    29     1 
   28    30     1 
   31    32     1 
   31    33     1 
   31    34     1 
   34    35     1 
   34    43     1 
   35    36     1 
   35    37     1 
   37    38     1 
   37    39     1 
   39    40     1 
   39    41     1 
   41    42     1 
   41    43     1 
   43    44     1 
   45    46     1 
   45    47     1 
   45    48     1 
   48    49     1 
   48    56     1 
   49    50     1 
   49    51     1 
   51    52     1 
   51    53     1 
   53    54     1 
   53    55     1 
   55    56     1 
   55    62     1 
   56    57     1 
   57    58     1 
   57    89     1 
   58    59     1 
   58    60     1 
   60    61     1 
   60    62     1 
   62    63     1 
   65    66     1 
   65    74     1 
   66    67     1 
   66    68     1 
   68    69     1 
   68    70     1 
   70    71     1 
   70    72     1 
   72    73     1 
   72    74     1 
   75    76     1 
   75    77     1 
   75    78     1 
   78    79     1 
   78    87     1 
   79    80     1 
   79    81     1 
   81    82     1 
   81    83     1 
   83    84     1 
   83    85     1 
   85    86     1 
   85    87     1 
   87    88     1 
   89    90     1 
   89    91     1 
   92    96     1    1.3730e-01    3.6418e+05 ;    N1A - C1A 
   92    97     1  
   92   107     1  
   93    96     1    1.3730e-01    3.6418e+05 ;    N2A - C1A 
   93   106     1  
   93   121     1  
   94   140     1    1.3730e-01    3.6418e+05 ;    N1B - C1B 
   94   141     1  
   94   151     1  
   95   140     1    1.3730e-01    3.6418e+05 ;    N2B - C1B 
   95   150     1 
   95   165     1 
   97    98     1 
   97   106     1 
   98    99     1 
   98   100     1 
  100   101     1 
  100   102     1 
  102   103     1 
  102   104     1 
  104   105     1 
  104   106     1 
  107   108     1 
  107   109     1 
  107   110     1 
  110   111     1 
  110   119     1 
  111   112     1 
  111   113     1 
  113   114     1 
  113   115     1 
  115   116     1 
  115   117     1 
  117   118     1 
  117   119     1 
  119   120     1 
  121   122     1 
  121   123     1 
  121   124     1 
  124   125     1 
  124   132     1 
  125   126     1 
  125   127     1 
  127   128     1 
  127   129     1 
  129   130     1 
  129   131     1 
  131   132     1 
  131   138     1 
  132   133     1 
  133   134     1 
  133   165     1 
  134   135     1 
  134   136     1 
  136   137     1 
  136   138     1 
  138   139     1 
  141   142     1 
  141   150     1 
  142   143     1 
  142   144     1 
  144   145     1 
  144   146     1 
  146   147     1 
  146   148     1 
  148   149     1 
  148   150     1 
  151   152     1 
  151   153     1 
  151   154     1 
  154   155     1 
  154   163     1 
  155   156     1 
  155   157     1 
  157   158     1 
  157   159     1 
  159   160     1 
  159   161     1 
  161   162     1 
  161   163     1 
  163   164     1 
  165   166     1 
  165   167     1 
  168   172     1    1.3730e-01    3.6418e+05 ;    N1A - C1A 
  168   173     1  
  168   183     1  
  169   172     1    1.3730e-01    3.6418e+05 ;    N2A - C1A 
  169   182     1  
  169   197     1  
  170   216     1    1.3730e-01    3.6418e+05 ;    N1B - C1B 
  170   217     1  
  170   227     1  
  171   216     1    1.3730e-01    3.6418e+05 ;    N2B - C1B 
  171   226     1 
  171   241     1 
  173   174     1 
  173   182     1 
  174   175     1 
  174   176     1 
  176   177     1 
  176   178     1 
  178   179     1 
  178   180     1 
  180   181     1 
  180   182     1 
  183   184     1 
  183   185     1 
  183   186     1 
  186   187     1 
  186   195     1 
  187   188     1 
  187   189     1 
  189   190     1 
  189   191     1 
  191   192     1 
  191   193     1 
  193   194     1 
  193   195     1 
  195   196     1 
  197   198     1 
  197   199     1 
  197   200     1 
  200   201     1 
  200   208     1 
  201   202     1 
  201   203     1 
  203   204     1 
  203   205     1 
  205   206     1 
  205   207     1 
  207   208     1 
  207   214     1 
  208   209     1 
  209   210     1 
  209   241     1 
  210   211     1 
  210   212     1 
  212   213     1 
  212   214     1 
  214   215     1 
  217   218     1 
  217   226     1 
  218   219     1 
  218   220     1 
  220   221     1 
  220   222     1 
  222   223     1 
  222   224     1 
  224   225     1 
  224   226     1 
  227   228     1 
  227   229     1 
  227   230     1 
  230   231     1 
  230   239     1 
  231   232     1 
  231   233     1 
  233   234     1 
  233   235     1 
  235   236     1 
  235   237     1 
  237   238     1 
  237   239     1 
  239   240     1 
  241   242     1 
  241   243     1 
  244   248     1    1.3730e-01    3.6418e+05 ;    N1A - C1A 
  244   249     1  
  244   259     1  
  245   248     1    1.3730e-01    3.6418e+05 ;    N2A - C1A 
  245   258     1  
  245   273     1  
  246   292     1    1.3730e-01    3.6418e+05 ;    N1B - C1B 
  246   293     1  
  246   303     1  
  247   292     1    1.3730e-01    3.6418e+05 ;    N2B - C1B 
  247   302     1 
  247   317     1 
  249   250     1 
  249   258     1 
  250   251     1 
  250   252     1 
  252   253     1 
  252   254     1 
  254   255     1 
  254   256     1 
  256   257     1 
  256   258     1 
  259   260     1 
  259   261     1 
  259   262     1 
  262   263     1 
  262   271     1 
  263   264     1 
  263   265     1 
  265   266     1 
  265   267     1 
  267   268     1 
  267   269     1 
  269   270     1 
  269   271     1 
  271   272     1 
  273   274     1 
  273   275     1 
  273   276     1 
  276   277     1 
  276   284     1 
  277   278     1 
  277   279     1 
  279   280     1 
  279   281     1 
  281   282     1 
  281   283     1 
  283   284     1 
  283   290     1 
  284   285     1 
  285   286     1 
  285   317     1 
  286   287     1 
  286   288     1 
  288   289     1 
  288   290     1 
  290   291     1 
  293   294     1 
  293   302     1 
  294   295     1 
  294   296     1 
  296   297     1 
  296   298     1 
  298   299     1 
  298   300     1 
  300   301     1 
  300   302     1 
  303   304     1 
  303   305     1 
  303   306     1 
  306   307     1 
  306   315     1 
  307   308     1 
  307   309     1 
  309   310     1 
  309   311     1 
  311   312     1 
  311   313     1 
  313   314     1 
  313   315     1 
  315   316     1 
  317   318     1 
  317   319     1 
  320   324     1    1.3730e-01    3.6418e+05 ;    N1A - C1A 
  320   325     1  
  320   335     1  
  321   324     1    1.3730e-01    3.6418e+05 ;    N2A - C1A 
  321   334     1  
  321   349     1  
  322   368     1    1.3730e-01    3.6418e+05 ;    N1B - C1B 
  322   369     1  
  322   379     1  
  323   368     1    1.3730e-01    3.6418e+05 ;    N2B - C1B 
  323   378     1 
  323   393     1 
  325   326     1 
  325   334     1 
  326   327     1 
  326   328     1 
  328   329     1 
  328   330     1 
  330   331     1 
  330   332     1 
  332   333     1 
  332   334     1 
  335   336     1 
  335   337     1 
  335   338     1 
  338   339     1 
  338   347     1 
  339   340     1 
  339   341     1 
  341   342     1 
  341   343     1 
  343   344     1 
  343   345     1 
  345   346     1 
  345   347     1 
  347   348     1 
  349   350     1 
  349   351     1 
  349   352     1 
  352   353     1 
  352   360     1 
  353   354     1 
  353   355     1 
  355   356     1 
  355   357     1 
  357   358     1 
  357   359     1 
  359   360     1 
  359   366     1 
  360   361     1 
  361   362     1 
  361   393     1 
  362   363     1 
  362   364     1 
  364   365     1 
  364   366     1 
  366   367     1 
  369   370     1 
  369   378     1 
  370   371     1 
  370   372     1 
  372   373     1 
  372   374     1 
  374   375     1 
  374   376     1 
  376   377     1 
  376   378     1 
  379   380     1 
  379   381     1 
  379   382     1 
  382   383     1 
  382   391     1 
  383   384     1 
  383   385     1 
  385   386     1 
  385   387     1 
  387   388     1 
  387   389     1 
  389   390     1 
  389   391     1 
  391   392     1 
  393   394     1 
  393   395     1 

[ pairs ]
;  ai    aj funct            c0            c1            c2            c3
    2    16     1 
    2    17     1 
    2    92     1 
    2    93     1 
    2   168     1 
    2   169     1 
    2   244     1 
    2   245     1 
    3    10     1 
    3    21     1 
    3    30     1 
    3    31     1 
    3    45     1 
    3    92     1 
    3    93     1 
    3   172     1 
    3   248     1 
    4    11     1 
    4    16     1 
    4    17     1 
    4    97     1 
    4   106     1 
    4   107     1 
    4   121     1 
    4   168     1 
    4   169     1 
    4   248     1 
    5    12     1 
    5    20     1 
    5    92     1 
    5    93     1 
    5   173     1 
    5   182     1 
    5   183     1 
    5   197     1 
    5   244     1 
    5   245     1 
    6     8     1 
    6    12     1 
    6    20     1 
    6    96     1 
    6   168     1 
    6   169     1 
    6   249     1 
    6   258     1 
    6   259     1 
    6   273     1 
    7   325     1 
    7   334     1 
    7   335     1 
    7   349     1 
    8    65     1 
    8    74     1 
    8    75     1 
    8    89     1 
    9   141     1 
    9   150     1 
    9   151     1 
    9   165     1 
   10   217     1 
   10   226     1 
   10   227     1 
   10   241     1 
   11   293     1 
   11   302     1 
   11   303     1 
   11   317     1 
   12   369     1 
   12   378     1 
   12   379     1 
   12   393     1 
   16    23     1 
   16    24     1 
   16    28     1 
   16    35     1 
   16    43     1 
   16    45     1 
   17    22     1 
   17    26     1 
   17    29     1 
   17    31     1 
   17    49     1 
   17    56     1 
   18    67     1 
   18    68     1 
   18    72     1 
   18    79     1 
   18    87     1 
   18    89     1 
   19    56     1 
   19    58     1 
   19    66     1 
   19    70     1 
   19    73     1 
   19    75     1 
   20    22     1 
   20    28     1 
   20    32     1 
   20    33     1 
   20    34     1 
   20    46     1 
   20    47     1 
   20    48     1 
   21    25     1 
   21    26     1 
   21    29     1 
   21    32     1 
   21    33     1 
   21    34     1 
   21    45     1 
   22    27     1 
   22    28     1 
   22    31     1 
   23    25     1 
   23    26     1 
   23    30     1 
   24    29     1 
   24    30     1 
   25    27     1 
   25    28     1 
   27    29     1 
   27    30     1 
   28    45     1 
   30    31     1 
   30    46     1 
   30    47     1 
   30    48     1 
   31    36     1 
   31    37     1 
   31    41     1 
   31    44     1 
   32    35     1 
   32    43     1 
   33    35     1 
   33    43     1 
   34    38     1 
   34    39     1 
   34    42     1 
   35    40     1 
   35    41     1 
   35    44     1 
   36    38     1 
   36    39     1 
   36    43     1 
   37    42     1 
   37    43     1 
   38    40     1 
   38    41     1 
   39    44     1 
   40    42     1 
   40    43     1 
   42    44     1 
   45    50     1 
   45    51     1 
   45    55     1 
   45    57     1 
   46    49     1 
   46    56     1 
   47    49     1 
   47    56     1 
   48    52     1 
   48    53     1 
   48    58     1 
   48    62     1 
   48    89     1 
   49    54     1 
   49    55     1 
   49    57     1 
   50    52     1 
   50    53     1 
   50    56     1 
   51    56     1 
   51    62     1 
   52    54     1 
   52    55     1 
   53    57     1 
   53    60     1 
   53    63     1 
   54    56     1 
   54    62     1 
   55    58     1 
   55    61     1 
   55    89     1 
   56    59     1 
   56    60     1 
   56    63     1 
   56    90     1 
   56    91     1 
   57    61     1 
   57    62     1 
   57    64     1 
   57    74     1 
   58    63     1 
   58    90     1 
   58    91     1 
   59    61     1 
   59    62     1 
   59    89     1 
   60    89     1 
   61    63     1 
   64    66     1 
   64    72     1 
   64    76     1 
   64    77     1 
   64    78     1 
   64    90     1 
   64    91     1 
   65    69     1 
   65    70     1 
   65    73     1 
   65    76     1 
   65    77     1 
   65    78     1 
   65    89     1 
   66    71     1 
   66    72     1 
   66    75     1 
   67    69     1 
   67    70     1 
   67    74     1 
   68    73     1 
   68    74     1 
   69    71     1 
   69    72     1 
   71    73     1 
   71    74     1 
   72    89     1 
   74    75     1 
   74    90     1 
   74    91     1 
   75    80     1 
   75    81     1 
   75    85     1 
   75    88     1 
   76    79     1 
   76    87     1 
   77    79     1 
   77    87     1 
   78    82     1 
   78    83     1 
   78    86     1 
   79    84     1 
   79    85     1 
   79    88     1 
   80    82     1 
   80    83     1 
   80    87     1 
   81    86     1 
   81    87     1 
   82    84     1 
   82    85     1 
   83    88     1 
   84    86     1 
   84    87     1 
   86    88     1 
   92    99     1 
   92   100     1 
   92   104     1 
   92   111     1 
   92   119     1 
   92   121     1 
   93    98     1 
   93   102     1 
   93   105     1 
   93   107     1 
   93   125     1 
   93   132     1 
   94   143     1 
   94   144     1 
   94   148     1 
   94   155     1 
   94   163     1 
   94   165     1 
   95   132     1 
   95   134     1 
   95   142     1 
   95   146     1 
   95   149     1 
   95   151     1 
   96    98     1 
   96   104     1 
   96   108     1 
   96   109     1 
   96   110     1 
   96   122     1 
   96   123     1 
   96   124     1 
   97   101     1 
   97   102     1 
   97   105     1 
   97   108     1 
   97   109     1 
   97   110     1 
   97   121     1 
   98   103     1 
   98   104     1 
   98   107     1 
   99   101     1 
   99   102     1 
   99   106     1 
  100   105     1 
  100   106     1 
  101   103     1 
  101   104     1 
  103   105     1 
  103   106     1 
  104   121     1 
  106   107     1 
  106   122     1 
  106   123     1 
  106   124     1 
  107   112     1 
  107   113     1 
  107   117     1 
  107   120     1 
  108   111     1 
  108   119     1 
  109   111     1 
  109   119     1 
  110   114     1 
  110   115     1 
  110   118     1 
  111   116     1 
  111   117     1 
  111   120     1 
  112   114     1 
  112   115     1 
  112   119     1 
  113   118     1 
  113   119     1 
  114   116     1 
  114   117     1 
  115   120     1 
  116   118     1 
  116   119     1 
  118   120     1 
  121   126     1 
  121   127     1 
  121   131     1 
  121   133     1 
  122   125     1 
  122   132     1 
  123   125     1 
  123   132     1 
  124   128     1 
  124   129     1 
  124   134     1 
  124   138     1 
  124   165     1 
  125   130     1 
  125   131     1 
  125   133     1 
  126   128     1 
  126   129     1 
  126   132     1 
  127   132     1 
  127   138     1 
  128   130     1 
  128   131     1 
  129   133     1 
  129   136     1 
  129   139     1 
  130   132     1 
  130   138     1 
  131   134     1 
  131   137     1 
  131   165     1 
  132   135     1 
  132   136     1 
  132   139     1 
  132   166     1 
  132   167     1 
  133   137     1 
  133   138     1 
  133   140     1 
  133   150     1 
  134   139     1 
  134   166     1 
  134   167     1 
  135   137     1 
  135   138     1 
  135   165     1 
  136   165     1 
  137   139     1 
  140   142     1 
  140   148     1 
  140   152     1 
  140   153     1 
  140   154     1 
  140   166     1 
  140   167     1 
  141   145     1 
  141   146     1 
  141   149     1 
  141   152     1 
  141   153     1 
  141   154     1 
  141   165     1 
  142   147     1 
  142   148     1 
  142   151     1 
  143   145     1 
  143   146     1 
  143   150     1 
  144   149     1 
  144   150     1 
  145   147     1 
  145   148     1 
  147   149     1 
  147   150     1 
  148   165     1 
  150   151     1 
  150   166     1 
  150   167     1 
  151   156     1 
  151   157     1 
  151   161     1 
  151   164     1 
  152   155     1 
  152   163     1 
  153   155     1 
  153   163     1 
  154   158     1 
  154   159     1 
  154   162     1 
  155   160     1 
  155   161     1 
  155   164     1 
  156   158     1 
  156   159     1 
  156   163     1 
  157   162     1 
  157   163     1 
  158   160     1 
  158   161     1 
  159   164     1 
  160   162     1 
  160   163     1 
  162   164     1 
  168   175     1 
  168   176     1 
  168   180     1 
  168   187     1 
  168   195     1 
  168   197     1 
  169   174     1 
  169   178     1 
  169   181     1 
  169   183     1 
  169   201     1 
  169   208     1 
  170   219     1 
  170   220     1 
  170   224     1 
  170   231     1 
  170   239     1 
  170   241     1 
  171   208     1 
  171   210     1 
  171   218     1 
  171   222     1 
  171   225     1 
  171   227     1 
  172   174     1 
  172   180     1 
  172   184     1 
  172   185     1 
  172   186     1 
  172   198     1 
  172   199     1 
  172   200     1 
  173   177     1 
  173   178     1 
  173   181     1 
  173   184     1 
  173   185     1 
  173   186     1 
  173   197     1 
  174   179     1 
  174   180     1 
  174   183     1 
  175   177     1 
  175   178     1 
  175   182     1 
  176   181     1 
  176   182     1 
  177   179     1 
  177   180     1 
  179   181     1 
  179   182     1 
  180   197     1 
  182   183     1 
  182   198     1 
  182   199     1 
  182   200     1 
  183   188     1 
  183   189     1 
  183   193     1 
  183   196     1 
  184   187     1 
  184   195     1 
  185   187     1 
  185   195     1 
  186   190     1 
  186   191     1 
  186   194     1 
  187   192     1 
  187   193     1 
  187   196     1 
  188   190     1 
  188   191     1 
  188   195     1 
  189   194     1 
  189   195     1 
  190   192     1 
  190   193     1 
  191   196     1 
  192   194     1 
  192   195     1 
  194   196     1 
  197   202     1 
  197   203     1 
  197   207     1 
  197   209     1 
  198   201     1 
  198   208     1 
  199   201     1 
  199   208     1 
  200   204     1 
  200   205     1 
  200   210     1 
  200   214     1 
  200   241     1 
  201   206     1 
  201   207     1 
  201   209     1 
  202   204     1 
  202   205     1 
  202   208     1 
  203   208     1 
  203   214     1 
  204   206     1 
  204   207     1 
  205   209     1 
  205   212     1 
  205   215     1 
  206   208     1 
  206   214     1 
  207   210     1 
  207   213     1 
  207   241     1 
  208   211     1 
  208   212     1 
  208   215     1 
  208   242     1 
  208   243     1 
  209   213     1 
  209   214     1 
  209   216     1 
  209   226     1 
  210   215     1 
  210   242     1 
  210   243     1 
  211   213     1 
  211   214     1 
  211   241     1 
  212   241     1 
  213   215     1 
  216   218     1 
  216   224     1 
  216   228     1 
  216   229     1 
  216   230     1 
  216   242     1 
  216   243     1 
  217   221     1 
  217   222     1 
  217   225     1 
  217   228     1 
  217   229     1 
  217   230     1 
  217   241     1 
  218   223     1 
  218   224     1 
  218   227     1 
  219   221     1 
  219   222     1 
  219   226     1 
  220   225     1 
  220   226     1 
  221   223     1 
  221   224     1 
  223   225     1 
  223   226     1 
  224   241     1 
  226   227     1 
  226   242     1 
  226   243     1 
  227   232     1 
  227   233     1 
  227   237     1 
  227   240     1 
  228   231     1 
  228   239     1 
  229   231     1 
  229   239     1 
  230   234     1 
  230   235     1 
  230   238     1 
  231   236     1 
  231   237     1 
  231   240     1 
  232   234     1 
  232   235     1 
  232   239     1 
  233   238     1 
  233   239     1 
  234   236     1 
  234   237     1 
  235   240     1 
  236   238     1 
  236   239     1 
  238   240     1 
  244   251     1 
  244   252     1 
  244   256     1 
  244   263     1 
  244   271     1 
  244   273     1 
  245   250     1 
  245   254     1 
  245   257     1 
  245   259     1 
  245   277     1 
  245   284     1 
  246   295     1 
  246   296     1 
  246   300     1 
  246   307     1 
  246   315     1 
  246   317     1 
  247   284     1 
  247   286     1 
  247   294     1 
  247   298     1 
  247   301     1 
  247   303     1 
  248   250     1 
  248   256     1 
  248   260     1 
  248   261     1 
  248   262     1 
  248   274     1 
  248   275     1 
  248   276     1 
  249   253     1 
  249   254     1 
  249   257     1 
  249   260     1 
  249   261     1 
  249   262     1 
  249   273     1 
  250   255     1 
  250   256     1 
  250   259     1 
  251   253     1 
  251   254     1 
  251   258     1 
  252   257     1 
  252   258     1 
  253   255     1 
  253   256     1 
  255   257     1 
  255   258     1 
  256   273     1 
  258   259     1 
  258   274     1 
  258   275     1 
  258   276     1 
  259   264     1 
  259   265     1 
  259   269     1 
  259   272     1 
  260   263     1 
  260   271     1 
  261   263     1 
  261   271     1 
  262   266     1 
  262   267     1 
  262   270     1 
  263   268     1 
  263   269     1 
  263   272     1 
  264   266     1 
  264   267     1 
  264   271     1 
  265   270     1 
  265   271     1 
  266   268     1 
  266   269     1 
  267   272     1 
  268   270     1 
  268   271     1 
  270   272     1 
  273   278     1 
  273   279     1 
  273   283     1 
  273   285     1 
  274   277     1 
  274   284     1 
  275   277     1 
  275   284     1 
  276   280     1 
  276   281     1 
  276   286     1 
  276   290     1 
  276   317     1 
  277   282     1 
  277   283     1 
  277   285     1 
  278   280     1 
  278   281     1 
  278   284     1 
  279   284     1 
  279   290     1 
  280   282     1 
  280   283     1 
  281   285     1 
  281   288     1 
  281   291     1 
  282   284     1 
  282   290     1 
  283   286     1 
  283   289     1 
  283   317     1 
  284   287     1 
  284   288     1 
  284   291     1 
  284   318     1 
  284   319     1 
  285   289     1 
  285   290     1 
  285   292     1 
  285   302     1 
  286   291     1 
  286   318     1 
  286   319     1 
  287   289     1 
  287   290     1 
  287   317     1 
  288   317     1 
  289   291     1 
  292   294     1 
  292   300     1 
  292   304     1 
  292   305     1 
  292   306     1 
  292   318     1 
  292   319     1 
  293   297     1 
  293   298     1 
  293   301     1 
  293   304     1 
  293   305     1 
  293   306     1 
  293   317     1 
  294   299     1 
  294   300     1 
  294   303     1 
  295   297     1 
  295   298     1 
  295   302     1 
  296   301     1 
  296   302     1 
  297   299     1 
  297   300     1 
  299   301     1 
  299   302     1 
  300   317     1 
  302   303     1 
  302   318     1 
  302   319     1 
  303   308     1 
  303   309     1 
  303   313     1 
  303   316     1 
  304   307     1 
  304   315     1 
  305   307     1 
  305   315     1 
  306   310     1 
  306   311     1 
  306   314     1 
  307   312     1 
  307   313     1 
  307   316     1 
  308   310     1 
  308   311     1 
  308   315     1 
  309   314     1 
  309   315     1 
  310   312     1 
  310   313     1 
  311   316     1 
  312   314     1 
  312   315     1 
  314   316     1 
  320   327     1 
  320   328     1 
  320   332     1 
  320   339     1 
  320   347     1 
  320   349     1 
  321   326     1 
  321   330     1 
  321   333     1 
  321   335     1 
  321   353     1 
  321   360     1 
  322   371     1 
  322   372     1 
  322   376     1 
  322   383     1 
  322   391     1 
  322   393     1 
  323   360     1 
  323   362     1 
  323   370     1 
  323   374     1 
  323   377     1 
  323   379     1 
  324   326     1 
  324   332     1 
  324   336     1 
  324   337     1 
  324   338     1 
  324   350     1 
  324   351     1 
  324   352     1 
  325   329     1 
  325   330     1 
  325   333     1 
  325   336     1 
  325   337     1 
  325   338     1 
  325   349     1 
  326   331     1 
  326   332     1 
  326   335     1 
  327   329     1 
  327   330     1 
  327   334     1 
  328   333     1 
  328   334     1 
  329   331     1 
  329   332     1 
  331   333     1 
  331   334     1 
  332   349     1 
  334   335     1 
  334   350     1 
  334   351     1 
  334   352     1 
  335   340     1 
  335   341     1 
  335   345     1 
  335   348     1 
  336   339     1 
  336   347     1 
  337   339     1 
  337   347     1 
  338   342     1 
  338   343     1 
  338   346     1 
  339   344     1 
  339   345     1 
  339   348     1 
  340   342     1 
  340   343     1 
  340   347     1 
  341   346     1 
  341   347     1 
  342   344     1 
  342   345     1 
  343   348     1 
  344   346     1 
  344   347     1 
  346   348     1 
  349   354     1 
  349   355     1 
  349   359     1 
  349   361     1 
  350   353     1 
  350   360     1 
  351   353     1 
  351   360     1 
  352   356     1 
  352   357     1 
  352   362     1 
  352   366     1 
  352   393     1 
  353   358     1 
  353   359     1 
  353   361     1 
  354   356     1 
  354   357     1 
  354   360     1 
  355   360     1 
  355   366     1 
  356   358     1 
  356   359     1 
  357   361     1 
  357   364     1 
  357   367     1 
  358   360     1 
  358   366     1 
  359   362     1 
  359   365     1 
  359   393     1 
  360   363     1 
  360   364     1 
  360   367     1 
  360   394     1 
  360   395     1 
  361   365     1 
  361   366     1 
  361   368     1 
  361   378     1 
  362   367     1 
  362   394     1 
  362   395     1 
  363   365     1 
  363   366     1 
  363   393     1 
  364   393     1 
  365   367     1 
  368   370     1 
  368   376     1 
  368   380     1 
  368   381     1 
  368   382     1 
  368   394     1 
  368   395     1 
  369   373     1 
  369   374     1 
  369   377     1 
  369   380     1 
  369   381     1 
  369   382     1 
  369   393     1 
  370   375     1 
  370   376     1 
  370   379     1 
  371   373     1 
  371   374     1 
  371   378     1 
  372   377     1 
  372   378     1 
  373   375     1 
  373   376     1 
  375   377     1 
  375   378     1 
  376   393     1 
  378   379     1 
  378   394     1 
  378   395     1 
  379   384     1 
  379   385     1 
  379   389     1 
  379   392     1 
  380   383     1 
  380   391     1 
  381   383     1 
  381   391     1 
  382   386     1 
  382   387     1 
  382   390     1 
  383   388     1 
  383   389     1 
  383   392     1 
  384   386     1 
  384   387     1 
  384   391     1 
  385   390     1 
  385   391     1 
  386   388     1 
  386   389     1 
  387   392     1 
  388   390     1 
  388   391     1 
  390   392     1 

[ angles ]
;  ai    aj    ak funct            c0            c1            c2            c3
    3     2    14     1 
    4     2    14     1 
    5     2    14     1 
    6     2    14     1 
    7     2    14     1 
    2     3    20     1 
    4     3    20     1 
    7     3    20     1 
    8     3    20     1 
    8    13    15     1 
    9    13    15     1 
   10    13    15     1 
   11    13    15     1 
   12    13    15     1 
   12     3    20     1 
    2     4    96     1  
    3     4    96     1 
    5     4    96     1 
    8     4    96     1 
    9     4    96     1  
    2     5   172     1 
    4     5   172     1 
    6     5   172     1 
    9     5   172     1 
   10     5   172     1 
    2     6   248     1 
    5     6   248     1 
    7     6   248     1 
   10     6   248     1 
   11     6   248     1 
   20    16    21     1    1.2980e+02    5.2744e+02 ;    C1A - N1A    - C2 
   20    16    31     1    1.1852e+02    5.4096e+02 ;    C1A - N1A    - C8 
   21    16    31     1 
   20    17    30     1    1.2980e+02    5.2744e+02 ;    C1A - N2A    - C7 
   20    17    45     1    1.1852e+02    5.4096e+02 ;    C1A - N2A    - CIA 
   30    17    45     1    1.1852e+02    5.4096e+02 ;    C1A - N2A    - CIA 
   64    18    65     1    1.2980e+02    5.2744e+02 ;    C1B - N1B    - C15 
   64    18    75     1    1.1852e+02    5.4096e+02 ;    C1B - N1B    - C21 
   65    18    75     1 
   64    19    74     1    1.2980e+02    5.2744e+02 ;    C1B - N2B    - C20 
   64    19    89     1    1.1852e+02    5.4096e+02 ;    C1B - N2B    - CIB 
   74    19    89     1 
    3    20    16     1    125.420       1073.699   ;    AUL - C1A    - N1A  
    3    20    17     1    125.420       1073.699   ;    AUL - C1A    - N2A  
   16    20    17     1    1.1596e+02    6.0609e+02 ;    N1A - C1A    - N2A 
   16    21    22     1    1.2095e+02    5.7145e+02 ;    N1A - C2     - C3 
   16    21    30     1    1.2095e+02    5.7145e+02 ;    N1A - C2     - C7 
   22    21    30     1 
   21    22    23     1 
   21    22    24     1 
   23    22    24     1 
   22    24    25     1 
   22    24    26     1 
   25    24    26     1 
   24    26    27     1 
   24    26    28     1 
   27    26    28     1 
   26    28    29     1 
   26    28    30     1 
   29    28    30     1 
   17    30    21     1    1.2095e+02    5.7145e+02 ;    N2A - C7     - C2 
   17    30    28     1    1.2095e+02    5.7145e+02 ;    N2A - C7     - C6 
   21    30    28     1 
   16    31    32     1 
   16    31    33     1 
   16    31    34     1    1.1142e+02    5.5714e+02 ;    N1A - C8     - C9 
   32    31    33     1 
   32    31    34     1 
   33    31    34     1 
   31    34    35     1 
   31    34    43     1 
   35    34    43     1 
   34    35    36     1 
   34    35    37     1 
   36    35    37     1 
   35    37    38     1 
   35    37    39     1 
   38    37    39     1 
   37    39    40     1 
   37    39    41     1 
   40    39    41     1 
   39    41    42     1 
   39    41    43     1 
   42    41    43     1 
   34    43    41     1 
   34    43    44     1 
   41    43    44     1 
   17    45    46     1 
   17    45    47     1 
   17    45    48     1    1.1142e+02    5.5714e+02 ;    N2A - CIA    - CI 
   46    45    47     1 
   46    45    48     1 
   47    45    48     1 
   45    48    49     1 
   45    48    56     1 
   49    48    56     1 
   48    49    50     1 
   48    49    51     1 
   50    49    51     1 
   49    51    52     1 
   49    51    53     1 
   52    51    53     1 
   51    53    54     1 
   51    53    55     1 
   54    53    55     1 
   53    55    56     1 
   53    55    62     1 
   56    55    62     1 
   48    56    55     1 
   48    56    57     1 
   55    56    57     1 
   56    57    58     1 
   56    57    89     1 
   58    57    89     1 
   57    58    59     1 
   57    58    60     1 
   59    58    60     1 
   58    60    61     1 
   58    60    62     1 
   61    60    62     1 
   55    62    60     1 
   55    62    63     1 
   60    62    63     1 
    8    64    18     1    125.420       1073.699   ;    AUL - C1B    - N1B  
    8    64    19     1    125.420       1073.699   ;    AUL - C1B    - N2B  
   18    64    19     1    1.1596e+02    6.0609e+02 ;    N1B - C1B    - N2B 
   18    65    66     1    1.2095e+02    5.7145e+02 ;    N1B - C15    - C16 
   18    65    74     1    1.2095e+02    5.7145e+02 ;    N1B - C15    - C20 
   66    65    74     1 
   65    66    67     1 
   65    66    68     1 
   67    66    68     1 
   66    68    69     1 
   66    68    70     1 
   69    68    70     1 
   68    70    71     1 
   68    70    72     1 
   71    70    72     1 
   70    72    73     1 
   70    72    74     1 
   73    72    74     1 
   19    74    65     1    1.2095e+02    5.7145e+02 ;    N2B - C20    - C15 
   19    74    72     1    1.2095e+02    5.7145e+02 ;    N2B - C20    - C19 
   65    74    72     1 
   18    75    76     1 
   18    75    77     1 
   18    75    78     1    1.1142e+02    5.5714e+02 ;    N1B - C21    - C24 
   76    75    77     1 
   76    75    78     1 
   77    75    78     1 
   75    78    79     1 
   75    78    87     1 
   79    78    87     1 
   78    79    80     1 
   78    79    81     1 
   80    79    81     1 
   79    81    82     1 
   79    81    83     1 
   82    81    83     1 
   81    83    84     1 
   81    83    85     1 
   84    83    85     1 
   83    85    86     1 
   83    85    87     1 
   86    85    87     1 
   78    87    85     1 
   78    87    88     1 
   85    87    88     1 
   19    89    57     1    1.1142e+02    5.5714e+02 ;    N2B - CIB    - CI6 
   19    89    90     1 
   19    89    91     1 
   57    89    90     1 
   57    89    91     1 
   90    89    91     1 
   96    92    97     1    1.2980e+02    5.2744e+02 ;    C1A - N1A    - C2  
   96    92   107     1    1.1852e+02    5.4096e+02 ;    C1A - N1A    - C8  
   97    92   107     1  
   96    93   106     1    1.2980e+02    5.2744e+02 ;    C1A - N2A    - C7  
   96    93   121     1    1.1852e+02    5.4096e+02 ;    C1A - N2A    - CIA 
  106    93   121     1    1.1852e+02    5.4096e+02 ;    C1A - N2A    - CIA 
  140    94   141     1    1.2980e+02    5.2744e+02 ;    C1B - N1B    - C15 
  140    94   151     1    1.1852e+02    5.4096e+02 ;    C1B - N1B    - C21 
  141    94   151     1  
  140    95   150     1    1.2980e+02    5.2744e+02 ;    C1B - N2B    - C20 
  140    95   165     1    1.1852e+02    5.4096e+02 ;    C1B - N2B    - CIB 
  150    95   165     1  
    4    96    92     1    125.420       1073.699   ;    AUL - C1A    - N1A 
    4    96    93     1    125.420       1073.699   ;    AUL - C1A    - N2A 
   92    96    93     1    1.1596e+02    6.0609e+02 ;    N1A - C1A    - N2A 
   92    97    98     1    1.2095e+02    5.7145e+02 ;    N1A - C2     - C3  
   92    97   106     1    1.2095e+02    5.7145e+02 ;    N1A - C2     - C7  
   98    97   106     1  
   97    98    99     1  
   97    98   100     1  
   99    98   100     1  
   98   100   101     1  
   98   100   102     1  
  101   100   102     1  
  100   102   103     1  
  100   102   104     1  
  103   102   104     1  
  102   104   105     1  
  102   104   106     1  
  105   104   106     1  
   93   106    97     1    1.2095e+02    5.7145e+02 ;    N2A - C7     - C2  
   93   106   104     1    1.2095e+02    5.7145e+02 ;    N2A - C7     - C6  
   97   106   104     1  
   92   107   108     1  
   92   107   109     1  
   92   107   110     1    1.1142e+02    5.5714e+02 ;    N1A - C8     - C9  
  108   107   109     1  
  108   107   110     1  
  109   107   110     1  
  107   110   111     1  
  107   110   119     1  
  111   110   119     1  
  110   111   112     1  
  110   111   113     1  
  112   111   113     1  
  111   113   114     1  
  111   113   115     1  
  114   113   115     1  
  113   115   116     1  
  113   115   117     1  
  116   115   117     1  
  115   117   118     1  
  115   117   119     1  
  118   117   119     1  
  110   119   117     1  
  110   119   120     1  
  117   119   120     1  
   93   121   122     1  
   93   121   123     1  
   93   121   124     1    1.1142e+02    5.5714e+02 ;    N2A - CIA    - CI  
  122   121   123     1  
  122   121   124     1  
  123   121   124     1  
  121   124   125     1  
  121   124   132     1  
  125   124   132     1  
  124   125   126     1  
  124   125   127     1  
  126   125   127     1  
  125   127   128     1  
  125   127   129     1  
  128   127   129     1  
  127   129   130     1  
  127   129   131     1  
  130   129   131     1  
  129   131   132     1  
  129   131   138     1  
  132   131   138     1  
  124   132   131     1  
  124   132   133     1  
  131   132   133     1  
  132   133   134     1  
  132   133   165     1  
  134   133   165     1  
  133   134   135     1  
  133   134   136     1  
  135   134   136     1  
  134   136   137     1  
  134   136   138     1  
  137   136   138     1  
  131   138   136     1  
  131   138   139     1  
  136   138   139     1  
    9   140    94     1    125.420       1073.699   ;    AUL - C1B    - N1B 
    9   140    95     1    125.420       1073.699   ;    AUL - C1B    - N2B 
   94   140    95     1    1.1596e+02    6.0609e+02 ;    N1B - C1B    - N2B 
   94   141   142     1    1.2095e+02    5.7145e+02 ;    N1B - C15    - C16 
   94   141   150     1    1.2095e+02    5.7145e+02 ;    N1B - C15    - C20 
  142   141   150     1  
  141   142   143     1  
  141   142   144     1  
  143   142   144     1  
  142   144   145     1  
  142   144   146     1  
  145   144   146     1  
  144   146   147     1  
  144   146   148     1  
  147   146   148     1  
  146   148   149     1  
  146   148   150     1  
  149   148   150     1  
   95   150   141     1    1.2095e+02    5.7145e+02 ;    N2B - C20    - C15 
   95   150   148     1    1.2095e+02    5.7145e+02 ;    N2B - C20    - C19 
  141   150   148     1  
   94   151   152     1  
   94   151   153     1  
   94   151   154     1    1.1142e+02    5.5714e+02 ;    N1B - C21    - C24 
  152   151   153     1  
  152   151   154     1  
  153   151   154     1  
  151   154   155     1  
  151   154   163     1  
  155   154   163     1  
  154   155   156     1  
  154   155   157     1  
  156   155   157     1  
  155   157   158     1  
  155   157   159     1  
  158   157   159     1  
  157   159   160     1  
  157   159   161     1  
  160   159   161     1  
  159   161   162     1  
  159   161   163     1  
  162   161   163     1  
  154   163   161     1  
  154   163   164     1  
  161   163   164     1  
   95   165   133     1    1.1142e+02    5.5714e+02 ;    N2B - CIB    - CI6 
   95   165   166     1 
   95   165   167     1 
  133   165   166     1 
  133   165   167     1 
  166   165   167     1 
  172   168   173     1    1.2980e+02    5.2744e+02 ;    C1A - N1A    - C2  
  172   168   183     1    1.1852e+02    5.4096e+02 ;    C1A - N1A    - C8  
  173   168   183     1  
  172   169   182     1    1.2980e+02    5.2744e+02 ;    C1A - N2A    - C7  
  172   169   197     1    1.1852e+02    5.4096e+02 ;    C1A - N2A    - CIA 
  182   169   197     1    1.1852e+02    5.4096e+02 ;    C1A - N2A    - CIA 
  216   170   217     1    1.2980e+02    5.2744e+02 ;    C1B - N1B    - C15 
  216   170   227     1    1.1852e+02    5.4096e+02 ;    C1B - N1B    - C21 
  217   170   227     1  
  216   171   226     1    1.2980e+02    5.2744e+02 ;    C1B - N2B    - C20 
  216   171   241     1    1.1852e+02    5.4096e+02 ;    C1B - N2B    - CIB 
  226   171   241     1  
    5   172   168     1    125.420       1073.699   ;    AUL - C1A    - N1A 
    5   172   169     1    125.420       1073.699   ;    AUL - C1A    - N2A 
  168   172   169     1    1.1596e+02    6.0609e+02 ;    N1A - C1A    - N2A 
  168   173   174     1    1.2095e+02    5.7145e+02 ;    N1A - C2     - C3  
  168   173   182     1    1.2095e+02    5.7145e+02 ;    N1A - C2     - C7  
  174   173   182     1  
  173   174   175     1  
  173   174   176     1  
  175   174   176     1  
  174   176   177     1  
  174   176   178     1  
  177   176   178     1  
  176   178   179     1  
  176   178   180     1  
  179   178   180     1  
  178   180   181     1  
  178   180   182     1  
  181   180   182     1  
  169   182   173     1    1.2095e+02    5.7145e+02 ;    N2A - C7     - C2  
  169   182   180     1    1.2095e+02    5.7145e+02 ;    N2A - C7     - C6  
  173   182   180     1  
  168   183   184     1  
  168   183   185     1  
  168   183   186     1    1.1142e+02    5.5714e+02 ;    N1A - C8     - C9  
  184   183   185     1  
  184   183   186     1  
  185   183   186     1  
  183   186   187     1  
  183   186   195     1  
  187   186   195     1  
  186   187   188     1  
  186   187   189     1  
  188   187   189     1  
  187   189   190     1  
  187   189   191     1  
  190   189   191     1  
  189   191   192     1  
  189   191   193     1  
  192   191   193     1  
  191   193   194     1  
  191   193   195     1  
  194   193   195     1  
  186   195   193     1  
  186   195   196     1  
  193   195   196     1  
  169   197   198     1  
  169   197   199     1  
  169   197   200     1    1.1142e+02    5.5714e+02 ;    N2A - CIA    - CI  
  198   197   199     1  
  198   197   200     1  
  199   197   200     1  
  197   200   201     1  
  197   200   208     1  
  201   200   208     1  
  200   201   202     1  
  200   201   203     1  
  202   201   203     1  
  201   203   204     1  
  201   203   205     1  
  204   203   205     1  
  203   205   206     1  
  203   205   207     1  
  206   205   207     1  
  205   207   208     1  
  205   207   214     1  
  208   207   214     1  
  200   208   207     1  
  200   208   209     1  
  207   208   209     1  
  208   209   210     1  
  208   209   241     1  
  210   209   241     1  
  209   210   211     1  
  209   210   212     1  
  211   210   212     1  
  210   212   213     1  
  210   212   214     1  
  213   212   214     1  
  207   214   212     1  
  207   214   215     1  
  212   214   215     1  
   10   216   170     1    125.420       1073.699   ;    AUL - C1B    - N1B 
   10   216   171     1    125.420       1073.699   ;    AUL - C1B    - N2B 
  170   216   171     1    1.1596e+02    6.0609e+02 ;    N1B - C1B    - N2B 
  170   217   218     1    1.2095e+02    5.7145e+02 ;    N1B - C15    - C16 
  170   217   226     1    1.2095e+02    5.7145e+02 ;    N1B - C15    - C20 
  218   217   226     1  
  217   218   219     1  
  217   218   220     1  
  219   218   220     1  
  218   220   221     1  
  218   220   222     1  
  221   220   222     1  
  220   222   223     1  
  220   222   224     1  
  223   222   224     1  
  222   224   225     1  
  222   224   226     1  
  225   224   226     1  
  171   226   217     1    1.2095e+02    5.7145e+02 ;    N2B - C20    - C15 
  171   226   224     1    1.2095e+02    5.7145e+02 ;    N2B - C20    - C19 
  217   226   224     1  
  170   227   228     1  
  170   227   229     1  
  170   227   230     1    1.1142e+02    5.5714e+02 ;    N1B - C21    - C24 
  228   227   229     1  
  228   227   230     1  
  229   227   230     1  
  227   230   231     1  
  227   230   239     1  
  231   230   239     1  
  230   231   232     1  
  230   231   233     1  
  232   231   233     1  
  231   233   234     1  
  231   233   235     1  
  234   233   235     1  
  233   235   236     1  
  233   235   237     1  
  236   235   237     1  
  235   237   238     1  
  235   237   239     1  
  238   237   239     1  
  230   239   237     1  
  230   239   240     1  
  237   239   240     1  
  171   241   209     1    1.1142e+02    5.5714e+02 ;    N2B - CIB    - CI6 
  171   241   242     1 
  171   241   243     1 
  209   241   242     1 
  209   241   243     1 
  242   241   243     1 
  248   244   249     1    1.2980e+02    5.2744e+02 ;    C1A - N1A    - C2  
  248   244   259     1    1.1852e+02    5.4096e+02 ;    C1A - N1A    - C8  
  249   244   259     1  
  248   245   258     1    1.2980e+02    5.2744e+02 ;    C1A - N2A    - C7  
  248   245   273     1    1.1852e+02    5.4096e+02 ;    C1A - N2A    - CIA 
  258   245   273     1    1.1852e+02    5.4096e+02 ;    C1A - N2A    - CIA 
  292   246   293     1    1.2980e+02    5.2744e+02 ;    C1B - N1B    - C15 
  292   246   303     1    1.1852e+02    5.4096e+02 ;    C1B - N1B    - C21 
  293   246   303     1  
  292   247   302     1    1.2980e+02    5.2744e+02 ;    C1B - N2B    - C20 
  292   247   317     1    1.1852e+02    5.4096e+02 ;    C1B - N2B    - CIB 
  302   247   317     1  
    6   248   244     1    125.420       1073.699   ;    AUL - C1A    - N1A 
    6   248   245     1    125.420       1073.699   ;    AUL - C1A    - N2A 
  244   248   245     1    1.1596e+02    6.0609e+02 ;    N1A - C1A    - N2A 
  244   249   250     1    1.2095e+02    5.7145e+02 ;    N1A - C2     - C3  
  244   249   258     1    1.2095e+02    5.7145e+02 ;    N1A - C2     - C7  
  250   249   258     1  
  249   250   251     1  
  249   250   252     1  
  251   250   252     1  
  250   252   253     1  
  250   252   254     1  
  253   252   254     1  
  252   254   255     1  
  252   254   256     1  
  255   254   256     1  
  254   256   257     1  
  254   256   258     1  
  257   256   258     1  
  245   258   249     1    1.2095e+02    5.7145e+02 ;    N2A - C7     - C2  
  245   258   256     1    1.2095e+02    5.7145e+02 ;    N2A - C7     - C6  
  249   258   256     1  
  244   259   260     1  
  244   259   261     1  
  244   259   262     1    1.1142e+02    5.5714e+02 ;    N1A - C8     - C9  
  260   259   261     1  
  260   259   262     1  
  261   259   262     1  
  259   262   263     1  
  259   262   271     1  
  263   262   271     1  
  262   263   264     1  
  262   263   265     1  
  264   263   265     1  
  263   265   266     1  
  263   265   267     1  
  266   265   267     1  
  265   267   268     1  
  265   267   269     1  
  268   267   269     1  
  267   269   270     1  
  267   269   271     1  
  270   269   271     1  
  262   271   269     1  
  262   271   272     1  
  269   271   272     1  
  245   273   274     1  
  245   273   275     1  
  245   273   276     1    1.1142e+02    5.5714e+02 ;    N2A - CIA    - CI  
  274   273   275     1  
  274   273   276     1  
  275   273   276     1  
  273   276   277     1  
  273   276   284     1  
  277   276   284     1  
  276   277   278     1  
  276   277   279     1  
  278   277   279     1  
  277   279   280     1  
  277   279   281     1  
  280   279   281     1  
  279   281   282     1  
  279   281   283     1  
  282   281   283     1  
  281   283   284     1  
  281   283   290     1  
  284   283   290     1  
  276   284   283     1  
  276   284   285     1  
  283   284   285     1  
  284   285   286     1  
  284   285   317     1  
  286   285   317     1  
  285   286   287     1  
  285   286   288     1  
  287   286   288     1  
  286   288   289     1  
  286   288   290     1  
  289   288   290     1  
  283   290   288     1  
  283   290   291     1  
  288   290   291     1  
   11   292   246     1    125.420       1073.699   ;    AUL - C1B    - N1B 
   11   292   247     1    125.420       1073.699   ;    AUL - C1B    - N2B 
  246   292   247     1    1.1596e+02    6.0609e+02 ;    N1B - C1B    - N2B 
  246   293   294     1    1.2095e+02    5.7145e+02 ;    N1B - C15    - C16 
  246   293   302     1    1.2095e+02    5.7145e+02 ;    N1B - C15    - C20 
  294   293   302     1  
  293   294   295     1  
  293   294   296     1  
  295   294   296     1  
  294   296   297     1  
  294   296   298     1  
  297   296   298     1  
  296   298   299     1  
  296   298   300     1  
  299   298   300     1  
  298   300   301     1  
  298   300   302     1  
  301   300   302     1  
  247   302   293     1    1.2095e+02    5.7145e+02 ;    N2B - C20    - C15 
  247   302   300     1    1.2095e+02    5.7145e+02 ;    N2B - C20    - C19 
  293   302   300     1  
  246   303   304     1  
  246   303   305     1  
  246   303   306     1    1.1142e+02    5.5714e+02 ;    N1B - C21    - C24 
  304   303   305     1  
  304   303   306     1  
  305   303   306     1  
  303   306   307     1  
  303   306   315     1  
  307   306   315     1  
  306   307   308     1  
  306   307   309     1  
  308   307   309     1  
  307   309   310     1  
  307   309   311     1  
  310   309   311     1  
  309   311   312     1  
  309   311   313     1  
  312   311   313     1  
  311   313   314     1  
  311   313   315     1  
  314   313   315     1  
  306   315   313     1  
  306   315   316     1  
  313   315   316     1  
  247   317   285     1    1.1142e+02    5.5714e+02 ;    N2B - CIB    - CI6 
  247   317   318     1 
  247   317   319     1 
  285   317   318     1 
  285   317   319     1 
  318   317   319     1 
  324   320   325     1    1.2980e+02    5.2744e+02 ;    C1A - N1A    - C2  
  324   320   335     1    1.1852e+02    5.4096e+02 ;    C1A - N1A    - C8  
  325   320   335     1  
  324   321   334     1    1.2980e+02    5.2744e+02 ;    C1A - N2A    - C7  
  324   321   349     1    1.1852e+02    5.4096e+02 ;    C1A - N2A    - CIA 
  334   321   349     1    1.1852e+02    5.4096e+02 ;    C1A - N2A    - CIA 
  368   322   369     1    1.2980e+02    5.2744e+02 ;    C1B - N1B    - C15 
  368   322   379     1    1.1852e+02    5.4096e+02 ;    C1B - N1B    - C21 
  369   322   379     1  
  368   323   378     1    1.2980e+02    5.2744e+02 ;    C1B - N2B    - C20 
  368   323   393     1    1.1852e+02    5.4096e+02 ;    C1B - N2B    - CIB 
  378   323   393     1  
    7   324   320     1    125.420       1073.699   ;    AUL - C1A    - N1A 
    7   324   321     1    125.420       1073.699   ;    AUL - C1A    - N2A 
  320   324   321     1    1.1596e+02    6.0609e+02 ;    N1A - C1A    - N2A 
  320   325   326     1    1.2095e+02    5.7145e+02 ;    N1A - C2     - C3  
  320   325   334     1    1.2095e+02    5.7145e+02 ;    N1A - C2     - C7  
  326   325   334     1  
  325   326   327     1  
  325   326   328     1  
  327   326   328     1  
  326   328   329     1  
  326   328   330     1  
  329   328   330     1  
  328   330   331     1  
  328   330   332     1  
  331   330   332     1  
  330   332   333     1  
  330   332   334     1  
  333   332   334     1  
  321   334   325     1    1.2095e+02    5.7145e+02 ;    N2A - C7     - C2  
  321   334   332     1    1.2095e+02    5.7145e+02 ;    N2A - C7     - C6  
  325   334   332     1  
  320   335   336     1  
  320   335   337     1  
  320   335   338     1    1.1142e+02    5.5714e+02 ;    N1A - C8     - C9  
  336   335   337     1  
  336   335   338     1  
  337   335   338     1  
  335   338   339     1  
  335   338   347     1  
  339   338   347     1  
  338   339   340     1  
  338   339   341     1  
  340   339   341     1  
  339   341   342     1  
  339   341   343     1  
  342   341   343     1  
  341   343   344     1  
  341   343   345     1  
  344   343   345     1  
  343   345   346     1  
  343   345   347     1  
  346   345   347     1  
  338   347   345     1  
  338   347   348     1  
  345   347   348     1  
  321   349   350     1  
  321   349   351     1  
  321   349   352     1    1.1142e+02    5.5714e+02 ;    N2A - CIA    - CI  
  350   349   351     1  
  350   349   352     1  
  351   349   352     1  
  349   352   353     1  
  349   352   360     1  
  353   352   360     1  
  352   353   354     1  
  352   353   355     1  
  354   353   355     1  
  353   355   356     1  
  353   355   357     1  
  356   355   357     1  
  355   357   358     1  
  355   357   359     1  
  358   357   359     1  
  357   359   360     1  
  357   359   366     1  
  360   359   366     1  
  352   360   359     1  
  352   360   361     1  
  359   360   361     1  
  360   361   362     1  
  360   361   393     1  
  362   361   393     1  
  361   362   363     1  
  361   362   364     1  
  363   362   364     1  
  362   364   365     1  
  362   364   366     1  
  365   364   366     1  
  359   366   364     1  
  359   366   367     1  
  364   366   367     1  
   12   368   322     1    125.420       1073.699   ;    AUL - C1B    - N1B 
   12   368   323     1    125.420       1073.699   ;    AUL - C1B    - N2B 
  322   368   323     1    1.1596e+02    6.0609e+02 ;    N1B - C1B    - N2B 
  322   369   370     1    1.2095e+02    5.7145e+02 ;    N1B - C15    - C16 
  322   369   378     1    1.2095e+02    5.7145e+02 ;    N1B - C15    - C20 
  370   369   378     1  
  369   370   371     1  
  369   370   372     1  
  371   370   372     1  
  370   372   373     1  
  370   372   374     1  
  373   372   374     1  
  372   374   375     1  
  372   374   376     1  
  375   374   376     1  
  374   376   377     1  
  374   376   378     1  
  377   376   378     1  
  323   378   369     1    1.2095e+02    5.7145e+02 ;    N2B - C20    - C15 
  323   378   376     1    1.2095e+02    5.7145e+02 ;    N2B - C20    - C19 
  369   378   376     1  
  322   379   380     1  
  322   379   381     1  
  322   379   382     1    1.1142e+02    5.5714e+02 ;    N1B - C21    - C24 
  380   379   381     1  
  380   379   382     1  
  381   379   382     1  
  379   382   383     1  
  379   382   391     1  
  383   382   391     1  
  382   383   384     1  
  382   383   385     1  
  384   383   385     1  
  383   385   386     1  
  383   385   387     1  
  386   385   387     1  
  385   387   388     1  
  385   387   389     1  
  388   387   389     1  
  387   389   390     1  
  387   389   391     1  
  390   389   391     1  
  382   391   389     1  
  382   391   392     1  
  389   391   392     1  
  323   393   361     1    1.1142e+02    5.5714e+02 ;    N2B - CIB    - CI6 
  323   393   394     1 
  323   393   395     1 
  361   393   394     1 
  361   393   395     1 
  394   393   395     1 

[ dihedrals ]
;  ai    aj    ak    al funct            c0            c1            c2            c3            c4            c5
   21    16    20    17     9   180.00   4.39320   2 ;     C2-   N1A-   C1A-   N2A 
   31    16    20    17     9   180.00   1.25520   2 ;     C8-   N1A-   C1A-   N2A 
   20    16    21    22     9 
   20    16    21    30     9 
   31    16    21    22     9 
   31    16    21    30     9 
   20    16    31    32     9 
   20    16    31    33     9 
   20    16    31    34     9 
   21    16    31    32     9 
   21    16    31    33     9 
   21    16    31    34     9 
   30    17    20    16     9   180.00   4.39320   2 ;    N1A-   C1A-   N2A-    C7 
   45    17    20    16     9   180.00   1.25520   2 ;    N1A-   C1A-   N2A-   CIA 
   20    17    30    21     9 
   20    17    30    28     9 
   45    17    30    21     9 
   45    17    30    28     9 
   20    17    45    46     9 
   20    17    45    47     9 
   20    17    45    48     9 
   30    17    45    46     9 
   30    17    45    47     9 
   30    17    45    48     9 
   65    18    64    19     9   180.00   4.39320   2 ;    N2B-   C1B-   N1B-   C15 
   75    18    64    19     9   180.00   1.25520   2 ;    N2B-   C1B-   N1B-   C21 
   64    18    65    66     9 
   64    18    65    74     9 
   75    18    65    66     9 
   75    18    65    74     9 
   64    18    75    76     9 
   64    18    75    77     9 
   64    18    75    78     9 
   65    18    75    76     9 
   65    18    75    77     9 
   65    18    75    78     9 
   74    19    64    18     9   180.00   4.39320   2 ;    N1B-   C1B-   N2B-   C20 
   89    19    64    18     9   180.00   1.25520   2 ;    N1B-   C1B-   N2B-   CIB 
   64    19    74    65     9 
   64    19    74    72     9 
   89    19    74    65     9 
   89    19    74    72     9 
   64    19    89    57     9 
   64    19    89    90     9 
   64    19    89    91     9 
   74    19    89    57     9 
   74    19    89    90     9 
   74    19    89    91     9 
   16    21    22    23     9 
   16    21    22    24     9 
   30    21    22    23     9 
   30    21    22    24     9 
   16    21    30    17     9 
   16    21    30    28     9 
   22    21    30    17     9 
   22    21    30    28     9 
   21    22    24    25     9 
   21    22    24    26     9 
   23    22    24    25     9 
   23    22    24    26     9 
   22    24    26    27     9 
   22    24    26    28     9 
   25    24    26    27     9 
   25    24    26    28     9 
   24    26    28    29     9 
   24    26    28    30     9 
   27    26    28    29     9 
   27    26    28    30     9 
   26    28    30    17     9 
   26    28    30    21     9 
   29    28    30    17     9 
   29    28    30    21     9 
   16    31    34    35     9 
   16    31    34    43     9 
   32    31    34    35     9 
   32    31    34    43     9 
   33    31    34    35     9 
   33    31    34    43     9 
   31    34    35    36     9 
   31    34    35    37     9 
   43    34    35    36     9 
   43    34    35    37     9 
   31    34    43    41     9 
   31    34    43    44     9 
   35    34    43    41     9 
   35    34    43    44     9 
   34    35    37    38     9 
   34    35    37    39     9 
   36    35    37    38     9 
   36    35    37    39     9 
   35    37    39    40     9 
   35    37    39    41     9 
   38    37    39    40     9 
   38    37    39    41     9 
   37    39    41    42     9 
   37    39    41    43     9 
   40    39    41    42     9 
   40    39    41    43     9 
   39    41    43    34     9 
   39    41    43    44     9 
   42    41    43    34     9 
   42    41    43    44     9 
   17    45    48    49     9 
   17    45    48    56     9 
   46    45    48    49     9 
   46    45    48    56     9 
   47    45    48    49     9 
   47    45    48    56     9 
   45    48    49    50     9 
   45    48    49    51     9 
   56    48    49    50     9 
   56    48    49    51     9 
   45    48    56    55     9 
   45    48    56    57     9 
   49    48    56    55     9 
   49    48    56    57     9 
   48    49    51    52     9 
   48    49    51    53     9 
   50    49    51    52     9 
   50    49    51    53     9 
   49    51    53    54     9 
   49    51    53    55     9 
   52    51    53    54     9 
   52    51    53    55     9 
   51    53    55    56     9 
   51    53    55    62     9 
   54    53    55    56     9 
   54    53    55    62     9 
   53    55    56    48     9 
   53    55    56    57     9 
   62    55    56    48     9 
   62    55    56    57     9 
   53    55    62    60     9 
   53    55    62    63     9 
   56    55    62    60     9 
   56    55    62    63     9 
   48    56    57    58     9 
   48    56    57    89     9 
   55    56    57    58     9 
   55    56    57    89     9 
   56    57    58    59     9 
   56    57    58    60     9 
   89    57    58    59     9 
   89    57    58    60     9 
   56    57    89    19     9 
   56    57    89    90     9 
   56    57    89    91     9 
   58    57    89    19     9 
   58    57    89    90     9 
   58    57    89    91     9 
   57    58    60    61     9 
   57    58    60    62     9 
   59    58    60    61     9 
   59    58    60    62     9 
   58    60    62    55     9 
   58    60    62    63     9 
   61    60    62    55     9 
   61    60    62    63     9 
   18    65    66    67     9 
   18    65    66    68     9 
   74    65    66    67     9 
   74    65    66    68     9 
   18    65    74    19     9 
   18    65    74    72     9 
   66    65    74    19     9 
   66    65    74    72     9 
   65    66    68    69     9 
   65    66    68    70     9 
   67    66    68    69     9 
   67    66    68    70     9 
   66    68    70    71     9 
   66    68    70    72     9 
   69    68    70    71     9 
   69    68    70    72     9 
   68    70    72    73     9 
   68    70    72    74     9 
   71    70    72    73     9 
   71    70    72    74     9 
   70    72    74    19     9 
   70    72    74    65     9 
   73    72    74    19     9 
   73    72    74    65     9 
   18    75    78    79     9 
   18    75    78    87     9 
   76    75    78    79     9 
   76    75    78    87     9 
   77    75    78    79     9 
   77    75    78    87     9 
   75    78    79    80     9 
   75    78    79    81     9 
   87    78    79    80     9 
   87    78    79    81     9 
   75    78    87    85     9 
   75    78    87    88     9 
   79    78    87    85     9 
   79    78    87    88     9 
   78    79    81    82     9 
   78    79    81    83     9 
   80    79    81    82     9 
   80    79    81    83     9 
   79    81    83    84     9 
   79    81    83    85     9 
   82    81    83    84     9 
   82    81    83    85     9 
   81    83    85    86     9 
   81    83    85    87     9 
   84    83    85    86     9 
   84    83    85    87     9 
   83    85    87    78     9 
   83    85    87    88     9 
   86    85    87    78     9 
   86    85    87    88     9 
   97    92    96    93     9   180.00   4.39320   2 ;     C2-   N1A-   C1A-   N2A 
  107    92    96    93     9   180.00   1.25520   2 ;     C8-   N1A-   C1A-   N2A 
   96    92    97    98     9  
   96    92    97   106     9  
  107    92    97    98     9  
  107    92    97   106     9  
   96    92   107   108     9  
   96    92   107   109     9  
   96    92   107   110     9  
   97    92   107   108     9  
   97    92   107   109     9  
   97    92   107   110     9  
  106    93    96    92     9   180.00   4.39320   2 ;    N1A-   C1A-   N2A-    C7 
  121    93    96    92     9   180.00   1.25520   2 ;    N1A-   C1A-   N2A-   CIA 
   96    93   106    97     9  
   96    93   106   104     9  
  121    93   106    97     9  
  121    93   106   104     9  
   96    93   121   122     9  
   96    93   121   123     9  
   96    93   121   124     9  
  106    93   121   122     9  
  106    93   121   123     9  
  106    93   121   124     9  
  141    94   140    95     9   180.00   4.39320   2 ;    N2B-   C1B-   N1B-   C15 
  151    94   140    95     9   180.00   1.25520   2 ;    N2B-   C1B-   N1B-   C21 
  140    94   141   142     9  
  140    94   141   150     9  
  151    94   141   142     9  
  151    94   141   150     9  
  140    94   151   152     9  
  140    94   151   153     9  
  140    94   151   154     9  
  141    94   151   152     9  
  141    94   151   153     9  
  141    94   151   154     9  
  150    95   140    94     9   180.00   4.39320   2 ;    N1B-   C1B-   N2B-   C20 
  165    95   140    94     9   180.00   1.25520   2 ;    N1B-   C1B-   N2B-   CIB 
  140    95   150   141     9 
  140    95   150   148     9 
  165    95   150   141     9 
  165    95   150   148     9 
  140    95   165   133     9 
  140    95   165   166     9 
  140    95   165   167     9 
  150    95   165   133     9 
  150    95   165   166     9 
  150    95   165   167     9 
   92    97    98    99     9 
   92    97    98   100     9 
  106    97    98    99     9 
  106    97    98   100     9 
   92    97   106    93     9 
   92    97   106   104     9 
   98    97   106    93     9 
   98    97   106   104     9 
   97    98   100   101     9 
   97    98   100   102     9 
   99    98   100   101     9 
   99    98   100   102     9 
   98   100   102   103     9 
   98   100   102   104     9 
  101   100   102   103     9 
  101   100   102   104     9 
  100   102   104   105     9 
  100   102   104   106     9 
  103   102   104   105     9 
  103   102   104   106     9 
  102   104   106    93     9 
  102   104   106    97     9 
  105   104   106    93     9 
  105   104   106    97     9 
   92   107   110   111     9 
   92   107   110   119     9 
  108   107   110   111     9 
  108   107   110   119     9 
  109   107   110   111     9 
  109   107   110   119     9 
  107   110   111   112     9 
  107   110   111   113     9 
  119   110   111   112     9 
  119   110   111   113     9 
  107   110   119   117     9 
  107   110   119   120     9 
  111   110   119   117     9 
  111   110   119   120     9 
  110   111   113   114     9 
  110   111   113   115     9 
  112   111   113   114     9 
  112   111   113   115     9 
  111   113   115   116     9 
  111   113   115   117     9 
  114   113   115   116     9 
  114   113   115   117     9 
  113   115   117   118     9 
  113   115   117   119     9 
  116   115   117   118     9 
  116   115   117   119     9 
  115   117   119   110     9 
  115   117   119   120     9 
  118   117   119   110     9 
  118   117   119   120     9 
   93   121   124   125     9 
   93   121   124   132     9 
  122   121   124   125     9 
  122   121   124   132     9 
  123   121   124   125     9 
  123   121   124   132     9 
  121   124   125   126     9 
  121   124   125   127     9 
  132   124   125   126     9 
  132   124   125   127     9 
  121   124   132   131     9 
  121   124   132   133     9 
  125   124   132   131     9 
  125   124   132   133     9 
  124   125   127   128     9 
  124   125   127   129     9 
  126   125   127   128     9 
  126   125   127   129     9 
  125   127   129   130     9 
  125   127   129   131     9 
  128   127   129   130     9 
  128   127   129   131     9 
  127   129   131   132     9 
  127   129   131   138     9 
  130   129   131   132     9 
  130   129   131   138     9 
  129   131   132   124     9 
  129   131   132   133     9 
  138   131   132   124     9 
  138   131   132   133     9 
  129   131   138   136     9 
  129   131   138   139     9 
  132   131   138   136     9 
  132   131   138   139     9 
  124   132   133   134     9 
  124   132   133   165     9 
  131   132   133   134     9 
  131   132   133   165     9 
  132   133   134   135     9 
  132   133   134   136     9 
  165   133   134   135     9 
  165   133   134   136     9 
  132   133   165    95     9 
  132   133   165   166     9 
  132   133   165   167     9 
  134   133   165    95     9 
  134   133   165   166     9 
  134   133   165   167     9 
  133   134   136   137     9 
  133   134   136   138     9 
  135   134   136   137     9 
  135   134   136   138     9 
  134   136   138   131     9 
  134   136   138   139     9 
  137   136   138   131     9 
  137   136   138   139     9 
   94   141   142   143     9 
   94   141   142   144     9 
  150   141   142   143     9 
  150   141   142   144     9 
   94   141   150    95     9 
   94   141   150   148     9 
  142   141   150    95     9 
  142   141   150   148     9 
  141   142   144   145     9 
  141   142   144   146     9 
  143   142   144   145     9 
  143   142   144   146     9 
  142   144   146   147     9 
  142   144   146   148     9 
  145   144   146   147     9 
  145   144   146   148     9 
  144   146   148   149     9 
  144   146   148   150     9 
  147   146   148   149     9 
  147   146   148   150     9 
  146   148   150    95     9 
  146   148   150   141     9 
  149   148   150    95     9 
  149   148   150   141     9 
   94   151   154   155     9 
   94   151   154   163     9 
  152   151   154   155     9 
  152   151   154   163     9 
  153   151   154   155     9 
  153   151   154   163     9 
  151   154   155   156     9 
  151   154   155   157     9 
  163   154   155   156     9 
  163   154   155   157     9 
  151   154   163   161     9 
  151   154   163   164     9 
  155   154   163   161     9 
  155   154   163   164     9 
  154   155   157   158     9 
  154   155   157   159     9 
  156   155   157   158     9 
  156   155   157   159     9 
  155   157   159   160     9 
  155   157   159   161     9 
  158   157   159   160     9 
  158   157   159   161     9 
  157   159   161   162     9 
  157   159   161   163     9 
  160   159   161   162     9 
  160   159   161   163     9 
  159   161   163   154     9 
  159   161   163   164     9 
  162   161   163   154     9 
  162   161   163   164     9 
  173   168   172   169     9   180.00   4.39320   2 ;     C2-   N1A-   C1A-   N2A 
  183   168   172   169     9   180.00   1.25520   2 ;     C8-   N1A-   C1A-   N2A 
  172   168   173   174     9  
  172   168   173   182     9  
  183   168   173   174     9  
  183   168   173   182     9  
  172   168   183   184     9  
  172   168   183   185     9  
  172   168   183   186     9  
  173   168   183   184     9  
  173   168   183   185     9  
  173   168   183   186     9  
  182   169   172   168     9   180.00   4.39320   2 ;    N1A-   C1A-   N2A-    C7 
  197   169   172   168     9   180.00   1.25520   2 ;    N1A-   C1A-   N2A-   CIA 
  172   169   182   173     9  
  172   169   182   180     9  
  197   169   182   173     9  
  197   169   182   180     9  
  172   169   197   198     9  
  172   169   197   199     9  
  172   169   197   200     9  
  182   169   197   198     9  
  182   169   197   199     9  
  182   169   197   200     9  
  217   170   216   171     9   180.00   4.39320   2 ;    N2B-   C1B-   N1B-   C15 
  227   170   216   171     9   180.00   1.25520   2 ;    N2B-   C1B-   N1B-   C21 
  216   170   217   218     9  
  216   170   217   226     9  
  227   170   217   218     9  
  227   170   217   226     9  
  216   170   227   228     9  
  216   170   227   229     9  
  216   170   227   230     9  
  217   170   227   228     9  
  217   170   227   229     9  
  217   170   227   230     9  
  226   171   216   170     9   180.00   4.39320   2 ;    N1B-   C1B-   N2B-   C20 
  241   171   216   170     9   180.00   1.25520   2 ;    N1B-   C1B-   N2B-   CIB 
  216   171   226   217     9 
  216   171   226   224     9 
  241   171   226   217     9 
  241   171   226   224     9 
  216   171   241   209     9 
  216   171   241   242     9 
  216   171   241   243     9 
  226   171   241   209     9 
  226   171   241   242     9 
  226   171   241   243     9 
  168   173   174   175     9 
  168   173   174   176     9 
  182   173   174   175     9 
  182   173   174   176     9 
  168   173   182   169     9 
  168   173   182   180     9 
  174   173   182   169     9 
  174   173   182   180     9 
  173   174   176   177     9 
  173   174   176   178     9 
  175   174   176   177     9 
  175   174   176   178     9 
  174   176   178   179     9 
  174   176   178   180     9 
  177   176   178   179     9 
  177   176   178   180     9 
  176   178   180   181     9 
  176   178   180   182     9 
  179   178   180   181     9 
  179   178   180   182     9 
  178   180   182   169     9 
  178   180   182   173     9 
  181   180   182   169     9 
  181   180   182   173     9 
  168   183   186   187     9 
  168   183   186   195     9 
  184   183   186   187     9 
  184   183   186   195     9 
  185   183   186   187     9 
  185   183   186   195     9 
  183   186   187   188     9 
  183   186   187   189     9 
  195   186   187   188     9 
  195   186   187   189     9 
  183   186   195   193     9 
  183   186   195   196     9 
  187   186   195   193     9 
  187   186   195   196     9 
  186   187   189   190     9 
  186   187   189   191     9 
  188   187   189   190     9 
  188   187   189   191     9 
  187   189   191   192     9 
  187   189   191   193     9 
  190   189   191   192     9 
  190   189   191   193     9 
  189   191   193   194     9 
  189   191   193   195     9 
  192   191   193   194     9 
  192   191   193   195     9 
  191   193   195   186     9 
  191   193   195   196     9 
  194   193   195   186     9 
  194   193   195   196     9 
  169   197   200   201     9 
  169   197   200   208     9 
  198   197   200   201     9 
  198   197   200   208     9 
  199   197   200   201     9 
  199   197   200   208     9 
  197   200   201   202     9 
  197   200   201   203     9 
  208   200   201   202     9 
  208   200   201   203     9 
  197   200   208   207     9 
  197   200   208   209     9 
  201   200   208   207     9 
  201   200   208   209     9 
  200   201   203   204     9 
  200   201   203   205     9 
  202   201   203   204     9 
  202   201   203   205     9 
  201   203   205   206     9 
  201   203   205   207     9 
  204   203   205   206     9 
  204   203   205   207     9 
  203   205   207   208     9 
  203   205   207   214     9 
  206   205   207   208     9 
  206   205   207   214     9 
  205   207   208   200     9 
  205   207   208   209     9 
  214   207   208   200     9 
  214   207   208   209     9 
  205   207   214   212     9 
  205   207   214   215     9 
  208   207   214   212     9 
  208   207   214   215     9 
  200   208   209   210     9 
  200   208   209   241     9 
  207   208   209   210     9 
  207   208   209   241     9 
  208   209   210   211     9 
  208   209   210   212     9 
  241   209   210   211     9 
  241   209   210   212     9 
  208   209   241   171     9 
  208   209   241   242     9 
  208   209   241   243     9 
  210   209   241   171     9 
  210   209   241   242     9 
  210   209   241   243     9 
  209   210   212   213     9 
  209   210   212   214     9 
  211   210   212   213     9 
  211   210   212   214     9 
  210   212   214   207     9 
  210   212   214   215     9 
  213   212   214   207     9 
  213   212   214   215     9 
  170   217   218   219     9 
  170   217   218   220     9 
  226   217   218   219     9 
  226   217   218   220     9 
  170   217   226   171     9 
  170   217   226   224     9 
  218   217   226   171     9 
  218   217   226   224     9 
  217   218   220   221     9 
  217   218   220   222     9 
  219   218   220   221     9 
  219   218   220   222     9 
  218   220   222   223     9 
  218   220   222   224     9 
  221   220   222   223     9 
  221   220   222   224     9 
  220   222   224   225     9 
  220   222   224   226     9 
  223   222   224   225     9 
  223   222   224   226     9 
  222   224   226   171     9 
  222   224   226   217     9 
  225   224   226   171     9 
  225   224   226   217     9 
  170   227   230   231     9 
  170   227   230   239     9 
  228   227   230   231     9 
  228   227   230   239     9 
  229   227   230   231     9 
  229   227   230   239     9 
  227   230   231   232     9 
  227   230   231   233     9 
  239   230   231   232     9 
  239   230   231   233     9 
  227   230   239   237     9 
  227   230   239   240     9 
  231   230   239   237     9 
  231   230   239   240     9 
  230   231   233   234     9 
  230   231   233   235     9 
  232   231   233   234     9 
  232   231   233   235     9 
  231   233   235   236     9 
  231   233   235   237     9 
  234   233   235   236     9 
  234   233   235   237     9 
  233   235   237   238     9 
  233   235   237   239     9 
  236   235   237   238     9 
  236   235   237   239     9 
  235   237   239   230     9 
  235   237   239   240     9 
  238   237   239   230     9 
  238   237   239   240     9 
  249   244   248   245     9   180.00   4.39320   2 ;     C2-   N1A-   C1A-   N2A 
  259   244   248   245     9   180.00   1.25520   2 ;     C8-   N1A-   C1A-   N2A 
  248   244   249   250     9  
  248   244   249   258     9  
  259   244   249   250     9  
  259   244   249   258     9  
  248   244   259   260     9  
  248   244   259   261     9  
  248   244   259   262     9  
  249   244   259   260     9  
  249   244   259   261     9  
  249   244   259   262     9  
  258   245   248   244     9   180.00   4.39320   2 ;    N1A-   C1A-   N2A-    C7 
  273   245   248   244     9   180.00   1.25520   2 ;    N1A-   C1A-   N2A-   CIA 
  248   245   258   249     9  
  248   245   258   256     9  
  273   245   258   249     9  
  273   245   258   256     9  
  248   245   273   274     9  
  248   245   273   275     9  
  248   245   273   276     9  
  258   245   273   274     9  
  258   245   273   275     9  
  258   245   273   276     9  
  293   246   292   247     9   180.00   4.39320   2 ;    N2B-   C1B-   N1B-   C15 
  303   246   292   247     9   180.00   1.25520   2 ;    N2B-   C1B-   N1B-   C21 
  292   246   293   294     9  
  292   246   293   302     9  
  303   246   293   294     9  
  303   246   293   302     9  
  292   246   303   304     9  
  292   246   303   305     9  
  292   246   303   306     9  
  293   246   303   304     9  
  293   246   303   305     9  
  293   246   303   306     9  
  302   247   292   246     9   180.00   4.39320   2 ;    N1B-   C1B-   N2B-   C20 
  317   247   292   246     9   180.00   1.25520   2 ;    N1B-   C1B-   N2B-   CIB 
  292   247   302   293     9 
  292   247   302   300     9 
  317   247   302   293     9 
  317   247   302   300     9 
  292   247   317   285     9 
  292   247   317   318     9 
  292   247   317   319     9 
  302   247   317   285     9 
  302   247   317   318     9 
  302   247   317   319     9 
  244   249   250   251     9 
  244   249   250   252     9 
  258   249   250   251     9 
  258   249   250   252     9 
  244   249   258   245     9 
  244   249   258   256     9 
  250   249   258   245     9 
  250   249   258   256     9 
  249   250   252   253     9 
  249   250   252   254     9 
  251   250   252   253     9 
  251   250   252   254     9 
  250   252   254   255     9 
  250   252   254   256     9 
  253   252   254   255     9 
  253   252   254   256     9 
  252   254   256   257     9 
  252   254   256   258     9 
  255   254   256   257     9 
  255   254   256   258     9 
  254   256   258   245     9 
  254   256   258   249     9 
  257   256   258   245     9 
  257   256   258   249     9 
  244   259   262   263     9 
  244   259   262   271     9 
  260   259   262   263     9 
  260   259   262   271     9 
  261   259   262   263     9 
  261   259   262   271     9 
  259   262   263   264     9 
  259   262   263   265     9 
  271   262   263   264     9 
  271   262   263   265     9 
  259   262   271   269     9 
  259   262   271   272     9 
  263   262   271   269     9 
  263   262   271   272     9 
  262   263   265   266     9 
  262   263   265   267     9 
  264   263   265   266     9 
  264   263   265   267     9 
  263   265   267   268     9 
  263   265   267   269     9 
  266   265   267   268     9 
  266   265   267   269     9 
  265   267   269   270     9 
  265   267   269   271     9 
  268   267   269   270     9 
  268   267   269   271     9 
  267   269   271   262     9 
  267   269   271   272     9 
  270   269   271   262     9 
  270   269   271   272     9 
  245   273   276   277     9 
  245   273   276   284     9 
  274   273   276   277     9 
  274   273   276   284     9 
  275   273   276   277     9 
  275   273   276   284     9 
  273   276   277   278     9 
  273   276   277   279     9 
  284   276   277   278     9 
  284   276   277   279     9 
  273   276   284   283     9 
  273   276   284   285     9 
  277   276   284   283     9 
  277   276   284   285     9 
  276   277   279   280     9 
  276   277   279   281     9 
  278   277   279   280     9 
  278   277   279   281     9 
  277   279   281   282     9 
  277   279   281   283     9 
  280   279   281   282     9 
  280   279   281   283     9 
  279   281   283   284     9 
  279   281   283   290     9 
  282   281   283   284     9 
  282   281   283   290     9 
  281   283   284   276     9 
  281   283   284   285     9 
  290   283   284   276     9 
  290   283   284   285     9 
  281   283   290   288     9 
  281   283   290   291     9 
  284   283   290   288     9 
  284   283   290   291     9 
  276   284   285   286     9 
  276   284   285   317     9 
  283   284   285   286     9 
  283   284   285   317     9 
  284   285   286   287     9 
  284   285   286   288     9 
  317   285   286   287     9 
  317   285   286   288     9 
  284   285   317   247     9 
  284   285   317   318     9 
  284   285   317   319     9 
  286   285   317   247     9 
  286   285   317   318     9 
  286   285   317   319     9 
  285   286   288   289     9 
  285   286   288   290     9 
  287   286   288   289     9 
  287   286   288   290     9 
  286   288   290   283     9 
  286   288   290   291     9 
  289   288   290   283     9 
  289   288   290   291     9 
  246   293   294   295     9 
  246   293   294   296     9 
  302   293   294   295     9 
  302   293   294   296     9 
  246   293   302   247     9 
  246   293   302   300     9 
  294   293   302   247     9 
  294   293   302   300     9 
  293   294   296   297     9 
  293   294   296   298     9 
  295   294   296   297     9 
  295   294   296   298     9 
  294   296   298   299     9 
  294   296   298   300     9 
  297   296   298   299     9 
  297   296   298   300     9 
  296   298   300   301     9 
  296   298   300   302     9 
  299   298   300   301     9 
  299   298   300   302     9 
  298   300   302   247     9 
  298   300   302   293     9 
  301   300   302   247     9 
  301   300   302   293     9 
  246   303   306   307     9 
  246   303   306   315     9 
  304   303   306   307     9 
  304   303   306   315     9 
  305   303   306   307     9 
  305   303   306   315     9 
  303   306   307   308     9 
  303   306   307   309     9 
  315   306   307   308     9 
  315   306   307   309     9 
  303   306   315   313     9 
  303   306   315   316     9 
  307   306   315   313     9 
  307   306   315   316     9 
  306   307   309   310     9 
  306   307   309   311     9 
  308   307   309   310     9 
  308   307   309   311     9 
  307   309   311   312     9 
  307   309   311   313     9 
  310   309   311   312     9 
  310   309   311   313     9 
  309   311   313   314     9 
  309   311   313   315     9 
  312   311   313   314     9 
  312   311   313   315     9 
  311   313   315   306     9 
  311   313   315   316     9 
  314   313   315   306     9 
  314   313   315   316     9 
  325   320   324   321     9   180.00   4.39320   2 ;     C2-   N1A-   C1A-   N2A 
  335   320   324   321     9   180.00   1.25520   2 ;     C8-   N1A-   C1A-   N2A 
  324   320   325   326     9  
  324   320   325   334     9  
  335   320   325   326     9  
  335   320   325   334     9  
  324   320   335   336     9  
  324   320   335   337     9  
  324   320   335   338     9  
  325   320   335   336     9  
  325   320   335   337     9  
  325   320   335   338     9  
  334   321   324   320     9   180.00   4.39320   2 ;    N1A-   C1A-   N2A-    C7 
  349   321   324   320     9   180.00   1.25520   2 ;    N1A-   C1A-   N2A-   CIA 
  324   321   334   325     9  
  324   321   334   332     9  
  349   321   334   325     9  
  349   321   334   332     9  
  324   321   349   350     9  
  324   321   349   351     9  
  324   321   349   352     9  
  334   321   349   350     9  
  334   321   349   351     9  
  334   321   349   352     9  
  369   322   368   323     9   180.00   4.39320   2 ;    N2B-   C1B-   N1B-   C15 
  379   322   368   323     9   180.00   1.25520   2 ;    N2B-   C1B-   N1B-   C21 
  368   322   369   370     9  
  368   322   369   378     9  
  379   322   369   370     9  
  379   322   369   378     9  
  368   322   379   380     9  
  368   322   379   381     9  
  368   322   379   382     9  
  369   322   379   380     9  
  369   322   379   381     9  
  369   322   379   382     9  
  378   323   368   322     9   180.00   4.39320   2 ;    N1B-   C1B-   N2B-   C20 
  393   323   368   322     9   180.00   1.25520   2 ;    N1B-   C1B-   N2B-   CIB 
  368   323   378   369     9 
  368   323   378   376     9 
  393   323   378   369     9 
  393   323   378   376     9 
  368   323   393   361     9 
  368   323   393   394     9 
  368   323   393   395     9 
  378   323   393   361     9 
  378   323   393   394     9 
  378   323   393   395     9 
  320   325   326   327     9 
  320   325   326   328     9 
  334   325   326   327     9 
  334   325   326   328     9 
  320   325   334   321     9 
  320   325   334   332     9 
  326   325   334   321     9 
  326   325   334   332     9 
  325   326   328   329     9 
  325   326   328   330     9 
  327   326   328   329     9 
  327   326   328   330     9 
  326   328   330   331     9 
  326   328   330   332     9 
  329   328   330   331     9 
  329   328   330   332     9 
  328   330   332   333     9 
  328   330   332   334     9 
  331   330   332   333     9 
  331   330   332   334     9 
  330   332   334   321     9 
  330   332   334   325     9 
  333   332   334   321     9 
  333   332   334   325     9 
  320   335   338   339     9 
  320   335   338   347     9 
  336   335   338   339     9 
  336   335   338   347     9 
  337   335   338   339     9 
  337   335   338   347     9 
  335   338   339   340     9 
  335   338   339   341     9 
  347   338   339   340     9 
  347   338   339   341     9 
  335   338   347   345     9 
  335   338   347   348     9 
  339   338   347   345     9 
  339   338   347   348     9 
  338   339   341   342     9 
  338   339   341   343     9 
  340   339   341   342     9 
  340   339   341   343     9 
  339   341   343   344     9 
  339   341   343   345     9 
  342   341   343   344     9 
  342   341   343   345     9 
  341   343   345   346     9 
  341   343   345   347     9 
  344   343   345   346     9 
  344   343   345   347     9 
  343   345   347   338     9 
  343   345   347   348     9 
  346   345   347   338     9 
  346   345   347   348     9 
  321   349   352   353     9 
  321   349   352   360     9 
  350   349   352   353     9 
  350   349   352   360     9 
  351   349   352   353     9 
  351   349   352   360     9 
  349   352   353   354     9 
  349   352   353   355     9 
  360   352   353   354     9 
  360   352   353   355     9 
  349   352   360   359     9 
  349   352   360   361     9 
  353   352   360   359     9 
  353   352   360   361     9 
  352   353   355   356     9 
  352   353   355   357     9 
  354   353   355   356     9 
  354   353   355   357     9 
  353   355   357   358     9 
  353   355   357   359     9 
  356   355   357   358     9 
  356   355   357   359     9 
  355   357   359   360     9 
  355   357   359   366     9 
  358   357   359   360     9 
  358   357   359   366     9 
  357   359   360   352     9 
  357   359   360   361     9 
  366   359   360   352     9 
  366   359   360   361     9 
  357   359   366   364     9 
  357   359   366   367     9 
  360   359   366   364     9 
  360   359   366   367     9 
  352   360   361   362     9 
  352   360   361   393     9 
  359   360   361   362     9 
  359   360   361   393     9 
  360   361   362   363     9 
  360   361   362   364     9 
  393   361   362   363     9 
  393   361   362   364     9 
  360   361   393   323     9 
  360   361   393   394     9 
  360   361   393   395     9 
  362   361   393   323     9 
  362   361   393   394     9 
  362   361   393   395     9 
  361   362   364   365     9 
  361   362   364   366     9 
  363   362   364   365     9 
  363   362   364   366     9 
  362   364   366   359     9 
  362   364   366   367     9 
  365   364   366   359     9 
  365   364   366   367     9 
  322   369   370   371     9 
  322   369   370   372     9 
  378   369   370   371     9 
  378   369   370   372     9 
  322   369   378   323     9 
  322   369   378   376     9 
  370   369   378   323     9 
  370   369   378   376     9 
  369   370   372   373     9 
  369   370   372   374     9 
  371   370   372   373     9 
  371   370   372   374     9 
  370   372   374   375     9 
  370   372   374   376     9 
  373   372   374   375     9 
  373   372   374   376     9 
  372   374   376   377     9 
  372   374   376   378     9 
  375   374   376   377     9 
  375   374   376   378     9 
  374   376   378   323     9 
  374   376   378   369     9 
  377   376   378   323     9 
  377   376   378   369     9 
  322   379   382   383     9 
  322   379   382   391     9 
  380   379   382   383     9 
  380   379   382   391     9 
  381   379   382   383     9 
  381   379   382   391     9 
  379   382   383   384     9 
  379   382   383   385     9 
  391   382   383   384     9 
  391   382   383   385     9 
  379   382   391   389     9 
  379   382   391   392     9 
  383   382   391   389     9 
  383   382   391   392     9 
  382   383   385   386     9 
  382   383   385   387     9 
  384   383   385   386     9 
  384   383   385   387     9 
  383   385   387   388     9 
  383   385   387   389     9 
  386   385   387   388     9 
  386   385   387   389     9 
  385   387   389   390     9 
  385   387   389   391     9 
  388   387   389   390     9 
  388   387   389   391     9 
  387   389   391   382     9 
  387   389   391   392     9 
  390   389   391   382     9 
  390   389   391   392     9 

[ dihedrals ]
;  ai    aj    ak    al funct            c0            c1            c2            c3
   16    21    30    22     4   180.00   4.60240   2 ;    N1A-    C2-    C7-    C3 
   17    30    28    21     4   180.00   4.60240   2 ;     C2-    C6-    C7-   N2A 
   18    65    74    66     4   180.00   4.60240   2 ;    C16-   C20-   C15-   N1B 
   19    74    72    65     4   180.00   4.60240   2 ;    C15-   C19-   C20-   N2B 
   21    24    22    23     4 
   21    20    16    31     4   180.00   4.60240   2 ;     C8-   N1A-   C1A-    C2 
   22    26    24    25     4 
   24    28    26    27     4 
   26    30    28    29     4 
   30    20    17    45     4   180.00   4.60240   2 ;     C7-   C1A-   N2A-   CIA 
   31    34    43    35     4 
   34    37    35    36     4 
   34    41    43    44     4 
   35    39    37    38     4 
   37    41    39    40     4 
   39    43    41    42     4 
   45    48    56    49     4 
   48    51    49    50     4 
   48    55    56    57     4   180.00   4.60240   2 ;     CI-   CI4-   CI5-   CI6 
   49    53    51    52     4 
   51    55    53    54     4 
   53    56    55    62     4   180.00   4.60240   2 ;    CI3-   CI5-   CI4-   CI9 
   55    60    62    63     4 
   56    58    57    89     4 
   57    60    58    59     4 
   58    62    60    61     4 
   65    68    66    67     4 
   65    64    18    75     4   180.00   4.60240   2 ;    C15-   C1B-   N1B-   C21 
   66    70    68    69     4 
   68    72    70    71     4 
   70    74    72    73     4 
   74    64    19    89     4   180.00   4.60240   2 ;    C20-   C1B-   N2B-   CIB 
   75    78    87    79     4 
   78    81    79    80     4 
   78    85    87    88     4 
   79    83    81    82     4 
   81    85    83    84     4 
   83    87    85    86     4 
   92    97   106    98     4   180.00   4.60240   2 ;    N1A-    C2-    C7-    C3 
   93   106   104    97     4   180.00   4.60240   2 ;     C2-    C6-    C7-   N2A 
   94   141   150   142     4   180.00   4.60240   2 ;    C16-   C20-   C15-   N1B 
   95   150   148   141     4   180.00   4.60240   2 ;    C15-   C19-   C20-   N2B 
   97   100    98    99     4  
   97    96    92   107     4   180.00   4.60240   2 ;     C8-   N1A-   C1A-    C2 
   98   102   100   101     4  
  100   104   102   103     4  
  102   106   104   105     4  
  106    96    93   121     4   180.00   4.60240   2 ;     C7-   C1A-   N2A-   CIA 
  107   110   119   111     4  
  110   113   111   112     4  
  110   117   119   120     4  
  111   115   113   114     4  
  113   117   115   116     4  
  115   119   117   118     4  
  121   124   132   125     4  
  124   127   125   126     4  
  124   131   132   133     4   180.00   4.60240   2 ;     CI-   CI4-   CI5-   CI6 
  125   129   127   128     4  
  127   131   129   130     4  
  129   132   131   138     4   180.00   4.60240   2 ;    CI3-   CI5-   CI4-   CI9 
  131   136   138   139     4  
  132   134   133   165     4  
  133   136   134   135     4  
  134   138   136   137     4  
  141   144   142   143     4  
  141   140    94   151     4   180.00   4.60240   2 ;    C15-   C1B-   N1B-   C21 
  142   146   144   145     4  
  144   148   146   147     4  
  146   150   148   149     4  
  150   140    95   165     4   180.00   4.60240   2 ;    C20-   C1B-   N2B-   CIB 
  151   154   163   155     4 
  154   157   155   156     4 
  154   161   163   164     4 
  155   159   157   158     4 
  157   161   159   160     4 
  159   163   161   162     4 
  168   173   182   174     4   180.00   4.60240   2 ;    N1A-    C2-    C7-    C3 
  169   182   180   173     4   180.00   4.60240   2 ;     C2-    C6-    C7-   N2A 
  170   217   226   218     4   180.00   4.60240   2 ;    C16-   C20-   C15-   N1B 
  171   226   224   217     4   180.00   4.60240   2 ;    C15-   C19-   C20-   N2B 
  173   176   174   175     4  
  173   172   168   183     4   180.00   4.60240   2 ;     C8-   N1A-   C1A-    C2 
  174   178   176   177     4  
  176   180   178   179     4  
  178   182   180   181     4  
  182   172   169   197     4   180.00   4.60240   2 ;     C7-   C1A-   N2A-   CIA 
  183   186   195   187     4  
  186   189   187   188     4  
  186   193   195   196     4  
  187   191   189   190     4  
  189   193   191   192     4  
  191   195   193   194     4  
  197   200   208   201     4  
  200   203   201   202     4  
  200   207   208   209     4   180.00   4.60240   2 ;     CI-   CI4-   CI5-   CI6 
  201   205   203   204     4  
  203   207   205   206     4  
  205   208   207   214     4   180.00   4.60240   2 ;    CI3-   CI5-   CI4-   CI9 
  207   212   214   215     4  
  208   210   209   241     4  
  209   212   210   211     4  
  210   214   212   213     4  
  217   220   218   219     4  
  217   216   170   227     4   180.00   4.60240   2 ;    C15-   C1B-   N1B-   C21 
  218   222   220   221     4  
  220   224   222   223     4  
  222   226   224   225     4  
  226   216   171   241     4   180.00   4.60240   2 ;    C20-   C1B-   N2B-   CIB 
  227   230   239   231     4 
  230   233   231   232     4 
  230   237   239   240     4 
  231   235   233   234     4 
  233   237   235   236     4 
  235   239   237   238     4 
  244   249   258   250     4   180.00   4.60240   2 ;    N1A-    C2-    C7-    C3 
  245   258   256   249     4   180.00   4.60240   2 ;     C2-    C6-    C7-   N2A 
  246   293   302   294     4   180.00   4.60240   2 ;    C16-   C20-   C15-   N1B 
  247   302   300   293     4   180.00   4.60240   2 ;    C15-   C19-   C20-   N2B 
  249   252   250   251     4  
  249   248   244   259     4   180.00   4.60240   2 ;     C8-   N1A-   C1A-    C2 
  250   254   252   253     4  
  252   256   254   255     4  
  254   258   256   257     4  
  258   248   245   273     4   180.00   4.60240   2 ;     C7-   C1A-   N2A-   CIA 
  259   262   271   263     4  
  262   265   263   264     4  
  262   269   271   272     4  
  263   267   265   266     4  
  265   269   267   268     4  
  267   271   269   270     4  
  273   276   284   277     4  
  276   279   277   278     4  
  276   283   284   285     4   180.00   4.60240   2 ;     CI-   CI4-   CI5-   CI6 
  277   281   279   280     4  
  279   283   281   282     4  
  281   284   283   290     4   180.00   4.60240   2 ;    CI3-   CI5-   CI4-   CI9 
  283   288   290   291     4  
  284   286   285   317     4  
  285   288   286   287     4  
  286   290   288   289     4  
  293   296   294   295     4  
  293   292   246   303     4   180.00   4.60240   2 ;    C15-   C1B-   N1B-   C21 
  294   298   296   297     4  
  296   300   298   299     4  
  298   302   300   301     4  
  302   292   247   317     4   180.00   4.60240   2 ;    C20-   C1B-   N2B-   CIB 
  303   306   315   307     4 
  306   309   307   308     4 
  306   313   315   316     4 
  307   311   309   310     4 
  309   313   311   312     4 
  311   315   313   314     4 
  320   325   334   326     4   180.00   4.60240   2 ;    N1A-    C2-    C7-    C3 
  321   334   332   325     4   180.00   4.60240   2 ;     C2-    C6-    C7-   N2A 
  322   369   378   370     4   180.00   4.60240   2 ;    C16-   C20-   C15-   N1B 
  323   378   376   369     4   180.00   4.60240   2 ;    C15-   C19-   C20-   N2B 
  325   328   326   327     4  
  325   324   320   335     4   180.00   4.60240   2 ;     C8-   N1A-   C1A-    C2 
  326   330   328   329     4  
  328   332   330   331     4  
  330   334   332   333     4  
  334   324   321   349     4   180.00   4.60240   2 ;     C7-   C1A-   N2A-   CIA 
  335   338   347   339     4  
  338   341   339   340     4  
  338   345   347   348     4  
  339   343   341   342     4  
  341   345   343   344     4  
  343   347   345   346     4  
  349   352   360   353     4  
  352   355   353   354     4  
  352   359   360   361     4   180.00   4.60240   2 ;     CI-   CI4-   CI5-   CI6 
  353   357   355   356     4  
  355   359   357   358     4  
  357   360   359   366     4   180.00   4.60240   2 ;    CI3-   CI5-   CI4-   CI9 
  359   364   366   367     4  
  360   362   361   393     4  
  361   364   362   363     4  
  362   366   364   365     4  
  369   372   370   371     4  
  369   368   322   379     4   180.00   4.60240   2 ;    C15-   C1B-   N1B-   C21 
  370   374   372   373     4  
  372   376   374   375     4  
  374   378   376   377     4  
  378   368   323   393     4   180.00   4.60240   2 ;    C20-   C1B-   N2B-   CIB 
  379   382   391   383     4 
  382   385   383   384     4 
  382   389   391   392     4 
  383   387   385   386     4 
  385   389   387   388     4 
  387   391   389   390     4 
