# Supplementary material for: Development of an AMBER-Compatible Force Field for Gold Nanoclusters Protected by N‑Heterocyclic Carbenes
Source: J Chem Theory Comput. 2025 Sep 9;21(23):12121–32. doi: 10.1021/acs.jctc.5c00945 (PMC12874363; doi:10.1021/acs.jctc.5c00945)
Supplement: Supplementary file 2 [file ct5c00945_si_002.zip › FF_files/3-au13/Au13biNHC5Cl2_naphthyl.pdb]

ATOM      1  Au  CLU     1       8.977  17.879   6.407  1.00  2.10          Au
ATOM      2  AUL AUL     2      11.629  17.467   6.039  1.00  2.37          Au
ATOM      3  AUL AUL     3      10.647  18.706   8.432  1.00  2.15          Au
ATOM      4  AUL AUL     4      10.503  20.136   5.906  1.00  2.33          Au
ATOM      5  AUL AUL     5       9.887  18.210   3.833  1.00  2.54          Au
ATOM      6  AUL AUL     6       9.681  15.577   5.075  1.00  2.57          Au
ATOM      7  AUL AUL     7      10.105  15.897   7.957  1.00  2.31          Au
ATOM      8  AUL AUL     8       8.296  20.183   7.764  1.00  2.12          Au
ATOM      9  AUL AUL     9       7.816  19.877   4.911  1.00  2.35          Au
ATOM     10  AUL AUL    10       7.313  17.047   4.371  1.00  2.60          Au
ATOM     11  AUL AUL    11       7.451  15.627   6.900  1.00  2.42          Au
ATOM     12  AUL AUL    12       8.043  17.575   8.981  1.00  2.17          Au
ATOM     13  AUL AUL    13       6.327  18.294   6.794  1.00  2.28          Au
ATOM     14  CLC CLC    14      13.903  17.107   5.685  1.00  3.53          Cl
ATOM     15  CLC CLC    15       4.047  18.654   7.069  1.00  3.30          Cl
ATOM     16  N1A BNA    16      12.940  18.713  10.390  1.00  2.28           N
ATOM     17  N2A BNA    16      11.247  19.827  11.203  1.00  2.63           N
ATOM     18  N1B BNA    16       6.817  22.708   8.426  1.00  2.18           N
ATOM     19  N2B BNA    16       8.906  22.892   9.045  1.00  2.16           N
ATOM     20  C1A BNA    16      11.697  19.183  10.106  1.00  2.79           C
ATOM     21  C2  BNA    16      13.262  19.046  11.672  1.00  3.39           C
ATOM     22  C3  BNA    16      14.397  18.794  12.437  1.00  4.19           C
ATOM     23  H3  BNA    16      15.129  18.321  12.057  1.00  5.05           H
ATOM     24  C4  BNA    16      14.458  19.234  13.753  1.00  5.11           C
ATOM     25  H4  BNA    16      15.233  19.060  14.275  1.00  6.16           H
ATOM     26  C5  BNA    16      13.388  19.924  14.306  1.00  5.45           C
ATOM     27  H5  BNA    16      13.430  20.225  15.207  1.00  6.55           H
ATOM     28  C6  BNA    16      12.254  20.176  13.543  1.00  4.17           C
ATOM     29  H6  BNA    16      11.522  20.649  13.921  1.00  4.97           H
ATOM     30  C7  BNA    16      12.192  19.738  12.225  1.00  2.69           C
ATOM     31  C8  BNA    16      13.816  18.032   9.436  1.00  2.90           C
ATOM     32  H81 BNA    16      14.641  18.567   9.318  1.00  3.55           H
ATOM     33  H82 BNA    16      13.360  17.983   8.559  1.00  3.55           H
ATOM     34  C9  BNA    16      14.196  16.625   9.877  1.00  2.44           C
ATOM     35  C10 BNA    16      15.406  16.112   9.419  1.00  3.55           C
ATOM     36  H10 BNA    16      15.973  16.646   8.876  1.00  4.26           H
ATOM     37  C11 BNA    16      15.784  14.819   9.759  1.00  4.01           C
ATOM     38  H11 BNA    16      16.610  14.468   9.446  1.00  4.82           H
ATOM     39  C12 BNA    16      14.954  14.037  10.554  1.00  4.38           C
ATOM     40  H12 BNA    16      15.213  13.152  10.785  1.00  5.29           H
ATOM     41  C13 BNA    16      13.744  14.549  11.010  1.00  3.28           C
ATOM     42  H13 BNA    16      13.178  14.015  11.554  1.00  3.95           H
ATOM     43  C14 BNA    16      13.366  15.842  10.672  1.00  2.77           C
ATOM     44  H14 BNA    16      12.541  16.194  10.985  1.00  3.32           H
ATOM     45  CIA BNA    16       9.865  20.364  11.333  1.00  2.65           C
ATOM     46  H1I BNA    16       9.296  19.695  11.790  1.00  3.16           H
ATOM     47  H2I BNA    16       9.487  20.516  10.429  1.00  3.16           H
ATOM     48  CI  BNA    16       9.833  21.649  12.104  1.00  2.74           C
ATOM     49  CI1 BNA    16       9.240  21.598  13.355  1.00  3.30           C
ATOM     50  HI1 BNA    16       8.687  20.855  13.568  1.00  3.95           H
ATOM     51  CI2 BNA    16       9.426  22.597  14.309  1.00  3.85           C
ATOM     52  HI2 BNA    16       8.950  22.576  15.130  1.00  4.58           H
ATOM     53  CI3 BNA    16      10.313  23.611  14.039  1.00  3.87           C
ATOM     54  HI3 BNA    16      10.531  24.239  14.717  1.00  4.66           H
ATOM     55  CI4 BNA    16      10.894  23.724  12.764  1.00  3.19           C
ATOM     56  CI5 BNA    16      10.558  22.808  11.738  1.00  2.58           C
ATOM     57  CI6 BNA    16      10.971  23.146  10.429  1.00  2.58           C
ATOM     58  CI7 BNA    16      11.898  24.154  10.217  1.00  3.59           C
ATOM     59  HI7 BNA    16      12.237  24.304   9.343  1.00  4.26           H
ATOM     60  CI8 BNA    16      12.340  24.950  11.273  1.00  4.30           C
ATOM     61  HI8 BNA    16      13.013  25.606  11.128  1.00  5.13           H
ATOM     62  CI9 BNA    16      11.797  24.785  12.526  1.00  3.96           C
ATOM     63  HI9 BNA    16      12.026  25.383  13.227  1.00  4.74           H
ATOM     64  C1B BNA    16       7.988  22.026   8.527  1.00  2.39           C
ATOM     65  C15 BNA    16       6.975  24.009   8.858  1.00  2.53           C
ATOM     66  C16 BNA    16       6.125  25.108   8.891  1.00  2.90           C
ATOM     67  H16 BNA    16       5.209  25.008   8.658  1.00  3.47           H
ATOM     68  C17 BNA    16       6.612  26.354   9.270  1.00  3.29           C
ATOM     69  H17 BNA    16       6.031  27.105   9.293  1.00  3.95           H
ATOM     70  C18 BNA    16       7.952  26.501   9.612  1.00  3.63           C
ATOM     71  H18 BNA    16       8.285  27.352   9.870  1.00  4.34           H
ATOM     72  C19 BNA    16       8.802  25.402   9.578  1.00  3.05           C
ATOM     73  H19 BNA    16       9.718  25.503   9.812  1.00  3.63           H
ATOM     74  C20 BNA    16       8.315  24.156   9.200  1.00  2.36           C
ATOM     75  C21 BNA    16       5.543  22.109   7.975  1.00  2.65           C
ATOM     76  H22 BNA    16       4.948  21.985   8.758  1.00  3.16           H
ATOM     77  H23 BNA    16       5.724  21.215   7.589  1.00  3.16           H
ATOM     78  C24 BNA    16       4.836  22.948   6.953  1.00  3.09           C
ATOM     79  C25 BNA    16       3.451  23.049   7.016  1.00  4.35           C
ATOM     80  H25 BNA    16       2.972  22.577   7.687  1.00  5.21           H
ATOM     81  C26 BNA    16       2.769  23.835   6.095  1.00  5.85           C
ATOM     82  H26 BNA    16       1.822  23.902   6.138  1.00  7.03           H
ATOM     83  C27 BNA    16       3.471  24.524   5.114  1.00  6.68           C
ATOM     84  H27 BNA    16       3.004  25.062   4.485  1.00  8.05           H
ATOM     85  C28 BNA    16       4.856  24.426   5.052  1.00  5.51           C
ATOM     86  H28 BNA    16       5.336  24.896   4.380  1.00  6.63           H
ATOM     87  C29 BNA    16       5.539  23.639   5.970  1.00  3.85           C
ATOM     88  H29 BNA    16       6.485  23.571   5.928  1.00  4.58           H
ATOM     89  CIB BNA    16      10.336  22.590   9.154  1.00  2.54           C
ATOM     90  H3I BNA    16      10.805  22.969   8.368  1.00  3.08           H
ATOM     91  H4I BNA    16      10.460  21.608   9.134  1.00  3.08           H
ATOM     92  N1A BNA    17      12.835  22.052   5.840  1.00  2.85           N
ATOM     93  N2A BNA    17      10.968  23.155   5.563  1.00  2.66           N
ATOM     94  N1B BNA    17       5.768  21.528   3.439  1.00  2.55           N
ATOM     95  N2B BNA    17       7.770  22.112   2.832  1.00  2.63           N
ATOM     96  C1A BNA    17      11.492  21.909   5.703  1.00  2.93           C
ATOM     97  C2  BNA    17      13.159  23.386   5.780  1.00  3.42           C
ATOM     98  C3  BNA    17      14.372  24.061   5.883  1.00  4.35           C
ATOM     99  H3  BNA    17      15.180  23.572   5.983  1.00  5.21           H
ATOM    100  C4  BNA    17      14.399  25.449   5.840  1.00  4.52           C
ATOM    101  H4  BNA    17      15.227  25.910   5.911  1.00  5.45           H
ATOM    102  C5  BNA    17      13.217  26.164   5.693  1.00  4.91           C
ATOM    103  H5  BNA    17      13.235  27.113   5.664  1.00  5.92           H
ATOM    104  C6  BNA    17      12.004  25.489   5.589  1.00  4.15           C
ATOM    105  H6  BNA    17      11.196  25.978   5.490  1.00  4.97           H
ATOM    106  C7  BNA    17      11.977  24.101   5.633  1.00  3.53           C
ATOM    107  C8  BNA    17      13.809  20.959   6.040  1.00  3.31           C
ATOM    108  H81 BNA    17      14.488  20.988   5.320  1.00  4.03           H
ATOM    109  H82 BNA    17      13.339  20.088   5.978  1.00  4.03           H
ATOM    110  C9  BNA    17      14.497  21.061   7.383  1.00  3.21           C
ATOM    111  C10 BNA    17      15.826  20.669   7.474  1.00  4.77           C
ATOM    112  H10 BNA    17      16.288  20.365   6.701  1.00  5.76           H
ATOM    113  C11 BNA    17      16.484  20.719   8.698  1.00  5.53           C
ATOM    114  H11 BNA    17      17.393  20.451   8.762  1.00  6.63           H
ATOM    115  C12 BNA    17      15.809  21.163   9.831  1.00  4.57           C
ATOM    116  H12 BNA    17      16.259  21.197  10.668  1.00  5.45           H
ATOM    117  C13 BNA    17      14.480  21.555   9.740  1.00  3.82           C
ATOM    118  H13 BNA    17      14.019  21.858  10.513  1.00  4.58           H
ATOM    119  C14 BNA    17      13.824  21.505   8.515  1.00  3.24           C
ATOM    120  H14 BNA    17      12.914  21.773   8.452  1.00  3.87           H
ATOM    121  CIA BNA    17       9.513  23.401   5.536  1.00  3.01           C
ATOM    122  H1I BNA    17       9.201  23.617   6.451  1.00  3.63           H
ATOM    123  H2I BNA    17       9.047  22.580   5.241  1.00  3.63           H
ATOM    124  CI  BNA    17       9.154  24.550   4.599  1.00  2.99           C
ATOM    125  CI1 BNA    17       8.607  25.673   5.206  1.00  4.29           C
ATOM    126  HI1 BNA    17       8.293  25.610   6.101  1.00  5.13           H
ATOM    127  CI2 BNA    17       8.511  26.888   4.538  1.00  5.32           C
ATOM    128  HI2 BNA    17       8.071  27.627   4.940  1.00  6.40           H
ATOM    129  CI3 BNA    17       9.067  27.002   3.275  1.00  4.90           C
ATOM    130  HI3 BNA    17       9.093  27.848   2.845  1.00  5.84           H
ATOM    131  CI4 BNA    17       9.592  25.879   2.632  1.00  4.24           C
ATOM    132  CI5 BNA    17       9.525  24.598   3.239  1.00  3.24           C
ATOM    133  CI6 BNA    17       9.809  23.466   2.434  1.00  3.07           C
ATOM    134  CI7 BNA    17      10.407  23.664   1.208  1.00  3.89           C
ATOM    135  HI7 BNA    17      10.665  22.904   0.699  1.00  4.66           H
ATOM    136  CI8 BNA    17      10.643  24.923   0.682  1.00  4.59           C
ATOM    137  HI8 BNA    17      11.117  25.021  -0.135  1.00  5.53           H
ATOM    138  CI9 BNA    17      10.181  26.032   1.367  1.00  4.69           C
ATOM    139  HI9 BNA    17      10.263  26.897   0.979  1.00  5.61           H
ATOM    140  C1B BNA    17       7.085  21.301   3.659  1.00  2.65           C
ATOM    141  C15 BNA    17       5.598  22.458   2.463  1.00  3.31           C
ATOM    142  C16 BNA    17       4.476  23.028   1.875  1.00  4.16           C
ATOM    143  H16 BNA    17       3.607  22.774   2.164  1.00  4.97           H
ATOM    144  C17 BNA    17       4.625  23.970   0.863  1.00  5.53           C
ATOM    145  H17 BNA    17       3.857  24.359   0.461  1.00  6.63           H
ATOM    146  C18 BNA    17       5.895  24.341   0.441  1.00  5.48           C
ATOM    147  H18 BNA    17       5.996  24.985  -0.250  1.00  6.55           H
ATOM    148  C19 BNA    17       7.017  23.771   1.029  1.00  4.64           C
ATOM    149  H19 BNA    17       7.886  24.026   0.741  1.00  5.61           H
ATOM    150  C20 BNA    17       6.869  22.831   2.041  1.00  3.18           C
ATOM    151  C21 BNA    17       4.639  20.862   4.119  1.00  3.37           C
ATOM    152  H22 BNA    17       4.051  21.553   4.517  1.00  4.03           H
ATOM    153  H23 BNA    17       4.992  20.306   4.859  1.00  4.03           H
ATOM    154  C24 BNA    17       3.819  19.992   3.198  1.00  3.29           C
ATOM    155  C25 BNA    17       2.475  19.796   3.495  1.00  3.68           C
ATOM    156  H25 BNA    17       2.091  20.220   4.254  1.00  4.42           H
ATOM    157  C26 BNA    17       1.694  18.981   2.683  1.00  4.80           C
ATOM    158  H26 BNA    17       0.776  18.849   2.887  1.00  5.76           H
ATOM    159  C27 BNA    17       2.257  18.363   1.574  1.00  5.15           C
ATOM    160  H27 BNA    17       1.723  17.806   1.019  1.00  6.24           H
ATOM    161  C28 BNA    17       3.600  18.556   1.275  1.00  4.12           C
ATOM    162  H28 BNA    17       3.985  18.134   0.517  1.00  4.97           H
ATOM    163  C29 BNA    17       4.381  19.371   2.087  1.00  3.57           C
ATOM    164  H29 BNA    17       5.300  19.504   1.884  1.00  4.26           H
ATOM    165  CIB BNA    17       9.237  22.083   2.702  1.00  2.96           C
ATOM    166  H3I BNA    17       9.487  21.478   1.960  1.00  3.55           H
ATOM    167  H4I BNA    17       9.631  21.723   3.536  1.00  3.55           H
ATOM    168  N1A BNA    18      11.680  18.771   1.465  1.00  2.60           N
ATOM    169  N2A BNA    18       9.606  18.886   0.875  1.00  3.28           N
ATOM    170  N1B BNA    18       4.894  16.024   2.921  1.00  2.86           N
ATOM    171  N2B BNA    18       6.620  15.835   1.670  1.00  3.02           N
ATOM    172  C1A BNA    18      10.427  18.622   1.914  1.00  3.26           C
ATOM    173  C2  BNA    18      11.680  19.106   0.149  1.00  2.97           C
ATOM    174  C3  BNA    18      12.710  19.326  -0.759  1.00  3.60           C
ATOM    175  H3  BNA    18      13.614  19.253  -0.478  1.00  4.34           H
ATOM    176  C4  BNA    18      12.414  19.652  -2.078  1.00  3.94           C
ATOM    177  H4  BNA    18      13.118  19.801  -2.699  1.00  4.74           H
ATOM    178  C5  BNA    18      11.090  19.757  -2.489  1.00  4.18           C
ATOM    179  H5  BNA    18      10.890  19.980  -3.391  1.00  5.05           H
ATOM    180  C6  BNA    18      10.062  19.537  -1.581  1.00  3.88           C
ATOM    181  H6  BNA    18       9.157  19.611  -1.862  1.00  4.66           H
ATOM    182  C7  BNA    18      10.356  19.214  -0.263  1.00  3.16           C
ATOM    183  C8  BNA    18      12.878  18.528   2.273  1.00  3.21           C
ATOM    184  H81 BNA    18      13.419  17.823   1.836  1.00  3.87           H
ATOM    185  H82 BNA    18      12.601  18.188   3.159  1.00  3.87           H
ATOM    186  C9  BNA    18      13.751  19.760   2.473  1.00  3.17           C
ATOM    187  C10 BNA    18      15.083  19.577   2.822  1.00  3.72           C
ATOM    188  H10 BNA    18      15.429  18.699   2.934  1.00  4.42           H
ATOM    189  C11 BNA    18      15.910  20.678   3.013  1.00  3.93           C
ATOM    190  H11 BNA    18      16.820  20.553   3.252  1.00  4.74           H
ATOM    191  C12 BNA    18      15.404  21.963   2.849  1.00  4.54           C
ATOM    192  H12 BNA    18      15.968  22.716   2.978  1.00  5.45           H
ATOM    193  C13 BNA    18      14.071  22.145   2.499  1.00  4.28           C
ATOM    194  H13 BNA    18      13.725  23.023   2.387  1.00  5.13           H
ATOM    195  C14 BNA    18      13.245  21.043   2.309  1.00  3.59           C
ATOM    196  H14 BNA    18      12.333  21.168   2.070  1.00  4.34           H
ATOM    197  CIA BNA    18       8.120  18.942   0.991  1.00  3.55           C
ATOM    198  H1I BNA    18       7.845  19.874   1.179  1.00  4.26           H
ATOM    199  H2I BNA    18       7.834  18.380   1.755  1.00  4.26           H
ATOM    200  CI  BNA    18       7.427  18.459  -0.270  1.00  4.92           C
ATOM    201  CI1 BNA    18       6.665  19.427  -0.913  1.00  6.06           C
ATOM    202  HI1 BNA    18       6.429  20.223  -0.453  1.00  7.34           H
ATOM    203  CI2 BNA    18       6.241  19.237  -2.232  1.00  7.53           C
ATOM    204  HI2 BNA    18       5.649  19.850  -2.653  1.00  9.08           H
ATOM    205  CI3 BNA    18       6.717  18.127  -2.899  1.00  7.77           C
ATOM    206  HI3 BNA    18       6.547  18.047  -3.830  1.00  9.32           H
ATOM    207  CI4 BNA    18       7.436  17.117  -2.266  1.00  7.00           C
ATOM    208  CI5 BNA    18       7.692  17.223  -0.885  1.00  5.65           C
ATOM    209  CI6 BNA    18       8.216  16.097  -0.217  1.00  5.51           C
ATOM    210  CI7 BNA    18       8.712  15.039  -0.966  1.00  6.99           C
ATOM    211  HI7 BNA    18       9.110  14.297  -0.526  1.00  8.37           H
ATOM    212  CI8 BNA    18       8.630  15.049  -2.364  1.00  8.35           C
ATOM    213  HI8 BNA    18       9.072  14.377  -2.871  1.00 10.03           H
ATOM    214  CI9 BNA    18       7.907  16.036  -3.003  1.00  8.42           C
ATOM    215  HI9 BNA    18       7.735  15.978  -3.934  1.00 10.11           H
ATOM    216  C1B BNA    18       6.209  16.280   2.846  1.00  2.53           C
ATOM    217  C15 BNA    18       4.448  15.426   1.769  1.00  3.57           C
ATOM    218  C16 BNA    18       3.192  15.015   1.333  1.00  4.86           C
ATOM    219  H16 BNA    18       2.437  15.113   1.899  1.00  5.76           H
ATOM    220  C17 BNA    18       3.045  14.463   0.065  1.00  6.68           C
ATOM    221  H17 BNA    18       2.187  14.183  -0.233  1.00  7.97           H
ATOM    222  C18 BNA    18       4.151  14.321  -0.764  1.00  7.08           C
ATOM    223  H18 BNA    18       4.049  13.943  -1.630  1.00  8.45           H
ATOM    224  C19 BNA    18       5.404  14.730  -0.328  1.00  5.65           C
ATOM    225  H19 BNA    18       6.161  14.632  -0.895  1.00  6.79           H
ATOM    226  C20 BNA    18       5.554  15.282   0.940  1.00  4.11           C
ATOM    227  C21 BNA    18       3.989  16.362   4.035  1.00  3.23           C
ATOM    228  H22 BNA    18       3.297  16.991   3.710  1.00  3.87           H
ATOM    229  H23 BNA    18       4.505  16.820   4.745  1.00  3.87           H
ATOM    230  C24 BNA    18       3.313  15.151   4.623  1.00  3.34           C
ATOM    231  C25 BNA    18       2.015  15.265   5.107  1.00  4.75           C
ATOM    232  H25 BNA    18       1.562  16.099   5.057  1.00  5.68           H
ATOM    233  C26 BNA    18       1.379  14.162   5.662  1.00  5.79           C
ATOM    234  H26 BNA    18       0.492  14.240   5.992  1.00  6.95           H
ATOM    235  C27 BNA    18       2.042  12.941   5.734  1.00  5.54           C
ATOM    236  H27 BNA    18       1.608  12.186   6.112  1.00  6.63           H
ATOM    237  C28 BNA    18       3.341  12.827   5.249  1.00  4.78           C
ATOM    238  H28 BNA    18       3.793  11.992   5.298  1.00  5.76           H
ATOM    239  C29 BNA    18       3.976  13.930   4.695  1.00  3.77           C
ATOM    240  H29 BNA    18       4.863  13.852   4.364  1.00  4.50           H
ATOM    241  CIB BNA    18       8.041  15.809   1.261  1.00  3.96           C
ATOM    242  H3I BNA    18       8.423  14.920   1.467  1.00  4.74           H
ATOM    243  H4I BNA    18       8.542  16.485   1.785  1.00  4.74           H
ATOM    244  N1A BNA    19      11.240  13.610   3.396  1.00  3.29           N
ATOM    245  N2A BNA    19       9.194  12.910   3.676  1.00  3.61           N
ATOM    246  N1B BNA    19       5.191  13.888   7.877  1.00  2.51           N
ATOM    247  N2B BNA    19       6.909  12.656   7.375  1.00  2.64           N
ATOM    248  C1A BNA    19      10.056  13.886   3.984  1.00  3.43           C
ATOM    249  C2  BNA    19      11.139  12.435   2.707  1.00  3.78           C
ATOM    250  C3  BNA    19      12.053  11.696   1.964  1.00  5.59           C
ATOM    251  H3  BNA    19      12.948  12.002   1.874  1.00  6.71           H
ATOM    252  C4  BNA    19      11.659  10.512   1.357  1.00  7.01           C
ATOM    253  H4  BNA    19      12.284  10.006   0.850  1.00  8.45           H
ATOM    254  C5  BNA    19      10.349  10.063   1.490  1.00  6.99           C
ATOM    255  H5  BNA    19      10.080   9.252   1.075  1.00  8.37           H
ATOM    256  C6  BNA    19       9.435  10.802   2.232  1.00  5.35           C
ATOM    257  H6  BNA    19       8.540  10.495   2.323  1.00  6.47           H
ATOM    258  C7  BNA    19       9.830  11.986   2.842  1.00  4.57           C
ATOM    259  C8  BNA    19      12.470  14.398   3.468  1.00  3.77           C
ATOM    260  H81 BNA    19      13.198  13.833   3.830  1.00  4.50           H
ATOM    261  H82 BNA    19      12.335  15.157   4.091  1.00  4.50           H
ATOM    262  C9  BNA    19      12.875  14.930   2.109  1.00  4.06           C
ATOM    263  C10 BNA    19      14.218  15.023   1.767  1.00  5.00           C
ATOM    264  H10 BNA    19      14.886  14.729   2.375  1.00  6.00           H
ATOM    265  C11 BNA    19      14.586  15.547   0.533  1.00  5.43           C
ATOM    266  H11 BNA    19      15.504  15.612   0.298  1.00  6.55           H
ATOM    267  C12 BNA    19      13.610  15.979  -0.357  1.00  5.75           C
ATOM    268  H12 BNA    19      13.860  16.337  -1.201  1.00  6.87           H
ATOM    269  C13 BNA    19      12.266  15.886  -0.014  1.00  4.84           C
ATOM    270  H13 BNA    19      11.598  16.180  -0.623  1.00  5.84           H
ATOM    271  C14 BNA    19      11.898  15.362   1.220  1.00  4.14           C
ATOM    272  H14 BNA    19      10.980  15.297   1.454  1.00  4.97           H
ATOM    273  CIA BNA    19       7.735  12.978   4.015  1.00  3.71           C
ATOM    274  H1I BNA    19       7.248  13.436   3.285  1.00  4.50           H
ATOM    275  H2I BNA    19       7.614  13.508   4.843  1.00  4.50           H
ATOM    276  CI  BNA    19       7.163  11.596   4.215  1.00  4.69           C
ATOM    277  CI1 BNA    19       6.252  11.197   3.239  1.00  5.89           C
ATOM    278  HI1 BNA    19       5.859  11.851   2.672  1.00  7.11           H
ATOM    279  CI2 BNA    19       5.909   9.854   3.078  1.00  7.12           C
ATOM    280  HI2 BNA    19       5.224   9.598   2.471  1.00  8.53           H
ATOM    281  CI3 BNA    19       6.588   8.898   3.825  1.00  6.98           C
ATOM    282  HI3 BNA    19       6.459   7.974   3.639  1.00  8.37           H
ATOM    283  CI4 BNA    19       7.472   9.287   4.854  1.00  5.82           C
ATOM    284  CI5 BNA    19       7.682  10.653   5.134  1.00  4.82           C
ATOM    285  CI6 BNA    19       8.391  10.974   6.305  1.00  4.15           C
ATOM    286  CI7 BNA    19       9.070   9.982   7.004  1.00  5.05           C
ATOM    287  HI7 BNA    19       9.590  10.220   7.763  1.00  6.08           H
ATOM    288  CI8 BNA    19       9.005   8.641   6.616  1.00  6.21           C
ATOM    289  HI8 BNA    19       9.525   7.979   7.056  1.00  7.50           H
ATOM    290  CI9 BNA    19       8.165   8.303   5.575  1.00  6.47           C
ATOM    291  HI9 BNA    19       8.053   7.388   5.344  1.00  7.74           H
ATOM    292  C1B BNA    19       6.439  13.917   7.375  1.00  2.93           C
ATOM    293  C15 BNA    19       4.832  12.593   8.161  1.00  2.64           C
ATOM    294  C16 BNA    19       3.656  12.023   8.633  1.00  3.26           C
ATOM    295  H16 BNA    19       2.897  12.570   8.805  1.00  3.95           H
ATOM    296  C17 BNA    19       3.587  10.653   8.855  1.00  3.73           C
ATOM    297  H17 BNA    19       2.783  10.262   9.177  1.00  4.50           H
ATOM    298  C18 BNA    19       4.696   9.852   8.604  1.00  3.60           C
ATOM    299  H18 BNA    19       4.650   8.915   8.754  1.00  4.34           H
ATOM    300  C19 BNA    19       5.872  10.424   8.132  1.00  3.36           C
ATOM    301  H19 BNA    19       6.630   9.876   7.960  1.00  4.03           H
ATOM    302  C20 BNA    19       5.940  11.794   7.910  1.00  2.82           C
ATOM    303  C21 BNA    19       4.268  15.033   7.973  1.00  3.25           C
ATOM    304  H22 BNA    19       3.484  14.854   7.394  1.00  3.87           H
ATOM    305  H23 BNA    19       4.725  15.835   7.615  1.00  3.87           H
ATOM    306  C24 BNA    19       3.778  15.339   9.356  1.00  3.20           C
ATOM    307  C25 BNA    19       2.645  16.134   9.477  1.00  3.36           C
ATOM    308  H25 BNA    19       2.209  16.463   8.700  1.00  4.03           H
ATOM    309  C26 BNA    19       2.148  16.445  10.737  1.00  4.60           C
ATOM    310  H26 BNA    19       1.372  16.989  10.821  1.00  5.53           H
ATOM    311  C27 BNA    19       2.785  15.965  11.875  1.00  5.09           C
ATOM    312  H27 BNA    19       2.445  16.179  12.736  1.00  6.16           H
ATOM    313  C28 BNA    19       3.920  15.172  11.752  1.00  5.04           C
ATOM    314  H28 BNA    19       4.354  14.842  12.530  1.00  6.08           H
ATOM    315  C29 BNA    19       4.417  14.859  10.494  1.00  4.13           C
ATOM    316  H29 BNA    19       5.192  14.316  10.410  1.00  4.97           H
ATOM    317  CIB BNA    19       8.311  12.295   7.016  1.00  2.98           C
ATOM    318  H3I BNA    19       8.857  12.254   7.841  1.00  3.55           H
ATOM    319  H4I BNA    19       8.689  13.000   6.435  1.00  3.55           H
ATOM    320  N1A BNA    20      11.700  13.469   8.696  1.00  2.67           N
ATOM    321  N2A BNA    20       9.921  13.553   9.942  1.00  2.56           N
ATOM    322  N1B BNA    20       6.410  17.907  11.487  1.00  2.16           N
ATOM    323  N2B BNA    20       8.348  17.070  11.981  1.00  2.08           N
ATOM    324  C1A BNA    20      10.641  14.240   9.005  1.00  2.47           C
ATOM    325  C2  BNA    20      11.669  12.294   9.414  1.00  3.10           C
ATOM    326  C3  BNA    20      12.474  11.160   9.414  1.00  3.72           C
ATOM    327  H3  BNA    20      13.267  11.141   8.892  1.00  4.50           H
ATOM    328  C4  BNA    20      12.115  10.052  10.173  1.00  4.84           C
ATOM    329  H4  BNA    20      12.664   9.278  10.174  1.00  5.76           H
ATOM    330  C5  BNA    20      10.952  10.081  10.938  1.00  4.56           C
ATOM    331  H5  BNA    20      10.708   9.324  11.457  1.00  5.45           H
ATOM    332  C6  BNA    20      10.149  11.214  10.938  1.00  3.68           C
ATOM    333  H6  BNA    20       9.354  11.233  11.458  1.00  4.42           H
ATOM    334  C7  BNA    20      10.506  12.321  10.176  1.00  2.82           C
ATOM    335  C8  BNA    20      12.745  13.846   7.732  1.00  3.10           C
ATOM    336  H81 BNA    20      13.572  14.073   8.228  1.00  3.63           H
ATOM    337  H82 BNA    20      12.454  14.658   7.246  1.00  3.63           H
ATOM    338  C9  BNA    20      13.057  12.777   6.739  1.00  3.53           C
ATOM    339  C10 BNA    20      14.381  12.571   6.365  1.00  4.47           C
ATOM    340  H10 BNA    20      15.067  13.124   6.723  1.00  5.37           H
ATOM    341  C11 BNA    20      14.702  11.559   5.471  1.00  7.60           C
ATOM    342  H11 BNA    20      15.605  11.417   5.215  1.00  9.08           H
ATOM    343  C12 BNA    20      13.697  10.750   4.948  1.00  8.51           C
ATOM    344  H12 BNA    20      13.916  10.057   4.337  1.00 10.19           H
ATOM    345  C13 BNA    20      12.375  10.956   5.322  1.00  5.58           C
ATOM    346  H13 BNA    20      11.689  10.404   4.965  1.00  6.71           H
ATOM    347  C14 BNA    20      12.056  11.971   6.218  1.00  3.69           C
ATOM    348  H14 BNA    20      11.151  12.111   6.473  1.00  4.42           H
ATOM    349  CIA BNA    20       8.606  13.999  10.451  1.00  3.01           C
ATOM    350  H1I BNA    20       7.891  13.502   9.982  1.00  3.55           H
ATOM    351  H2I BNA    20       8.490  14.962  10.249  1.00  3.55           H
ATOM    352  CI  BNA    20       8.464  13.786  11.943  1.00  2.94           C
ATOM    353  CI1 BNA    20       7.543  12.813  12.319  1.00  3.73           C
ATOM    354  HI1 BNA    20       6.924  12.494  11.673  1.00  4.50           H
ATOM    355  CI2 BNA    20       7.501  12.289  13.610  1.00  4.40           C
ATOM    356  HI2 BNA    20       6.823  11.671  13.859  1.00  5.29           H
ATOM    357  CI3 BNA    20       8.462  12.683  14.519  1.00  4.22           C
ATOM    358  HI3 BNA    20       8.496  12.276  15.378  1.00  5.05           H
ATOM    359  CI4 BNA    20       9.381  13.674  14.184  1.00  3.31           C
ATOM    360  CI5 BNA    20       9.331  14.321  12.931  1.00  2.82           C
ATOM    361  CI6 BNA    20      10.089  15.510  12.772  1.00  2.61           C
ATOM    362  CI7 BNA    20      11.082  15.822  13.707  1.00  3.19           C
ATOM    363  HI7 BNA    20      11.650  16.568  13.554  1.00  3.87           H
ATOM    364  CI8 BNA    20      11.251  15.056  14.869  1.00  4.19           C
ATOM    365  HI8 BNA    20      11.961  15.241  15.471  1.00  4.97           H
ATOM    366  CI9 BNA    20      10.368  14.023  15.117  1.00  3.81           C
ATOM    367  HI9 BNA    20      10.429  13.542  15.933  1.00  4.58           H
ATOM    368  C1B BNA    20       7.563  17.449  10.952  1.00  2.51           C
ATOM    369  C15 BNA    20       6.471  17.848  12.850  1.00  2.62           C
ATOM    370  C16 BNA    20       5.580  18.237  13.842  1.00  3.11           C
ATOM    371  H16 BNA    20       4.730  18.589  13.604  1.00  3.71           H
ATOM    372  C17 BNA    20       5.930  18.109  15.181  1.00  3.33           C
ATOM    373  H17 BNA    20       5.320  18.375  15.859  1.00  4.03           H
ATOM    374  C18 BNA    20       7.173  17.594  15.528  1.00  3.76           C
ATOM    375  H18 BNA    20       7.412  17.506  16.443  1.00  4.50           H
ATOM    376  C19 BNA    20       8.064  17.204  14.536  1.00  2.96           C
ATOM    377  H19 BNA    20       8.915  16.850  14.773  1.00  3.55           H
ATOM    378  C20 BNA    20       7.715  17.330  13.197  1.00  2.52           C
ATOM    379  C21 BNA    20       5.269  18.422  10.716  1.00  2.35           C
ATOM    380  H22 BNA    20       4.461  17.896  10.943  1.00  2.76           H
ATOM    381  H23 BNA    20       5.449  18.297   9.750  1.00  2.76           H
ATOM    382  C24 BNA    20       4.992  19.888  10.978  1.00  2.37           C
ATOM    383  C25 BNA    20       3.681  20.337  10.870  1.00  3.01           C
ATOM    384  H25 BNA    20       2.982  19.723  10.680  1.00  3.63           H
ATOM    385  C26 BNA    20       3.392  21.686  11.044  1.00  3.58           C
ATOM    386  H26 BNA    20       2.496  21.993  10.970  1.00  4.34           H
ATOM    387  C27 BNA    20       4.414  22.586  11.321  1.00  3.42           C
ATOM    388  H27 BNA    20       4.218  23.508  11.439  1.00  4.11           H
ATOM    389  C28 BNA    20       5.727  22.137  11.429  1.00  3.12           C
ATOM    390  H28 BNA    20       6.425  22.751  11.619  1.00  3.79           H
ATOM    391  C29 BNA    20       6.014  20.788  11.256  1.00  2.70           C
ATOM    392  H29 BNA    20       6.911  20.481  11.330  1.00  3.24           H
ATOM    393  CIB BNA    20       9.748  16.600  11.786  1.00  2.60           C
ATOM    394  H3I BNA    20      10.370  17.361  11.905  1.00  3.16           H
ATOM    395  H4I BNA    20       9.854  16.257  10.863  1.00  3.16           H
END
