# Supplementary material for: Development of an AMBER-Compatible Force Field for Gold Nanoclusters Protected by N‑Heterocyclic Carbenes
Source: J Chem Theory Comput. 2025 Sep 9;21(23):12121–32. doi: 10.1021/acs.jctc.5c00945 (PMC12874363; doi:10.1021/acs.jctc.5c00945)
Supplement: Supplementary file 2 [file ct5c00945_si_002.zip › FF_files/2-au13/Au13biNHC5Cl2phe.itp]

[ moleculetype ]
; Name            nrexcl
Au13biNHC5Cl2phe              3

[ atoms ]
;   nr       type  resnr residue  atom   cgnr     charge       mass  typeB    chargeB      massB
; residue   1 CLU rtp CLU  q  0.0
     1         Au      1    CLU     Au      1          0    196.967   ; qtot 0
; residue   2 AUL rtp AUL  q  0.0
     2        AUL      2    AUL    AUL      2          0    196.967   ; qtot 0
; residue   3 AUL rtp AUL  q  0.0
     3        AUL      3    AUL    AUL      3          0    196.967   ; qtot 0
; residue   4 AUL rtp AUL  q  0.0
     4        AUL      4    AUL    AUL      4          0    196.967   ; qtot 0
; residue   5 AUL rtp AUL  q  0.0
     5        AUL      5    AUL    AUL      5          0    196.967   ; qtot 0
; residue   6 AUL rtp AUL  q  0.0
     6        AUL      6    AUL    AUL      6          0    196.967   ; qtot 0
; residue   7 AUL rtp AUL  q  0.0
     7        AUL      7    AUL    AUL      7          0    196.967   ; qtot 0
; residue   8 AUL rtp AUL  q  0.0
     8        AUL      8    AUL    AUL      8          0    196.967   ; qtot 0
; residue   9 AUL rtp AUL  q  0.0
     9        AUL      9    AUL    AUL      9          0    196.967   ; qtot 0
; residue  10 AUL rtp AUL  q  0.0
    10        AUL     10    AUL    AUL     10          0    196.967   ; qtot 0
; residue  11 AUL rtp AUL  q  0.0
    11        AUL     11    AUL    AUL     11          0    196.967   ; qtot 0
; residue  12 AUL rtp AUL  q  0.0
    12        AUL     12    AUL    AUL     12          0    196.967   ; qtot 0
; residue  13 AUL rtp AUL  q  0.0
    13        AUL     13    AUL    AUL     13          0    196.967   ; qtot 0
; residue  14 CLC rtp CLC  q -0.5
    14        CLC     14    CLC    CLC     14       -0.5      35.45   ; qtot -0.5
; residue  15 CLC rtp CLC  q -0.5
    15        CLC     15    CLC    CLC     15       -0.5      35.45   ; qtot -1
; residue  16 BPH rtp BPH  q  0.0
    16         N2     16    BPH    N1A     16   0.009954      14.01
    17         N2     16    BPH    N2A     17  -0.164697      14.01
    18         N2     16    BPH    N1B     18  -0.164697      14.01
    19         N2     16    BPH    N2B     19   0.009954      14.01
    20         CA     16    BPH     C2     20  -0.004371      12.01
    21         CA     16    BPH     C3     21  -0.123051      12.01
    22         HA     16    BPH     H3     22   0.143999      1.008
    23         CA     16    BPH     C4     23  -0.199791      12.01
    24         HA     16    BPH     H4     24   0.164926      1.008
    25         CA     16    BPH     C5     25  -0.116731      12.01
    26         HA     16    BPH     H5     26   0.146198      1.008
    27         CA     16    BPH     C6     27  -0.199791      12.01
    28         HA     16    BPH     H6     28   0.164926      1.008
    29         CA     16    BPH     C7     29  -0.123051      12.01
    30         HA     16    BPH     H7     30   0.143999      1.008
    31         CT     16    BPH     C8     31  -0.423821      12.01
    32         H1     16    BPH    H81     32   0.094067      1.008
    33         H1     16    BPH    H82     33   0.209743      1.008
    34         CQ     16    BPH    C1A     34      0.221      12.01
    35         CA     16    BPH     C9     35   0.042089      12.01
    36         CA     16    BPH    C10     36  -0.167673      12.01
    37         HA     16    BPH    H10     37   0.157017      1.008
    38         CA     16    BPH    C11     38  -0.176372      12.01
    39         HA     16    BPH    H11     39   0.172991      1.008
    40         CA     16    BPH    C12     40  -0.257627      12.01
    41         HA     16    BPH    H12     41   0.190914      1.008
    42         CA     16    BPH    C13     42  -0.111699      12.01
    43         HA     16    BPH    H13     43   0.141243      1.008
    44         CA     16    BPH    C14     44   0.096347      12.01
    45         CT     16    BPH    CIA     45  -0.312759      12.01
    46         H1     16    BPH    H1I     46   0.122141      1.008
    47         H1     16    BPH    H2I     47   0.211206      1.008
    48         CA     16    BPH     CI     48  -0.008045      12.01
    49         CA     16    BPH    CI1     49  -0.141875      12.01
    50         HA     16    BPH    HI1     50    0.14497      1.008
    51         CA     16    BPH    CI2     51  -0.187235      12.01
    52         HA     16    BPH    HI2     52   0.168542      1.008
    53         CA     16    BPH    CI3     53  -0.187235      12.01
    54         HA     16    BPH    HI3     54   0.168542      1.008
    55         CA     16    BPH    CI4     55  -0.141875      12.01
    56         HA     16    BPH    HI4     56    0.14497      1.008
    57         CA     16    BPH    CI5     57  -0.008045      12.01
    58         CT     16    BPH    CIB     58  -0.312759      12.01
    59         H1     16    BPH    H3I     59   0.073419      1.008
    60         H1     16    BPH    H4I     60   0.269426      1.008
    61         CQ     16    BPH    C1B     61      0.221      12.01
    62         CA     16    BPH    C15     62   0.096347      12.01
    63         CA     16    BPH    C16     63  -0.111699      12.01
    64         HA     16    BPH    H16     64   0.141243      1.008
    65         CA     16    BPH    C17     65  -0.257627      12.01
    66         HA     16    BPH    H17     66   0.190914      1.008
    67         CA     16    BPH    C18     67  -0.176372      12.01
    68         HA     16    BPH    H18     68   0.172991      1.008
    69         CA     16    BPH    C19     69  -0.167673      12.01
    70         HA     16    BPH    H19     70   0.157017      1.008
    71         CA     16    BPH    C20     71   0.042089      12.01
    72         CT     16    BPH    C21     72  -0.423821      12.01
    73         H1     16    BPH    H22     73   0.047076      1.008
    74         H1     16    BPH    H23     74    0.19187      1.008
    75         CA     16    BPH    C24     75  -0.004371      12.01
    76         CA     16    BPH    C25     76  -0.123051      12.01
    77         HA     16    BPH    H25     77   0.143999      1.008
    78         CA     16    BPH    C26     78  -0.199791      12.01
    79         HA     16    BPH    H26     79   0.164926      1.008
    80         CA     16    BPH    C27     80  -0.116731      12.01
    81         HA     16    BPH    H27     81   0.146198      1.008
    82         CA     16    BPH    C28     82  -0.199791      12.01
    83         HA     16    BPH    H28     83   0.164926      1.008
    84         CA     16    BPH    C29     84  -0.123051      12.01
    85         HA     16    BPH    H29     85   0.143999      1.008   ; qtot -1
; residue  17 BPH rtp BPH  q  0.0
    86         N2     17    BPH    N1A     86   0.009954      14.01
    87         N2     17    BPH    N2A     87  -0.164697      14.01
    88         N2     17    BPH    N1B     88  -0.164697      14.01
    89         N2     17    BPH    N2B     89   0.009954      14.01
    90         CA     17    BPH     C2     90  -0.004371      12.01
    91         CA     17    BPH     C3     91  -0.123051      12.01
    92         HA     17    BPH     H3     92   0.143999      1.008
    93         CA     17    BPH     C4     93  -0.199791      12.01
    94         HA     17    BPH     H4     94   0.164926      1.008
    95         CA     17    BPH     C5     95  -0.116731      12.01
    96         HA     17    BPH     H5     96   0.146198      1.008
    97         CA     17    BPH     C6     97  -0.199791      12.01
    98         HA     17    BPH     H6     98   0.164926      1.008
    99         CA     17    BPH     C7     99  -0.123051      12.01
   100         HA     17    BPH     H7    100   0.143999      1.008
   101         CT     17    BPH     C8    101  -0.423821      12.01
   102         H1     17    BPH    H81    102   0.094067      1.008
   103         H1     17    BPH    H82    103   0.209743      1.008
   104         CQ     17    BPH    C1A    104      0.221      12.01
   105         CA     17    BPH     C9    105   0.042089      12.01
   106         CA     17    BPH    C10    106  -0.167673      12.01
   107         HA     17    BPH    H10    107   0.157017      1.008
   108         CA     17    BPH    C11    108  -0.176372      12.01
   109         HA     17    BPH    H11    109   0.172991      1.008
   110         CA     17    BPH    C12    110  -0.257627      12.01
   111         HA     17    BPH    H12    111   0.190914      1.008
   112         CA     17    BPH    C13    112  -0.111699      12.01
   113         HA     17    BPH    H13    113   0.141243      1.008
   114         CA     17    BPH    C14    114   0.096347      12.01
   115         CT     17    BPH    CIA    115  -0.312759      12.01
   116         H1     17    BPH    H1I    116   0.122141      1.008
   117         H1     17    BPH    H2I    117   0.211206      1.008
   118         CA     17    BPH     CI    118  -0.008045      12.01
   119         CA     17    BPH    CI1    119  -0.141875      12.01
   120         HA     17    BPH    HI1    120    0.14497      1.008
   121         CA     17    BPH    CI2    121  -0.187235      12.01
   122         HA     17    BPH    HI2    122   0.168542      1.008
   123         CA     17    BPH    CI3    123  -0.187235      12.01
   124         HA     17    BPH    HI3    124   0.168542      1.008
   125         CA     17    BPH    CI4    125  -0.141875      12.01
   126         HA     17    BPH    HI4    126    0.14497      1.008
   127         CA     17    BPH    CI5    127  -0.008045      12.01
   128         CT     17    BPH    CIB    128  -0.312759      12.01
   129         H1     17    BPH    H3I    129   0.073419      1.008
   130         H1     17    BPH    H4I    130   0.269426      1.008
   131         CQ     17    BPH    C1B    131      0.221      12.01
   132         CA     17    BPH    C15    132   0.096347      12.01
   133         CA     17    BPH    C16    133  -0.111699      12.01
   134         HA     17    BPH    H16    134   0.141243      1.008
   135         CA     17    BPH    C17    135  -0.257627      12.01
   136         HA     17    BPH    H17    136   0.190914      1.008
   137         CA     17    BPH    C18    137  -0.176372      12.01
   138         HA     17    BPH    H18    138   0.172991      1.008
   139         CA     17    BPH    C19    139  -0.167673      12.01
   140         HA     17    BPH    H19    140   0.157017      1.008
   141         CA     17    BPH    C20    141   0.042089      12.01
   142         CT     17    BPH    C21    142  -0.423821      12.01
   143         H1     17    BPH    H22    143   0.047076      1.008
   144         H1     17    BPH    H23    144    0.19187      1.008
   145         CA     17    BPH    C24    145  -0.004371      12.01
   146         CA     17    BPH    C25    146  -0.123051      12.01
   147         HA     17    BPH    H25    147   0.143999      1.008
   148         CA     17    BPH    C26    148  -0.199791      12.01
   149         HA     17    BPH    H26    149   0.164926      1.008
   150         CA     17    BPH    C27    150  -0.116731      12.01
   151         HA     17    BPH    H27    151   0.146198      1.008
   152         CA     17    BPH    C28    152  -0.199791      12.01
   153         HA     17    BPH    H28    153   0.164926      1.008
   154         CA     17    BPH    C29    154  -0.123051      12.01
   155         HA     17    BPH    H29    155   0.143999      1.008   ; qtot -1
; residue  18 BPH rtp BPH  q  0.0
   156         N2     18    BPH    N1A    156   0.009954      14.01
   157         N2     18    BPH    N2A    157  -0.164697      14.01
   158         N2     18    BPH    N1B    158  -0.164697      14.01
   159         N2     18    BPH    N2B    159   0.009954      14.01
   160         CA     18    BPH     C2    160  -0.004371      12.01
   161         CA     18    BPH     C3    161  -0.123051      12.01
   162         HA     18    BPH     H3    162   0.143999      1.008
   163         CA     18    BPH     C4    163  -0.199791      12.01
   164         HA     18    BPH     H4    164   0.164926      1.008
   165         CA     18    BPH     C5    165  -0.116731      12.01
   166         HA     18    BPH     H5    166   0.146198      1.008
   167         CA     18    BPH     C6    167  -0.199791      12.01
   168         HA     18    BPH     H6    168   0.164926      1.008
   169         CA     18    BPH     C7    169  -0.123051      12.01
   170         HA     18    BPH     H7    170   0.143999      1.008
   171         CT     18    BPH     C8    171  -0.423821      12.01
   172         H1     18    BPH    H81    172   0.094067      1.008
   173         H1     18    BPH    H82    173   0.209743      1.008
   174         CQ     18    BPH    C1A    174      0.221      12.01
   175         CA     18    BPH     C9    175   0.042089      12.01
   176         CA     18    BPH    C10    176  -0.167673      12.01
   177         HA     18    BPH    H10    177   0.157017      1.008
   178         CA     18    BPH    C11    178  -0.176372      12.01
   179         HA     18    BPH    H11    179   0.172991      1.008
   180         CA     18    BPH    C12    180  -0.257627      12.01
   181         HA     18    BPH    H12    181   0.190914      1.008
   182         CA     18    BPH    C13    182  -0.111699      12.01
   183         HA     18    BPH    H13    183   0.141243      1.008
   184         CA     18    BPH    C14    184   0.096347      12.01
   185         CT     18    BPH    CIA    185  -0.312759      12.01
   186         H1     18    BPH    H1I    186   0.122141      1.008
   187         H1     18    BPH    H2I    187   0.211206      1.008
   188         CA     18    BPH     CI    188  -0.008045      12.01
   189         CA     18    BPH    CI1    189  -0.141875      12.01
   190         HA     18    BPH    HI1    190    0.14497      1.008
   191         CA     18    BPH    CI2    191  -0.187235      12.01
   192         HA     18    BPH    HI2    192   0.168542      1.008
   193         CA     18    BPH    CI3    193  -0.187235      12.01
   194         HA     18    BPH    HI3    194   0.168542      1.008
   195         CA     18    BPH    CI4    195  -0.141875      12.01
   196         HA     18    BPH    HI4    196    0.14497      1.008
   197         CA     18    BPH    CI5    197  -0.008045      12.01
   198         CT     18    BPH    CIB    198  -0.312759      12.01
   199         H1     18    BPH    H3I    199   0.073419      1.008
   200         H1     18    BPH    H4I    200   0.269426      1.008
   201         CQ     18    BPH    C1B    201      0.221      12.01
   202         CA     18    BPH    C15    202   0.096347      12.01
   203         CA     18    BPH    C16    203  -0.111699      12.01
   204         HA     18    BPH    H16    204   0.141243      1.008
   205         CA     18    BPH    C17    205  -0.257627      12.01
   206         HA     18    BPH    H17    206   0.190914      1.008
   207         CA     18    BPH    C18    207  -0.176372      12.01
   208         HA     18    BPH    H18    208   0.172991      1.008
   209         CA     18    BPH    C19    209  -0.167673      12.01
   210         HA     18    BPH    H19    210   0.157017      1.008
   211         CA     18    BPH    C20    211   0.042089      12.01
   212         CT     18    BPH    C21    212  -0.423821      12.01
   213         H1     18    BPH    H22    213   0.047076      1.008
   214         H1     18    BPH    H23    214    0.19187      1.008
   215         CA     18    BPH    C24    215  -0.004371      12.01
   216         CA     18    BPH    C25    216  -0.123051      12.01
   217         HA     18    BPH    H25    217   0.143999      1.008
   218         CA     18    BPH    C26    218  -0.199791      12.01
   219         HA     18    BPH    H26    219   0.164926      1.008
   220         CA     18    BPH    C27    220  -0.116731      12.01
   221         HA     18    BPH    H27    221   0.146198      1.008
   222         CA     18    BPH    C28    222  -0.199791      12.01
   223         HA     18    BPH    H28    223   0.164926      1.008
   224         CA     18    BPH    C29    224  -0.123051      12.01
   225         HA     18    BPH    H29    225   0.143999      1.008   ; qtot -1
; residue  19 BPH rtp BPH  q  0.0
   226         N2     19    BPH    N1A    226   0.009954      14.01
   227         N2     19    BPH    N2A    227  -0.164697      14.01
   228         N2     19    BPH    N1B    228  -0.164697      14.01
   229         N2     19    BPH    N2B    229   0.009954      14.01
   230         CA     19    BPH     C2    230  -0.004371      12.01
   231         CA     19    BPH     C3    231  -0.123051      12.01
   232         HA     19    BPH     H3    232   0.143999      1.008
   233         CA     19    BPH     C4    233  -0.199791      12.01
   234         HA     19    BPH     H4    234   0.164926      1.008
   235         CA     19    BPH     C5    235  -0.116731      12.01
   236         HA     19    BPH     H5    236   0.146198      1.008
   237         CA     19    BPH     C6    237  -0.199791      12.01
   238         HA     19    BPH     H6    238   0.164926      1.008
   239         CA     19    BPH     C7    239  -0.123051      12.01
   240         HA     19    BPH     H7    240   0.143999      1.008
   241         CT     19    BPH     C8    241  -0.423821      12.01
   242         H1     19    BPH    H81    242   0.094067      1.008
   243         H1     19    BPH    H82    243   0.209743      1.008
   244         CQ     19    BPH    C1A    244      0.221      12.01
   245         CA     19    BPH     C9    245   0.042089      12.01
   246         CA     19    BPH    C10    246  -0.167673      12.01
   247         HA     19    BPH    H10    247   0.157017      1.008
   248         CA     19    BPH    C11    248  -0.176372      12.01
   249         HA     19    BPH    H11    249   0.172991      1.008
   250         CA     19    BPH    C12    250  -0.257627      12.01
   251         HA     19    BPH    H12    251   0.190914      1.008
   252         CA     19    BPH    C13    252  -0.111699      12.01
   253         HA     19    BPH    H13    253   0.141243      1.008
   254         CA     19    BPH    C14    254   0.096347      12.01
   255         CT     19    BPH    CIA    255  -0.312759      12.01
   256         H1     19    BPH    H1I    256   0.122141      1.008
   257         H1     19    BPH    H2I    257   0.211206      1.008
   258         CA     19    BPH     CI    258  -0.008045      12.01
   259         CA     19    BPH    CI1    259  -0.141875      12.01
   260         HA     19    BPH    HI1    260    0.14497      1.008
   261         CA     19    BPH    CI2    261  -0.187235      12.01
   262         HA     19    BPH    HI2    262   0.168542      1.008
   263         CA     19    BPH    CI3    263  -0.187235      12.01
   264         HA     19    BPH    HI3    264   0.168542      1.008
   265         CA     19    BPH    CI4    265  -0.141875      12.01
   266         HA     19    BPH    HI4    266    0.14497      1.008
   267         CA     19    BPH    CI5    267  -0.008045      12.01
   268         CT     19    BPH    CIB    268  -0.312759      12.01
   269         H1     19    BPH    H3I    269   0.073419      1.008
   270         H1     19    BPH    H4I    270   0.269426      1.008
   271         CQ     19    BPH    C1B    271      0.221      12.01
   272         CA     19    BPH    C15    272   0.096347      12.01
   273         CA     19    BPH    C16    273  -0.111699      12.01
   274         HA     19    BPH    H16    274   0.141243      1.008
   275         CA     19    BPH    C17    275  -0.257627      12.01
   276         HA     19    BPH    H17    276   0.190914      1.008
   277         CA     19    BPH    C18    277  -0.176372      12.01
   278         HA     19    BPH    H18    278   0.172991      1.008
   279         CA     19    BPH    C19    279  -0.167673      12.01
   280         HA     19    BPH    H19    280   0.157017      1.008
   281         CA     19    BPH    C20    281   0.042089      12.01
   282         CT     19    BPH    C21    282  -0.423821      12.01
   283         H1     19    BPH    H22    283   0.047076      1.008
   284         H1     19    BPH    H23    284    0.19187      1.008
   285         CA     19    BPH    C24    285  -0.004371      12.01
   286         CA     19    BPH    C25    286  -0.123051      12.01
   287         HA     19    BPH    H25    287   0.143999      1.008
   288         CA     19    BPH    C26    288  -0.199791      12.01
   289         HA     19    BPH    H26    289   0.164926      1.008
   290         CA     19    BPH    C27    290  -0.116731      12.01
   291         HA     19    BPH    H27    291   0.146198      1.008
   292         CA     19    BPH    C28    292  -0.199791      12.01
   293         HA     19    BPH    H28    293   0.164926      1.008
   294         CA     19    BPH    C29    294  -0.123051      12.01
   295         HA     19    BPH    H29    295   0.143999      1.008   ; qtot -1
; residue  20 BPH rtp BPH  q  0.0
   296         N2     20    BPH    N1A    296   0.009954      14.01
   297         N2     20    BPH    N2A    297  -0.164697      14.01
   298         N2     20    BPH    N1B    298  -0.164697      14.01
   299         N2     20    BPH    N2B    299   0.009954      14.01
   300         CA     20    BPH     C2    300  -0.004371      12.01
   301         CA     20    BPH     C3    301  -0.123051      12.01
   302         HA     20    BPH     H3    302   0.143999      1.008
   303         CA     20    BPH     C4    303  -0.199791      12.01
   304         HA     20    BPH     H4    304   0.164926      1.008
   305         CA     20    BPH     C5    305  -0.116731      12.01
   306         HA     20    BPH     H5    306   0.146198      1.008
   307         CA     20    BPH     C6    307  -0.199791      12.01
   308         HA     20    BPH     H6    308   0.164926      1.008
   309         CA     20    BPH     C7    309  -0.123051      12.01
   310         HA     20    BPH     H7    310   0.143999      1.008
   311         CT     20    BPH     C8    311  -0.423821      12.01
   312         H1     20    BPH    H81    312   0.094067      1.008
   313         H1     20    BPH    H82    313   0.209743      1.008
   314         CQ     20    BPH    C1A    314      0.221      12.01
   315         CA     20    BPH     C9    315   0.042089      12.01
   316         CA     20    BPH    C10    316  -0.167673      12.01
   317         HA     20    BPH    H10    317   0.157017      1.008
   318         CA     20    BPH    C11    318  -0.176372      12.01
   319         HA     20    BPH    H11    319   0.172991      1.008
   320         CA     20    BPH    C12    320  -0.257627      12.01
   321         HA     20    BPH    H12    321   0.190914      1.008
   322         CA     20    BPH    C13    322  -0.111699      12.01
   323         HA     20    BPH    H13    323   0.141243      1.008
   324         CA     20    BPH    C14    324   0.096347      12.01
   325         CT     20    BPH    CIA    325  -0.312759      12.01
   326         H1     20    BPH    H1I    326   0.122141      1.008
   327         H1     20    BPH    H2I    327   0.211206      1.008
   328         CA     20    BPH     CI    328  -0.008045      12.01
   329         CA     20    BPH    CI1    329  -0.141875      12.01
   330         HA     20    BPH    HI1    330    0.14497      1.008
   331         CA     20    BPH    CI2    331  -0.187235      12.01
   332         HA     20    BPH    HI2    332   0.168542      1.008
   333         CA     20    BPH    CI3    333  -0.187235      12.01
   334         HA     20    BPH    HI3    334   0.168542      1.008
   335         CA     20    BPH    CI4    335  -0.141875      12.01
   336         HA     20    BPH    HI4    336    0.14497      1.008
   337         CA     20    BPH    CI5    337  -0.008045      12.01
   338         CT     20    BPH    CIB    338  -0.312759      12.01
   339         H1     20    BPH    H3I    339   0.073419      1.008
   340         H1     20    BPH    H4I    340   0.269426      1.008
   341         CQ     20    BPH    C1B    341      0.221      12.01
   342         CA     20    BPH    C15    342   0.096347      12.01
   343         CA     20    BPH    C16    343  -0.111699      12.01
   344         HA     20    BPH    H16    344   0.141243      1.008
   345         CA     20    BPH    C17    345  -0.257627      12.01
   346         HA     20    BPH    H17    346   0.190914      1.008
   347         CA     20    BPH    C18    347  -0.176372      12.01
   348         HA     20    BPH    H18    348   0.172991      1.008
   349         CA     20    BPH    C19    349  -0.167673      12.01
   350         HA     20    BPH    H19    350   0.157017      1.008
   351         CA     20    BPH    C20    351   0.042089      12.01
   352         CT     20    BPH    C21    352  -0.423821      12.01
   353         H1     20    BPH    H22    353   0.047076      1.008
   354         H1     20    BPH    H23    354    0.19187      1.008
   355         CA     20    BPH    C24    355  -0.004371      12.01
   356         CA     20    BPH    C25    356  -0.123051      12.01
   357         HA     20    BPH    H25    357   0.143999      1.008
   358         CA     20    BPH    C26    358  -0.199791      12.01
   359         HA     20    BPH    H26    359   0.164926      1.008
   360         CA     20    BPH    C27    360  -0.116731      12.01
   361         HA     20    BPH    H27    361   0.146198      1.008
   362         CA     20    BPH    C28    362  -0.199791      12.01
   363         HA     20    BPH    H28    363   0.164926      1.008
   364         CA     20    BPH    C29    364  -0.123051      12.01
   365         HA     20    BPH    H29    365   0.143999      1.008   ; qtot -1

[ bonds ]
;  ai    aj funct            c0            c1            c2            c3
    2     3     1 
    2     4     1 
    2     5     1 
    2     6     1 
    2     7     1 
    2    14     1 
    3     4     1 
    3     7     1 
    3    10     1 
    3    11     1 
    3    34     1 
    4     5     1 
    4    11     1 
    4    12     1 
    4   104     1 
    5     6     1 
    5     8     1 
    5    12     1 
    5   174     1 
    6     7     1 
    6     8     1 
    6     9     1 
    6   244     1 
    7     9     1 
    7    10     1 
    7   314     1 
    8     9     1
    8    12     1
    8    13     1
    8   271     1 
    9    10     1
    9    13     1
    9   341     1 
   10    11     1 
   10    13     1 
   10    61	1
   11    12	1
   11    13	1
   11   131	1
   12    13	1
   12   201	1
   13    15     1
   16    31     1 
   16    34     1 
   16    35     1 
   17    34     1 
   17    44     1 
   17    45     1 
   18    58     1 
   18    61     1 
   18    62     1 
   19    61     1 
   19    71     1 
   19    72     1 
   20    21     1 
   20    29     1 
   20    31     1 
   21    22     1 
   21    23     1 
   23    24     1 
   23    25     1 
   25    26     1 
   25    27     1 
   27    28     1 
   27    29     1 
   29    30     1 
   31    32     1 
   31    33     1 
   35    36     1 
   35    44     1 
   36    37     1 
   36    38     1 
   38    39     1 
   38    40     1 
   40    41     1 
   40    42     1 
   42    43     1 
   42    44     1 
   45    46     1 
   45    47     1 
   45    48     1 
   48    49     1 
   48    57     1 
   49    50     1 
   49    51     1 
   51    52     1 
   51    53     1 
   53    54     1 
   53    55     1 
   55    56     1 
   55    57     1 
   57    58     1 
   58    59     1 
   58    60     1 
   62    63     1 
   62    71     1 
   63    64     1 
   63    65     1 
   65    66     1 
   65    67     1 
   67    68     1 
   67    69     1 
   69    70     1 
   69    71     1 
   72    73     1 
   72    74     1 
   72    75     1 
   75    76     1 
   75    84     1 
   76    77     1 
   76    78     1 
   78    79     1 
   78    80     1 
   80    81     1 
   80    82     1 
   82    83     1 
   82    84     1 
   84    85     1 
   86   101     1 
   86   104     1 
   86   105     1 
   87   104     1 
   87   114     1 
   87   115     1 
   88   128     1 
   88   131     1 
   88   132     1 
   89   131     1 
   89   141     1 
   89   142     1 
   90    91     1 
   90    99     1 
   90   101     1 
   91    92     1 
   91    93     1 
   93    94     1 
   93    95     1 
   95    96     1 
   95    97     1 
   97    98     1 
   97    99     1 
   99   100     1 
  101   102     1 
  101   103     1 
  105   106     1 
  105   114     1 
  106   107     1 
  106   108     1 
  108   109     1 
  108   110     1 
  110   111     1 
  110   112     1 
  112   113     1 
  112   114     1 
  115   116     1 
  115   117     1 
  115   118     1 
  118   119     1 
  118   127     1 
  119   120     1 
  119   121     1 
  121   122     1 
  121   123     1 
  123   124     1 
  123   125     1 
  125   126     1 
  125   127     1 
  127   128     1 
  128   129     1 
  128   130     1 
  132   133     1 
  132   141     1 
  133   134     1 
  133   135     1 
  135   136     1 
  135   137     1 
  137   138     1 
  137   139     1 
  139   140     1 
  139   141     1 
  142   143     1 
  142   144     1 
  142   145     1 
  145   146     1 
  145   154     1 
  146   147     1 
  146   148     1 
  148   149     1 
  148   150     1 
  150   151     1 
  150   152     1 
  152   153     1 
  152   154     1 
  154   155     1 
  156   171     1 
  156   174     1 
  156   175     1 
  157   174     1 
  157   184     1 
  157   185     1 
  158   198     1 
  158   201     1 
  158   202     1 
  159   201     1 
  159   211     1 
  159   212     1 
  160   161     1 
  160   169     1 
  160   171     1 
  161   162     1 
  161   163     1 
  163   164     1 
  163   165     1 
  165   166     1 
  165   167     1 
  167   168     1 
  167   169     1 
  169   170     1 
  171   172     1 
  171   173     1 
  175   176     1 
  175   184     1 
  176   177     1 
  176   178     1 
  178   179     1 
  178   180     1 
  180   181     1 
  180   182     1 
  182   183     1 
  182   184     1 
  185   186     1 
  185   187     1 
  185   188     1 
  188   189     1 
  188   197     1 
  189   190     1 
  189   191     1 
  191   192     1 
  191   193     1 
  193   194     1 
  193   195     1 
  195   196     1 
  195   197     1 
  197   198     1 
  198   199     1 
  198   200     1 
  202   203     1 
  202   211     1 
  203   204     1 
  203   205     1 
  205   206     1 
  205   207     1 
  207   208     1 
  207   209     1 
  209   210     1 
  209   211     1 
  212   213     1 
  212   214     1 
  212   215     1 
  215   216     1 
  215   224     1 
  216   217     1 
  216   218     1 
  218   219     1 
  218   220     1 
  220   221     1 
  220   222     1 
  222   223     1 
  222   224     1 
  224   225     1 
  226   241     1 
  226   244     1 
  226   245     1 
  227   244     1 
  227   254     1 
  227   255     1 
  228   268     1 
  228   271     1 
  228   272     1 
  229   271     1 
  229   281     1 
  229   282     1 
  230   231     1 
  230   239     1 
  230   241     1 
  231   232     1 
  231   233     1 
  233   234     1 
  233   235     1 
  235   236     1 
  235   237     1 
  237   238     1 
  237   239     1 
  239   240     1 
  241   242     1 
  241   243     1 
  245   246     1 
  245   254     1 
  246   247     1 
  246   248     1 
  248   249     1 
  248   250     1 
  250   251     1 
  250   252     1 
  252   253     1 
  252   254     1 
  255   256     1 
  255   257     1 
  255   258     1 
  258   259     1 
  258   267     1 
  259   260     1 
  259   261     1 
  261   262     1 
  261   263     1 
  263   264     1 
  263   265     1 
  265   266     1 
  265   267     1 
  267   268     1 
  268   269     1 
  268   270     1 
  272   273     1 
  272   281     1 
  273   274     1 
  273   275     1 
  275   276     1 
  275   277     1 
  277   278     1 
  277   279     1 
  279   280     1 
  279   281     1 
  282   283     1 
  282   284     1 
  282   285     1 
  285   286     1 
  285   294     1 
  286   287     1 
  286   288     1 
  288   289     1 
  288   290     1 
  290   291     1 
  290   292     1 
  292   293     1 
  292   294     1 
  294   295     1 
  296   311     1 
  296   314     1 
  296   315     1 
  297   314     1 
  297   324     1 
  297   325     1 
  298   338     1 
  298   341     1 
  298   342     1 
  299   341     1 
  299   351     1 
  299   352     1 
  300   301     1 
  300   309     1 
  300   311     1 
  301   302     1 
  301   303     1 
  303   304     1 
  303   305     1 
  305   306     1 
  305   307     1 
  307   308     1 
  307   309     1 
  309   310     1 
  311   312     1 
  311   313     1 
  315   316     1 
  315   324     1 
  316   317     1 
  316   318     1 
  318   319     1 
  318   320     1 
  320   321     1 
  320   322     1 
  322   323     1 
  322   324     1 
  325   326     1 
  325   327     1 
  325   328     1 
  328   329     1 
  328   337     1 
  329   330     1 
  329   331     1 
  331   332     1 
  331   333     1 
  333   334     1 
  333   335     1 
  335   336     1 
  335   337     1 
  337   338     1 
  338   339     1 
  338   340     1 
  342   343     1 
  342   351     1 
  343   344     1 
  343   345     1 
  345   346     1 
  345   347     1 
  347   348     1 
  347   349     1 
  349   350     1 
  349   351     1 
  352   353     1 
  352   354     1 
  352   355     1 
  355   356     1 
  355   364     1 
  356   357     1 
  356   358     1 
  358   359     1 
  358   360     1 
  360   361     1 
  360   362     1 
  362   363     1 
  362   364     1 
  364   365     1 

[ pairs ]
;  ai    aj funct            c0            c1            c2            c3
    2    16     1 
    2    17     1 
    2    86     1 
    2    87     1 
    2   156     1 
    2   157     1 
    2   226     1 
    2   227     1 
    3     8     1 
    3    31     1 
    3    35     1 
    3    44     1 
    3    45     1 
    3    86     1 
    3    87     1 
    3   174     1 
    3   244     1 
    4     9     1 
    4    16     1 
    4    17     1 
    4   101     1 
    4   105     1 
    4   114     1 
    4   115     1 
    4   156     1 
    4   157     1 
    4   244     1 
    5    10     1 
    5    34     1 
    5    86     1 
    5    87     1 
    5   171     1 
    5   175     1 
    5   184     1 
    5   185     1 
    5   226     1 
    5   227     1 
    6    10     1 
    6    11     1 
    6    34     1 
    6   104     1 
    6   156     1 
    6   157     1 
    6   241     1 
    6   245     1 
    6   254     1 
    6   255     1 
    7    12     1 
    7    16     1 
    7    17     1 
    7   104     1 
    7   174     1 
    7   226     1 
    7   227     1 
    8    11     1 
    8    14     1 
    8   104     1 
    8   156     1 
    8   157     1 
    8   226     1 
    8   227     1 
    9    10     1 
    9    11     1 
    9    12     1 
    9    14     1 
    9    34     1 
    9   174     1 
    9   226     1 
    9   227     1 
   10    12     1 
   10    14     1 
   10    16     1 
   10    17     1 
   10   104     1 
   11    14     1 
   11    16     1 
   11    17     1 
   11    86     1 
   11    87     1 
   11   174     1 
   12    14     1 
   12    34     1 
   12    86     1 
   12    87     1 
   12   156     1 
   12   157     1 
   12   244     1 
   14    34     1 
   14   104     1 
   14   174     1 
   14   244     1 
   16    21     1 
   16    29     1 
   16    37     1 
   16    38     1 
   16    42     1 
   16    45     1 
   17    31     1 
   17    36     1 
   17    40     1 
   17    43     1 
   17    49     1 
   17    57     1 
   18    48     1 
   18    55     1 
   18    64     1 
   18    65     1 
   18    69     1 
   18    72     1 
   19    58     1 
   19    63     1 
   19    67     1 
   19    70     1 
   19    76     1 
   19    84     1 
   20    24     1 
   20    25     1 
   20    28     1 
   20    34     1 
   20    35     1 
   21    26     1 
   21    27     1 
   21    30     1 
   21    32     1 
   21    33     1 
   22    24     1 
   22    25     1 
   22    29     1 
   22    31     1 
   23    28     1 
   23    29     1 
   23    31     1 
   24    26     1 
   24    27     1 
   25    30     1 
   26    28     1 
   26    29     1 
   27    31     1 
   28    30     1 
   29    32     1 
   29    33     1 
   30    31     1 
   31    36     1 
   31    44     1 
   32    34     1 
   32    35     1 
   33    34     1 
   33    35     1 
   34    36     1 
   34    42     1 
   34    46     1 
   34    47     1 
   34    48     1 
   34   104     1 
   35    39     1 
   35    40     1 
   35    43     1 
   35    45     1 
   36    41     1 
   36    42     1 
   37    39     1 
   37    40     1 
   37    44     1 
   38    43     1 
   38    44     1 
   39    41     1 
   39    42     1 
   41    43     1 
   41    44     1 
   42    45     1 
   44    46     1 
   44    47     1 
   44    48     1 
   45    50     1 
   45    51     1 
   45    55     1 
   45    58     1 
   46    49     1 
   46    57     1 
   47    49     1 
   47    57     1 
   48    52     1 
   48    53     1 
   48    56     1 
   48    59     1 
   48    60     1 
   49    54     1 
   49    55     1 
   49    58     1 
   50    52     1 
   50    53     1 
   50    57     1 
   51    56     1 
   51    57     1 
   52    54     1 
   52    55     1 
   53    58     1 
   54    56     1 
   54    57     1 
   55    59     1 
   55    60     1 
   56    58     1 
   57    61     1 
   57    62     1 
   58    63     1 
   58    71     1 
   59    61     1 
   59    62     1 
   60    61     1 
   60    62     1 
   61    63     1 
   61    69     1 
   61    73     1 
   61    74     1 
   61    75     1 
   62    66     1 
   62    67     1 
   62    70     1 
   62    72     1 
   63    68     1 
   63    69     1 
   64    66     1 
   64    67     1 
   64    71     1 
   65    70     1 
   65    71     1 
   66    68     1 
   66    69     1 
   68    70     1 
   68    71     1 
   69    72     1 
   71    73     1 
   71    74     1 
   71    75     1 
   72    77     1 
   72    78     1 
   72    82     1 
   72    85     1 
   73    76     1 
   73    84     1 
   74    76     1 
   74    84     1 
   75    79     1 
   75    80     1 
   75    83     1 
   76    81     1 
   76    82     1 
   76    85     1 
   77    79     1 
   77    80     1 
   77    84     1 
   78    83     1 
   78    84     1 
   79    81     1 
   79    82     1 
   80    85     1 
   81    83     1 
   81    84     1 
   83    85     1 
   86    91     1 
   86    99     1 
   86   107     1 
   86   108     1 
   86   112     1 
   86   115     1 
   87   101     1 
   87   106     1 
   87   110     1 
   87   113     1 
   87   119     1 
   87   127     1 
   88   118     1 
   88   125     1 
   88   134     1 
   88   135     1 
   88   139     1 
   88   142     1 
   89   128     1 
   89   133     1 
   89   137     1 
   89   140     1 
   89   146     1 
   89   154     1 
   90    94     1 
   90    95     1 
   90    98     1 
   90   104     1 
   90   105     1 
   91    96     1 
   91    97     1 
   91   100     1 
   91   102     1 
   91   103     1 
   92    94     1 
   92    95     1 
   92    99     1 
   92   101     1 
   93    98     1 
   93    99     1 
   93   101     1 
   94    96     1 
   94    97     1 
   95   100     1 
   96    98     1 
   96    99     1 
   97   101     1 
   98   100     1 
   99   102     1 
   99   103     1 
  100   101     1 
  101   106     1 
  101   114     1 
  102   104     1 
  102   105     1 
  103   104     1 
  103   105     1 
  104   106     1 
  104   112     1 
  104   116     1 
  104   117     1 
  104   118     1 
  104   174     1 
  105   109     1 
  105   110     1 
  105   113     1 
  105   115     1 
  106   111     1 
  106   112     1 
  107   109     1 
  107   110     1 
  107   114     1 
  108   113     1 
  108   114     1 
  109   111     1 
  109   112     1 
  111   113     1 
  111   114     1 
  112   115     1 
  114   116     1 
  114   117     1 
  114   118     1 
  115   120     1 
  115   121     1 
  115   125     1 
  115   128     1 
  116   119     1 
  116   127     1 
  117   119     1 
  117   127     1 
  118   122     1 
  118   123     1 
  118   126     1 
  118   129     1 
  118   130     1 
  119   124     1 
  119   125     1 
  119   128     1 
  120   122     1 
  120   123     1 
  120   127     1 
  121   126     1 
  121   127     1 
  122   124     1 
  122   125     1 
  123   128     1 
  124   126     1 
  124   127     1 
  125   129     1 
  125   130     1 
  126   128     1 
  127   131     1 
  127   132     1 
  128   133     1 
  128   141     1 
  129   131     1 
  129   132     1 
  130   131     1 
  130   132     1 
  131   133     1 
  131   139     1 
  131   143     1 
  131   144     1 
  131   145     1 
  132   136     1 
  132   137     1 
  132   140     1 
  132   142     1 
  133   138     1 
  133   139     1 
  134   136     1 
  134   137     1 
  134   141     1 
  135   140     1 
  135   141     1 
  136   138     1 
  136   139     1 
  138   140     1 
  138   141     1 
  139   142     1 
  141   143     1 
  141   144     1 
  141   145     1 
  142   147     1 
  142   148     1 
  142   152     1 
  142   155     1 
  143   146     1 
  143   154     1 
  144   146     1 
  144   154     1 
  145   149     1 
  145   150     1 
  145   153     1 
  146   151     1 
  146   152     1 
  146   155     1 
  147   149     1 
  147   150     1 
  147   154     1 
  148   153     1 
  148   154     1 
  149   151     1 
  149   152     1 
  150   155     1 
  151   153     1 
  151   154     1 
  153   155     1 
  156   161     1 
  156   169     1 
  156   177     1 
  156   178     1 
  156   182     1 
  156   185     1 
  157   171     1 
  157   176     1 
  157   180     1 
  157   183     1 
  157   189     1 
  157   197     1 
  158   188     1 
  158   195     1 
  158   204     1 
  158   205     1 
  158   209     1 
  158   212     1 
  159   198     1 
  159   203     1 
  159   207     1 
  159   210     1 
  159   216     1 
  159   224     1 
  160   164     1 
  160   165     1 
  160   168     1 
  160   174     1 
  160   175     1 
  161   166     1 
  161   167     1 
  161   170     1 
  161   172     1 
  161   173     1 
  162   164     1 
  162   165     1 
  162   169     1 
  162   171     1 
  163   168     1 
  163   169     1 
  163   171     1 
  164   166     1 
  164   167     1 
  165   170     1 
  166   168     1 
  166   169     1 
  167   171     1 
  168   170     1 
  169   172     1 
  169   173     1 
  170   171     1 
  171   176     1 
  171   184     1 
  172   174     1 
  172   175     1 
  173   174     1 
  173   175     1 
  174   176     1 
  174   182     1 
  174   186     1 
  174   187     1 
  174   188     1 
  174   244     1 
  175   179     1 
  175   180     1 
  175   183     1 
  175   185     1 
  176   181     1 
  176   182     1 
  177   179     1 
  177   180     1 
  177   184     1 
  178   183     1 
  178   184     1 
  179   181     1 
  179   182     1 
  181   183     1 
  181   184     1 
  182   185     1 
  184   186     1 
  184   187     1 
  184   188     1 
  185   190     1 
  185   191     1 
  185   195     1 
  185   198     1 
  186   189     1 
  186   197     1 
  187   189     1 
  187   197     1 
  188   192     1 
  188   193     1 
  188   196     1 
  188   199     1 
  188   200     1 
  189   194     1 
  189   195     1 
  189   198     1 
  190   192     1 
  190   193     1 
  190   197     1 
  191   196     1 
  191   197     1 
  192   194     1 
  192   195     1 
  193   198     1 
  194   196     1 
  194   197     1 
  195   199     1 
  195   200     1 
  196   198     1 
  197   201     1 
  197   202     1 
  198   203     1 
  198   211     1 
  199   201     1 
  199   202     1 
  200   201     1 
  200   202     1 
  201   203     1 
  201   209     1 
  201   213     1 
  201   214     1 
  201   215     1 
  202   206     1 
  202   207     1 
  202   210     1 
  202   212     1 
  203   208     1 
  203   209     1 
  204   206     1 
  204   207     1 
  204   211     1 
  205   210     1 
  205   211     1 
  206   208     1 
  206   209     1 
  208   210     1 
  208   211     1 
  209   212     1 
  211   213     1 
  211   214     1 
  211   215     1 
  212   217     1 
  212   218     1 
  212   222     1 
  212   225     1 
  213   216     1 
  213   224     1 
  214   216     1 
  214   224     1 
  215   219     1 
  215   220     1 
  215   223     1 
  216   221     1 
  216   222     1 
  216   225     1 
  217   219     1 
  217   220     1 
  217   224     1 
  218   223     1 
  218   224     1 
  219   221     1 
  219   222     1 
  220   225     1 
  221   223     1 
  221   224     1 
  223   225     1 
  226   231     1 
  226   239     1 
  226   247     1 
  226   248     1 
  226   252     1 
  226   255     1 
  227   241     1 
  227   246     1 
  227   250     1 
  227   253     1 
  227   259     1 
  227   267     1 
  228   258     1 
  228   265     1 
  228   274     1 
  228   275     1 
  228   279     1 
  228   282     1 
  229   268     1 
  229   273     1 
  229   277     1 
  229   280     1 
  229   286     1 
  229   294     1 
  230   234     1 
  230   235     1 
  230   238     1 
  230   244     1 
  230   245     1 
  231   236     1 
  231   237     1 
  231   240     1 
  231   242     1 
  231   243     1 
  232   234     1 
  232   235     1 
  232   239     1 
  232   241     1 
  233   238     1 
  233   239     1 
  233   241     1 
  234   236     1 
  234   237     1 
  235   240     1 
  236   238     1 
  236   239     1 
  237   241     1 
  238   240     1 
  239   242     1 
  239   243     1 
  240   241     1 
  241   246     1 
  241   254     1 
  242   244     1 
  242   245     1 
  243   244     1 
  243   245     1 
  244   246     1 
  244   252     1 
  244   256     1 
  244   257     1 
  244   258     1 
  245   249     1 
  245   250     1 
  245   253     1 
  245   255     1 
  246   251     1 
  246   252     1 
  247   249     1 
  247   250     1 
  247   254     1 
  248   253     1 
  248   254     1 
  249   251     1 
  249   252     1 
  251   253     1 
  251   254     1 
  252   255     1 
  254   256     1 
  254   257     1 
  254   258     1 
  255   260     1 
  255   261     1 
  255   265     1 
  255   268     1 
  256   259     1 
  256   267     1 
  257   259     1 
  257   267     1 
  258   262     1 
  258   263     1 
  258   266     1 
  258   269     1 
  258   270     1 
  259   264     1 
  259   265     1 
  259   268     1 
  260   262     1 
  260   263     1 
  260   267     1 
  261   266     1 
  261   267     1 
  262   264     1 
  262   265     1 
  263   268     1 
  264   266     1 
  264   267     1 
  265   269     1 
  265   270     1 
  266   268     1 
  267   271     1 
  267   272     1 
  268   273     1 
  268   281     1 
  269   271     1 
  269   272     1 
  270   271     1 
  270   272     1 
  271   273     1 
  271   279     1 
  271   283     1 
  271   284     1 
  271   285     1 
  272   276     1 
  272   277     1 
  272   280     1 
  272   282     1 
  273   278     1 
  273   279     1 
  274   276     1 
  274   277     1 
  274   281     1 
  275   280     1 
  275   281     1 
  276   278     1 
  276   279     1 
  278   280     1 
  278   281     1 
  279   282     1 
  281   283     1 
  281   284     1 
  281   285     1 
  282   287     1 
  282   288     1 
  282   292     1 
  282   295     1 
  283   286     1 
  283   294     1 
  284   286     1 
  284   294     1 
  285   289     1 
  285   290     1 
  285   293     1 
  286   291     1 
  286   292     1 
  286   295     1 
  287   289     1 
  287   290     1 
  287   294     1 
  288   293     1 
  288   294     1 
  289   291     1 
  289   292     1 
  290   295     1 
  291   293     1 
  291   294     1 
  293   295     1 
  296   301     1 
  296   309     1 
  296   317     1 
  296   318     1 
  296   322     1 
  296   325     1 
  297   311     1 
  297   316     1 
  297   320     1 
  297   323     1 
  297   329     1 
  297   337     1 
  298   328     1 
  298   335     1 
  298   344     1 
  298   345     1 
  298   349     1 
  298   352     1 
  299   338     1 
  299   343     1 
  299   347     1 
  299   350     1 
  299   356     1 
  299   364     1 
  300   304     1 
  300   305     1 
  300   308     1 
  300   314     1 
  300   315     1 
  301   306     1 
  301   307     1 
  301   310     1 
  301   312     1 
  301   313     1 
  302   304     1 
  302   305     1 
  302   309     1 
  302   311     1 
  303   308     1 
  303   309     1 
  303   311     1 
  304   306     1 
  304   307     1 
  305   310     1 
  306   308     1 
  306   309     1 
  307   311     1 
  308   310     1 
  309   312     1 
  309   313     1 
  310   311     1 
  311   316     1 
  311   324     1 
  312   314     1 
  312   315     1 
  313   314     1 
  313   315     1 
  314   316     1 
  314   322     1 
  314   326     1 
  314   327     1 
  314   328     1 
  315   319     1 
  315   320     1 
  315   323     1 
  315   325     1 
  316   321     1 
  316   322     1 
  317   319     1 
  317   320     1 
  317   324     1 
  318   323     1 
  318   324     1 
  319   321     1 
  319   322     1 
  321   323     1 
  321   324     1 
  322   325     1 
  324   326     1 
  324   327     1 
  324   328     1 
  325   330     1 
  325   331     1 
  325   335     1 
  325   338     1 
  326   329     1 
  326   337     1 
  327   329     1 
  327   337     1 
  328   332     1 
  328   333     1 
  328   336     1 
  328   339     1 
  328   340     1 
  329   334     1 
  329   335     1 
  329   338     1 
  330   332     1 
  330   333     1 
  330   337     1 
  331   336     1 
  331   337     1 
  332   334     1 
  332   335     1 
  333   338     1 
  334   336     1 
  334   337     1 
  335   339     1 
  335   340     1 
  336   338     1 
  337   341     1 
  337   342     1 
  338   343     1 
  338   351     1 
  339   341     1 
  339   342     1 
  340   341     1 
  340   342     1 
  341   343     1 
  341   349     1 
  341   353     1 
  341   354     1 
  341   355     1 
  342   346     1 
  342   347     1 
  342   350     1 
  342   352     1 
  343   348     1 
  343   349     1 
  344   346     1 
  344   347     1 
  344   351     1 
  345   350     1 
  345   351     1 
  346   348     1 
  346   349     1 
  348   350     1 
  348   351     1 
  349   352     1 
  351   353     1 
  351   354     1 
  351   355     1 
  352   357     1 
  352   358     1 
  352   362     1 
  352   365     1 
  353   356     1 
  353   364     1 
  354   356     1 
  354   364     1 
  355   359     1 
  355   360     1 
  355   363     1 
  356   361     1 
  356   362     1 
  356   365     1 
  357   359     1 
  357   360     1 
  357   364     1 
  358   363     1 
  358   364     1 
  359   361     1 
  359   362     1 
  360   365     1 
  361   363     1 
  361   364     1 
  363   365     1 

[ angles ]
;  ai    aj    ak funct            c0            c1            c2            c3
    3     2    14     1 
    4     2    14     1 
    5     2    14     1 
    6     2    14     1 
    7     2    14     1 
    8    13    15     1 
    9    13    15     1 
   10    13    15     1 
   11    13    15     1 
   12    13    15     1 	
    2     3    34     1 
    4     3    34     1 
    7     3    34     1 
   10     3    34     1 
   10    61    18     1
   10    61    19     1
   11     3    34     1 
   11   131    88     1
   11   131    89     1
    2     4   104     1 
    3     4   104     1 
    5     4   104     1 
   11     4   104     1 
   12     4   104     1 
   12   201   158     1 
   12   201   159     1 
    2     5   174     1 
    4     5   174     1 
    6     5   174     1 
    8     5   174     1 
    8   271   228     1 
    8   271   229     1 
   12     5   174     1 
    2     6   244     1 
    5     6   244     1 
    7     6   244     1 
    7   314   296     1 
    7   314   297     1 
    8     6   244     1 
    9     6   244     1 
    9   341   298     1 
    9   341   299     1 
   31    16    34     1    1.1852e+02    5.4096e+02 ;     C8 - N1A    - C1A 
   31    16    35     1 
   34    16    35     1    1.2980e+02    5.2744e+02 ;    C1A - N1A    - C9 
   34    17    44     1    1.2980e+02    5.2744e+02 ;    C1A - N2A    - C14 
   34    17    45     1    1.1852e+02    5.4096e+02 ;    C1A - N2A    - CIA
   44    17    45     1 
   58    18    61     1    1.1852e+02    5.4096e+02 ;    CIB - N1B    - C1B 
   58    18    62     1 
   61    18    62     1    1.1852e+02    5.4096e+02 ;    CIB - N1B    - C15 
   61    19    71     1    1.2980e+02    5.2744e+02 ;    C1B - N2B    - C20 
   61    19    72     1    1.1852e+02    5.4096e+02 ;    C1B - N2B    - C21 
   71    19    72     1 
   21    20    29     1 
   21    20    31     1 
   29    20    31     1 
   20    21    22     1 
   20    21    23     1 
   22    21    23     1 
   21    23    24     1 
   21    23    25     1 
   24    23    25     1 
   23    25    26     1 
   23    25    27     1 
   26    25    27     1 
   25    27    28     1 
   25    27    29     1 
   28    27    29     1 
   20    29    27     1 
   20    29    30     1 
   27    29    30     1 
   16    31    20     1    1.1142e+02    5.5714e+02 ;    N1A - C8     - C2 
   16    31    32     1 
   16    31    33     1 
   20    31    32     1 
   20    31    33     1 
   32    31    33     1 
    3    34    16     1 
    3    34    17     1 
   16    34    17     1    1.1596e+02    6.0609e+02 ;    N1A - C1A    - N2A 
   16    35    36     1    1.2095e+02    5.7145e+02 ;    N1A - C9     - C10 
   16    35    44     1    1.2095e+02    5.7145e+02 ;    N1A - C9     - C14 
   36    35    44     1 
   35    36    37     1 
   35    36    38     1 
   37    36    38     1 
   36    38    39     1 
   36    38    40     1 
   39    38    40     1 
   38    40    41     1 
   38    40    42     1 
   41    40    42     1 
   40    42    43     1 
   40    42    44     1 
   43    42    44     1 
   17    44    35     1    1.2095e+02    5.7145e+02 ;    N2A - C14    - C9
   17    44    42     1    1.2095e+02    5.7145e+02 ;    N2A - C14    - C13 
   35    44    42     1 
   17    45    46     1 
   17    45    47     1 
   17    45    48     1    1.1142e+02    5.5714e+02 ;    N2A - CIA    - CI 
   46    45    47     1 
   46    45    48     1 
   47    45    48     1 
   45    48    49     1 
   45    48    57     1 
   49    48    57     1 
   48    49    50     1 
   48    49    51     1 
   50    49    51     1 
   49    51    52     1 
   49    51    53     1 
   52    51    53     1 
   51    53    54     1 
   51    53    55     1 
   54    53    55     1 
   53    55    56     1 
   53    55    57     1 
   56    55    57     1 
   48    57    55     1 
   48    57    58     1 
   55    57    58     1 
   18    58    57     1    1.1142e+02    5.5714e+02 ;    N1B - CIB    - CI5 
   18    58    59     1 
   18    58    60     1 
   57    58    59     1 
   57    58    60     1 
   59    58    60     1 
   18    61    19     1    1.1596e+02    6.0609e+02 ;    N1B - C1B    - N2B 
   18    62    63     1    1.2095e+02    5.7145e+02 ;    N1B - C15    - C16 
   18    62    71     1    1.2095e+02    5.7145e+02 ;    N1B - C15    - C20 
   63    62    71     1 
   62    63    64     1 
   62    63    65     1 
   64    63    65     1 
   63    65    66     1 
   63    65    67     1 
   66    65    67     1 
   65    67    68     1 
   65    67    69     1 
   68    67    69     1 
   67    69    70     1 
   67    69    71     1 
   70    69    71     1 
   19    71    62     1    1.2095e+02    5.7145e+02 ;    N2B - C20    - C15 
   19    71    69     1    1.2095e+02    5.7145e+02 ;    N2B - C20    - C19 
   62    71    69     1 
   19    72    73     1 
   19    72    74     1 
   19    72    75     1    1.1142e+02    5.5714e+02 ;    N2B - C21    - C24 
   73    72    74     1 
   73    72    75     1 
   74    72    75     1 
   72    75    76     1 
   72    75    84     1 
   76    75    84     1 
   75    76    77     1 
   75    76    78     1 
   77    76    78     1 
   76    78    79     1 
   76    78    80     1 
   79    78    80     1 
   78    80    81     1 
   78    80    82     1 
   81    80    82     1 
   80    82    83     1 
   80    82    84     1 
   83    82    84     1 
   75    84    82     1 
   75    84    85     1 
   82    84    85     1 
  101    86   104     1    1.1852e+02    5.4096e+02 ;     C8 - N1A    - C1A 
  101    86   105     1  
  104    86   105     1    1.2980e+02    5.2744e+02 ;    C1A - N1A    - C9  
  104    87   114     1    1.2980e+02    5.2744e+02 ;    C1A - N2A    - C14 
  104    87   115     1    1.1852e+02    5.4096e+02 ;    C1A - N2A    - CIA 
  114    87   115     1  
  128    88   131     1    1.1852e+02    5.4096e+02 ;    CIB - N1B    - C1B 
  128    88   132     1  
  131    88   132     1    1.1852e+02    5.4096e+02 ;    CIB - N1B    - C15 
  131    89   141     1    1.2980e+02    5.2744e+02 ;    C1B - N2B    - C20 
  131    89   142     1    1.1852e+02    5.4096e+02 ;    C1B - N2B    - C21 
  141    89   142     1  
   91    90    99     1  
   91    90   101     1  
   99    90   101     1  
   90    91    92     1  
   90    91    93     1  
   92    91    93     1  
   91    93    94     1  
   91    93    95     1  
   94    93    95     1  
   93    95    96     1  
   93    95    97     1  
   96    95    97     1  
   95    97    98     1  
   95    97    99     1  
   98    97    99     1  
   90    99    97     1  
   90    99   100     1  
   97    99   100     1  
   86   101    90     1    1.1142e+02    5.5714e+02 ;    N1A - C8     - C2  
   86   101   102     1  
   86   101   103     1  
   90   101   102     1  
   90   101   103     1  
  102   101   103     1  
    4   104    86     1  
    4   104    87     1  
   86   104    87     1    1.1596e+02    6.0609e+02 ;    N1A - C1A    - N2A 
   86   105   106     1    1.2095e+02    5.7145e+02 ;    N1A - C9     - C10 
   86   105   114     1    1.2095e+02    5.7145e+02 ;    N1A - C9     - C14 
  106   105   114     1  
  105   106   107     1  
  105   106   108     1  
  107   106   108     1  
  106   108   109     1  
  106   108   110     1  
  109   108   110     1  
  108   110   111     1  
  108   110   112     1  
  111   110   112     1  
  110   112   113     1  
  110   112   114     1  
  113   112   114     1  
   87   114   105     1    1.2095e+02    5.7145e+02 ;    N2A - C14    - C9 
   87   114   112     1    1.2095e+02    5.7145e+02 ;    N2A - C14    - C13 
  105   114   112     1  
   87   115   116     1  
   87   115   117     1  
   87   115   118     1    1.1142e+02    5.5714e+02 ;    N2A - CIA    - CI  
  116   115   117     1  
  116   115   118     1  
  117   115   118     1  
  115   118   119     1  
  115   118   127     1  
  119   118   127     1  
  118   119   120     1  
  118   119   121     1  
  120   119   121     1  
  119   121   122     1  
  119   121   123     1  
  122   121   123     1  
  121   123   124     1  
  121   123   125     1  
  124   123   125     1  
  123   125   126     1  
  123   125   127     1  
  126   125   127     1  
  118   127   125     1  
  118   127   128     1  
  125   127   128     1  
   88   128   127     1    1.1142e+02    5.5714e+02 ;    N1B - CIB    - CI5 
   88   128   129     1  
   88   128   130     1  
  127   128   129     1  
  127   128   130     1  
  129   128   130     1  
   88   131    89     1    1.1596e+02    6.0609e+02 ;    N1B - C1B    - N2B 
   88   132   133     1    1.2095e+02    5.7145e+02 ;    N1B - C15    - C16 
   88   132   141     1    1.2095e+02    5.7145e+02 ;    N1B - C15    - C20 
  133   132   141     1  
  132   133   134     1  
  132   133   135     1  
  134   133   135     1  
  133   135   136     1  
  133   135   137     1  
  136   135   137     1  
  135   137   138     1  
  135   137   139     1  
  138   137   139     1  
  137   139   140     1  
  137   139   141     1  
  140   139   141     1  
   89   141   132     1    1.2095e+02    5.7145e+02 ;    N2B - C20    - C15 
   89   141   139     1    1.2095e+02    5.7145e+02 ;    N2B - C20    - C19 
  132   141   139     1  
   89   142   143     1  
   89   142   144     1  
   89   142   145     1    1.1142e+02    5.5714e+02 ;    N2B - C21    - C24 
  143   142   144     1 
  143   142   145     1 
  144   142   145     1 
  142   145   146     1 
  142   145   154     1 
  146   145   154     1 
  145   146   147     1 
  145   146   148     1 
  147   146   148     1 
  146   148   149     1 
  146   148   150     1 
  149   148   150     1 
  148   150   151     1 
  148   150   152     1 
  151   150   152     1 
  150   152   153     1 
  150   152   154     1 
  153   152   154     1 
  145   154   152     1 
  145   154   155     1 
  152   154   155     1 
  171   156   174     1    1.1852e+02    5.4096e+02 ;     C8 - N1A    - C1A 
  171   156   175     1  
  174   156   175     1    1.2980e+02    5.2744e+02 ;    C1A - N1A    - C9  
  174   157   184     1    1.2980e+02    5.2744e+02 ;    C1A - N2A    - C14 
  174   157   185     1    1.1852e+02    5.4096e+02 ;    C1A - N2A    - CIA 
  184   157   185     1  
  198   158   201     1    1.1852e+02    5.4096e+02 ;    CIB - N1B    - C1B 
  198   158   202     1  
  201   158   202     1    1.1852e+02    5.4096e+02 ;    CIB - N1B    - C15 
  201   159   211     1    1.2980e+02    5.2744e+02 ;    C1B - N2B    - C20 
  201   159   212     1    1.1852e+02    5.4096e+02 ;    C1B - N2B    - C21 
  211   159   212     1  
  161   160   169     1  
  161   160   171     1  
  169   160   171     1  
  160   161   162     1  
  160   161   163     1  
  162   161   163     1  
  161   163   164     1  
  161   163   165     1  
  164   163   165     1  
  163   165   166     1  
  163   165   167     1  
  166   165   167     1  
  165   167   168     1  
  165   167   169     1  
  168   167   169     1  
  160   169   167     1  
  160   169   170     1  
  167   169   170     1  
  156   171   160     1    1.1142e+02    5.5714e+02 ;    N1A - C8     - C2  
  156   171   172     1  
  156   171   173     1  
  160   171   172     1  
  160   171   173     1  
  172   171   173     1  
    5   174   156     1  
    5   174   157     1  
  156   174   157     1    1.1596e+02    6.0609e+02 ;    N1A - C1A    - N2A 
  156   175   176     1    1.2095e+02    5.7145e+02 ;    N1A - C9     - C10 
  156   175   184     1    1.2095e+02    5.7145e+02 ;    N1A - C9     - C14 
  176   175   184     1  
  175   176   177     1  
  175   176   178     1  
  177   176   178     1  
  176   178   179     1  
  176   178   180     1  
  179   178   180     1  
  178   180   181     1  
  178   180   182     1  
  181   180   182     1  
  180   182   183     1  
  180   182   184     1  
  183   182   184     1  
  157   184   175     1    1.2095e+02    5.7145e+02 ;    N2A - C14    - C9 
  157   184   182     1    1.2095e+02    5.7145e+02 ;    N2A - C14    - C13 
  175   184   182     1  
  157   185   186     1  
  157   185   187     1  
  157   185   188     1    1.1142e+02    5.5714e+02 ;    N2A - CIA    - CI  
  186   185   187     1  
  186   185   188     1  
  187   185   188     1  
  185   188   189     1  
  185   188   197     1  
  189   188   197     1  
  188   189   190     1  
  188   189   191     1  
  190   189   191     1  
  189   191   192     1  
  189   191   193     1  
  192   191   193     1  
  191   193   194     1  
  191   193   195     1  
  194   193   195     1  
  193   195   196     1  
  193   195   197     1  
  196   195   197     1  
  188   197   195     1  
  188   197   198     1  
  195   197   198     1  
  158   198   197     1    1.1142e+02    5.5714e+02 ;    N1B - CIB    - CI5 
  158   198   199     1  
  158   198   200     1  
  197   198   199     1  
  197   198   200     1  
  199   198   200     1  
  158   201   159     1    1.1596e+02    6.0609e+02 ;    N1B - C1B    - N2B 
  158   202   203     1    1.2095e+02    5.7145e+02 ;    N1B - C15    - C16 
  158   202   211     1    1.2095e+02    5.7145e+02 ;    N1B - C15    - C20 
  203   202   211     1  
  202   203   204     1  
  202   203   205     1  
  204   203   205     1  
  203   205   206     1  
  203   205   207     1  
  206   205   207     1  
  205   207   208     1  
  205   207   209     1  
  208   207   209     1  
  207   209   210     1  
  207   209   211     1  
  210   209   211     1  
  159   211   202     1    1.2095e+02    5.7145e+02 ;    N2B - C20    - C15 
  159   211   209     1    1.2095e+02    5.7145e+02 ;    N2B - C20    - C19 
  202   211   209     1  
  159   212   213     1  
  159   212   214     1  
  159   212   215     1    1.1142e+02    5.5714e+02 ;    N2B - C21    - C24 
  213   212   214     1 
  213   212   215     1 
  214   212   215     1 
  212   215   216     1 
  212   215   224     1 
  216   215   224     1 
  215   216   217     1 
  215   216   218     1 
  217   216   218     1 
  216   218   219     1 
  216   218   220     1 
  219   218   220     1 
  218   220   221     1 
  218   220   222     1 
  221   220   222     1 
  220   222   223     1 
  220   222   224     1 
  223   222   224     1 
  215   224   222     1 
  215   224   225     1 
  222   224   225     1 
  241   226   244     1    1.1852e+02    5.4096e+02 ;     C8 - N1A    - C1A 
  241   226   245     1  
  244   226   245     1    1.2980e+02    5.2744e+02 ;    C1A - N1A    - C9  
  244   227   254     1    1.2980e+02    5.2744e+02 ;    C1A - N2A    - C14 
  244   227   255     1    1.1852e+02    5.4096e+02 ;    C1A - N2A    - CIA 
  254   227   255     1  
  268   228   271     1    1.1852e+02    5.4096e+02 ;    CIB - N1B    - C1B 
  268   228   272     1  
  271   228   272     1    1.1852e+02    5.4096e+02 ;    CIB - N1B    - C15 
  271   229   281     1    1.2980e+02    5.2744e+02 ;    C1B - N2B    - C20 
  271   229   282     1    1.1852e+02    5.4096e+02 ;    C1B - N2B    - C21 
  281   229   282     1  
  231   230   239     1  
  231   230   241     1  
  239   230   241     1  
  230   231   232     1  
  230   231   233     1  
  232   231   233     1  
  231   233   234     1  
  231   233   235     1  
  234   233   235     1  
  233   235   236     1  
  233   235   237     1  
  236   235   237     1  
  235   237   238     1  
  235   237   239     1  
  238   237   239     1  
  230   239   237     1  
  230   239   240     1  
  237   239   240     1  
  226   241   230     1    1.1142e+02    5.5714e+02 ;    N1A - C8     - C2  
  226   241   242     1  
  226   241   243     1  
  230   241   242     1  
  230   241   243     1  
  242   241   243     1  
    6   244   226     1  
    6   244   227     1  
  226   244   227     1    1.1596e+02    6.0609e+02 ;    N1A - C1A    - N2A 
  226   245   246     1    1.2095e+02    5.7145e+02 ;    N1A - C9     - C10 
  226   245   254     1    1.2095e+02    5.7145e+02 ;    N1A - C9     - C14 
  246   245   254     1  
  245   246   247     1  
  245   246   248     1  
  247   246   248     1  
  246   248   249     1  
  246   248   250     1  
  249   248   250     1  
  248   250   251     1  
  248   250   252     1  
  251   250   252     1  
  250   252   253     1  
  250   252   254     1  
  253   252   254     1  
  227   254   245     1    1.2095e+02    5.7145e+02 ;    N2A - C14    - C9 
  227   254   252     1    1.2095e+02    5.7145e+02 ;    N2A - C14    - C13 
  245   254   252     1  
  227   255   256     1  
  227   255   257     1  
  227   255   258     1    1.1142e+02    5.5714e+02 ;    N2A - CIA    - CI  
  256   255   257     1  
  256   255   258     1  
  257   255   258     1  
  255   258   259     1  
  255   258   267     1  
  259   258   267     1  
  258   259   260     1  
  258   259   261     1  
  260   259   261     1  
  259   261   262     1  
  259   261   263     1  
  262   261   263     1  
  261   263   264     1  
  261   263   265     1  
  264   263   265     1  
  263   265   266     1  
  263   265   267     1  
  266   265   267     1  
  258   267   265     1  
  258   267   268     1  
  265   267   268     1  
  228   268   267     1    1.1142e+02    5.5714e+02 ;    N1B - CIB    - CI5 
  228   268   269     1  
  228   268   270     1  
  267   268   269     1  
  267   268   270     1  
  269   268   270     1  
  228   271   229     1    1.1596e+02    6.0609e+02 ;    N1B - C1B    - N2B 
  228   272   273     1    1.2095e+02    5.7145e+02 ;    N1B - C15    - C16 
  228   272   281     1    1.2095e+02    5.7145e+02 ;    N1B - C15    - C20 
  273   272   281     1  
  272   273   274     1  
  272   273   275     1  
  274   273   275     1  
  273   275   276     1  
  273   275   277     1  
  276   275   277     1  
  275   277   278     1  
  275   277   279     1  
  278   277   279     1  
  277   279   280     1  
  277   279   281     1  
  280   279   281     1  
  229   281   272     1    1.2095e+02    5.7145e+02 ;    N2B - C20    - C15 
  229   281   279     1    1.2095e+02    5.7145e+02 ;    N2B - C20    - C19 
  272   281   279     1  
  229   282   283     1  
  229   282   284     1  
  229   282   285     1    1.1142e+02    5.5714e+02 ;    N2B - C21    - C24 
  283   282   284     1 
  283   282   285     1 
  284   282   285     1 
  282   285   286     1 
  282   285   294     1 
  286   285   294     1 
  285   286   287     1 
  285   286   288     1 
  287   286   288     1 
  286   288   289     1 
  286   288   290     1 
  289   288   290     1 
  288   290   291     1 
  288   290   292     1 
  291   290   292     1 
  290   292   293     1 
  290   292   294     1 
  293   292   294     1 
  285   294   292     1 
  285   294   295     1 
  292   294   295     1 
  311   296   314     1    1.1852e+02    5.4096e+02 ;     C8 - N1A    - C1A 
  311   296   315     1  
  314   296   315     1    1.2980e+02    5.2744e+02 ;    C1A - N1A    - C9  
  314   297   324     1    1.2980e+02    5.2744e+02 ;    C1A - N2A    - C14 
  314   297   325     1    1.1852e+02    5.4096e+02 ;    C1A - N2A    - CIA 
  324   297   325     1  
  338   298   341     1    1.1852e+02    5.4096e+02 ;    CIB - N1B    - C1B 
  338   298   342     1  
  341   298   342     1    1.1852e+02    5.4096e+02 ;    CIB - N1B    - C15 
  341   299   351     1    1.2980e+02    5.2744e+02 ;    C1B - N2B    - C20 
  341   299   352     1    1.1852e+02    5.4096e+02 ;    C1B - N2B    - C21 
  351   299   352     1  
  301   300   309     1  
  301   300   311     1  
  309   300   311     1  
  300   301   302     1  
  300   301   303     1  
  302   301   303     1  
  301   303   304     1  
  301   303   305     1  
  304   303   305     1  
  303   305   306     1  
  303   305   307     1  
  306   305   307     1  
  305   307   308     1  
  305   307   309     1  
  308   307   309     1  
  300   309   307     1  
  300   309   310     1  
  307   309   310     1  
  296   311   300     1    1.1142e+02    5.5714e+02 ;    N1A - C8     - C2  
  296   311   312     1  
  296   311   313     1  
  300   311   312     1  
  300   311   313     1  
  312   311   313     1  
  296   314   297     1    1.1596e+02    6.0609e+02 ;    N1A - C1A    - N2A   
  296   315   316     1    1.2095e+02    5.7145e+02 ;    N1A - C9     - C10   
  296   315   324     1    1.2095e+02    5.7145e+02 ;    N1A - C9     - C14 
  316   315   324     1
  315   316   317     1
  315   316   318     1  
  317   316   318     1  
  316   318   319     1  
  316   318   320     1  
  319   318   320     1  
  318   320   321     1  
  318   320   322     1  
  321   320   322     1  
  320   322   323     1  
  320   322   324     1  
  323   322   324     1  
  297   324   315     1    1.2095e+02    5.7145e+02 ;    N2A - C14    - C9   
  297   324   322     1    1.2095e+02    5.7145e+02 ;    N2A - C14    - C13  
  315   324   322     1
  297   325   326     1 
  297   325   327     1  
  297   325   328     1    1.1142e+02    5.5714e+02 ;    N2A - CIA    - CI  
  326   325   327     1  
  326   325   328     1  
  327   325   328     1  
  325   328   329     1  
  325   328   337     1  
  329   328   337     1  
  328   329   330     1  
  328   329   331     1  
  330   329   331     1  
  329   331   332     1  
  329   331   333     1  
  332   331   333     1  
  331   333   334     1  
  331   333   335     1  
  334   333   335     1  
  333   335   336     1  
  333   335   337     1  
  336   335   337     1  
  328   337   335     1  
  328   337   338     1  
  335   337   338     1  
  298   338   337     1    1.1142e+02    5.5714e+02 ;    N1B - CIB    - CI5  
  298   338   339     1  
  298   338   340     1 
  337   338   339     1  
  337   338   340     1  
  339   338   340     1  
  298   341   299     1    1.1596e+02    6.0609e+02 ;    N1B - C1B    - N2B  
  298   342   343     1    1.2095e+02    5.7145e+02 ;    N1B - C15    - C16  
  298   342   351     1    1.2095e+02    5.7145e+02 ;    N1B - C15    - C20 
  343   342   351     1 
  342   343   344     1 
  342   343   345     1  
  344   343   345     1  
  343   345   346     1  
  343   345   347     1  
  346   345   347     1  
  345   347   348     1  
  345   347   349     1  
  348   347   349     1  
  347   349   350     1  
  347   349   351     1  
  350   349   351     1  
  299   351   342     1    1.2095e+02    5.7145e+02 ;    N2B - C20    - C15  
  299   351   349     1    1.2095e+02    5.7145e+02 ;    N2B - C20    - C19  
  342   351   349     1 
  299   352   353     1 
  299   352   354     1  
  299   352   355     1    1.1142e+02    5.5714e+02 ;    N2B - C21    - C24  
  353   352   354     1  
  353   352   355     1 
  354   352   355     1 
  352   355   356     1 
  352   355   364     1 
  356   355   364     1 
  355   356   357     1 
  355   356   358     1 
  357   356   358     1 
  356   358   359     1 
  356   358   360     1 
  359   358   360     1 
  358   360   361     1 
  358   360   362     1 
  361   360   362     1 
  360   362   363     1 
  360   362   364     1 
  363   362   364     1 
  355   364   362     1 
  355   364   365     1 
  362   364   365     1 

[ dihedrals ]
;  ai    aj    ak    al funct            c0            c1            c2            c3            c4            c5
   34    16    31    20     9 
   34    16    31    32     9 
   34    16    31    33     9 
   35    16    31    20     9 
   35    16    31    32     9 
   35    16    31    33     9 
   31    16    34    17     9   180.00   1.25520   2 ;     C8-   N1A-   C1A-   N2A 
   35    16    34    17     9   180.00   4.39320   2 ;     C9-   N1A-   C1A-   N2A 
   31    16    35    36     9 
   31    16    35    44     9 
   34    16    35    36     9 
   34    16    35    44     9 
   44    17    34    16     9   180.00   4.39320   2 ;    N1A-   C1A-   N2A-   C14 
   45    17    34    16     9   180.00   1.25520   2 ;    N1A-   C1A-   N2A-   CIA 
   34    17    44    35     9 
   34    17    44    42     9 
   45    17    44    35     9 
   45    17    44    42     9 
   34    17    45    46     9 
   34    17    45    47     9 
   34    17    45    48     9 
   44    17    45    46     9 
   44    17    45    47     9 
   44    17    45    48     9 
   61    18    58    57     9 
   61    18    58    59     9 
   61    18    58    60     9 
   62    18    58    57     9 
   62    18    58    59     9 
   62    18    58    60     9 
   58    18    61    19     9   180.00   1.25520   2 ;    N2B-   C1B-   N1B-   CIB 
   62    18    61    19     9   180.00   4.39320   2 ;    N2B-   C1B-   N1B-   C15 
   58    18    62    63     9 
   58    18    62    71     9 
   61    18    62    63     9 
   61    18    62    71     9 
   71    19    61    18     9   180.00   4.39320   2 ;    N1B-   C1B-   N2B-   C20 
   72    19    61    18     9   180.00   1.25520   2 ;    N1B-   C1B-   N2B-   C21 
   61    19    71    62     9 
   61    19    71    69     9 
   72    19    71    62     9 
   72    19    71    69     9 
   61    19    72    73     9 
   61    19    72    74     9 
   61    19    72    75     9 
   71    19    72    73     9 
   71    19    72    74     9 
   71    19    72    75     9 
   29    20    21    22     9 
   29    20    21    23     9 
   31    20    21    22     9 
   31    20    21    23     9 
   21    20    29    27     9 
   21    20    29    30     9 
   31    20    29    27     9 
   31    20    29    30     9 
   21    20    31    16     9 
   21    20    31    32     9 
   21    20    31    33     9 
   29    20    31    16     9 
   29    20    31    32     9 
   29    20    31    33     9 
   20    21    23    24     9 
   20    21    23    25     9 
   22    21    23    24     9 
   22    21    23    25     9 
   21    23    25    26     9 
   21    23    25    27     9 
   24    23    25    26     9 
   24    23    25    27     9 
   23    25    27    28     9 
   23    25    27    29     9 
   26    25    27    28     9 
   26    25    27    29     9 
   25    27    29    20     9 
   25    27    29    30     9 
   28    27    29    20     9 
   28    27    29    30     9 
   16    35    36    37     9 
   16    35    36    38     9 
   44    35    36    37     9 
   44    35    36    38     9 
   16    35    44    17     9 
   16    35    44    42     9 
   36    35    44    17     9 
   36    35    44    42     9 
   35    36    38    39     9 
   35    36    38    40     9 
   37    36    38    39     9 
   37    36    38    40     9 
   36    38    40    41     9 
   36    38    40    42     9 
   39    38    40    41     9 
   39    38    40    42     9 
   38    40    42    43     9 
   38    40    42    44     9 
   41    40    42    43     9 
   41    40    42    44     9 
   40    42    44    17     9 
   40    42    44    35     9 
   43    42    44    17     9 
   43    42    44    35     9 
   17    45    48    49     9 
   17    45    48    57     9 
   46    45    48    49     9 
   46    45    48    57     9 
   47    45    48    49     9 
   47    45    48    57     9 
   45    48    49    50     9 
   45    48    49    51     9 
   57    48    49    50     9 
   57    48    49    51     9 
   45    48    57    55     9 
   45    48    57    58     9 
   49    48    57    55     9 
   49    48    57    58     9 
   48    49    51    52     9 
   48    49    51    53     9 
   50    49    51    52     9 
   50    49    51    53     9 
   49    51    53    54     9 
   49    51    53    55     9 
   52    51    53    54     9 
   52    51    53    55     9 
   51    53    55    56     9 
   51    53    55    57     9 
   54    53    55    56     9 
   54    53    55    57     9 
   53    55    57    48     9 
   53    55    57    58     9 
   56    55    57    48     9 
   56    55    57    58     9 
   48    57    58    18     9 
   48    57    58    59     9 
   48    57    58    60     9 
   55    57    58    18     9 
   55    57    58    59     9 
   55    57    58    60     9 
   18    62    63    64     9 
   18    62    63    65     9 
   71    62    63    64     9 
   71    62    63    65     9 
   18    62    71    19     9 
   18    62    71    69     9 
   63    62    71    19     9 
   63    62    71    69     9 
   62    63    65    66     9 
   62    63    65    67     9 
   64    63    65    66     9 
   64    63    65    67     9 
   63    65    67    68     9 
   63    65    67    69     9 
   66    65    67    68     9 
   66    65    67    69     9 
   65    67    69    70     9 
   65    67    69    71     9 
   68    67    69    70     9 
   68    67    69    71     9 
   67    69    71    19     9 
   67    69    71    62     9 
   70    69    71    19     9 
   70    69    71    62     9 
   19    72    75    76     9 
   19    72    75    84     9 
   73    72    75    76     9 
   73    72    75    84     9 
   74    72    75    76     9 
   74    72    75    84     9 
   72    75    76    77     9 
   72    75    76    78     9 
   84    75    76    77     9 
   84    75    76    78     9 
   72    75    84    82     9 
   72    75    84    85     9 
   76    75    84    82     9 
   76    75    84    85     9 
   75    76    78    79     9 
   75    76    78    80     9 
   77    76    78    79     9 
   77    76    78    80     9 
   76    78    80    81     9 
   76    78    80    82     9 
   79    78    80    81     9 
   79    78    80    82     9 
   78    80    82    83     9 
   78    80    82    84     9 
   81    80    82    83     9 
   81    80    82    84     9 
   80    82    84    75     9 
   80    82    84    85     9 
   83    82    84    75     9 
   83    82    84    85     9 
  104    86   101    90     9 
  104    86   101   102     9 
  104    86   101   103     9 
  105    86   101    90     9 
  105    86   101   102     9 
  105    86   101   103     9 
  101    86   104    87     9   180.00   1.25520   2 ;     C8-   N1A-   C1A-   N2A 
  105    86   104    87     9   180.00   4.39320   2 ;     C9-   N1A-   C1A-   N2A 
  101    86   105   106     9  
  101    86   105   114     9  
  104    86   105   106     9  
  104    86   105   114     9  
  114    87   104    86     9   180.00   4.39320   2 ;    N1A-   C1A-   N2A-   C14 
  115    87   104    86     9   180.00   1.25520   2 ;    N1A-   C1A-   N2A-   CIA 
  104    87   114   105     9  
  104    87   114   112     9  
  115    87   114   105     9  
  115    87   114   112     9  
  104    87   115   116     9  
  104    87   115   117     9  
  104    87   115   118     9  
  114    87   115   116     9  
  114    87   115   117     9  
  114    87   115   118     9  
  131    88   128   127     9  
  131    88   128   129     9  
  131    88   128   130     9  
  132    88   128   127     9  
  132    88   128   129     9  
  132    88   128   130     9  
  128    88   131    89     9   180.00   1.25520   2 ;    N2B-   C1B-   N1B-   CIB 
  132    88   131    89     9   180.00   4.39320   2 ;    N2B-   C1B-   N1B-   C15 
  128    88   132   133     9  
  128    88   132   141     9  
  131    88   132   133     9  
  131    88   132   141     9  
  141    89   131    88     9   180.00   4.39320   2 ;    N1B-   C1B-   N2B-   C20 
  142    89   131    88     9   180.00   1.25520   2 ;    N1B-   C1B-   N2B-   C21 
  131    89   141   132     9 
  131    89   141   139     9 
  142    89   141   132     9 
  142    89   141   139     9 
  131    89   142   143     9 
  131    89   142   144     9 
  131    89   142   145     9 
  141    89   142   143     9 
  141    89   142   144     9 
  141    89   142   145     9 
   99    90    91    92     9 
   99    90    91    93     9 
  101    90    91    92     9 
  101    90    91    93     9 
   91    90    99    97     9 
   91    90    99   100     9 
  101    90    99    97     9 
  101    90    99   100     9 
   91    90   101    86     9 
   91    90   101   102     9 
   91    90   101   103     9 
   99    90   101    86     9 
   99    90   101   102     9 
   99    90   101   103     9 
   90    91    93    94     9 
   90    91    93    95     9 
   92    91    93    94     9 
   92    91    93    95     9 
   91    93    95    96     9 
   91    93    95    97     9 
   94    93    95    96     9 
   94    93    95    97     9 
   93    95    97    98     9 
   93    95    97    99     9 
   96    95    97    98     9 
   96    95    97    99     9 
   95    97    99    90     9 
   95    97    99   100     9 
   98    97    99    90     9 
   98    97    99   100     9 
   86   105   106   107     9 
   86   105   106   108     9 
  114   105   106   107     9 
  114   105   106   108     9 
   86   105   114    87     9 
   86   105   114   112     9 
  106   105   114    87     9 
  106   105   114   112     9 
  105   106   108   109     9 
  105   106   108   110     9 
  107   106   108   109     9 
  107   106   108   110     9 
  106   108   110   111     9 
  106   108   110   112     9 
  109   108   110   111     9 
  109   108   110   112     9 
  108   110   112   113     9 
  108   110   112   114     9 
  111   110   112   113     9 
  111   110   112   114     9 
  110   112   114    87     9 
  110   112   114   105     9 
  113   112   114    87     9 
  113   112   114   105     9 
   87   115   118   119     9 
   87   115   118   127     9 
  116   115   118   119     9 
  116   115   118   127     9 
  117   115   118   119     9 
  117   115   118   127     9 
  115   118   119   120     9 
  115   118   119   121     9 
  127   118   119   120     9 
  127   118   119   121     9 
  115   118   127   125     9 
  115   118   127   128     9 
  119   118   127   125     9 
  119   118   127   128     9 
  118   119   121   122     9 
  118   119   121   123     9 
  120   119   121   122     9 
  120   119   121   123     9 
  119   121   123   124     9 
  119   121   123   125     9 
  122   121   123   124     9 
  122   121   123   125     9 
  121   123   125   126     9 
  121   123   125   127     9 
  124   123   125   126     9 
  124   123   125   127     9 
  123   125   127   118     9 
  123   125   127   128     9 
  126   125   127   118     9 
  126   125   127   128     9 
  118   127   128    88     9 
  118   127   128   129     9 
  118   127   128   130     9 
  125   127   128    88     9 
  125   127   128   129     9 
  125   127   128   130     9 
   88   132   133   134     9 
   88   132   133   135     9 
  141   132   133   134     9 
  141   132   133   135     9 
   88   132   141    89     9 
   88   132   141   139     9 
  133   132   141    89     9 
  133   132   141   139     9 
  132   133   135   136     9 
  132   133   135   137     9 
  134   133   135   136     9 
  134   133   135   137     9 
  133   135   137   138     9 
  133   135   137   139     9 
  136   135   137   138     9 
  136   135   137   139     9 
  135   137   139   140     9 
  135   137   139   141     9 
  138   137   139   140     9 
  138   137   139   141     9 
  137   139   141    89     9 
  137   139   141   132     9 
  140   139   141    89     9 
  140   139   141   132     9 
   89   142   145   146     9 
   89   142   145   154     9 
  143   142   145   146     9 
  143   142   145   154     9 
  144   142   145   146     9 
  144   142   145   154     9 
  142   145   146   147     9 
  142   145   146   148     9 
  154   145   146   147     9 
  154   145   146   148     9 
  142   145   154   152     9 
  142   145   154   155     9 
  146   145   154   152     9 
  146   145   154   155     9 
  145   146   148   149     9 
  145   146   148   150     9 
  147   146   148   149     9 
  147   146   148   150     9 
  146   148   150   151     9 
  146   148   150   152     9 
  149   148   150   151     9 
  149   148   150   152     9 
  148   150   152   153     9 
  148   150   152   154     9 
  151   150   152   153     9 
  151   150   152   154     9 
  150   152   154   145     9 
  150   152   154   155     9 
  153   152   154   145     9 
  153   152   154   155     9 
  174   156   171   160     9 
  174   156   171   172     9 
  174   156   171   173     9 
  175   156   171   160     9 
  175   156   171   172     9 
  175   156   171   173     9 
  171   156   174   157     9   180.00   1.25520   2 ;     C8-   N1A-   C1A-   N2A 
  175   156   174   157     9   180.00   4.39320   2 ;     C9-   N1A-   C1A-   N2A 
  171   156   175   176     9  
  171   156   175   184     9  
  174   156   175   176     9  
  174   156   175   184     9  
  184   157   174   156     9   180.00   4.39320   2 ;    N1A-   C1A-   N2A-   C14 
  185   157   174   156     9   180.00   1.25520   2 ;    N1A-   C1A-   N2A-   CIA 
  174   157   184   175     9  
  174   157   184   182     9  
  185   157   184   175     9  
  185   157   184   182     9  
  174   157   185   186     9  
  174   157   185   187     9  
  174   157   185   188     9  
  184   157   185   186     9  
  184   157   185   187     9  
  184   157   185   188     9  
  201   158   198   197     9  
  201   158   198   199     9  
  201   158   198   200     9  
  202   158   198   197     9  
  202   158   198   199     9  
  202   158   198   200     9  
  198   158   201   159     9   180.00   1.25520   2 ;    N2B-   C1B-   N1B-   CIB 
  202   158   201   159     9   180.00   4.39320   2 ;    N2B-   C1B-   N1B-   C15 
  198   158   202   203     9  
  198   158   202   211     9  
  201   158   202   203     9  
  201   158   202   211     9  
  211   159   201   158     9   180.00   4.39320   2 ;    N1B-   C1B-   N2B-   C20 
  212   159   201   158     9   180.00   1.25520   2 ;    N1B-   C1B-   N2B-   C21 
  201   159   211   202     9 
  201   159   211   209     9 
  212   159   211   202     9 
  212   159   211   209     9 
  201   159   212   213     9 
  201   159   212   214     9 
  201   159   212   215     9 
  211   159   212   213     9 
  211   159   212   214     9 
  211   159   212   215     9 
  169   160   161   162     9 
  169   160   161   163     9 
  171   160   161   162     9 
  171   160   161   163     9 
  161   160   169   167     9 
  161   160   169   170     9 
  171   160   169   167     9 
  171   160   169   170     9 
  161   160   171   156     9 
  161   160   171   172     9 
  161   160   171   173     9 
  169   160   171   156     9 
  169   160   171   172     9 
  169   160   171   173     9 
  160   161   163   164     9 
  160   161   163   165     9 
  162   161   163   164     9 
  162   161   163   165     9 
  161   163   165   166     9 
  161   163   165   167     9 
  164   163   165   166     9 
  164   163   165   167     9 
  163   165   167   168     9 
  163   165   167   169     9 
  166   165   167   168     9 
  166   165   167   169     9 
  165   167   169   160     9 
  165   167   169   170     9 
  168   167   169   160     9 
  168   167   169   170     9 
  156   175   176   177     9 
  156   175   176   178     9 
  184   175   176   177     9 
  184   175   176   178     9 
  156   175   184   157     9 
  156   175   184   182     9 
  176   175   184   157     9 
  176   175   184   182     9 
  175   176   178   179     9 
  175   176   178   180     9 
  177   176   178   179     9 
  177   176   178   180     9 
  176   178   180   181     9 
  176   178   180   182     9 
  179   178   180   181     9 
  179   178   180   182     9 
  178   180   182   183     9 
  178   180   182   184     9 
  181   180   182   183     9 
  181   180   182   184     9 
  180   182   184   157     9 
  180   182   184   175     9 
  183   182   184   157     9 
  183   182   184   175     9 
  157   185   188   189     9 
  157   185   188   197     9 
  186   185   188   189     9 
  186   185   188   197     9 
  187   185   188   189     9 
  187   185   188   197     9 
  185   188   189   190     9 
  185   188   189   191     9 
  197   188   189   190     9 
  197   188   189   191     9 
  185   188   197   195     9 
  185   188   197   198     9 
  189   188   197   195     9 
  189   188   197   198     9 
  188   189   191   192     9 
  188   189   191   193     9 
  190   189   191   192     9 
  190   189   191   193     9 
  189   191   193   194     9 
  189   191   193   195     9 
  192   191   193   194     9 
  192   191   193   195     9 
  191   193   195   196     9 
  191   193   195   197     9 
  194   193   195   196     9 
  194   193   195   197     9 
  193   195   197   188     9 
  193   195   197   198     9 
  196   195   197   188     9 
  196   195   197   198     9 
  188   197   198   158     9 
  188   197   198   199     9 
  188   197   198   200     9 
  195   197   198   158     9 
  195   197   198   199     9 
  195   197   198   200     9 
  158   202   203   204     9 
  158   202   203   205     9 
  211   202   203   204     9 
  211   202   203   205     9 
  158   202   211   159     9 
  158   202   211   209     9 
  203   202   211   159     9 
  203   202   211   209     9 
  202   203   205   206     9 
  202   203   205   207     9 
  204   203   205   206     9 
  204   203   205   207     9 
  203   205   207   208     9 
  203   205   207   209     9 
  206   205   207   208     9 
  206   205   207   209     9 
  205   207   209   210     9 
  205   207   209   211     9 
  208   207   209   210     9 
  208   207   209   211     9 
  207   209   211   159     9 
  207   209   211   202     9 
  210   209   211   159     9 
  210   209   211   202     9 
  159   212   215   216     9 
  159   212   215   224     9 
  213   212   215   216     9 
  213   212   215   224     9 
  214   212   215   216     9 
  214   212   215   224     9 
  212   215   216   217     9 
  212   215   216   218     9 
  224   215   216   217     9 
  224   215   216   218     9 
  212   215   224   222     9 
  212   215   224   225     9 
  216   215   224   222     9 
  216   215   224   225     9 
  215   216   218   219     9 
  215   216   218   220     9 
  217   216   218   219     9 
  217   216   218   220     9 
  216   218   220   221     9 
  216   218   220   222     9 
  219   218   220   221     9 
  219   218   220   222     9 
  218   220   222   223     9 
  218   220   222   224     9 
  221   220   222   223     9 
  221   220   222   224     9 
  220   222   224   215     9 
  220   222   224   225     9 
  223   222   224   215     9 
  223   222   224   225     9 
  244   226   241   230     9 
  244   226   241   242     9 
  244   226   241   243     9 
  245   226   241   230     9 
  245   226   241   242     9 
  245   226   241   243     9 
  241   226   244   227     9   180.00   1.25520   2 ;     C8-   N1A-   C1A-   N2A 
  245   226   244   227     9   180.00   4.39320   2 ;     C9-   N1A-   C1A-   N2A 
  241   226   245   246     9  
  241   226   245   254     9  
  244   226   245   246     9  
  244   226   245   254     9  
  254   227   244   226     9   180.00   4.39320   2 ;    N1A-   C1A-   N2A-   C14 
  255   227   244   226     9   180.00   1.25520   2 ;    N1A-   C1A-   N2A-   CIA 
  244   227   254   245     9  
  244   227   254   252     9  
  255   227   254   245     9  
  255   227   254   252     9  
  244   227   255   256     9  
  244   227   255   257     9  
  244   227   255   258     9  
  254   227   255   256     9  
  254   227   255   257     9  
  254   227   255   258     9  
  271   228   268   267     9  
  271   228   268   269     9  
  271   228   268   270     9  
  272   228   268   267     9  
  272   228   268   269     9  
  272   228   268   270     9  
  268   228   271   229     9   180.00   1.25520   2 ;    N2B-   C1B-   N1B-   CIB 
  272   228   271   229     9   180.00   4.39320   2 ;    N2B-   C1B-   N1B-   C15 
  268   228   272   273     9  
  268   228   272   281     9  
  271   228   272   273     9  
  271   228   272   281     9  
  281   229   271   228     9   180.00   4.39320   2 ;    N1B-   C1B-   N2B-   C20 
  282   229   271   228     9   180.00   1.25520   2 ;    N1B-   C1B-   N2B-   C21 
  271   229   281   272     9 
  271   229   281   279     9 
  282   229   281   272     9 
  282   229   281   279     9 
  271   229   282   283     9 
  271   229   282   284     9 
  271   229   282   285     9 
  281   229   282   283     9 
  281   229   282   284     9 
  281   229   282   285     9 
  239   230   231   232     9 
  239   230   231   233     9 
  241   230   231   232     9 
  241   230   231   233     9 
  231   230   239   237     9 
  231   230   239   240     9 
  241   230   239   237     9 
  241   230   239   240     9 
  231   230   241   226     9 
  231   230   241   242     9 
  231   230   241   243     9 
  239   230   241   226     9 
  239   230   241   242     9 
  239   230   241   243     9 
  230   231   233   234     9 
  230   231   233   235     9 
  232   231   233   234     9 
  232   231   233   235     9 
  231   233   235   236     9 
  231   233   235   237     9 
  234   233   235   236     9 
  234   233   235   237     9 
  233   235   237   238     9 
  233   235   237   239     9 
  236   235   237   238     9 
  236   235   237   239     9 
  235   237   239   230     9 
  235   237   239   240     9 
  238   237   239   230     9 
  238   237   239   240     9 
  226   245   246   247     9 
  226   245   246   248     9 
  254   245   246   247     9 
  254   245   246   248     9 
  226   245   254   227     9 
  226   245   254   252     9 
  246   245   254   227     9 
  246   245   254   252     9 
  245   246   248   249     9 
  245   246   248   250     9 
  247   246   248   249     9 
  247   246   248   250     9 
  246   248   250   251     9 
  246   248   250   252     9 
  249   248   250   251     9 
  249   248   250   252     9 
  248   250   252   253     9 
  248   250   252   254     9 
  251   250   252   253     9 
  251   250   252   254     9 
  250   252   254   227     9 
  250   252   254   245     9 
  253   252   254   227     9 
  253   252   254   245     9 
  227   255   258   259     9 
  227   255   258   267     9 
  256   255   258   259     9 
  256   255   258   267     9 
  257   255   258   259     9 
  257   255   258   267     9 
  255   258   259   260     9 
  255   258   259   261     9 
  267   258   259   260     9 
  267   258   259   261     9 
  255   258   267   265     9 
  255   258   267   268     9 
  259   258   267   265     9 
  259   258   267   268     9 
  258   259   261   262     9 
  258   259   261   263     9 
  260   259   261   262     9 
  260   259   261   263     9 
  259   261   263   264     9 
  259   261   263   265     9 
  262   261   263   264     9 
  262   261   263   265     9 
  261   263   265   266     9 
  261   263   265   267     9 
  264   263   265   266     9 
  264   263   265   267     9 
  263   265   267   258     9 
  263   265   267   268     9 
  266   265   267   258     9 
  266   265   267   268     9 
  258   267   268   228     9 
  258   267   268   269     9 
  258   267   268   270     9 
  265   267   268   228     9 
  265   267   268   269     9 
  265   267   268   270     9 
  228   272   273   274     9 
  228   272   273   275     9 
  281   272   273   274     9 
  281   272   273   275     9 
  228   272   281   229     9 
  228   272   281   279     9 
  273   272   281   229     9 
  273   272   281   279     9 
  272   273   275   276     9 
  272   273   275   277     9 
  274   273   275   276     9 
  274   273   275   277     9 
  273   275   277   278     9 
  273   275   277   279     9 
  276   275   277   278     9 
  276   275   277   279     9 
  275   277   279   280     9 
  275   277   279   281     9 
  278   277   279   280     9 
  278   277   279   281     9 
  277   279   281   229     9 
  277   279   281   272     9 
  280   279   281   229     9 
  280   279   281   272     9 
  229   282   285   286     9 
  229   282   285   294     9 
  283   282   285   286     9 
  283   282   285   294     9 
  284   282   285   286     9 
  284   282   285   294     9 
  282   285   286   287     9 
  282   285   286   288     9 
  294   285   286   287     9 
  294   285   286   288     9 
  282   285   294   292     9 
  282   285   294   295     9 
  286   285   294   292     9 
  286   285   294   295     9 
  285   286   288   289     9 
  285   286   288   290     9 
  287   286   288   289     9 
  287   286   288   290     9 
  286   288   290   291     9 
  286   288   290   292     9 
  289   288   290   291     9 
  289   288   290   292     9 
  288   290   292   293     9 
  288   290   292   294     9 
  291   290   292   293     9 
  291   290   292   294     9 
  290   292   294   285     9 
  290   292   294   295     9 
  293   292   294   285     9 
  293   292   294   295     9 
  314   296   311   300     9 
  314   296   311   312     9 
  314   296   311   313     9 
  315   296   311   300     9 
  315   296   311   312     9 
  315   296   311   313     9 
  311   296   314   297     9   180.00   1.25520   2 ;     C8-   N1A-   C1A-   N2A 
  315   296   314   297     9   180.00   4.39320   2 ;     C9-   N1A-   C1A-   N2A 
  311   296   315   316     9  
  311   296   315   324     9  
  314   296   315   316     9  
  314   296   315   324     9  
  324   297   314   296     9   180.00   4.39320   2 ;    N1A-   C1A-   N2A-   C14 
  325   297   314   296     9   180.00   1.25520   2 ;    N1A-   C1A-   N2A-   CIA 
  314   297   324   315     9  
  314   297   324   322     9  
  325   297   324   315     9  
  325   297   324   322     9  
  314   297   325   326     9  
  314   297   325   327     9  
  314   297   325   328     9  
  324   297   325   326     9  
  324   297   325   327     9  
  324   297   325   328     9  
  341   298   338   337     9  
  341   298   338   339     9  
  341   298   338   340     9  
  342   298   338   337     9  
  342   298   338   339     9  
  342   298   338   340     9  
  338   298   341   299     9   180.00   1.25520   2 ;    N2B-   C1B-   N1B-   CIB 
  342   298   341   299     9   180.00   4.39320   2 ;    N2B-   C1B-   N1B-   C15 
  338   298   342   343     9  
  338   298   342   351     9  
  341   298   342   343     9  
  341   298   342   351     9  
  351   299   341   298     9   180.00   4.39320   2 ;    N1B-   C1B-   N2B-   C20 
  352   299   341   298     9   180.00   1.25520   2 ;    N1B-   C1B-   N2B-   C21 
  341   299   351   342     9 
  341   299   351   349     9 
  352   299   351   342     9 
  352   299   351   349     9 
  341   299   352   353     9 
  341   299   352   354     9 
  341   299   352   355     9 
  351   299   352   353     9 
  351   299   352   354     9 
  351   299   352   355     9 
  309   300   301   302     9 
  309   300   301   303     9 
  311   300   301   302     9 
  311   300   301   303     9 
  301   300   309   307     9 
  301   300   309   310     9 
  311   300   309   307     9 
  311   300   309   310     9 
  301   300   311   296     9 
  301   300   311   312     9 
  301   300   311   313     9 
  309   300   311   296     9 
  309   300   311   312     9 
  309   300   311   313     9 
  300   301   303   304     9 
  300   301   303   305     9 
  302   301   303   304     9 
  302   301   303   305     9 
  301   303   305   306     9 
  301   303   305   307     9 
  304   303   305   306     9 
  304   303   305   307     9 
  303   305   307   308     9 
  303   305   307   309     9 
  306   305   307   308     9 
  306   305   307   309     9 
  305   307   309   300     9 
  305   307   309   310     9 
  308   307   309   300     9 
  308   307   309   310     9 
  296   315   316   317     9 
  296   315   316   318     9 
  324   315   316   317     9 
  324   315   316   318     9 
  296   315   324   297     9 
  296   315   324   322     9 
  316   315   324   297     9 
  316   315   324   322     9 
  315   316   318   319     9 
  315   316   318   320     9 
  317   316   318   319     9 
  317   316   318   320     9 
  316   318   320   321     9 
  316   318   320   322     9 
  319   318   320   321     9 
  319   318   320   322     9 
  318   320   322   323     9 
  318   320   322   324     9 
  321   320   322   323     9 
  321   320   322   324     9 
  320   322   324   297     9 
  320   322   324   315     9 
  323   322   324   297     9 
  323   322   324   315     9 
  297   325   328   329     9 
  297   325   328   337     9 
  326   325   328   329     9 
  326   325   328   337     9 
  327   325   328   329     9 
  327   325   328   337     9 
  325   328   329   330     9 
  325   328   329   331     9 
  337   328   329   330     9 
  337   328   329   331     9 
  325   328   337   335     9 
  325   328   337   338     9 
  329   328   337   335     9 
  329   328   337   338     9 
  328   329   331   332     9 
  328   329   331   333     9 
  330   329   331   332     9 
  330   329   331   333     9 
  329   331   333   334     9 
  329   331   333   335     9 
  332   331   333   334     9 
  332   331   333   335     9 
  331   333   335   336     9 
  331   333   335   337     9 
  334   333   335   336     9 
  334   333   335   337     9 
  333   335   337   328     9 
  333   335   337   338     9 
  336   335   337   328     9 
  336   335   337   338     9 
  328   337   338   298     9 
  328   337   338   339     9 
  328   337   338   340     9 
  335   337   338   298     9 
  335   337   338   339     9 
  335   337   338   340     9 
  298   342   343   344     9 
  298   342   343   345     9 
  351   342   343   344     9 
  351   342   343   345     9 
  298   342   351   299     9 
  298   342   351   349     9 
  343   342   351   299     9 
  343   342   351   349     9 
  342   343   345   346     9 
  342   343   345   347     9 
  344   343   345   346     9 
  344   343   345   347     9 
  343   345   347   348     9 
  343   345   347   349     9 
  346   345   347   348     9 
  346   345   347   349     9 
  345   347   349   350     9 
  345   347   349   351     9 
  348   347   349   350     9 
  348   347   349   351     9 
  347   349   351   299     9 
  347   349   351   342     9 
  350   349   351   299     9 
  350   349   351   342     9 
  299   352   355   356     9 
  299   352   355   364     9 
  353   352   355   356     9 
  353   352   355   364     9 
  354   352   355   356     9 
  354   352   355   364     9 
  352   355   356   357     9 
  352   355   356   358     9 
  364   355   356   357     9 
  364   355   356   358     9 
  352   355   364   362     9 
  352   355   364   365     9 
  356   355   364   362     9 
  356   355   364   365     9 
  355   356   358   359     9 
  355   356   358   360     9 
  357   356   358   359     9 
  357   356   358   360     9 
  356   358   360   361     9 
  356   358   360   362     9 
  359   358   360   361     9 
  359   358   360   362     9 
  358   360   362   363     9 
  358   360   362   364     9 
  361   360   362   363     9 
  361   360   362   364     9 
  360   362   364   355     9 
  360   362   364   365     9 
  363   362   364   355     9 
  363   362   364   365     9 

[ dihedrals ]
;  ai    aj    ak    al funct            c0            c1            c2            c3
   16    35    44    36     4   180.00   4.60240   2 ;    N1A-    C9-   C14-   C10 
   17    44    42    35     4   180.00   4.60240   2 ;     C9-   C13-   C14-   N2A 
   18    62    71    63     4   180.00   4.60240   2 ;    C16-   C20-   C15-   N1B 
   19    71    69    62     4   180.00   4.60240   2 ;    C15-   C19-   C20-   N2B 
   20    23    21    22     4 
   20    27    29    30     4 
   21    25    23    24     4 
   21    29    20    31     4 
   23    27    25    26     4 
   25    29    27    28     4 
   31    16    34    35     4   180.00   4.60240   2 ;     C8-   N1A-   C1A-    C9 
   35    38    36    37     4 
   36    40    38    39     4 
   38    42    40    41     4 
   40    44    42    43     4 
   44    34    17    45     4   180.00   4.60240   2 ;    C14-   C1A-   N2A-   CIA 
   45    48    57    49     4 
   48    51    49    50     4 
   48    55    57    58     4 
   49    53    51    52     4 
   51    55    53    54     4 
   53    57    55    56     4 
   58    18    61    62     4   180.00   4.60240   2 ;    C15-   C1B-   N1B-   CIB 
   62    65    63    64     4 
   63    67    65    66     4 
   65    69    67    68     4 
   67    71    69    70     4 
   71    61    19    72     4   180.00   4.60240   2 ;    C20-   C1B-   N2B-   C21 
   72    75    84    76     4 
   75    78    76    77     4 
   75    82    84    85     4 
   76    80    78    79     4 
   78    82    80    81     4 
   80    84    82    83     4 
   86   105   114   106     4   180.00   4.60240   2 ;    N1A-    C9-   C14-   C10 
   87   114   112   105     4   180.00   4.60240   2 ;     C9-   C13-   C14-   N2A 
   88   132   141   133     4   180.00   4.60240   2 ;    C16-   C20-   C15-   N1B 
   89   141   139   132     4   180.00   4.60240   2 ;    C15-   C19-   C20-   N2B 
   90    93    91    92     4  
   90    97    99   100     4  
   91    95    93    94     4  
   91    99    90   101     4  
   93    97    95    96     4  
   95    99    97    98     4  
  101    86   104   105     4   180.00   4.60240   2 ;     C8-   N1A-   C1A-    C9 
  105   108   106   107     4  
  106   110   108   109     4  
  108   112   110   111     4  
  110   114   112   113     4  
  114   104    87   115     4   180.00   4.60240   2 ;    C14-   C1A-   N2A-   CIA 
  115   118   127   119     4  
  118   121   119   120     4  
  118   125   127   128     4  
  119   123   121   122     4  
  121   125   123   124     4  
  123   127   125   126     4  
  128    88   131   132     4   180.00   4.60240   2 ;    C15-   C1B-   N1B-   CIB 
  132   135   133   134     4  
  133   137   135   136     4  
  135   139   137   138     4  
  137   141   139   140     4  
  141   131    89   142     4   180.00   4.60240   2 ;    C20-   C1B-   N2B-   C21 
  142   145   154   146     4 
  145   148   146   147     4 
  145   152   154   155     4 
  146   150   148   149     4 
  148   152   150   151     4 
  150   154   152   153     4 
  156   175   184   176     4   180.00   4.60240   2 ;    N1A-    C9-   C14-   C10 
  157   184   182   175     4   180.00   4.60240   2 ;     C9-   C13-   C14-   N2A 
  158   202   211   203     4   180.00   4.60240   2 ;    C16-   C20-   C15-   N1B 
  159   211   209   202     4   180.00   4.60240   2 ;    C15-   C19-   C20-   N2B 
  160   163   161   162     4  
  160   167   169   170     4  
  161   165   163   164     4  
  161   169   160   171     4  
  163   167   165   166     4  
  165   169   167   168     4  
  171   156   174   175     4   180.00   4.60240   2 ;     C8-   N1A-   C1A-    C9 
  175   178   176   177     4  
  176   180   178   179     4  
  178   182   180   181     4  
  180   184   182   183     4  
  184   174   157   185     4   180.00   4.60240   2 ;    C14-   C1A-   N2A-   CIA 
  185   188   197   189     4  
  188   191   189   190     4  
  188   195   197   198     4  
  189   193   191   192     4  
  191   195   193   194     4  
  193   197   195   196     4  
  198   158   201   202     4   180.00   4.60240   2 ;    C15-   C1B-   N1B-   CIB 
  202   205   203   204     4  
  203   207   205   206     4  
  205   209   207   208     4  
  207   211   209   210     4  
  211   201   159   212     4   180.00   4.60240   2 ;    C20-   C1B-   N2B-   C21 
  212   215   224   216     4 
  215   218   216   217     4 
  215   222   224   225     4 
  216   220   218   219     4 
  218   222   220   221     4 
  220   224   222   223     4 
  226   245   254   246     4   180.00   4.60240   2 ;    N1A-    C9-   C14-   C10 
  227   254   252   245     4   180.00   4.60240   2 ;     C9-   C13-   C14-   N2A 
  228   272   281   273     4   180.00   4.60240   2 ;    C16-   C20-   C15-   N1B 
  229   281   279   272     4   180.00   4.60240   2 ;    C15-   C19-   C20-   N2B 
  230   233   231   232     4  
  230   237   239   240     4  
  231   235   233   234     4  
  231   239   230   241     4  
  233   237   235   236     4  
  235   239   237   238     4  
  241   226   244   245     4   180.00   4.60240   2 ;     C8-   N1A-   C1A-    C9 
  245   248   246   247     4  
  246   250   248   249     4  
  248   252   250   251     4  
  250   254   252   253     4  
  254   244   227   255     4   180.00   4.60240   2 ;    C14-   C1A-   N2A-   CIA 
  255   258   267   259     4  
  258   261   259   260     4  
  258   265   267   268     4  
  259   263   261   262     4  
  261   265   263   264     4  
  263   267   265   266     4  
  268   228   271   272     4   180.00   4.60240   2 ;    C15-   C1B-   N1B-   CIB 
  272   275   273   274     4  
  273   277   275   276     4  
  275   279   277   278     4  
  277   281   279   280     4  
  281   271   229   282     4   180.00   4.60240   2 ;    C20-   C1B-   N2B-   C21 
  282   285   294   286     4 
  285   288   286   287     4 
  285   292   294   295     4 
  286   290   288   289     4 
  288   292   290   291     4 
  290   294   292   293     4 
  296   315   324   316     4   180.00   4.60240   2 ;    N1A-    C9-   C14-   C10 
  297   324   322   315     4   180.00   4.60240   2 ;     C9-   C13-   C14-   N2A 
  298   342   351   343     4   180.00   4.60240   2 ;    C16-   C20-   C15-   N1B 
  299   351   349   342     4   180.00   4.60240   2 ;    C15-   C19-   C20-   N2B 
  300   303   301   302     4  
  300   307   309   310     4  
  301   305   303   304     4  
  301   309   300   311     4  
  303   307   305   306     4  
  305   309   307   308     4  
  311   296   314   315     4   180.00   4.60240   2 ;     C8-   N1A-   C1A-    C9 
  315   318   316   317     4  
  316   320   318   319     4  
  318   322   320   321     4  
  320   324   322   323     4  
  324   314   297   325     4   180.00   4.60240   2 ;    C14-   C1A-   N2A-   CIA 
  325   328   337   329     4  
  328   331   329   330     4  
  328   335   337   338     4  
  329   333   331   332     4  
  331   335   333   334     4  
  333   337   335   336     4  
  338   298   341   342     4   180.00   4.60240   2 ;    C15-   C1B-   N1B-   CIB 
  342   345   343   344     4  
  343   347   345   346     4  
  345   349   347   348     4  
  347   351   349   350     4  
  351   341   299   352     4   180.00   4.60240   2 ;    C20-   C1B-   N2B-   C21 
  352   355   364   356     4 
  355   358   356   357     4 
  355   362   364   365     4 
  356   360   358   359     4 
  358   362   360   361     4 
  360   364   362   363     4 
