# Supplementary material for: Development of an AMBER-Compatible Force Field for Gold Nanoclusters Protected by N‑Heterocyclic Carbenes
Source: J Chem Theory Comput. 2025 Sep 9;21(23):12121–32. doi: 10.1021/acs.jctc.5c00945 (PMC12874363; doi:10.1021/acs.jctc.5c00945)
Supplement: Supplementary file 2 [file ct5c00945_si_002.zip › FF_files/2-au13/Au13biNHC5Cl2_phenyl.pdb]

ATOM      1  Au  CLU     1      14.057  15.896  15.170  0.00  0.00          Au
ATOM      2  AUL AUL     2      11.302  15.495  15.407  0.00  0.00          Au
ATOM      3  AUL AUL     3      12.513  15.316  12.767  0.00  0.00          Au
ATOM      4  AUL AUL     4      13.117  13.237  14.874  0.00  0.00          Au
ATOM      5  AUL AUL     5      13.195  14.584  17.575  0.00  0.00          Au
ATOM      6  AUL AUL     6      12.636  17.469  17.099  0.00  0.00          Au
ATOM      7  AUL AUL     7      12.397  17.971  14.200  0.00  0.00          Au
ATOM      8  AUL AUL     8      15.494  16.591  17.508  0.00  0.00          Au
ATOM      9  AUL AUL     9      15.017  18.600  15.389  0.00  0.00          Au
ATOM     10  AUL AUL    10      14.904  17.100  12.747  0.00  0.00          Au
ATOM     11  AUL AUL    11      15.417  14.294  13.281  0.00  0.00          Au
ATOM     12  AUL AUL    12      15.802  13.918  16.277  0.00  0.00          Au
ATOM     13  AUL AUL    13      16.802  16.308  14.890  0.00  0.00          Au
ATOM     14  CLC CLC    14       8.953  15.201  15.589  0.00  0.00          Cl
ATOM     15  CLC CLC    15      19.120  16.597  14.939  0.00  0.00          Cl
ATOM     16  N1A BPH    16      10.201  15.694  10.715  0.00  0.00           N
ATOM     17  N2A BPH    16      11.828  14.526   9.848  0.00  0.00           N
ATOM     18  N1B BPH    16      15.006  17.701   9.683  0.00  0.00           N
ATOM     19  N2B BPH    16      16.223  19.103  10.845  0.00  0.00           N
ATOM     20  C2  BPH    16       8.641  17.563  11.316  0.00  0.00           C
ATOM     21  C3  BPH    16       7.331  17.796  11.754  0.00  0.00           C
ATOM     22  H3  BPH    16       6.830  17.045  12.369  0.00  0.00           H
ATOM     23  C4  BPH    16       6.658  18.965  11.396  0.00  0.00           C
ATOM     24  H4  BPH    16       5.635  19.131  11.737  0.00  0.00           H
ATOM     25  C5  BPH    16       7.280  19.910  10.579  0.00  0.00           C
ATOM     26  H5  BPH    16       6.745  20.811  10.280  0.00  0.00           H
ATOM     27  C6  BPH    16       8.588  19.688  10.141  0.00  0.00           C
ATOM     28  H6  BPH    16       9.076  20.417   9.494  0.00  0.00           H
ATOM     29  C7  BPH    16       9.267  18.527  10.516  0.00  0.00           C
ATOM     30  H7  BPH    16      10.283  18.353  10.156  0.00  0.00           H
ATOM     31  C8  BPH    16       9.326  16.282  11.732  0.00  0.00           C
ATOM     32  H81 BPH    16       8.569  15.532  12.009  0.00  0.00           H
ATOM     33  H82 BPH    16       9.957  16.431  12.622  0.00  0.00           H
ATOM     34  C1A BPH    16      11.420  15.146  10.994  0.00  0.00           C
ATOM     35  C9  BPH    16       9.822  15.408   9.401  0.00  0.00           C
ATOM     36  C10 BPH    16       8.676  15.714   8.664  0.00  0.00           C
ATOM     37  H10 BPH    16       7.855  16.281   9.096  0.00  0.00           H
ATOM     38  C11 BPH    16       8.637  15.273   7.343  0.00  0.00           C
ATOM     39  H11 BPH    16       7.759  15.498   6.736  0.00  0.00           H
ATOM     40  C12 BPH    16       9.698  14.543   6.778  0.00  0.00           C
ATOM     41  H12 BPH    16       9.632  14.220   5.739  0.00  0.00           H
ATOM     42  C13 BPH    16      10.834  14.220   7.518  0.00  0.00           C
ATOM     43  H13 BPH    16      11.653  13.656   7.077  0.00  0.00           H
ATOM     44  C14 BPH    16      10.877  14.667   8.840  0.00  0.00           C
ATOM     45  CIA BPH    16      13.080  13.782   9.730  0.00  0.00           C
ATOM     46  H1I BPH    16      12.831  12.718   9.602  0.00  0.00           H
ATOM     47  H2I BPH    16      13.573  13.885  10.712  0.00  0.00           H
ATOM     48  CI  BPH    16      14.012  14.192   8.606  0.00  0.00           C
ATOM     49  CI1 BPH    16      14.372  13.200   7.684  0.00  0.00           C
ATOM     50  HI1 BPH    16      13.926  12.208   7.778  0.00  0.00           H
ATOM     51  CI2 BPH    16      15.288  13.442   6.663  0.00  0.00           C
ATOM     52  HI2 BPH    16      15.538  12.656   5.952  0.00  0.00           H
ATOM     53  CI3 BPH    16      15.891  14.694   6.579  0.00  0.00           C
ATOM     54  HI3 BPH    16      16.626  14.903   5.801  0.00  0.00           H
ATOM     55  CI4 BPH    16      15.546  15.693   7.491  0.00  0.00           C
ATOM     56  HI4 BPH    16      16.034  16.662   7.401  0.00  0.00           H
ATOM     57  CI5 BPH    16      14.590  15.479   8.494  0.00  0.00           C
ATOM     58  CIB BPH    16      14.086  16.605   9.386  0.00  0.00           C
ATOM     59  H3I BPH    16      13.182  17.041   8.925  0.00  0.00           H
ATOM     60  H4I BPH    16      13.779  16.217  10.366  0.00  0.00           H
ATOM     61  C1B BPH    16      15.459  17.984  10.949  0.00  0.00           C
ATOM     62  C15 BPH    16      15.407  18.706   8.795  0.00  0.00           C
ATOM     63  C16 BPH    16      15.097  18.964   7.456  0.00  0.00           C
ATOM     64  H16 BPH    16      14.442  18.312   6.881  0.00  0.00           H
ATOM     65  C17 BPH    16      15.668  20.098   6.879  0.00  0.00           C
ATOM     66  H17 BPH    16      15.455  20.329   5.836  0.00  0.00           H
ATOM     67  C18 BPH    16      16.518  20.947   7.609  0.00  0.00           C
ATOM     68  H18 BPH    16      16.960  21.811   7.114  0.00  0.00           H
ATOM     69  C19 BPH    16      16.805  20.708   8.951  0.00  0.00           C
ATOM     70  H19 BPH    16      17.460  21.367   9.518  0.00  0.00           H
ATOM     71  C20 BPH    16      16.220  19.582   9.536  0.00  0.00           C
ATOM     72  C21 BPH    16      16.829  19.813  11.983  0.00  0.00           C
ATOM     73  H22 BPH    16      16.357  20.804  12.035  0.00  0.00           H
ATOM     74  H23 BPH    16      16.527  19.247  12.877  0.00  0.00           H
ATOM     75  C24 BPH    16      18.331  19.956  11.915  0.00  0.00           C
ATOM     76  C25 BPH    16      18.910  21.228  11.819  0.00  0.00           C
ATOM     77  H25 BPH    16      18.270  22.113  11.782  0.00  0.00           H
ATOM     78  C26 BPH    16      20.298  21.376  11.773  0.00  0.00           C
ATOM     79  H26 BPH    16      20.736  22.372  11.695  0.00  0.00           H
ATOM     80  C27 BPH    16      21.119  20.248  11.829  0.00  0.00           C
ATOM     81  H27 BPH    16      22.202  20.360  11.785  0.00  0.00           H
ATOM     82  C28 BPH    16      20.549  18.978  11.948  0.00  0.00           C
ATOM     83  H28 BPH    16      21.181  18.094  12.013  0.00  0.00           H
ATOM     84  C29 BPH    16      19.163  18.832  11.995  0.00  0.00           C
ATOM     85  H29 BPH    16      18.734  17.839  12.131  0.00  0.00           H
ATOM     86  N1A BPH    17      11.208  10.929  14.079  0.00  0.00           N
ATOM     87  N2A BPH    17      13.174  10.156  14.653  0.00  0.00           N
ATOM     88  N1B BPH    17      16.022  11.887  11.464  0.00  0.00           N
ATOM     89  N2B BPH    17      17.209  13.618  10.852  0.00  0.00           N
ATOM     90  C2  BPH    17       9.465  11.838  12.510  0.00  0.00           C
ATOM     91  C3  BPH    17       8.161  12.336  12.371  0.00  0.00           C
ATOM     92  H3  BPH    17       7.623  12.683  13.255  0.00  0.00           H
ATOM     93  C4  BPH    17       7.545  12.383  11.119  0.00  0.00           C
ATOM     94  H4  BPH    17       6.528  12.768  11.028  0.00  0.00           H
ATOM     95  C5  BPH    17       8.221  11.923   9.987  0.00  0.00           C
ATOM     96  H5  BPH    17       7.737  11.944   9.010  0.00  0.00           H
ATOM     97  C6  BPH    17       9.516  11.421  10.117  0.00  0.00           C
ATOM     98  H6  BPH    17      10.040  11.040   9.240  0.00  0.00           H
ATOM     99  C7  BPH    17      10.138  11.386  11.369  0.00  0.00           C
ATOM    100  H7  BPH    17      11.147  10.983  11.458  0.00  0.00           H
ATOM    101  C8  BPH    17      10.084  11.843  13.892  0.00  0.00           C
ATOM    102  H81 BPH    17      10.460  12.847  14.142  0.00  0.00           H
ATOM    103  H82 BPH    17       9.317  11.603  14.644  0.00  0.00           H
ATOM    104  C1A BPH    17      12.443  11.305  14.522  0.00  0.00           C
ATOM    105  C9  BPH    17      11.140   9.540  13.943  0.00  0.00           C
ATOM    106  C10 BPH    17      10.109   8.686  13.544  0.00  0.00           C
ATOM    107  H10 BPH    17       9.133   9.068  13.248  0.00  0.00           H
ATOM    108  C11 BPH    17      10.390   7.321  13.523  0.00  0.00           C
ATOM    109  H11 BPH    17       9.613   6.623  13.212  0.00  0.00           H
ATOM    110  C12 BPH    17      11.654   6.824  13.887  0.00  0.00           C
ATOM    111  H12 BPH    17      11.839   5.751  13.847  0.00  0.00           H
ATOM    112  C13 BPH    17      12.684   7.674  14.287  0.00  0.00           C
ATOM    113  H13 BPH    17      13.664   7.284  14.555  0.00  0.00           H
ATOM    114  C14 BPH    17      12.404   9.043  14.309  0.00  0.00           C
ATOM    115  CIA BPH    17      14.543  10.121  15.162  0.00  0.00           C
ATOM    116  H1I BPH    17      14.524   9.629  16.145  0.00  0.00           H
ATOM    117  H2I BPH    17      14.815  11.176  15.332  0.00  0.00           H
ATOM    118  CI  BPH    17      15.579   9.422  14.301  0.00  0.00           C
ATOM    119  CI1 BPH    17      16.204   8.294  14.855  0.00  0.00           C
ATOM    120  HI1 BPH    17      15.873   7.936  15.832  0.00  0.00           H
ATOM    121  CI2 BPH    17      17.240   7.628  14.205  0.00  0.00           C
ATOM    122  HI2 BPH    17      17.689   6.741  14.651  0.00  0.00           H
ATOM    123  CI3 BPH    17      17.701   8.126  12.990  0.00  0.00           C
ATOM    124  HI3 BPH    17      18.527   7.641  12.469  0.00  0.00           H
ATOM    125  CI4 BPH    17      17.091   9.246  12.425  0.00  0.00           C
ATOM    126  HI4 BPH    17      17.474   9.613  11.475  0.00  0.00           H
ATOM    127  CI5 BPH    17      16.006   9.891  13.037  0.00  0.00           C
ATOM    128  CIB BPH    17      15.237  10.996  12.319  0.00  0.00           C
ATOM    129  H3I BPH    17      14.454  10.533  11.696  0.00  0.00           H
ATOM    130  H4I BPH    17      14.725  11.653  13.034  0.00  0.00           H
ATOM    131  C1B BPH    17      16.355  13.168  11.813  0.00  0.00           C
ATOM    132  C15 BPH    17      16.607  11.547  10.240  0.00  0.00           C
ATOM    133  C16 BPH    17      16.503  10.416   9.424  0.00  0.00           C
ATOM    134  H16 BPH    17      15.882   9.566   9.702  0.00  0.00           H
ATOM    135  C17 BPH    17      17.251  10.410   8.248  0.00  0.00           C
ATOM    136  H17 BPH    17      17.203   9.542   7.591  0.00  0.00           H
ATOM    137  C18 BPH    17      18.074  11.494   7.898  0.00  0.00           C
ATOM    138  H18 BPH    17      18.662  11.443   6.982  0.00  0.00           H
ATOM    139  C19 BPH    17      18.153  12.635   8.693  0.00  0.00           C
ATOM    140  H19 BPH    17      18.785  13.475   8.412  0.00  0.00           H
ATOM    141  C20 BPH    17      17.394  12.649   9.866  0.00  0.00           C
ATOM    142  C21 BPH    17      17.753  14.981  10.786  0.00  0.00           C
ATOM    143  H22 BPH    17      17.348  15.502  11.666  0.00  0.00           H
ATOM    144  H23 BPH    17      17.335  15.460   9.889  0.00  0.00           H
ATOM    145  C24 BPH    17      19.262  15.061  10.752  0.00  0.00           C
ATOM    146  C25 BPH    17      20.034  14.606  11.829  0.00  0.00           C
ATOM    147  H25 BPH    17      19.549  14.179  12.708  0.00  0.00           H
ATOM    148  C26 BPH    17      21.423  14.725  11.801  0.00  0.00           C
ATOM    149  H26 BPH    17      22.010  14.372  12.649  0.00  0.00           H
ATOM    150  C27 BPH    17      22.056  15.314  10.704  0.00  0.00           C
ATOM    151  H27 BPH    17      23.142  15.414  10.694  0.00  0.00           H
ATOM    152  C28 BPH    17      21.295  15.783   9.632  0.00  0.00           C
ATOM    153  H28 BPH    17      21.779  16.247   8.773  0.00  0.00           H
ATOM    154  C29 BPH    17      19.905  15.655   9.659  0.00  0.00           C
ATOM    155  H29 BPH    17      19.313  16.027   8.818  0.00  0.00           H
ATOM    156  N1A BPH    18      11.396  12.916  19.494  0.00  0.00           N
ATOM    157  N2A BPH    18      13.241  13.511  20.485  0.00  0.00           N
ATOM    158  N1B BPH    18      16.627  11.510  17.984  0.00  0.00           N
ATOM    159  N2B BPH    18      18.001  11.730  16.293  0.00  0.00           N
ATOM    160  C2  BPH    18       9.986  11.370  18.118  0.00  0.00           C
ATOM    161  C3  BPH    18       8.670  11.072  17.743  0.00  0.00           C
ATOM    162  H3  BPH    18       7.914  11.860  17.769  0.00  0.00           H
ATOM    163  C4  BPH    18       8.317   9.783  17.342  0.00  0.00           C
ATOM    164  H4  BPH    18       7.287   9.568  17.054  0.00  0.00           H
ATOM    165  C5  BPH    18       9.275   8.767  17.331  0.00  0.00           C
ATOM    166  H5  BPH    18       9.002   7.755  17.031  0.00  0.00           H
ATOM    167  C6  BPH    18      10.585   9.051  17.721  0.00  0.00           C
ATOM    168  H6  BPH    18      11.333   8.255  17.735  0.00  0.00           H
ATOM    169  C7  BPH    18      10.942  10.346  18.102  0.00  0.00           C
ATOM    170  H7  BPH    18      11.968  10.560  18.406  0.00  0.00           H
ATOM    171  C8  BPH    18      10.330  12.794  18.500  0.00  0.00           C
ATOM    172  H81 BPH    18      10.663  13.367  17.620  0.00  0.00           H
ATOM    173  H82 BPH    18       9.436  13.301  18.891  0.00  0.00           H
ATOM    174  C1A BPH    18      12.555  13.603  19.305  0.00  0.00           C
ATOM    175  C9  BPH    18      11.335  12.384  20.782  0.00  0.00           C
ATOM    176  C10 BPH    18      10.373  11.609  21.433  0.00  0.00           C
ATOM    177  H10 BPH    18       9.460  11.288  20.934  0.00  0.00           H
ATOM    178  C11 BPH    18      10.644  11.247  22.751  0.00  0.00           C
ATOM    179  H11 BPH    18       9.924  10.634  23.290  0.00  0.00           H
ATOM    180  C12 BPH    18      11.828  11.645  23.398  0.00  0.00           C
ATOM    181  H12 BPH    18      12.003  11.335  24.428  0.00  0.00           H
ATOM    182  C13 BPH    18      12.789  12.417  22.748  0.00  0.00           C
ATOM    183  H13 BPH    18      13.709  12.708  23.250  0.00  0.00           H
ATOM    184  C14 BPH    18      12.522  12.775  21.424  0.00  0.00           C
ATOM    185  CIA BPH    18      14.528  14.165  20.713  0.00  0.00           C
ATOM    186  H1I BPH    18      14.379  14.951  21.468  0.00  0.00           H
ATOM    187  H2I BPH    18      14.763  14.670  19.763  0.00  0.00           H
ATOM    188  CI  BPH    18      15.680  13.289  21.167  0.00  0.00           C
ATOM    189  CI1 BPH    18      16.230  13.581  22.423  0.00  0.00           C
ATOM    190  HI1 BPH    18      15.765  14.362  23.029  0.00  0.00           H
ATOM    191  CI2 BPH    18      17.361  12.928  22.906  0.00  0.00           C
ATOM    192  HI2 BPH    18      17.761  13.180  23.887  0.00  0.00           H
ATOM    193  CI3 BPH    18      17.977  11.968  22.107  0.00  0.00           C
ATOM    194  HI3 BPH    18      18.871  11.448  22.451  0.00  0.00           H
ATOM    195  CI4 BPH    18      17.438  11.659  20.859  0.00  0.00           C
ATOM    196  HI4 BPH    18      17.940  10.904  20.258  0.00  0.00           H
ATOM    197  CI5 BPH    18      16.286  12.291  20.366  0.00  0.00           C
ATOM    198  CIB BPH    18      15.672  11.864  19.036  0.00  0.00           C
ATOM    199  H3I BPH    18      15.012  10.996  19.198  0.00  0.00           H
ATOM    200  H4I BPH    18      15.050  12.664  18.615  0.00  0.00           H
ATOM    201  C1B BPH    18      16.966  12.336  16.945  0.00  0.00           C
ATOM    202  C15 BPH    18      17.387  10.339  17.941  0.00  0.00           C
ATOM    203  C16 BPH    18      17.349   9.166  18.701  0.00  0.00           C
ATOM    204  H16 BPH    18      16.644   9.032  19.521  0.00  0.00           H
ATOM    205  C17 BPH    18      18.276   8.175  18.385  0.00  0.00           C
ATOM    206  H17 BPH    18      18.283   7.250  18.961  0.00  0.00           H
ATOM    207  C18 BPH    18      19.210   8.349  17.347  0.00  0.00           C
ATOM    208  H18 BPH    18      19.932   7.558  17.147  0.00  0.00           H
ATOM    209  C19 BPH    18      19.232   9.506  16.572  0.00  0.00           C
ATOM    210  H19 BPH    18      19.954   9.635  15.769  0.00  0.00           H
ATOM    211  C20 BPH    18      18.292  10.495  16.876  0.00  0.00           C
ATOM    212  C21 BPH    18      18.646  12.257  15.081  0.00  0.00           C
ATOM    213  H22 BPH    18      18.164  13.227  14.891  0.00  0.00           H
ATOM    214  H23 BPH    18      18.399  11.587  14.244  0.00  0.00           H
ATOM    215  C24 BPH    18      20.147  12.409  15.200  0.00  0.00           C
ATOM    216  C25 BPH    18      20.710  13.265  16.154  0.00  0.00           C
ATOM    217  H25 BPH    18      20.064  13.836  16.823  0.00  0.00           H
ATOM    218  C26 BPH    18      22.093  13.416  16.239  0.00  0.00           C
ATOM    219  H26 BPH    18      22.515  14.089  16.986  0.00  0.00           H
ATOM    220  C27 BPH    18      22.931  12.717  15.366  0.00  0.00           C
ATOM    221  H27 BPH    18      24.013  12.837  15.433  0.00  0.00           H
ATOM    222  C28 BPH    18      22.379  11.868  14.406  0.00  0.00           C
ATOM    223  H28 BPH    18      23.029  11.318  13.725  0.00  0.00           H
ATOM    224  C29 BPH    18      20.993  11.717  14.324  0.00  0.00           C
ATOM    225  H29 BPH    18      20.562  11.055  13.569  0.00  0.00           H
ATOM    226  N1A BPH    19      10.565  18.095  19.315  0.00  0.00           N
ATOM    227  N2A BPH    19      12.008  19.715  19.107  0.00  0.00           N
ATOM    228  N1B BPH    19      15.824  17.702  20.354  0.00  0.00           N
ATOM    229  N2B BPH    19      17.440  16.304  19.901  0.00  0.00           N
ATOM    230  C2  BPH    19       9.319  16.139  20.256  0.00  0.00           C
ATOM    231  C3  BPH    19       8.012  15.632  20.276  0.00  0.00           C
ATOM    232  H3  BPH    19       7.361  15.788  19.413  0.00  0.00           H
ATOM    233  C4  BPH    19       7.527  14.953  21.395  0.00  0.00           C
ATOM    234  H4  BPH    19       6.504  14.575  21.397  0.00  0.00           H
ATOM    235  C5  BPH    19       8.341  14.781  22.516  0.00  0.00           C
ATOM    236  H5  BPH    19       7.956  14.269  23.399  0.00  0.00           H
ATOM    237  C6  BPH    19       9.647  15.278  22.504  0.00  0.00           C
ATOM    238  H6  BPH    19      10.283  15.154  23.381  0.00  0.00           H
ATOM    239  C7  BPH    19      10.134  15.946  21.380  0.00  0.00           C
ATOM    240  H7  BPH    19      11.150  16.347  21.387  0.00  0.00           H
ATOM    241  C8  BPH    19       9.803  16.875  19.027  0.00  0.00           C
ATOM    242  H81 BPH    19      10.463  16.245  18.410  0.00  0.00           H
ATOM    243  H82 BPH    19       8.942  17.140  18.395  0.00  0.00           H
ATOM    244  C1A BPH    19      11.660  18.493  18.613  0.00  0.00           C
ATOM    245  C9  BPH    19      10.180  19.083  20.229  0.00  0.00           C
ATOM    246  C10 BPH    19       9.111  19.188  21.123  0.00  0.00           C
ATOM    247  H10 BPH    19       8.366  18.402  21.223  0.00  0.00           H
ATOM    248  C11 BPH    19       9.033  20.351  21.887  0.00  0.00           C
ATOM    249  H11 BPH    19       8.214  20.463  22.597  0.00  0.00           H
ATOM    250  C12 BPH    19       9.982  21.382  21.765  0.00  0.00           C
ATOM    251  H12 BPH    19       9.886  22.273  22.384  0.00  0.00           H
ATOM    252  C13 BPH    19      11.043  21.287  20.867  0.00  0.00           C
ATOM    253  H13 BPH    19      11.775  22.087  20.777  0.00  0.00           H
ATOM    254  C14 BPH    19      11.121  20.120  20.102  0.00  0.00           C
ATOM    255  CIA BPH    19      13.083  20.544  18.563  0.00  0.00           C
ATOM    256  H1I BPH    19      12.629  21.434  18.103  0.00  0.00           H
ATOM    257  H2I BPH    19      13.529  19.947  17.751  0.00  0.00           H
ATOM    258  CI  BPH    19      14.147  20.996  19.541  0.00  0.00           C
ATOM    259  CI1 BPH    19      14.346  22.374  19.696  0.00  0.00           C
ATOM    260  HI1 BPH    19      13.683  23.068  19.175  0.00  0.00           H
ATOM    261  CI2 BPH    19      15.380  22.882  20.480  0.00  0.00           C
ATOM    262  HI2 BPH    19      15.504  23.959  20.590  0.00  0.00           H
ATOM    263  CI3 BPH    19      16.257  21.996  21.098  0.00  0.00           C
ATOM    264  HI3 BPH    19      17.091  22.367  21.694  0.00  0.00           H
ATOM    265  CI4 BPH    19      16.062  20.620  20.967  0.00  0.00           C
ATOM    266  HI4 BPH    19      16.759  19.950  21.466  0.00  0.00           H
ATOM    267  CI5 BPH    19      15.001  20.095  20.219  0.00  0.00           C
ATOM    268  CIB BPH    19      14.695  18.604  20.178  0.00  0.00           C
ATOM    269  H3I BPH    19      13.948  18.368  20.956  0.00  0.00           H
ATOM    270  H4I BPH    19      14.246  18.325  19.216  0.00  0.00           H
ATOM    271  C1B BPH    19      16.374  16.951  19.351  0.00  0.00           C
ATOM    272  C15 BPH    19      16.503  17.486  21.554  0.00  0.00           C
ATOM    273  C16 BPH    19      16.284  17.952  22.854  0.00  0.00           C
ATOM    274  H16 BPH    19      15.456  18.617  23.092  0.00  0.00           H
ATOM    275  C17 BPH    19      17.193  17.550  23.832  0.00  0.00           C
ATOM    276  H17 BPH    19      17.065  17.903  24.854  0.00  0.00           H
ATOM    277  C18 BPH    19      18.281  16.714  23.520  0.00  0.00           C
ATOM    278  H18 BPH    19      18.981  16.437  24.308  0.00  0.00           H
ATOM    279  C19 BPH    19      18.485  16.229  22.230  0.00  0.00           C
ATOM    280  H19 BPH    19      19.326  15.581  21.996  0.00  0.00           H
ATOM    281  C20 BPH    19      17.565  16.619  21.253  0.00  0.00           C
ATOM    282  C21 BPH    19      18.332  15.381  19.183  0.00  0.00           C
ATOM    283  H22 BPH    19      17.923  15.306  18.164  0.00  0.00           H
ATOM    284  H23 BPH    19      18.248  14.392  19.656  0.00  0.00           H
ATOM    285  C24 BPH    19      19.778  15.825  19.160  0.00  0.00           C
ATOM    286  C25 BPH    19      20.149  17.019  18.530  0.00  0.00           C
ATOM    287  H25 BPH    19      19.391  17.626  18.034  0.00  0.00           H
ATOM    288  C26 BPH    19      21.484  17.417  18.500  0.00  0.00           C
ATOM    289  H26 BPH    19      21.755  18.348  18.003  0.00  0.00           H
ATOM    290  C27 BPH    19      22.467  16.622  19.096  0.00  0.00           C
ATOM    291  H27 BPH    19      23.510  16.940  19.073  0.00  0.00           H
ATOM    292  C28 BPH    19      22.110  15.421  19.712  0.00  0.00           C
ATOM    293  H28 BPH    19      22.874  14.796  20.175  0.00  0.00           H
ATOM    294  C29 BPH    19      20.770  15.025  19.742  0.00  0.00           C
ATOM    295  H29 BPH    19      20.495  14.081  20.220  0.00  0.00           H
ATOM    296  N1A BPH    20       9.975  19.891  14.250  0.00  0.00           N
ATOM    297  N2A BPH    20      11.413  20.479  12.710  0.00  0.00           N
ATOM    298  N1B BPH    20      14.817  21.677  15.417  0.00  0.00           N
ATOM    299  N2B BPH    20      16.608  21.039  16.494  0.00  0.00           N
ATOM    300  C2  BPH    20       8.608  19.829  16.349  0.00  0.00           C
ATOM    301  C3  BPH    20       9.210  20.942  16.952  0.00  0.00           C
ATOM    302  H3  BPH    20      10.186  21.284  16.603  0.00  0.00           H
ATOM    303  C4  BPH    20       8.555  21.642  17.965  0.00  0.00           C
ATOM    304  H4  BPH    20       9.027  22.517  18.413  0.00  0.00           H
ATOM    305  C5  BPH    20       7.292  21.232  18.399  0.00  0.00           C
ATOM    306  H5  BPH    20       6.774  21.785  19.182  0.00  0.00           H
ATOM    307  C6  BPH    20       6.691  20.115  17.816  0.00  0.00           C
ATOM    308  H6  BPH    20       5.704  19.792  18.147  0.00  0.00           H
ATOM    309  C7  BPH    20       7.343  19.421  16.794  0.00  0.00           C
ATOM    310  H7  BPH    20       6.861  18.559  16.329  0.00  0.00           H
ATOM    311  C8  BPH    20       9.280  19.056  15.237  0.00  0.00           C
ATOM    312  H81 BPH    20      10.044  18.367  15.633  0.00  0.00           H
ATOM    313  H82 BPH    20       8.538  18.433  14.715  0.00  0.00           H
ATOM    314  C1A BPH    20      11.156  19.543  13.670  0.00  0.00           C
ATOM    315  C9  BPH    20       9.455  21.040  13.639  0.00  0.00           C
ATOM    316  C10 BPH    20       8.271  21.760  13.822  0.00  0.00           C
ATOM    317  H10 BPH    20       7.527  21.461  14.556  0.00  0.00           H
ATOM    318  C11 BPH    20       8.080  22.888  13.025  0.00  0.00           C
ATOM    319  H11 BPH    20       7.170  23.475  13.146  0.00  0.00           H
ATOM    320  C12 BPH    20       9.034  23.289  12.073  0.00  0.00           C
ATOM    321  H12 BPH    20       8.854  24.183  11.477  0.00  0.00           H
ATOM    322  C13 BPH    20      10.208  22.564  11.874  0.00  0.00           C
ATOM    323  H13 BPH    20      10.943  22.876  11.134  0.00  0.00           H
ATOM    324  C14 BPH    20      10.395  21.430  12.667  0.00  0.00           C
ATOM    325  CIA BPH    20      12.598  20.454  11.860  0.00  0.00           C
ATOM    326  H1I BPH    20      12.273  20.278  10.823  0.00  0.00           H
ATOM    327  H2I BPH    20      13.163  19.561  12.178  0.00  0.00           H
ATOM    328  CI  BPH    20      13.482  21.687  11.882  0.00  0.00           C
ATOM    329  CI1 BPH    20      13.771  22.270  10.640  0.00  0.00           C
ATOM    330  HI1 BPH    20      13.303  21.855   9.745  0.00  0.00           H
ATOM    331  CI2 BPH    20      14.644  23.348  10.516  0.00  0.00           C
ATOM    332  HI2 BPH    20      14.842  23.786   9.538  0.00  0.00           H
ATOM    333  CI3 BPH    20      15.255  23.855  11.660  0.00  0.00           C
ATOM    334  HI3 BPH    20      15.939  24.702  11.593  0.00  0.00           H
ATOM    335  CI4 BPH    20      14.978  23.286  12.904  0.00  0.00           C
ATOM    336  HI4 BPH    20      15.475  23.700  13.778  0.00  0.00           H
ATOM    337  CI5 BPH    20      14.091  22.210  13.047  0.00  0.00           C
ATOM    338  CIB BPH    20      13.741  21.654  14.426  0.00  0.00           C
ATOM    339  H3I BPH    20      12.883  22.210  14.839  0.00  0.00           H
ATOM    340  H4I BPH    20      13.437  20.602  14.357  0.00  0.00           H
ATOM    341  C1B BPH    20      15.585  20.583  15.716  0.00  0.00           C
ATOM    342  C15 BPH    20      15.311  22.813  16.056  0.00  0.00           C
ATOM    343  C16 BPH    20      14.838  24.128  16.126  0.00  0.00           C
ATOM    344  H16 BPH    20      13.932  24.439  15.607  0.00  0.00           H
ATOM    345  C17 BPH    20      15.590  25.033  16.872  0.00  0.00           C
ATOM    346  H17 BPH    20      15.262  26.070  16.947  0.00  0.00           H
ATOM    347  C18 BPH    20      16.775  24.638  17.517  0.00  0.00           C
ATOM    348  H18 BPH    20      17.347  25.380  18.073  0.00  0.00           H
ATOM    349  C19 BPH    20      17.238  23.324  17.465  0.00  0.00           C
ATOM    350  H19 BPH    20      18.151  23.027  17.975  0.00  0.00           H
ATOM    351  C20 BPH    20      16.475  22.410  16.732  0.00  0.00           C
ATOM    352  C21 BPH    20      17.610  20.161  17.121  0.00  0.00           C
ATOM    353  H22 BPH    20      17.511  19.189  16.614  0.00  0.00           H
ATOM    354  H23 BPH    20      17.325  20.018  18.173  0.00  0.00           H
ATOM    355  C24 BPH    20      19.031  20.672  17.045  0.00  0.00           C
ATOM    356  C25 BPH    20      19.653  20.935  15.817  0.00  0.00           C
ATOM    357  H25 BPH    20      19.111  20.783  14.882  0.00  0.00           H
ATOM    358  C26 BPH    20      20.973  21.385  15.781  0.00  0.00           C
ATOM    359  H26 BPH    20      21.446  21.586  14.820  0.00  0.00           H
ATOM    360  C27 BPH    20      21.690  21.568  16.967  0.00  0.00           C
ATOM    361  H27 BPH    20      22.719  21.927  16.936  0.00  0.00           H
ATOM    362  C28 BPH    20      21.084  21.288  18.194  0.00  0.00           C
ATOM    363  H28 BPH    20      21.640  21.416  19.124  0.00  0.00           H
ATOM    364  C29 BPH    20      19.760  20.845  18.228  0.00  0.00           C
ATOM    365  H29 BPH    20      19.287  20.631  19.189  0.00  0.00           H
END
