# Supplementary material for: Development of an AMBER-Compatible Force Field for Gold Nanoclusters Protected by N‑Heterocyclic Carbenes
Source: J Chem Theory Comput. 2025 Sep 9;21(23):12121–32. doi: 10.1021/acs.jctc.5c00945 (PMC12874363; doi:10.1021/acs.jctc.5c00945)
Supplement: Supplementary file 2 [file ct5c00945_si_002.zip › FF_files/1-au13/Au13NHC9Cl3.itp]

[ moleculetype ]
; Name            nrexcl
Au13NHC9Cl3               3

[ atoms ]
;   nr       type  resnr residue  atom   cgnr     charge       mass  typeB    chargeB      massB
; residue   1 CLU rtp CLU  q  0.0
     1         Au      1    CLU     Au      1          0    196.967   ; qtot 0
; residue   2 AUL rtp AUL  q  0.0
     2        AUL      2    AUL    AUL      2          0    196.967   ; qtot 0
; residue   3 AUL rtp AUL  q  0.0
     3        AUL      3    AUL    AUL      3          0    196.967   ; qtot 0
; residue   4 AUL rtp AUL  q  0.0
     4        AUL      4    AUL    AUL      4          0    196.967   ; qtot 0
; residue   5 AUL rtp AUL  q  0.0
     5        AUL      5    AUL    AUL      5          0    196.967   ; qtot 0
; residue   6 AUL rtp AUL  q  0.0
     6        AUL      6    AUL    AUL      6          0    196.967   ; qtot 0
; residue   7 AUL rtp AUL  q  0.0
     7        AUL      7    AUL    AUL      7          0    196.967   ; qtot 0
; residue   8 AUL rtp AUL  q  0.0
     8        AUL      8    AUL    AUL      8          0    196.967   ; qtot 0
; residue   9 AUL rtp AUL  q  0.0
     9        AUL      9    AUL    AUL      9          0    196.967   ; qtot 0
; residue  10 AUL rtp AUL  q  0.0
    10        AUL     10    AUL    AUL     10          0    196.967   ; qtot 0
; residue  11 AUL rtp AUL  q  0.0
    11        AUL     11    AUL    AUL     11          0    196.967   ; qtot 0
; residue  12 AUL rtp AUL  q  0.0
    12        AUL     12    AUL    AUL     12          0    196.967   ; qtot 0
; residue  13 AUL rtp AUL  q  0.0
    13        AUL     13    AUL    AUL     13          0    196.967   ; qtot 0
; residue  14 CLC rtp CLC  q -1.0
    14        CLC     14    CLC    CLC     14       -0.5      35.45   ; qtot -0.5
; residue  15 CLC rtp CLC  q -1.0
    15        CLC     15    CLC    CLC     15       -0.5      35.45   ; qtot -1
; residue  16 CLC rtp CLC  q -1.0
    16        CLC     16    CLC    CLC     16       -0.5      35.45   ; qtot -1.5
; residue  17 NHC rtp NHC  q  0.0
    17         CQ     17    NHC     C1     17   0.323692      12.01
    18         N2     17    NHC     N2     18  -0.030793      14.01
    19         N2     17    NHC     N3     19  -0.030793      14.01
    20         CA     17    NHC     C4     20   0.027111      12.01
    21         CA     17    NHC     C5     21  -0.073524      12.01
    22         HA     17    NHC     H6     22   0.121084      1.008
    23         CA     17    NHC     C7     23   -0.20457      12.01
    24         HA     17    NHC     H8     24    0.15537      1.008
    25         CA     17    NHC     C9     25   -0.20457      12.01
    26         HA     17    NHC    H10     26    0.15537      1.008
    27         CA     17    NHC    C11     27  -0.073524      12.01
    28         HA     17    NHC    H12     28   0.121084      1.008
    29         CA     17    NHC    C13     29   0.027111      12.01
    30         CT     17    NHC    C14     30    0.20897      12.01
    31         H1     17    NHC    H15     31  -0.199053      1.008
    32         H1     17    NHC    H16     32  -0.199053      1.008
    33         CA     17    NHC    C17     33   0.032301      12.01
    34         CA     17    NHC    C18     34  -0.104205      12.01
    35         HA     17    NHC    H19     35   0.129186      1.008
    36         CA     17    NHC    C20     36  -0.185363      12.01
    37         HA     17    NHC    H21     37   0.142952      1.008
    38         CA     17    NHC    C22     38  -0.090566      12.01
    39         HA     17    NHC    H23     39   0.125737      1.008
    40         CA     17    NHC    C24     40  -0.185363      12.01
    41         HA     17    NHC    H25     41   0.142952      1.008
    42         CA     17    NHC    C26     42  -0.104205      12.01
    43         HA     17    NHC    H27     43   0.129186      1.008
    44         CT     17    NHC    C28     44    0.20897      12.01
    45         H1     17    NHC    H29     45  -0.199053      1.008
    46         H1     17    NHC    H30     46  -0.199053      1.008
    47         CA     17    NHC    C31     47   0.032301      12.01
    48         CA     17    NHC    C32     48  -0.104205      12.01
    49         HA     17    NHC    H33     49   0.129186      1.008
    50         CA     17    NHC    C34     50  -0.185363      12.01
    51         HA     17    NHC    H35     51   0.142952      1.008
    52         CA     17    NHC    C36     52  -0.090566      12.01
    53         HA     17    NHC    H37     53   0.125737      1.008
    54         CA     17    NHC    C38     54  -0.185363      12.01
    55         HA     17    NHC    H39     55   0.142952      1.008
    56         CA     17    NHC    C40     56  -0.104205      12.01
    57         HA     17    NHC    H41     57   0.129186      1.008   ; qtot -3
; residue  18 NHC rtp NHC  q  0.0
    58         CQ     18    NHC     C1     58   0.323692      12.01
    59         N2     18    NHC     N2     59  -0.030793      14.01
    60         N2     18    NHC     N3     60  -0.030793      14.01
    61         CA     18    NHC     C4     61   0.027111      12.01
    62         CA     18    NHC     C5     62  -0.073524      12.01
    63         HA     18    NHC     H6     63   0.121084      1.008
    64         CA     18    NHC     C7     64   -0.20457      12.01
    65         HA     18    NHC     H8     65    0.15537      1.008
    66         CA     18    NHC     C9     66   -0.20457      12.01
    67         HA     18    NHC    H10     67    0.15537      1.008
    68         CA     18    NHC    C11     68  -0.073524      12.01
    69         HA     18    NHC    H12     69   0.121084      1.008
    70         CA     18    NHC    C13     70   0.027111      12.01
    71         CT     18    NHC    C14     71    0.20897      12.01
    72         H1     18    NHC    H15     72  -0.199053      1.008
    73         H1     18    NHC    H16     73  -0.199053      1.008
    74         CA     18    NHC    C17     74   0.032301      12.01
    75         CA     18    NHC    C18     75  -0.104205      12.01
    76         HA     18    NHC    H19     76   0.129186      1.008
    77         CA     18    NHC    C20     77  -0.185363      12.01
    78         HA     18    NHC    H21     78   0.142952      1.008
    79         CA     18    NHC    C22     79  -0.090566      12.01
    80         HA     18    NHC    H23     80   0.125737      1.008
    81         CA     18    NHC    C24     81  -0.185363      12.01
    82         HA     18    NHC    H25     82   0.142952      1.008
    83         CA     18    NHC    C26     83  -0.104205      12.01
    84         HA     18    NHC    H27     84   0.129186      1.008
    85         CT     18    NHC    C28     85    0.20897      12.01
    86         H1     18    NHC    H29     86  -0.199053      1.008
    87         H1     18    NHC    H30     87  -0.199053      1.008
    88         CA     18    NHC    C31     88   0.032301      12.01
    89         CA     18    NHC    C32     89  -0.104205      12.01
    90         HA     18    NHC    H33     90   0.129186      1.008
    91         CA     18    NHC    C34     91  -0.185363      12.01
    92         HA     18    NHC    H35     92   0.142952      1.008
    93         CA     18    NHC    C36     93  -0.090566      12.01
    94         HA     18    NHC    H37     94   0.125737      1.008
    95         CA     18    NHC    C38     95  -0.185363      12.01
    96         HA     18    NHC    H39     96   0.142952      1.008
    97         CA     18    NHC    C40     97  -0.104205      12.01
    98         HA     18    NHC    H41     98   0.129186      1.008   ; qtot -3
; residue  19 NHC rtp NHC  q  0.0
    99         CQ     19    NHC     C1     99   0.323692      12.01
   100         N2     19    NHC     N2    100  -0.030793      14.01
   101         N2     19    NHC     N3    101  -0.030793      14.01
   102         CA     19    NHC     C4    102   0.027111      12.01
   103         CA     19    NHC     C5    103  -0.073524      12.01
   104         HA     19    NHC     H6    104   0.121084      1.008
   105         CA     19    NHC     C7    105   -0.20457      12.01
   106         HA     19    NHC     H8    106    0.15537      1.008
   107         CA     19    NHC     C9    107   -0.20457      12.01
   108         HA     19    NHC    H10    108    0.15537      1.008
   109         CA     19    NHC    C11    109  -0.073524      12.01
   110         HA     19    NHC    H12    110   0.121084      1.008
   111         CA     19    NHC    C13    111   0.027111      12.01
   112         CT     19    NHC    C14    112    0.20897      12.01
   113         H1     19    NHC    H15    113  -0.199053      1.008
   114         H1     19    NHC    H16    114  -0.199053      1.008
   115         CA     19    NHC    C17    115   0.032301      12.01
   116         CA     19    NHC    C18    116  -0.104205      12.01
   117         HA     19    NHC    H19    117   0.129186      1.008
   118         CA     19    NHC    C20    118  -0.185363      12.01
   119         HA     19    NHC    H21    119   0.142952      1.008
   120         CA     19    NHC    C22    120  -0.090566      12.01
   121         HA     19    NHC    H23    121   0.125737      1.008
   122         CA     19    NHC    C24    122  -0.185363      12.01
   123         HA     19    NHC    H25    123   0.142952      1.008
   124         CA     19    NHC    C26    124  -0.104205      12.01
   125         HA     19    NHC    H27    125   0.129186      1.008
   126         CT     19    NHC    C28    126    0.20897      12.01
   127         H1     19    NHC    H29    127  -0.199053      1.008
   128         H1     19    NHC    H30    128  -0.199053      1.008
   129         CA     19    NHC    C31    129   0.032301      12.01
   130         CA     19    NHC    C32    130  -0.104205      12.01
   131         HA     19    NHC    H33    131   0.129186      1.008
   132         CA     19    NHC    C34    132  -0.185363      12.01
   133         HA     19    NHC    H35    133   0.142952      1.008
   134         CA     19    NHC    C36    134  -0.090566      12.01
   135         HA     19    NHC    H37    135   0.125737      1.008
   136         CA     19    NHC    C38    136  -0.185363      12.01
   137         HA     19    NHC    H39    137   0.142952      1.008
   138         CA     19    NHC    C40    138  -0.104205      12.01
   139         HA     19    NHC    H41    139   0.129186      1.008   ; qtot -3
; residue  20 NHC rtp NHC  q  0.0
   140         CQ     20    NHC     C1    140   0.323692      12.01
   141         N2     20    NHC     N2    141  -0.030793      14.01
   142         N2     20    NHC     N3    142  -0.030793      14.01
   143         CA     20    NHC     C4    143   0.027111      12.01
   144         CA     20    NHC     C5    144  -0.073524      12.01
   145         HA     20    NHC     H6    145   0.121084      1.008
   146         CA     20    NHC     C7    146   -0.20457      12.01
   147         HA     20    NHC     H8    147    0.15537      1.008
   148         CA     20    NHC     C9    148   -0.20457      12.01
   149         HA     20    NHC    H10    149    0.15537      1.008
   150         CA     20    NHC    C11    150  -0.073524      12.01
   151         HA     20    NHC    H12    151   0.121084      1.008
   152         CA     20    NHC    C13    152   0.027111      12.01
   153         CT     20    NHC    C14    153    0.20897      12.01
   154         H1     20    NHC    H15    154  -0.199053      1.008
   155         H1     20    NHC    H16    155  -0.199053      1.008
   156         CA     20    NHC    C17    156   0.032301      12.01
   157         CA     20    NHC    C18    157  -0.104205      12.01
   158         HA     20    NHC    H19    158   0.129186      1.008
   159         CA     20    NHC    C20    159  -0.185363      12.01
   160         HA     20    NHC    H21    160   0.142952      1.008
   161         CA     20    NHC    C22    161  -0.090566      12.01
   162         HA     20    NHC    H23    162   0.125737      1.008
   163         CA     20    NHC    C24    163  -0.185363      12.01
   164         HA     20    NHC    H25    164   0.142952      1.008
   165         CA     20    NHC    C26    165  -0.104205      12.01
   166         HA     20    NHC    H27    166   0.129186      1.008
   167         CT     20    NHC    C28    167    0.20897      12.01
   168         H1     20    NHC    H29    168  -0.199053      1.008
   169         H1     20    NHC    H30    169  -0.199053      1.008
   170         CA     20    NHC    C31    170   0.032301      12.01
   171         CA     20    NHC    C32    171  -0.104205      12.01
   172         HA     20    NHC    H33    172   0.129186      1.008
   173         CA     20    NHC    C34    173  -0.185363      12.01
   174         HA     20    NHC    H35    174   0.142952      1.008
   175         CA     20    NHC    C36    175  -0.090566      12.01
   176         HA     20    NHC    H37    176   0.125737      1.008
   177         CA     20    NHC    C38    177  -0.185363      12.01
   178         HA     20    NHC    H39    178   0.142952      1.008
   179         CA     20    NHC    C40    179  -0.104205      12.01
   180         HA     20    NHC    H41    180   0.129186      1.008   ; qtot -3
; residue  21 NHC rtp NHC  q  0.0
   181         CQ     21    NHC     C1    181   0.323692      12.01
   182         N2     21    NHC     N2    182  -0.030793      14.01
   183         N2     21    NHC     N3    183  -0.030793      14.01
   184         CA     21    NHC     C4    184   0.027111      12.01
   185         CA     21    NHC     C5    185  -0.073524      12.01
   186         HA     21    NHC     H6    186   0.121084      1.008
   187         CA     21    NHC     C7    187   -0.20457      12.01
   188         HA     21    NHC     H8    188    0.15537      1.008
   189         CA     21    NHC     C9    189   -0.20457      12.01
   190         HA     21    NHC    H10    190    0.15537      1.008
   191         CA     21    NHC    C11    191  -0.073524      12.01
   192         HA     21    NHC    H12    192   0.121084      1.008
   193         CA     21    NHC    C13    193   0.027111      12.01
   194         CT     21    NHC    C14    194    0.20897      12.01
   195         H1     21    NHC    H15    195  -0.199053      1.008
   196         H1     21    NHC    H16    196  -0.199053      1.008
   197         CA     21    NHC    C17    197   0.032301      12.01
   198         CA     21    NHC    C18    198  -0.104205      12.01
   199         HA     21    NHC    H19    199   0.129186      1.008
   200         CA     21    NHC    C20    200  -0.185363      12.01
   201         HA     21    NHC    H21    201   0.142952      1.008
   202         CA     21    NHC    C22    202  -0.090566      12.01
   203         HA     21    NHC    H23    203   0.125737      1.008
   204         CA     21    NHC    C24    204  -0.185363      12.01
   205         HA     21    NHC    H25    205   0.142952      1.008
   206         CA     21    NHC    C26    206  -0.104205      12.01
   207         HA     21    NHC    H27    207   0.129186      1.008
   208         CT     21    NHC    C28    208    0.20897      12.01
   209         H1     21    NHC    H29    209  -0.199053      1.008
   210         H1     21    NHC    H30    210  -0.199053      1.008
   211         CA     21    NHC    C31    211   0.032301      12.01
   212         CA     21    NHC    C32    212  -0.104205      12.01
   213         HA     21    NHC    H33    213   0.129186      1.008
   214         CA     21    NHC    C34    214  -0.185363      12.01
   215         HA     21    NHC    H35    215   0.142952      1.008
   216         CA     21    NHC    C36    216  -0.090566      12.01
   217         HA     21    NHC    H37    217   0.125737      1.008
   218         CA     21    NHC    C38    218  -0.185363      12.01
   219         HA     21    NHC    H39    219   0.142952      1.008
   220         CA     21    NHC    C40    220  -0.104205      12.01
   221         HA     21    NHC    H41    221   0.129186      1.008   ; qtot -3
; residue  22 NHC rtp NHC  q  0.0
   222         CQ     22    NHC     C1    222   0.323692      12.01
   223         N2     22    NHC     N2    223  -0.030793      14.01
   224         N2     22    NHC     N3    224  -0.030793      14.01
   225         CA     22    NHC     C4    225   0.027111      12.01
   226         CA     22    NHC     C5    226  -0.073524      12.01
   227         HA     22    NHC     H6    227   0.121084      1.008
   228         CA     22    NHC     C7    228   -0.20457      12.01
   229         HA     22    NHC     H8    229    0.15537      1.008
   230         CA     22    NHC     C9    230   -0.20457      12.01
   231         HA     22    NHC    H10    231    0.15537      1.008
   232         CA     22    NHC    C11    232  -0.073524      12.01
   233         HA     22    NHC    H12    233   0.121084      1.008
   234         CA     22    NHC    C13    234   0.027111      12.01
   235         CT     22    NHC    C14    235    0.20897      12.01
   236         H1     22    NHC    H15    236  -0.199053      1.008
   237         H1     22    NHC    H16    237  -0.199053      1.008
   238         CA     22    NHC    C17    238   0.032301      12.01
   239         CA     22    NHC    C18    239  -0.104205      12.01
   240         HA     22    NHC    H19    240   0.129186      1.008
   241         CA     22    NHC    C20    241  -0.185363      12.01
   242         HA     22    NHC    H21    242   0.142952      1.008
   243         CA     22    NHC    C22    243  -0.090566      12.01
   244         HA     22    NHC    H23    244   0.125737      1.008
   245         CA     22    NHC    C24    245  -0.185363      12.01
   246         HA     22    NHC    H25    246   0.142952      1.008
   247         CA     22    NHC    C26    247  -0.104205      12.01
   248         HA     22    NHC    H27    248   0.129186      1.008
   249         CT     22    NHC    C28    249    0.20897      12.01
   250         H1     22    NHC    H29    250  -0.199053      1.008
   251         H1     22    NHC    H30    251  -0.199053      1.008
   252         CA     22    NHC    C31    252   0.032301      12.01
   253         CA     22    NHC    C32    253  -0.104205      12.01
   254         HA     22    NHC    H33    254   0.129186      1.008
   255         CA     22    NHC    C34    255  -0.185363      12.01
   256         HA     22    NHC    H35    256   0.142952      1.008
   257         CA     22    NHC    C36    257  -0.090566      12.01
   258         HA     22    NHC    H37    258   0.125737      1.008
   259         CA     22    NHC    C38    259  -0.185363      12.01
   260         HA     22    NHC    H39    260   0.142952      1.008
   261         CA     22    NHC    C40    261  -0.104205      12.01
   262         HA     22    NHC    H41    262   0.129186      1.008   ; qtot -3
; residue  23 NHC rtp NHC  q  0.0
   263         CQ     23    NHC     C1    263   0.323692      12.01
   264         N2     23    NHC     N2    264  -0.030793      14.01
   265         N2     23    NHC     N3    265  -0.030793      14.01
   266         CA     23    NHC     C4    266   0.027111      12.01
   267         CA     23    NHC     C5    267  -0.073524      12.01
   268         HA     23    NHC     H6    268   0.121084      1.008
   269         CA     23    NHC     C7    269   -0.20457      12.01
   270         HA     23    NHC     H8    270    0.15537      1.008
   271         CA     23    NHC     C9    271   -0.20457      12.01
   272         HA     23    NHC    H10    272    0.15537      1.008
   273         CA     23    NHC    C11    273  -0.073524      12.01
   274         HA     23    NHC    H12    274   0.121084      1.008
   275         CA     23    NHC    C13    275   0.027111      12.01
   276         CT     23    NHC    C14    276    0.20897      12.01
   277         H1     23    NHC    H15    277  -0.199053      1.008
   278         H1     23    NHC    H16    278  -0.199053      1.008
   279         CA     23    NHC    C17    279   0.032301      12.01
   280         CA     23    NHC    C18    280  -0.104205      12.01
   281         HA     23    NHC    H19    281   0.129186      1.008
   282         CA     23    NHC    C20    282  -0.185363      12.01
   283         HA     23    NHC    H21    283   0.142952      1.008
   284         CA     23    NHC    C22    284  -0.090566      12.01
   285         HA     23    NHC    H23    285   0.125737      1.008
   286         CA     23    NHC    C24    286  -0.185363      12.01
   287         HA     23    NHC    H25    287   0.142952      1.008
   288         CA     23    NHC    C26    288  -0.104205      12.01
   289         HA     23    NHC    H27    289   0.129186      1.008
   290         CT     23    NHC    C28    290    0.20897      12.01
   291         H1     23    NHC    H29    291  -0.199053      1.008
   292         H1     23    NHC    H30    292  -0.199053      1.008
   293         CA     23    NHC    C31    293   0.032301      12.01
   294         CA     23    NHC    C32    294  -0.104205      12.01
   295         HA     23    NHC    H33    295   0.129186      1.008
   296         CA     23    NHC    C34    296  -0.185363      12.01
   297         HA     23    NHC    H35    297   0.142952      1.008
   298         CA     23    NHC    C36    298  -0.090566      12.01
   299         HA     23    NHC    H37    299   0.125737      1.008
   300         CA     23    NHC    C38    300  -0.185363      12.01
   301         HA     23    NHC    H39    301   0.142952      1.008
   302         CA     23    NHC    C40    302  -0.104205      12.01
   303         HA     23    NHC    H41    303   0.129186      1.008   ; qtot -3
; residue  24 NHC rtp NHC  q  0.0
   304         CQ     24    NHC     C1    304   0.323692      12.01
   305         N2     24    NHC     N2    305  -0.030793      14.01
   306         N2     24    NHC     N3    306  -0.030793      14.01
   307         CA     24    NHC     C4    307   0.027111      12.01
   308         CA     24    NHC     C5    308  -0.073524      12.01
   309         HA     24    NHC     H6    309   0.121084      1.008
   310         CA     24    NHC     C7    310   -0.20457      12.01
   311         HA     24    NHC     H8    311    0.15537      1.008
   312         CA     24    NHC     C9    312   -0.20457      12.01
   313         HA     24    NHC    H10    313    0.15537      1.008
   314         CA     24    NHC    C11    314  -0.073524      12.01
   315         HA     24    NHC    H12    315   0.121084      1.008
   316         CA     24    NHC    C13    316   0.027111      12.01
   317         CT     24    NHC    C14    317    0.20897      12.01
   318         H1     24    NHC    H15    318  -0.199053      1.008
   319         H1     24    NHC    H16    319  -0.199053      1.008
   320         CA     24    NHC    C17    320   0.032301      12.01
   321         CA     24    NHC    C18    321  -0.104205      12.01
   322         HA     24    NHC    H19    322   0.129186      1.008
   323         CA     24    NHC    C20    323  -0.185363      12.01
   324         HA     24    NHC    H21    324   0.142952      1.008
   325         CA     24    NHC    C22    325  -0.090566      12.01
   326         HA     24    NHC    H23    326   0.125737      1.008
   327         CA     24    NHC    C24    327  -0.185363      12.01
   328         HA     24    NHC    H25    328   0.142952      1.008
   329         CA     24    NHC    C26    329  -0.104205      12.01
   330         HA     24    NHC    H27    330   0.129186      1.008
   331         CT     24    NHC    C28    331    0.20897      12.01
   332         H1     24    NHC    H29    332  -0.199053      1.008
   333         H1     24    NHC    H30    333  -0.199053      1.008
   334         CA     24    NHC    C31    334   0.032301      12.01
   335         CA     24    NHC    C32    335  -0.104205      12.01
   336         HA     24    NHC    H33    336   0.129186      1.008
   337         CA     24    NHC    C34    337  -0.185363      12.01
   338         HA     24    NHC    H35    338   0.142952      1.008
   339         CA     24    NHC    C36    339  -0.090566      12.01
   340         HA     24    NHC    H37    340   0.125737      1.008
   341         CA     24    NHC    C38    341  -0.185363      12.01
   342         HA     24    NHC    H39    342   0.142952      1.008
   343         CA     24    NHC    C40    343  -0.104205      12.01
   344         HA     24    NHC    H41    344   0.129186      1.008   ; qtot -3
; residue  25 NHC rtp NHC  q  0.0
   345         CQ     25    NHC     C1    345   0.323692      12.01
   346         N2     25    NHC     N2    346  -0.030793      14.01
   347         N2     25    NHC     N3    347  -0.030793      14.01
   348         CA     25    NHC     C4    348   0.027111      12.01
   349         CA     25    NHC     C5    349  -0.073524      12.01
   350         HA     25    NHC     H6    350   0.121084      1.008
   351         CA     25    NHC     C7    351   -0.20457      12.01
   352         HA     25    NHC     H8    352    0.15537      1.008
   353         CA     25    NHC     C9    353   -0.20457      12.01
   354         HA     25    NHC    H10    354    0.15537      1.008
   355         CA     25    NHC    C11    355  -0.073524      12.01
   356         HA     25    NHC    H12    356   0.121084      1.008
   357         CA     25    NHC    C13    357   0.027111      12.01
   358         CT     25    NHC    C14    358    0.20897      12.01
   359         H1     25    NHC    H15    359  -0.199053      1.008
   360         H1     25    NHC    H16    360  -0.199053      1.008
   361         CA     25    NHC    C17    361   0.032301      12.01
   362         CA     25    NHC    C18    362  -0.104205      12.01
   363         HA     25    NHC    H19    363   0.129186      1.008
   364         CA     25    NHC    C20    364  -0.185363      12.01
   365         HA     25    NHC    H21    365   0.142952      1.008
   366         CA     25    NHC    C22    366  -0.090566      12.01
   367         HA     25    NHC    H23    367   0.125737      1.008
   368         CA     25    NHC    C24    368  -0.185363      12.01
   369         HA     25    NHC    H25    369   0.142952      1.008
   370         CA     25    NHC    C26    370  -0.104205      12.01
   371         HA     25    NHC    H27    371   0.129186      1.008
   372         CT     25    NHC    C28    372    0.20897      12.01
   373         H1     25    NHC    H29    373  -0.199053      1.008
   374         H1     25    NHC    H30    374  -0.199053      1.008
   375         CA     25    NHC    C31    375   0.032301      12.01
   376         CA     25    NHC    C32    376  -0.104205      12.01
   377         HA     25    NHC    H33    377   0.129186      1.008
   378         CA     25    NHC    C34    378  -0.185363      12.01
   379         HA     25    NHC    H35    379   0.142952      1.008
   380         CA     25    NHC    C36    380  -0.090566      12.01
   381         HA     25    NHC    H37    381   0.125737      1.008
   382         CA     25    NHC    C38    382  -0.185363      12.01
   383         HA     25    NHC    H39    383   0.142952      1.008
   384         CA     25    NHC    C40    384  -0.104205      12.01
   385         HA     25    NHC    H41    385   0.129186      1.008   ; qtot -3

[ bonds ]
;  ai    aj funct            c0            c1            c2            c3
    2     4     1 
    2     6     1 
    2     8     1 
    2    11     1 
    2    12     1 
    2   181     1 
    3     4     1 
    3     5     1 
    3     8     1 
    3     9     1 
    3    10     1 
    3    17     1 
    4     5     1 
    4     6     1
    4     8     1
    4   140     1
    5     6     1
    5     7     1
    5     9     1
    5    58     1
    6     7     1
    6    12     1
    6    16     1
    7     9     1
    7    12     1
    7    13     1
    7    99     1
    8    10     1
    8    11     1
    8    14     1
    9    10     1
    9    13     1
    9    15     1
   10    11     1
   10    13     1
   10   304     1
   11    12     1
   11    13     1
   11   222     1
   12    13     1
   12   345     1
   13   263     1
   17    18     1    1.3730e-01    3.6418e+05 
   17    19     1    1.3730e-01    3.6418e+05 
   18    20     1 
   18    30     1 
   19    29     1 
   19    44     1 
   20    21     1 
   20    29     1 
   21    22     1 
   21    23     1 
   23    24     1 
   23    25     1 
   25    26     1 
   25    27     1 
   27    28     1 
   27    29     1 
   30    31     1 
   30    32     1 
   30    33     1 
   33    34     1 
   33    42     1 
   34    35     1 
   34    36     1 
   36    37     1 
   36    38     1 
   38    39     1 
   38    40     1 
   40    41     1 
   40    42     1 
   42    43     1 
   44    45     1 
   44    46     1 
   44    47     1 
   47    48     1 
   47    56     1 
   48    49     1 
   48    50     1 
   50    51     1 
   50    52     1 
   52    53     1 
   52    54     1 
   54    55     1 
   54    56     1 
   56    57     1 
   58    59     1    1.3730e-01    3.6418e+05 
   58    60     1    1.3730e-01    3.6418e+05 
   59    61     1 
   59    71     1 
   60    70     1 
   60    85     1 
   61    62     1 
   61    70     1 
   62    63     1 
   62    64     1 
   64    65     1 
   64    66     1 
   66    67     1 
   66    68     1 
   68    69     1 
   68    70     1 
   71    72     1 
   71    73     1 
   71    74     1 
   74    75     1 
   74    83     1 
   75    76     1 
   75    77     1 
   77    78     1 
   77    79     1 
   79    80     1 
   79    81     1 
   81    82     1 
   81    83     1 
   83    84     1 
   85    86     1 
   85    87     1 
   85    88     1 
   88    89     1 
   88    97     1 
   89    90     1 
   89    91     1 
   91    92     1 
   91    93     1 
   93    94     1 
   93    95     1 
   95    96     1 
   95    97     1 
   97    98     1 
   99   100     1    1.3730e-01    3.6418e+05 
   99   101     1    1.3730e-01    3.6418e+05 
  100   102     1 
  100   112     1 
  101   111     1 
  101   126     1 
  102   103     1 
  102   111     1 
  103   104     1 
  103   105     1 
  105   106     1 
  105   107     1 
  107   108     1 
  107   109     1 
  109   110     1 
  109   111     1 
  112   113     1 
  112   114     1 
  112   115     1 
  115   116     1 
  115   124     1 
  116   117     1 
  116   118     1 
  118   119     1 
  118   120     1 
  120   121     1 
  120   122     1 
  122   123     1 
  122   124     1 
  124   125     1 
  126   127     1 
  126   128     1 
  126   129     1 
  129   130     1 
  129   138     1 
  130   131     1 
  130   132     1 
  132   133     1 
  132   134     1 
  134   135     1 
  134   136     1 
  136   137     1 
  136   138     1 
  138   139     1 
  140   141     1    1.3730e-01    3.6418e+05 
  140   142     1    1.3730e-01    3.6418e+05 
  141   143     1 
  141   153     1 
  142   152     1 
  142   167     1 
  143   144     1 
  143   152     1 
  144   145     1 
  144   146     1 
  146   147     1 
  146   148     1 
  148   149     1 
  148   150     1 
  150   151     1 
  150   152     1 
  153   154     1 
  153   155     1 
  153   156     1 
  156   157     1 
  156   165     1 
  157   158     1 
  157   159     1 
  159   160     1 
  159   161     1 
  161   162     1 
  161   163     1 
  163   164     1 
  163   165     1 
  165   166     1 
  167   168     1 
  167   169     1 
  167   170     1 
  170   171     1 
  170   179     1 
  171   172     1 
  171   173     1 
  173   174     1 
  173   175     1 
  175   176     1 
  175   177     1 
  177   178     1 
  177   179     1 
  179   180     1 
  181   182     1    1.3730e-01    3.6418e+05 
  181   183     1    1.3730e-01    3.6418e+05 
  182   184     1 
  182   194     1 
  183   193     1 
  183   208     1 
  184   185     1 
  184   193     1 
  185   186     1 
  185   187     1 
  187   188     1 
  187   189     1 
  189   190     1 
  189   191     1 
  191   192     1 
  191   193     1 
  194   195     1 
  194   196     1 
  194   197     1 
  197   198     1 
  197   206     1 
  198   199     1 
  198   200     1 
  200   201     1 
  200   202     1 
  202   203     1 
  202   204     1 
  204   205     1 
  204   206     1 
  206   207     1 
  208   209     1 
  208   210     1 
  208   211     1 
  211   212     1 
  211   220     1 
  212   213     1 
  212   214     1 
  214   215     1 
  214   216     1 
  216   217     1 
  216   218     1 
  218   219     1 
  218   220     1 
  220   221     1 
  222   223     1    1.3730e-01    3.6418e+05 
  222   224     1    1.3730e-01    3.6418e+05 
  223   225     1 
  223   235     1 
  224   234     1 
  224   249     1 
  225   226     1 
  225   234     1 
  226   227     1 
  226   228     1 
  228   229     1 
  228   230     1 
  230   231     1 
  230   232     1 
  232   233     1 
  232   234     1 
  235   236     1 
  235   237     1 
  235   238     1 
  238   239     1 
  238   247     1 
  239   240     1 
  239   241     1 
  241   242     1 
  241   243     1 
  243   244     1 
  243   245     1 
  245   246     1 
  245   247     1 
  247   248     1 
  249   250     1 
  249   251     1 
  249   252     1 
  252   253     1 
  252   261     1 
  253   254     1 
  253   255     1 
  255   256     1 
  255   257     1 
  257   258     1 
  257   259     1 
  259   260     1 
  259   261     1 
  261   262     1 
  263   264     1    1.3730e-01    3.6418e+05 
  263   265     1    1.3730e-01    3.6418e+05 
  264   266     1 
  264   276     1 
  265   275     1 
  265   290     1 
  266   267     1 
  266   275     1 
  267   268     1 
  267   269     1 
  269   270     1 
  269   271     1 
  271   272     1 
  271   273     1 
  273   274     1 
  273   275     1 
  276   277     1 
  276   278     1 
  276   279     1 
  279   280     1 
  279   288     1 
  280   281     1 
  280   282     1 
  282   283     1 
  282   284     1 
  284   285     1 
  284   286     1 
  286   287     1 
  286   288     1 
  288   289     1 
  290   291     1 
  290   292     1 
  290   293     1 
  293   294     1 
  293   302     1 
  294   295     1 
  294   296     1 
  296   297     1 
  296   298     1 
  298   299     1 
  298   300     1 
  300   301     1 
  300   302     1 
  302   303     1 
  304   305     1    1.3730e-01    3.6418e+05 
  304   306     1    1.3730e-01    3.6418e+05 
  305   307     1 
  305   317     1 
  306   316     1 
  306   331     1 
  307   308     1 
  307   316     1 
  308   309     1 
  308   310     1 
  310   311     1 
  310   312     1 
  312   313     1 
  312   314     1 
  314   315     1 
  314   316     1 
  317   318     1 
  317   319     1 
  317   320     1 
  320   321     1 
  320   329     1 
  321   322     1 
  321   323     1 
  323   324     1 
  323   325     1 
  325   326     1 
  325   327     1 
  327   328     1 
  327   329     1 
  329   330     1 
  331   332     1 
  331   333     1 
  331   334     1 
  334   335     1 
  334   343     1 
  335   336     1 
  335   337     1 
  337   338     1 
  337   339     1 
  339   340     1 
  339   341     1 
  341   342     1 
  341   343     1 
  343   344     1 
  345   346     1    1.3730e-01    3.6418e+05 
  345   347     1    1.3730e-01    3.6418e+05 
  346   348     1 
  346   358     1 
  347   357     1 
  347   372     1 
  348   349     1 
  348   357     1 
  349   350     1 
  349   351     1 
  351   352     1 
  351   353     1 
  353   354     1 
  353   355     1 
  355   356     1 
  355   357     1 
  358   359     1 
  358   360     1 
  358   361     1 
  361   362     1 
  361   370     1 
  362   363     1 
  362   364     1 
  364   365     1 
  364   366     1 
  366   367     1 
  366   368     1 
  368   369     1 
  368   370     1 
  370   371     1 
  372   373     1 
  372   374     1 
  372   375     1 
  375   376     1 
  375   384     1 
  376   377     1 
  376   378     1 
  378   379     1 
  378   380     1 
  380   381     1 
  380   382     1 
  382   383     1 
  382   384     1 
  384   385     1 

[ pairs ]
;  ai    aj funct            c0            c1            c2            c3
    2    17     1 
    2   184     1 
    2   193     1 
    2   194     1 
    2   208     1 
    3    20     1 
    3    29     1 
    3    30     1 
    3    44     1 
    3   181     1 
    4    18     1 
    4    19     1 
    4   182     1 
    4   183     1 
    5    18     1 
    5    19     1 
    5   181     1 
    6    17     1 
    6   182     1 
    6   183     1 
    7    17     1 
    7   181     1 
    8    18     1 
    8    19     1 
    8   182     1 
    8   183     1 
    9    18     1 
    9    19     1 
    9   181     1 
   10    18     1 
   10    19     1 
   10   181     1 
   11    17     1 
   11   182     1 
   11   183     1 
   12    17     1 
   12   182     1 
   12   183     1 
   13    17     1 
   13   181     1 
   17    21     1 
   17    27     1 
   17    31     1 
   17    32     1 
   17    33     1 
   17    45     1 
   17    46     1 
   17    47     1 
   18    22     1 
   18    23     1 
   18    27     1 
   18    34     1 
   18    42     1 
   18    44     1 
   19    21     1 
   19    25     1 
   19    28     1 
   19    30     1 
   19    48     1 
   19    56     1 
   20    24     1 
   20    25     1 
   20    28     1 
   20    31     1 
   20    32     1 
   20    33     1 
   20    44     1 
   21    26     1 
   21    27     1 
   21    30     1 
   22    24     1 
   22    25     1 
   22    29     1 
   23    28     1 
   23    29     1 
   24    26     1 
   24    27     1 
   26    28     1 
   26    29     1 
   27    44     1 
   29    30     1 
   29    45     1 
   29    46     1 
   29    47     1 
   30    35     1 
   30    36     1 
   30    40     1 
   30    43     1 
   31    34     1 
   31    42     1 
   32    34     1 
   32    42     1 
   33    37     1 
   33    38     1 
   33    41     1 
   34    39     1 
   34    40     1 
   34    43     1 
   35    37     1 
   35    38     1 
   35    42     1 
   36    41     1 
   36    42     1 
   37    39     1 
   37    40     1 
   38    43     1 
   39    41     1 
   39    42     1 
   41    43     1 
   44    49     1 
   44    50     1 
   44    54     1 
   44    57     1 
   45    48     1 
   45    56     1 
   46    48     1 
   46    56     1 
   47    51     1 
   47    52     1 
   47    55     1 
   48    53     1 
   48    54     1 
   48    57     1 
   49    51     1 
   49    52     1 
   49    56     1 
   50    55     1 
   50    56     1 
   51    53     1 
   51    54     1 
   52    57     1 
   53    55     1 
   53    56     1 
   55    57     1 
   58    62     1 
   58    68     1 
   58    72     1 
   58    73     1 
   58    74     1 
   58    86     1 
   58    87     1 
   58    88     1 
   59    63     1 
   59    64     1 
   59    68     1 
   59    75     1 
   59    83     1 
   59    85     1 
   60    62     1 
   60    66     1 
   60    69     1 
   60    71     1 
   60    89     1 
   60    97     1 
   61    65     1 
   61    66     1 
   61    69     1 
   61    72     1 
   61    73     1 
   61    74     1 
   61    85     1 
   62    67     1 
   62    68     1 
   62    71     1 
   63    65     1 
   63    66     1 
   63    70     1 
   64    69     1 
   64    70     1 
   65    67     1 
   65    68     1 
   67    69     1 
   67    70     1 
   68    85     1 
   70    71     1 
   70    86     1 
   70    87     1 
   70    88     1 
   71    76     1 
   71    77     1 
   71    81     1 
   71    84     1 
   72    75     1 
   72    83     1 
   73    75     1 
   73    83     1 
   74    78     1 
   74    79     1 
   74    82     1 
   75    80     1 
   75    81     1 
   75    84     1 
   76    78     1 
   76    79     1 
   76    83     1 
   77    82     1 
   77    83     1 
   78    80     1 
   78    81     1 
   79    84     1 
   80    82     1 
   80    83     1 
   82    84     1 
   85    90     1 
   85    91     1 
   85    95     1 
   85    98     1 
   86    89     1 
   86    97     1 
   87    89     1 
   87    97     1 
   88    92     1 
   88    93     1 
   88    96     1 
   89    94     1 
   89    95     1 
   89    98     1 
   90    92     1 
   90    93     1 
   90    97     1 
   91    96     1 
   91    97     1 
   92    94     1 
   92    95     1 
   93    98     1 
   94    96     1 
   94    97     1 
   96    98     1 
   99   103     1 
   99   109     1 
   99   113     1 
   99   114     1 
   99   115     1 
   99   127     1 
   99   128     1 
   99   129     1 
  100   104     1 
  100   105     1 
  100   109     1 
  100   116     1 
  100   124     1 
  100   126     1 
  101   103     1 
  101   107     1 
  101   110     1 
  101   112     1 
  101   130     1 
  101   138     1 
  102   106     1 
  102   107     1 
  102   110     1 
  102   113     1 
  102   114     1 
  102   115     1 
  102   126     1 
  103   108     1 
  103   109     1 
  103   112     1 
  104   106     1 
  104   107     1 
  104   111     1 
  105   110     1 
  105   111     1 
  106   108     1 
  106   109     1 
  108   110     1 
  108   111     1 
  109   126     1 
  111   112     1 
  111   127     1 
  111   128     1 
  111   129     1 
  112   117     1 
  112   118     1 
  112   122     1 
  112   125     1 
  113   116     1 
  113   124     1 
  114   116     1 
  114   124     1 
  115   119     1 
  115   120     1 
  115   123     1 
  116   121     1 
  116   122     1 
  116   125     1 
  117   119     1 
  117   120     1 
  117   124     1 
  118   123     1 
  118   124     1 
  119   121     1 
  119   122     1 
  120   125     1 
  121   123     1 
  121   124     1 
  123   125     1 
  126   131     1 
  126   132     1 
  126   136     1 
  126   139     1 
  127   130     1 
  127   138     1 
  128   130     1 
  128   138     1 
  129   133     1 
  129   134     1 
  129   137     1 
  130   135     1 
  130   136     1 
  130   139     1 
  131   133     1 
  131   134     1 
  131   138     1 
  132   137     1 
  132   138     1 
  133   135     1 
  133   136     1 
  134   139     1 
  135   137     1 
  135   138     1 
  137   139     1 
  140   144     1 
  140   150     1 
  140   154     1 
  140   155     1 
  140   156     1 
  140   168     1 
  140   169     1 
  140   170     1 
  141   145     1 
  141   146     1 
  141   150     1 
  141   157     1 
  141   165     1 
  141   167     1 
  142   144     1 
  142   148     1 
  142   151     1 
  142   153     1 
  142   171     1 
  142   179     1 
  143   147     1 
  143   148     1 
  143   151     1 
  143   154     1 
  143   155     1 
  143   156     1 
  143   167     1 
  144   149     1 
  144   150     1 
  144   153     1 
  145   147     1 
  145   148     1 
  145   152     1 
  146   151     1 
  146   152     1 
  147   149     1 
  147   150     1 
  149   151     1 
  149   152     1 
  150   167     1 
  152   153     1 
  152   168     1 
  152   169     1 
  152   170     1 
  153   158     1 
  153   159     1 
  153   163     1 
  153   166     1 
  154   157     1 
  154   165     1 
  155   157     1 
  155   165     1 
  156   160     1 
  156   161     1 
  156   164     1 
  157   162     1 
  157   163     1 
  157   166     1 
  158   160     1 
  158   161     1 
  158   165     1 
  159   164     1 
  159   165     1 
  160   162     1 
  160   163     1 
  161   166     1 
  162   164     1 
  162   165     1 
  164   166     1 
  167   172     1 
  167   173     1 
  167   177     1 
  167   180     1 
  168   171     1 
  168   179     1 
  169   171     1 
  169   179     1 
  170   174     1 
  170   175     1 
  170   178     1 
  171   176     1 
  171   177     1 
  171   180     1 
  172   174     1 
  172   175     1 
  172   179     1 
  173   178     1 
  173   179     1 
  174   176     1 
  174   177     1 
  175   180     1 
  176   178     1 
  176   179     1 
  178   180     1 
  181   185     1 
  181   191     1 
  181   195     1 
  181   196     1 
  181   197     1 
  181   209     1 
  181   210     1 
  181   211     1 
  182   186     1 
  182   187     1 
  182   191     1 
  182   198     1 
  182   206     1 
  182   208     1 
  183   185     1 
  183   189     1 
  183   192     1 
  183   194     1 
  183   212     1 
  183   220     1 
  184   188     1 
  184   189     1 
  184   192     1 
  184   195     1 
  184   196     1 
  184   197     1 
  184   208     1 
  185   190     1 
  185   191     1 
  185   194     1 
  186   188     1 
  186   189     1 
  186   193     1 
  187   192     1 
  187   193     1 
  188   190     1 
  188   191     1 
  190   192     1 
  190   193     1 
  191   208     1 
  193   194     1 
  193   209     1 
  193   210     1 
  193   211     1 
  194   199     1 
  194   200     1 
  194   204     1 
  194   207     1 
  195   198     1 
  195   206     1 
  196   198     1 
  196   206     1 
  197   201     1 
  197   202     1 
  197   205     1 
  198   203     1 
  198   204     1 
  198   207     1 
  199   201     1 
  199   202     1 
  199   206     1 
  200   205     1 
  200   206     1 
  201   203     1 
  201   204     1 
  202   207     1 
  203   205     1 
  203   206     1 
  205   207     1 
  208   213     1 
  208   214     1 
  208   218     1 
  208   221     1 
  209   212     1 
  209   220     1 
  210   212     1 
  210   220     1 
  211   215     1 
  211   216     1 
  211   219     1 
  212   217     1 
  212   218     1 
  212   221     1 
  213   215     1 
  213   216     1 
  213   220     1 
  214   219     1 
  214   220     1 
  215   217     1 
  215   218     1 
  216   221     1 
  217   219     1 
  217   220     1 
  219   221     1 
  222   226     1 
  222   232     1 
  222   236     1 
  222   237     1 
  222   238     1 
  222   250     1 
  222   251     1 
  222   252     1 
  223   227     1 
  223   228     1 
  223   232     1 
  223   239     1 
  223   247     1 
  223   249     1 
  224   226     1 
  224   230     1 
  224   233     1 
  224   235     1 
  224   253     1 
  224   261     1 
  225   229     1 
  225   230     1 
  225   233     1 
  225   236     1 
  225   237     1 
  225   238     1 
  225   249     1 
  226   231     1 
  226   232     1 
  226   235     1 
  227   229     1 
  227   230     1 
  227   234     1 
  228   233     1 
  228   234     1 
  229   231     1 
  229   232     1 
  231   233     1 
  231   234     1 
  232   249     1 
  234   235     1 
  234   250     1 
  234   251     1 
  234   252     1 
  235   240     1 
  235   241     1 
  235   245     1 
  235   248     1 
  236   239     1 
  236   247     1 
  237   239     1 
  237   247     1 
  238   242     1 
  238   243     1 
  238   246     1 
  239   244     1 
  239   245     1 
  239   248     1 
  240   242     1 
  240   243     1 
  240   247     1 
  241   246     1 
  241   247     1 
  242   244     1 
  242   245     1 
  243   248     1 
  244   246     1 
  244   247     1 
  246   248     1 
  249   254     1 
  249   255     1 
  249   259     1 
  249   262     1 
  250   253     1 
  250   261     1 
  251   253     1 
  251   261     1 
  252   256     1 
  252   257     1 
  252   260     1 
  253   258     1 
  253   259     1 
  253   262     1 
  254   256     1 
  254   257     1 
  254   261     1 
  255   260     1 
  255   261     1 
  256   258     1 
  256   259     1 
  257   262     1 
  258   260     1 
  258   261     1 
  260   262     1 
  263   267     1 
  263   273     1 
  263   277     1 
  263   278     1 
  263   279     1 
  263   291     1 
  263   292     1 
  263   293     1 
  264   268     1 
  264   269     1 
  264   273     1 
  264   280     1 
  264   288     1 
  264   290     1 
  265   267     1 
  265   271     1 
  265   274     1 
  265   276     1 
  265   294     1 
  265   302     1 
  266   270     1 
  266   271     1 
  266   274     1 
  266   277     1 
  266   278     1 
  266   279     1 
  266   290     1 
  267   272     1 
  267   273     1 
  267   276     1 
  268   270     1 
  268   271     1 
  268   275     1 
  269   274     1 
  269   275     1 
  270   272     1 
  270   273     1 
  272   274     1 
  272   275     1 
  273   290     1 
  275   276     1 
  275   291     1 
  275   292     1 
  275   293     1 
  276   281     1 
  276   282     1 
  276   286     1 
  276   289     1 
  277   280     1 
  277   288     1 
  278   280     1 
  278   288     1 
  279   283     1 
  279   284     1 
  279   287     1 
  280   285     1 
  280   286     1 
  280   289     1 
  281   283     1 
  281   284     1 
  281   288     1 
  282   287     1 
  282   288     1 
  283   285     1 
  283   286     1 
  284   289     1 
  285   287     1 
  285   288     1 
  287   289     1 
  290   295     1 
  290   296     1 
  290   300     1 
  290   303     1 
  291   294     1 
  291   302     1 
  292   294     1 
  292   302     1 
  293   297     1 
  293   298     1 
  293   301     1 
  294   299     1 
  294   300     1 
  294   303     1 
  295   297     1 
  295   298     1 
  295   302     1 
  296   301     1 
  296   302     1 
  297   299     1 
  297   300     1 
  298   303     1 
  299   301     1 
  299   302     1 
  301   303     1 
  304   308     1 
  304   314     1 
  304   318     1 
  304   319     1 
  304   320     1 
  304   332     1 
  304   333     1 
  304   334     1 
  305   309     1 
  305   310     1 
  305   314     1 
  305   321     1 
  305   329     1 
  305   331     1 
  306   308     1 
  306   312     1 
  306   315     1 
  306   317     1 
  306   335     1 
  306   343     1 
  307   311     1 
  307   312     1 
  307   315     1 
  307   318     1 
  307   319     1 
  307   320     1 
  307   331     1 
  308   313     1 
  308   314     1 
  308   317     1 
  309   311     1 
  309   312     1 
  309   316     1 
  310   315     1 
  310   316     1 
  311   313     1 
  311   314     1 
  313   315     1 
  313   316     1 
  314   331     1 
  316   317     1 
  316   332     1 
  316   333     1 
  316   334     1 
  317   322     1 
  317   323     1 
  317   327     1 
  317   330     1 
  318   321     1 
  318   329     1 
  319   321     1 
  319   329     1 
  320   324     1 
  320   325     1 
  320   328     1 
  321   326     1 
  321   327     1 
  321   330     1 
  322   324     1 
  322   325     1 
  322   329     1 
  323   328     1 
  323   329     1 
  324   326     1 
  324   327     1 
  325   330     1 
  326   328     1 
  326   329     1 
  328   330     1 
  331   336     1 
  331   337     1 
  331   341     1 
  331   344     1 
  332   335     1 
  332   343     1 
  333   335     1 
  333   343     1 
  334   338     1 
  334   339     1 
  334   342     1 
  335   340     1 
  335   341     1 
  335   344     1 
  336   338     1 
  336   339     1 
  336   343     1 
  337   342     1 
  337   343     1 
  338   340     1 
  338   341     1 
  339   344     1 
  340   342     1 
  340   343     1 
  342   344     1 
  345   349     1 
  345   355     1 
  345   359     1 
  345   360     1 
  345   361     1 
  345   373     1 
  345   374     1 
  345   375     1 
  346   350     1 
  346   351     1 
  346   355     1 
  346   362     1 
  346   370     1 
  346   372     1 
  347   349     1 
  347   353     1 
  347   356     1 
  347   358     1 
  347   376     1 
  347   384     1 
  348   352     1 
  348   353     1 
  348   356     1 
  348   359     1 
  348   360     1 
  348   361     1 
  348   372     1 
  349   354     1 
  349   355     1 
  349   358     1 
  350   352     1 
  350   353     1 
  350   357     1 
  351   356     1 
  351   357     1 
  352   354     1 
  352   355     1 
  354   356     1 
  354   357     1 
  355   372     1 
  357   358     1 
  357   373     1 
  357   374     1 
  357   375     1 
  358   363     1 
  358   364     1 
  358   368     1 
  358   371     1 
  359   362     1 
  359   370     1 
  360   362     1 
  360   370     1 
  361   365     1 
  361   366     1 
  361   369     1 
  362   367     1 
  362   368     1 
  362   371     1 
  363   365     1 
  363   366     1 
  363   370     1 
  364   369     1 
  364   370     1 
  365   367     1 
  365   368     1 
  366   371     1 
  367   369     1 
  367   370     1 
  369   371     1 
  372   377     1 
  372   378     1 
  372   382     1 
  372   385     1 
  373   376     1 
  373   384     1 
  374   376     1 
  374   384     1 
  375   379     1 
  375   380     1 
  375   383     1 
  376   381     1 
  376   382     1 
  376   385     1 
  377   379     1 
  377   380     1 
  377   384     1 
  378   383     1 
  378   384     1 
  379   381     1 
  379   382     1 
  380   385     1 
  381   383     1 
  381   384     1 
  383   385     1 

[ angles ]
;  ai    aj    ak funct            c0            c1            c2            c3
    4     2   181     1  
    6     2   181     1  
    8     2   181     1 
   11     2   181     1 
   12     2   181     1 
    4     3    17     1 
    5     3    17     1 
    8     3    17     1 
    9     3    17     1 
   10     3    17     1 
    2     4   140     1  
    3     4   140     1 
    5     4   140     1 
    6     4   140     1 
    8     4   140     1 
    3     5    58     1 
    4     5    58     1 
    6     5    58     1 
    7     5    58     1 
    9     5    58     1 
    2     6    16     1 
    4     6    16     1 
    5     6    16     1 
    7     6    16     1 
   12     6    16     1 
   11     8    14     1 
   10     8    14     1 
    3     8    14     1 
    4     8    14     1 
    2     8    14     1
    3     9    15     1 
   10     9    15     1 
   13     9    15     1 
    7     9    15     1 
    5     9    15     1
   12     7    99     1 
    6     7    99     1 
    5     7    99     1 
    9     7    99     1 
   13     7    99     1
   12    11   222     1 
   13    11   222     1 
   10    11   222     1 
    8    11   222     1 
    2    11   222     1
   12    13   263     1 
    7    13   263     1 
    9    13   263     1 
   10    13   263     1 
   11    13   263     1
    3    10   304     1 
    9    10   304     1 
   13    10   304     1 
   11    10   304     1 
    8    10   304     1
   13    12   345     1 
   11    12   345     1 
    2    12   345     1 
    6    12   345     1 
    7    12   345     1
    3    17    18     1 
    3    17    19     1 
   18    17    19     1    1.1596e+02    6.0609e+02 ;     N2 - C1     - N3  
   17    18    20     1    1.2980e+02    5.2744e+02 ;     C1 - N2     - C4  
   17    18    30     1    1.1852e+02    5.4096e+02 ;     C1 - N2     - C14 
   20    18    30     1  
   17    19    29     1    1.2980e+02    5.2744e+02 ;     C1 - N3     - C13 
   17    19    44     1    1.1852e+02    5.4096e+02 ;     C1 - N3     - C28 
   29    19    44     1  
   18    20    21     1    1.2095e+02    5.7145e+02 ;     N2 - C4     - C5  
   18    20    29     1    1.2095e+02    5.7145e+02 ;     N2 - C4     - C13 
   21    20    29     1  
   20    21    22     1  
   20    21    23     1  
   22    21    23     1  
   21    23    24     1  
   21    23    25     1  
   24    23    25     1  
   23    25    26     1  
   23    25    27     1  
   26    25    27     1  
   25    27    28     1  
   25    27    29     1  
   28    27    29     1  
   19    29    20     1    1.2095e+02    5.7145e+02 ;     N3 - C13    - C4  
   19    29    27     1    1.2095e+02    5.7145e+02 ;     N3 - C13    - C11 
   20    29    27     1  
   18    30    31     1  
   18    30    32     1  
   18    30    33     1    1.1142e+02    5.5714e+02 ;     N2 - C14    - C17 
   31    30    32     1  
   31    30    33     1  
   32    30    33     1  
   30    33    34     1  
   30    33    42     1  
   34    33    42     1  
   33    34    35     1  
   33    34    36     1  
   35    34    36     1  
   34    36    37     1  
   34    36    38     1  
   37    36    38     1  
   36    38    39     1  
   36    38    40     1  
   39    38    40     1  
   38    40    41     1  
   38    40    42     1  
   41    40    42     1  
   33    42    40     1  
   33    42    43     1  
   40    42    43     1  
   19    44    45     1  
   19    44    46     1  
   19    44    47     1    1.1142e+02    5.5714e+02 ;     N3 - C28    - C31 
   45    44    46     1 
   45    44    47     1 
   46    44    47     1 
   44    47    48     1 
   44    47    56     1 
   48    47    56     1 
   47    48    49     1 
   47    48    50     1 
   49    48    50     1 
   48    50    51     1 
   48    50    52     1 
   51    50    52     1 
   50    52    53     1 
   50    52    54     1 
   53    52    54     1 
   52    54    55     1 
   52    54    56     1 
   55    54    56     1 
   47    56    54     1 
   47    56    57     1 
   54    56    57     1 
   59    58    60     1    1.1596e+02    6.0609e+02 ;     N2 - C1     - N3  
   58    59    61     1    1.2980e+02    5.2744e+02 ;     C1 - N2     - C4  
   58    59    71     1    1.1852e+02    5.4096e+02 ;     C1 - N2     - C14 
   61    59    71     1  
   58    60    70     1    1.2980e+02    5.2744e+02 ;     C1 - N3     - C13 
   58    60    85     1    1.1852e+02    5.4096e+02 ;     C1 - N3     - C28 
   70    60    85     1  
   59    61    62     1    1.2095e+02    5.7145e+02 ;     N2 - C4     - C5  
   59    61    70     1    1.2095e+02    5.7145e+02 ;     N2 - C4     - C13 
   62    61    70     1  
   61    62    63     1  
   61    62    64     1  
   63    62    64     1  
   62    64    65     1  
   62    64    66     1  
   65    64    66     1  
   64    66    67     1  
   64    66    68     1  
   67    66    68     1  
   66    68    69     1  
   66    68    70     1  
   69    68    70     1  
   60    70    61     1    1.2095e+02    5.7145e+02 ;     N3 - C13    - C4  
   60    70    68     1    1.2095e+02    5.7145e+02 ;     N3 - C13    - C11 
   61    70    68     1  
   59    71    72     1  
   59    71    73     1  
   59    71    74     1    1.1142e+02    5.5714e+02 ;     N2 - C14    - C17 
   72    71    73     1  
   72    71    74     1  
   73    71    74     1  
   71    74    75     1  
   71    74    83     1  
   75    74    83     1  
   74    75    76     1  
   74    75    77     1  
   76    75    77     1  
   75    77    78     1  
   75    77    79     1  
   78    77    79     1  
   77    79    80     1  
   77    79    81     1  
   80    79    81     1  
   79    81    82     1  
   79    81    83     1  
   82    81    83     1  
   74    83    81     1  
   74    83    84     1  
   81    83    84     1  
   60    85    86     1  
   60    85    87     1  
   60    85    88     1    1.1142e+02    5.5714e+02 ;     N3 - C28    - C31 
   86    85    87     1 
   86    85    88     1 
   87    85    88     1 
   85    88    89     1 
   85    88    97     1 
   89    88    97     1 
   88    89    90     1 
   88    89    91     1 
   90    89    91     1 
   89    91    92     1 
   89    91    93     1 
   92    91    93     1 
   91    93    94     1 
   91    93    95     1 
   94    93    95     1 
   93    95    96     1 
   93    95    97     1 
   96    95    97     1 
   88    97    95     1 
   88    97    98     1 
   95    97    98     1 
  100    99   101     1    1.1596e+02    6.0609e+02 ;     N2 - C1     - N3  
   99   100   102     1    1.2980e+02    5.2744e+02 ;     C1 - N2     - C4  
   99   100   112     1    1.1852e+02    5.4096e+02 ;     C1 - N2     - C14 
  102   100   112     1  
   99   101   111     1    1.2980e+02    5.2744e+02 ;     C1 - N3     - C13 
   99   101   126     1    1.1852e+02    5.4096e+02 ;     C1 - N3     - C28 
  111   101   126     1  
  100   102   103     1    1.2095e+02    5.7145e+02 ;     N2 - C4     - C5  
  100   102   111     1    1.2095e+02    5.7145e+02 ;     N2 - C4     - C13 
  103   102   111     1  
  102   103   104     1  
  102   103   105     1  
  104   103   105     1  
  103   105   106     1  
  103   105   107     1  
  106   105   107     1  
  105   107   108     1  
  105   107   109     1  
  108   107   109     1  
  107   109   110     1  
  107   109   111     1  
  110   109   111     1  
  101   111   102     1    1.2095e+02    5.7145e+02 ;     N3 - C13    - C4  
  101   111   109     1    1.2095e+02    5.7145e+02 ;     N3 - C13    - C11 
  102   111   109     1  
  100   112   113     1  
  100   112   114     1  
  100   112   115     1    1.1142e+02    5.5714e+02 ;     N2 - C14    - C17 
  113   112   114     1  
  113   112   115     1  
  114   112   115     1  
  112   115   116     1  
  112   115   124     1  
  116   115   124     1  
  115   116   117     1  
  115   116   118     1  
  117   116   118     1  
  116   118   119     1  
  116   118   120     1  
  119   118   120     1  
  118   120   121     1  
  118   120   122     1  
  121   120   122     1  
  120   122   123     1  
  120   122   124     1  
  123   122   124     1  
  115   124   122     1  
  115   124   125     1  
  122   124   125     1  
  101   126   127     1  
  101   126   128     1  
  101   126   129     1    1.1142e+02    5.5714e+02 ;     N3 - C28    - C31 
  127   126   128     1 
  127   126   129     1 
  128   126   129     1 
  126   129   130     1 
  126   129   138     1 
  130   129   138     1 
  129   130   131     1 
  129   130   132     1 
  131   130   132     1 
  130   132   133     1 
  130   132   134     1 
  133   132   134     1 
  132   134   135     1 
  132   134   136     1 
  135   134   136     1 
  134   136   137     1 
  134   136   138     1 
  137   136   138     1 
  129   138   136     1 
  129   138   139     1 
  136   138   139     1 
  141   140   142     1    1.1596e+02    6.0609e+02 ;     N2 - C1     - N3  
  140   141   143     1    1.2980e+02    5.2744e+02 ;     C1 - N2     - C4  
  140   141   153     1    1.1852e+02    5.4096e+02 ;     C1 - N2     - C14 
  143   141   153     1  
  140   142   152     1    1.2980e+02    5.2744e+02 ;     C1 - N3     - C13 
  140   142   167     1    1.1852e+02    5.4096e+02 ;     C1 - N3     - C28 
  152   142   167     1  
  141   143   144     1    1.2095e+02    5.7145e+02 ;     N2 - C4     - C5  
  141   143   152     1    1.2095e+02    5.7145e+02 ;     N2 - C4     - C13 
  144   143   152     1  
  143   144   145     1  
  143   144   146     1  
  145   144   146     1  
  144   146   147     1  
  144   146   148     1  
  147   146   148     1  
  146   148   149     1  
  146   148   150     1  
  149   148   150     1  
  148   150   151     1  
  148   150   152     1  
  151   150   152     1  
  142   152   143     1    1.2095e+02    5.7145e+02 ;     N3 - C13    - C4  
  142   152   150     1    1.2095e+02    5.7145e+02 ;     N3 - C13    - C11 
  143   152   150     1  
  141   153   154     1  
  141   153   155     1  
  141   153   156     1    1.1142e+02    5.5714e+02 ;     N2 - C14    - C17 
  154   153   155     1  
  154   153   156     1  
  155   153   156     1  
  153   156   157     1  
  153   156   165     1  
  157   156   165     1  
  156   157   158     1  
  156   157   159     1  
  158   157   159     1  
  157   159   160     1  
  157   159   161     1  
  160   159   161     1  
  159   161   162     1  
  159   161   163     1  
  162   161   163     1  
  161   163   164     1  
  161   163   165     1  
  164   163   165     1  
  156   165   163     1  
  156   165   166     1  
  163   165   166     1  
  142   167   168     1  
  142   167   169     1  
  142   167   170     1    1.1142e+02    5.5714e+02 ;     N3 - C28    - C31 
  168   167   169     1 
  168   167   170     1 
  169   167   170     1 
  167   170   171     1 
  167   170   179     1 
  171   170   179     1 
  170   171   172     1 
  170   171   173     1 
  172   171   173     1 
  171   173   174     1 
  171   173   175     1 
  174   173   175     1 
  173   175   176     1 
  173   175   177     1 
  176   175   177     1 
  175   177   178     1 
  175   177   179     1 
  178   177   179     1 
  170   179   177     1 
  170   179   180     1 
  177   179   180     1 
  182   181   183     1    1.1596e+02    6.0609e+02 ;     N2 - C1     - N3  
  181   182   184     1    1.2980e+02    5.2744e+02 ;     C1 - N2     - C4  
  181   182   194     1    1.1852e+02    5.4096e+02 ;     C1 - N2     - C14 
  184   182   194     1  
  181   183   193     1    1.2980e+02    5.2744e+02 ;     C1 - N3     - C13 
  181   183   208     1    1.1852e+02    5.4096e+02 ;     C1 - N3     - C28 
  193   183   208     1  
  182   184   185     1    1.2095e+02    5.7145e+02 ;     N2 - C4     - C5  
  182   184   193     1    1.2095e+02    5.7145e+02 ;     N2 - C4     - C13 
  185   184   193     1  
  184   185   186     1  
  184   185   187     1  
  186   185   187     1  
  185   187   188     1  
  185   187   189     1  
  188   187   189     1  
  187   189   190     1  
  187   189   191     1  
  190   189   191     1  
  189   191   192     1  
  189   191   193     1  
  192   191   193     1  
  183   193   184     1    1.2095e+02    5.7145e+02 ;     N3 - C13    - C4  
  183   193   191     1    1.2095e+02    5.7145e+02 ;     N3 - C13    - C11 
  184   193   191     1  
  182   194   195     1  
  182   194   196     1  
  182   194   197     1    1.1142e+02    5.5714e+02 ;     N2 - C14    - C17 
  195   194   196     1  
  195   194   197     1  
  196   194   197     1  
  194   197   198     1  
  194   197   206     1  
  198   197   206     1  
  197   198   199     1  
  197   198   200     1  
  199   198   200     1  
  198   200   201     1  
  198   200   202     1  
  201   200   202     1  
  200   202   203     1  
  200   202   204     1  
  203   202   204     1  
  202   204   205     1  
  202   204   206     1  
  205   204   206     1  
  197   206   204     1  
  197   206   207     1  
  204   206   207     1  
  183   208   209     1  
  183   208   210     1  
  183   208   211     1    1.1142e+02    5.5714e+02 ;     N3 - C28    - C31 
  209   208   210     1 
  209   208   211     1 
  210   208   211     1 
  208   211   212     1 
  208   211   220     1 
  212   211   220     1 
  211   212   213     1 
  211   212   214     1 
  213   212   214     1 
  212   214   215     1 
  212   214   216     1 
  215   214   216     1 
  214   216   217     1 
  214   216   218     1 
  217   216   218     1 
  216   218   219     1 
  216   218   220     1 
  219   218   220     1 
  211   220   218     1 
  211   220   221     1 
  218   220   221     1 
  223   222   224     1    1.1596e+02    6.0609e+02 ;     N2 - C1     - N3  
  222   223   225     1    1.2980e+02    5.2744e+02 ;     C1 - N2     - C4  
  222   223   235     1    1.1852e+02    5.4096e+02 ;     C1 - N2     - C14 
  225   223   235     1  
  222   224   234     1    1.2980e+02    5.2744e+02 ;     C1 - N3     - C13 
  222   224   249     1    1.1852e+02    5.4096e+02 ;     C1 - N3     - C28 
  234   224   249     1  
  223   225   226     1    1.2095e+02    5.7145e+02 ;     N2 - C4     - C5  
  223   225   234     1    1.2095e+02    5.7145e+02 ;     N2 - C4     - C13 
  226   225   234     1  
  225   226   227     1  
  225   226   228     1  
  227   226   228     1  
  226   228   229     1  
  226   228   230     1  
  229   228   230     1  
  228   230   231     1  
  228   230   232     1  
  231   230   232     1  
  230   232   233     1  
  230   232   234     1  
  233   232   234     1  
  224   234   225     1    1.2095e+02    5.7145e+02 ;     N3 - C13    - C4  
  224   234   232     1    1.2095e+02    5.7145e+02 ;     N3 - C13    - C11 
  225   234   232     1  
  223   235   236     1  
  223   235   237     1  
  223   235   238     1    1.1142e+02    5.5714e+02 ;     N2 - C14    - C17 
  236   235   237     1  
  236   235   238     1  
  237   235   238     1  
  235   238   239     1  
  235   238   247     1  
  239   238   247     1  
  238   239   240     1  
  238   239   241     1  
  240   239   241     1  
  239   241   242     1  
  239   241   243     1  
  242   241   243     1  
  241   243   244     1  
  241   243   245     1  
  244   243   245     1  
  243   245   246     1  
  243   245   247     1  
  246   245   247     1  
  238   247   245     1  
  238   247   248     1  
  245   247   248     1  
  224   249   250     1  
  224   249   251     1  
  224   249   252     1    1.1142e+02    5.5714e+02 ;     N3 - C28    - C31 
  250   249   251     1 
  250   249   252     1 
  251   249   252     1 
  249   252   253     1 
  249   252   261     1 
  253   252   261     1 
  252   253   254     1 
  252   253   255     1 
  254   253   255     1 
  253   255   256     1 
  253   255   257     1 
  256   255   257     1 
  255   257   258     1 
  255   257   259     1 
  258   257   259     1 
  257   259   260     1 
  257   259   261     1 
  260   259   261     1 
  252   261   259     1 
  252   261   262     1 
  259   261   262     1 
  264   263   265     1    1.1596e+02    6.0609e+02 ;     N2 - C1     - N3  
  263   264   266     1    1.2980e+02    5.2744e+02 ;     C1 - N2     - C4  
  263   264   276     1    1.1852e+02    5.4096e+02 ;     C1 - N2     - C14 
  266   264   276     1  
  263   265   275     1    1.2980e+02    5.2744e+02 ;     C1 - N3     - C13 
  263   265   290     1    1.1852e+02    5.4096e+02 ;     C1 - N3     - C28 
  275   265   290     1  
  264   266   267     1    1.2095e+02    5.7145e+02 ;     N2 - C4     - C5  
  264   266   275     1    1.2095e+02    5.7145e+02 ;     N2 - C4     - C13 
  267   266   275     1  
  266   267   268     1  
  266   267   269     1  
  268   267   269     1  
  267   269   270     1  
  267   269   271     1  
  270   269   271     1  
  269   271   272     1  
  269   271   273     1  
  272   271   273     1  
  271   273   274     1  
  271   273   275     1  
  274   273   275     1  
  265   275   266     1    1.2095e+02    5.7145e+02 ;     N3 - C13    - C4  
  265   275   273     1    1.2095e+02    5.7145e+02 ;     N3 - C13    - C11 
  266   275   273     1  
  264   276   277     1  
  264   276   278     1  
  264   276   279     1    1.1142e+02    5.5714e+02 ;     N2 - C14    - C17 
  277   276   278     1  
  277   276   279     1  
  278   276   279     1  
  276   279   280     1  
  276   279   288     1  
  280   279   288     1  
  279   280   281     1  
  279   280   282     1  
  281   280   282     1  
  280   282   283     1  
  280   282   284     1  
  283   282   284     1  
  282   284   285     1  
  282   284   286     1  
  285   284   286     1  
  284   286   287     1  
  284   286   288     1  
  287   286   288     1  
  279   288   286     1  
  279   288   289     1  
  286   288   289     1  
  265   290   291     1  
  265   290   292     1  
  265   290   293     1    1.1142e+02    5.5714e+02 ;     N3 - C28    - C31 
  291   290   292     1 
  291   290   293     1 
  292   290   293     1 
  290   293   294     1 
  290   293   302     1 
  294   293   302     1 
  293   294   295     1 
  293   294   296     1 
  295   294   296     1 
  294   296   297     1 
  294   296   298     1 
  297   296   298     1 
  296   298   299     1 
  296   298   300     1 
  299   298   300     1 
  298   300   301     1 
  298   300   302     1 
  301   300   302     1 
  293   302   300     1 
  293   302   303     1 
  300   302   303     1 
  305   304   306     1    1.1596e+02    6.0609e+02 ;     N2 - C1     - N3  
  304   305   307     1    1.2980e+02    5.2744e+02 ;     C1 - N2     - C4  
  304   305   317     1    1.1852e+02    5.4096e+02 ;     C1 - N2     - C14 
  307   305   317     1  
  304   306   316     1    1.2980e+02    5.2744e+02 ;     C1 - N3     - C13 
  304   306   331     1    1.1852e+02    5.4096e+02 ;     C1 - N3     - C28 
  316   306   331     1  
  305   307   308     1    1.2095e+02    5.7145e+02 ;     N2 - C4     - C5  
  305   307   316     1    1.2095e+02    5.7145e+02 ;     N2 - C4     - C13 
  308   307   316     1  
  307   308   309     1  
  307   308   310     1  
  309   308   310     1  
  308   310   311     1  
  308   310   312     1  
  311   310   312     1  
  310   312   313     1  
  310   312   314     1  
  313   312   314     1  
  312   314   315     1  
  312   314   316     1  
  315   314   316     1  
  306   316   307     1    1.2095e+02    5.7145e+02 ;     N3 - C13    - C4  
  306   316   314     1    1.2095e+02    5.7145e+02 ;     N3 - C13    - C11 
  307   316   314     1  
  305   317   318     1  
  305   317   319     1  
  305   317   320     1    1.1142e+02    5.5714e+02 ;     N2 - C14    - C17 
  318   317   319     1  
  318   317   320     1  
  319   317   320     1  
  317   320   321     1  
  317   320   329     1  
  321   320   329     1  
  320   321   322     1  
  320   321   323     1  
  322   321   323     1  
  321   323   324     1  
  321   323   325     1  
  324   323   325     1  
  323   325   326     1  
  323   325   327     1  
  326   325   327     1  
  325   327   328     1  
  325   327   329     1  
  328   327   329     1  
  320   329   327     1  
  320   329   330     1  
  327   329   330     1  
  306   331   332     1  
  306   331   333     1  
  306   331   334     1    1.1142e+02    5.5714e+02 ;     N3 - C28    - C31 
  332   331   333     1 
  332   331   334     1 
  333   331   334     1 
  331   334   335     1 
  331   334   343     1 
  335   334   343     1 
  334   335   336     1 
  334   335   337     1 
  336   335   337     1 
  335   337   338     1 
  335   337   339     1 
  338   337   339     1 
  337   339   340     1 
  337   339   341     1 
  340   339   341     1 
  339   341   342     1 
  339   341   343     1 
  342   341   343     1 
  334   343   341     1 
  334   343   344     1 
  341   343   344     1 
  346   345   347     1    1.1596e+02    6.0609e+02 ;     N2 - C1     - N3  
  345   346   348     1    1.2980e+02    5.2744e+02 ;     C1 - N2     - C4  
  345   346   358     1    1.1852e+02    5.4096e+02 ;     C1 - N2     - C14 
  348   346   358     1  
  345   347   357     1    1.2980e+02    5.2744e+02 ;     C1 - N3     - C13 
  345   347   372     1    1.1852e+02    5.4096e+02 ;     C1 - N3     - C28 
  357   347   372     1  
  346   348   349     1    1.2095e+02    5.7145e+02 ;     N2 - C4     - C5  
  346   348   357     1    1.2095e+02    5.7145e+02 ;     N2 - C4     - C13 
  349   348   357     1  
  348   349   350     1  
  348   349   351     1  
  350   349   351     1  
  349   351   352     1  
  349   351   353     1  
  352   351   353     1  
  351   353   354     1  
  351   353   355     1  
  354   353   355     1  
  353   355   356     1  
  353   355   357     1  
  356   355   357     1  
  347   357   348     1    1.2095e+02    5.7145e+02 ;     N3 - C13    - C4  
  347   357   355     1    1.2095e+02    5.7145e+02 ;     N3 - C13    - C11 
  348   357   355     1  
  346   358   359     1  
  346   358   360     1  
  346   358   361     1    1.1142e+02    5.5714e+02 ;     N2 - C14    - C17 
  359   358   360     1  
  359   358   361     1  
  360   358   361     1  
  358   361   362     1  
  358   361   370     1  
  362   361   370     1  
  361   362   363     1  
  361   362   364     1  
  363   362   364     1  
  362   364   365     1  
  362   364   366     1  
  365   364   366     1  
  364   366   367     1  
  364   366   368     1  
  367   366   368     1  
  366   368   369     1  
  366   368   370     1  
  369   368   370     1  
  361   370   368     1  
  361   370   371     1  
  368   370   371     1  
  347   372   373     1  
  347   372   374     1  
  347   372   375     1    1.1142e+02    5.5714e+02 ;     N3 - C28    - C31 
  373   372   374     1 
  373   372   375     1 
  374   372   375     1 
  372   375   376     1 
  372   375   384     1 
  376   375   384     1 
  375   376   377     1 
  375   376   378     1 
  377   376   378     1 
  376   378   379     1 
  376   378   380     1 
  379   378   380     1 
  378   380   381     1 
  378   380   382     1 
  381   380   382     1 
  380   382   383     1 
  380   382   384     1 
  383   382   384     1 
  375   384   382     1 
  375   384   385     1 
  382   384   385     1 

[ dihedrals ]
;  ai    aj    ak    al funct            c0            c1            c2            c3            c4            c5
   19    17    18    20     9   180.00   4.39320   2 ;     N3-    C1-    N2-    C4  
   19    17    18    30     9   180.00   1.25520   2 ;     N3-    C1-    N2-   C14  
   18    17    19    29     9   180.00   4.39320   2 ;     N2-    C1-    N3-   C13  
   18    17    19    44     9   180.00   1.25520   2 ;     N2-    C1-    N3-   C28  
   17    18    20    21     9 
   17    18    20    29     9 
   30    18    20    21     9 
   30    18    20    29     9 
   17    18    30    31     9 
   17    18    30    32     9 
   17    18    30    33     9 
   20    18    30    31     9 
   20    18    30    32     9 
   20    18    30    33     9 
   17    19    29    20     9 
   17    19    29    27     9 
   44    19    29    20     9 
   44    19    29    27     9 
   17    19    44    45     9 
   17    19    44    46     9 
   17    19    44    47     9 
   29    19    44    45     9 
   29    19    44    46     9 
   29    19    44    47     9 
   18    20    21    22     9 
   18    20    21    23     9 
   29    20    21    22     9 
   29    20    21    23     9 
   18    20    29    19     9 
   18    20    29    27     9 
   21    20    29    19     9 
   21    20    29    27     9 
   20    21    23    24     9 
   20    21    23    25     9 
   22    21    23    24     9 
   22    21    23    25     9 
   21    23    25    26     9 
   21    23    25    27     9 
   24    23    25    26     9 
   24    23    25    27     9 
   23    25    27    28     9 
   23    25    27    29     9 
   26    25    27    28     9 
   26    25    27    29     9 
   25    27    29    19     9 
   25    27    29    20     9 
   28    27    29    19     9 
   28    27    29    20     9 
   18    30    33    34     9 
   18    30    33    42     9 
   31    30    33    34     9 
   31    30    33    42     9 
   32    30    33    34     9 
   32    30    33    42     9 
   30    33    34    35     9 
   30    33    34    36     9 
   42    33    34    35     9 
   42    33    34    36     9 
   30    33    42    40     9 
   30    33    42    43     9 
   34    33    42    40     9 
   34    33    42    43     9 
   33    34    36    37     9 
   33    34    36    38     9 
   35    34    36    37     9 
   35    34    36    38     9 
   34    36    38    39     9 
   34    36    38    40     9 
   37    36    38    39     9 
   37    36    38    40     9 
   36    38    40    41     9 
   36    38    40    42     9 
   39    38    40    41     9 
   39    38    40    42     9 
   38    40    42    33     9 
   38    40    42    43     9 
   41    40    42    33     9 
   41    40    42    43     9 
   19    44    47    48     9 
   19    44    47    56     9 
   45    44    47    48     9 
   45    44    47    56     9 
   46    44    47    48     9 
   46    44    47    56     9 
   44    47    48    49     9 
   44    47    48    50     9 
   56    47    48    49     9 
   56    47    48    50     9 
   44    47    56    54     9 
   44    47    56    57     9 
   48    47    56    54     9 
   48    47    56    57     9 
   47    48    50    51     9 
   47    48    50    52     9 
   49    48    50    51     9 
   49    48    50    52     9 
   48    50    52    53     9 
   48    50    52    54     9 
   51    50    52    53     9 
   51    50    52    54     9 
   50    52    54    55     9 
   50    52    54    56     9 
   53    52    54    55     9 
   53    52    54    56     9 
   52    54    56    47     9 
   52    54    56    57     9 
   55    54    56    47     9 
   55    54    56    57     9 
   60    58    59    61     9   180.00   4.39320   2 ;     N3-    C1-    N2-    C4  
   60    58    59    71     9   180.00   1.25520   2 ;     N3-    C1-    N2-   C14  
   59    58    60    70     9   180.00   4.39320   2 ;     N2-    C1-    N3-   C13  
   59    58    60    85     9   180.00   1.25520   2 ;     N2-    C1-    N3-   C28  
   58    59    61    62     9 
   58    59    61    70     9 
   71    59    61    62     9 
   71    59    61    70     9 
   58    59    71    72     9 
   58    59    71    73     9 
   58    59    71    74     9 
   61    59    71    72     9 
   61    59    71    73     9 
   61    59    71    74     9 
   58    60    70    61     9 
   58    60    70    68     9 
   85    60    70    61     9 
   85    60    70    68     9 
   58    60    85    86     9 
   58    60    85    87     9 
   58    60    85    88     9 
   70    60    85    86     9 
   70    60    85    87     9 
   70    60    85    88     9 
   59    61    62    63     9 
   59    61    62    64     9 
   70    61    62    63     9 
   70    61    62    64     9 
   59    61    70    60     9 
   59    61    70    68     9 
   62    61    70    60     9 
   62    61    70    68     9 
   61    62    64    65     9 
   61    62    64    66     9 
   63    62    64    65     9 
   63    62    64    66     9 
   62    64    66    67     9 
   62    64    66    68     9 
   65    64    66    67     9 
   65    64    66    68     9 
   64    66    68    69     9 
   64    66    68    70     9 
   67    66    68    69     9 
   67    66    68    70     9 
   66    68    70    60     9 
   66    68    70    61     9 
   69    68    70    60     9 
   69    68    70    61     9 
   59    71    74    75     9 
   59    71    74    83     9 
   72    71    74    75     9 
   72    71    74    83     9 
   73    71    74    75     9 
   73    71    74    83     9 
   71    74    75    76     9 
   71    74    75    77     9 
   83    74    75    76     9 
   83    74    75    77     9 
   71    74    83    81     9 
   71    74    83    84     9 
   75    74    83    81     9 
   75    74    83    84     9 
   74    75    77    78     9 
   74    75    77    79     9 
   76    75    77    78     9 
   76    75    77    79     9 
   75    77    79    80     9 
   75    77    79    81     9 
   78    77    79    80     9 
   78    77    79    81     9 
   77    79    81    82     9 
   77    79    81    83     9 
   80    79    81    82     9 
   80    79    81    83     9 
   79    81    83    74     9 
   79    81    83    84     9 
   82    81    83    74     9 
   82    81    83    84     9 
   60    85    88    89     9 
   60    85    88    97     9 
   86    85    88    89     9 
   86    85    88    97     9 
   87    85    88    89     9 
   87    85    88    97     9 
   85    88    89    90     9 
   85    88    89    91     9 
   97    88    89    90     9 
   97    88    89    91     9 
   85    88    97    95     9 
   85    88    97    98     9 
   89    88    97    95     9 
   89    88    97    98     9 
   88    89    91    92     9 
   88    89    91    93     9 
   90    89    91    92     9 
   90    89    91    93     9 
   89    91    93    94     9 
   89    91    93    95     9 
   92    91    93    94     9 
   92    91    93    95     9 
   91    93    95    96     9 
   91    93    95    97     9 
   94    93    95    96     9 
   94    93    95    97     9 
   93    95    97    88     9 
   93    95    97    98     9 
   96    95    97    88     9 
   96    95    97    98     9 
  101    99   100   102     9   180.00   4.39320   2 ;     N3-    C1-    N2-    C4  
  101    99   100   112     9   180.00   1.25520   2 ;     N3-    C1-    N2-   C14  
  100    99   101   111     9   180.00   4.39320   2 ;     N2-    C1-    N3-   C13  
  100    99   101   126     9   180.00   1.25520   2 ;     N2-    C1-    N3-   C28  
   99   100   102   103     9 
   99   100   102   111     9 
  112   100   102   103     9 
  112   100   102   111     9 
   99   100   112   113     9 
   99   100   112   114     9 
   99   100   112   115     9 
  102   100   112   113     9 
  102   100   112   114     9 
  102   100   112   115     9 
   99   101   111   102     9 
   99   101   111   109     9 
  126   101   111   102     9 
  126   101   111   109     9 
   99   101   126   127     9 
   99   101   126   128     9 
   99   101   126   129     9 
  111   101   126   127     9 
  111   101   126   128     9 
  111   101   126   129     9 
  100   102   103   104     9 
  100   102   103   105     9 
  111   102   103   104     9 
  111   102   103   105     9 
  100   102   111   101     9 
  100   102   111   109     9 
  103   102   111   101     9 
  103   102   111   109     9 
  102   103   105   106     9 
  102   103   105   107     9 
  104   103   105   106     9 
  104   103   105   107     9 
  103   105   107   108     9 
  103   105   107   109     9 
  106   105   107   108     9 
  106   105   107   109     9 
  105   107   109   110     9 
  105   107   109   111     9 
  108   107   109   110     9 
  108   107   109   111     9 
  107   109   111   101     9 
  107   109   111   102     9 
  110   109   111   101     9 
  110   109   111   102     9 
  100   112   115   116     9 
  100   112   115   124     9 
  113   112   115   116     9 
  113   112   115   124     9 
  114   112   115   116     9 
  114   112   115   124     9 
  112   115   116   117     9 
  112   115   116   118     9 
  124   115   116   117     9 
  124   115   116   118     9 
  112   115   124   122     9 
  112   115   124   125     9 
  116   115   124   122     9 
  116   115   124   125     9 
  115   116   118   119     9 
  115   116   118   120     9 
  117   116   118   119     9 
  117   116   118   120     9 
  116   118   120   121     9 
  116   118   120   122     9 
  119   118   120   121     9 
  119   118   120   122     9 
  118   120   122   123     9 
  118   120   122   124     9 
  121   120   122   123     9 
  121   120   122   124     9 
  120   122   124   115     9 
  120   122   124   125     9 
  123   122   124   115     9 
  123   122   124   125     9 
  101   126   129   130     9 
  101   126   129   138     9 
  127   126   129   130     9 
  127   126   129   138     9 
  128   126   129   130     9 
  128   126   129   138     9 
  126   129   130   131     9 
  126   129   130   132     9 
  138   129   130   131     9 
  138   129   130   132     9 
  126   129   138   136     9 
  126   129   138   139     9 
  130   129   138   136     9 
  130   129   138   139     9 
  129   130   132   133     9 
  129   130   132   134     9 
  131   130   132   133     9 
  131   130   132   134     9 
  130   132   134   135     9 
  130   132   134   136     9 
  133   132   134   135     9 
  133   132   134   136     9 
  132   134   136   137     9 
  132   134   136   138     9 
  135   134   136   137     9 
  135   134   136   138     9 
  134   136   138   129     9 
  134   136   138   139     9 
  137   136   138   129     9 
  137   136   138   139     9 
  142   140   141   143     9   180.00   4.39320   2 ;     N3-    C1-    N2-    C4  
  142   140   141   153     9   180.00   1.25520   2 ;     N3-    C1-    N2-   C14  
  141   140   142   152     9   180.00   4.39320   2 ;     N2-    C1-    N3-   C13  
  141   140   142   167     9   180.00   1.25520   2 ;     N2-    C1-    N3-   C28  
  140   141   143   144     9 
  140   141   143   152     9 
  153   141   143   144     9 
  153   141   143   152     9 
  140   141   153   154     9 
  140   141   153   155     9 
  140   141   153   156     9 
  143   141   153   154     9 
  143   141   153   155     9 
  143   141   153   156     9 
  140   142   152   143     9 
  140   142   152   150     9 
  167   142   152   143     9 
  167   142   152   150     9 
  140   142   167   168     9 
  140   142   167   169     9 
  140   142   167   170     9 
  152   142   167   168     9 
  152   142   167   169     9 
  152   142   167   170     9 
  141   143   144   145     9 
  141   143   144   146     9 
  152   143   144   145     9 
  152   143   144   146     9 
  141   143   152   142     9 
  141   143   152   150     9 
  144   143   152   142     9 
  144   143   152   150     9 
  143   144   146   147     9 
  143   144   146   148     9 
  145   144   146   147     9 
  145   144   146   148     9 
  144   146   148   149     9 
  144   146   148   150     9 
  147   146   148   149     9 
  147   146   148   150     9 
  146   148   150   151     9 
  146   148   150   152     9 
  149   148   150   151     9 
  149   148   150   152     9 
  148   150   152   142     9 
  148   150   152   143     9 
  151   150   152   142     9 
  151   150   152   143     9 
  141   153   156   157     9 
  141   153   156   165     9 
  154   153   156   157     9 
  154   153   156   165     9 
  155   153   156   157     9 
  155   153   156   165     9 
  153   156   157   158     9 
  153   156   157   159     9 
  165   156   157   158     9 
  165   156   157   159     9 
  153   156   165   163     9 
  153   156   165   166     9 
  157   156   165   163     9 
  157   156   165   166     9 
  156   157   159   160     9 
  156   157   159   161     9 
  158   157   159   160     9 
  158   157   159   161     9 
  157   159   161   162     9 
  157   159   161   163     9 
  160   159   161   162     9 
  160   159   161   163     9 
  159   161   163   164     9 
  159   161   163   165     9 
  162   161   163   164     9 
  162   161   163   165     9 
  161   163   165   156     9 
  161   163   165   166     9 
  164   163   165   156     9 
  164   163   165   166     9 
  142   167   170   171     9 
  142   167   170   179     9 
  168   167   170   171     9 
  168   167   170   179     9 
  169   167   170   171     9 
  169   167   170   179     9 
  167   170   171   172     9 
  167   170   171   173     9 
  179   170   171   172     9 
  179   170   171   173     9 
  167   170   179   177     9 
  167   170   179   180     9 
  171   170   179   177     9 
  171   170   179   180     9 
  170   171   173   174     9 
  170   171   173   175     9 
  172   171   173   174     9 
  172   171   173   175     9 
  171   173   175   176     9 
  171   173   175   177     9 
  174   173   175   176     9 
  174   173   175   177     9 
  173   175   177   178     9 
  173   175   177   179     9 
  176   175   177   178     9 
  176   175   177   179     9 
  175   177   179   170     9 
  175   177   179   180     9 
  178   177   179   170     9 
  178   177   179   180     9 
  183   181   182   184     9   180.00   4.39320   2 ;     N3-    C1-    N2-    C4  
  183   181   182   194     9   180.00   1.25520   2 ;     N3-    C1-    N2-   C14  
  182   181   183   193     9   180.00   4.39320   2 ;     N2-    C1-    N3-   C13  
  182   181   183   208     9   180.00   1.25520   2 ;     N2-    C1-    N3-   C28  
  181   182   184   185     9 
  181   182   184   193     9 
  194   182   184   185     9 
  194   182   184   193     9 
  181   182   194   195     9 
  181   182   194   196     9 
  181   182   194   197     9 
  184   182   194   195     9 
  184   182   194   196     9 
  184   182   194   197     9 
  181   183   193   184     9 
  181   183   193   191     9 
  208   183   193   184     9 
  208   183   193   191     9 
  181   183   208   209     9 
  181   183   208   210     9 
  181   183   208   211     9 
  193   183   208   209     9 
  193   183   208   210     9 
  193   183   208   211     9 
  182   184   185   186     9 
  182   184   185   187     9 
  193   184   185   186     9 
  193   184   185   187     9 
  182   184   193   183     9 
  182   184   193   191     9 
  185   184   193   183     9 
  185   184   193   191     9 
  184   185   187   188     9 
  184   185   187   189     9 
  186   185   187   188     9 
  186   185   187   189     9 
  185   187   189   190     9 
  185   187   189   191     9 
  188   187   189   190     9 
  188   187   189   191     9 
  187   189   191   192     9 
  187   189   191   193     9 
  190   189   191   192     9 
  190   189   191   193     9 
  189   191   193   183     9 
  189   191   193   184     9 
  192   191   193   183     9 
  192   191   193   184     9 
  182   194   197   198     9 
  182   194   197   206     9 
  195   194   197   198     9 
  195   194   197   206     9 
  196   194   197   198     9 
  196   194   197   206     9 
  194   197   198   199     9 
  194   197   198   200     9 
  206   197   198   199     9 
  206   197   198   200     9 
  194   197   206   204     9 
  194   197   206   207     9 
  198   197   206   204     9 
  198   197   206   207     9 
  197   198   200   201     9 
  197   198   200   202     9 
  199   198   200   201     9 
  199   198   200   202     9 
  198   200   202   203     9 
  198   200   202   204     9 
  201   200   202   203     9 
  201   200   202   204     9 
  200   202   204   205     9 
  200   202   204   206     9 
  203   202   204   205     9 
  203   202   204   206     9 
  202   204   206   197     9 
  202   204   206   207     9 
  205   204   206   197     9 
  205   204   206   207     9 
  183   208   211   212     9 
  183   208   211   220     9 
  209   208   211   212     9 
  209   208   211   220     9 
  210   208   211   212     9 
  210   208   211   220     9 
  208   211   212   213     9 
  208   211   212   214     9 
  220   211   212   213     9 
  220   211   212   214     9 
  208   211   220   218     9 
  208   211   220   221     9 
  212   211   220   218     9 
  212   211   220   221     9 
  211   212   214   215     9 
  211   212   214   216     9 
  213   212   214   215     9 
  213   212   214   216     9 
  212   214   216   217     9 
  212   214   216   218     9 
  215   214   216   217     9 
  215   214   216   218     9 
  214   216   218   219     9 
  214   216   218   220     9 
  217   216   218   219     9 
  217   216   218   220     9 
  216   218   220   211     9 
  216   218   220   221     9 
  219   218   220   211     9 
  219   218   220   221     9 
  224   222   223   225     9   180.00   4.39320   2 ;     N3-    C1-    N2-    C4  
  224   222   223   235     9   180.00   1.25520   2 ;     N3-    C1-    N2-   C14  
  223   222   224   234     9   180.00   4.39320   2 ;     N2-    C1-    N3-   C13  
  223   222   224   249     9   180.00   1.25520   2 ;     N2-    C1-    N3-   C28  
  222   223   225   226     9 
  222   223   225   234     9 
  235   223   225   226     9 
  235   223   225   234     9 
  222   223   235   236     9 
  222   223   235   237     9 
  222   223   235   238     9 
  225   223   235   236     9 
  225   223   235   237     9 
  225   223   235   238     9 
  222   224   234   225     9 
  222   224   234   232     9 
  249   224   234   225     9 
  249   224   234   232     9 
  222   224   249   250     9 
  222   224   249   251     9 
  222   224   249   252     9 
  234   224   249   250     9 
  234   224   249   251     9 
  234   224   249   252     9 
  223   225   226   227     9 
  223   225   226   228     9 
  234   225   226   227     9 
  234   225   226   228     9 
  223   225   234   224     9 
  223   225   234   232     9 
  226   225   234   224     9 
  226   225   234   232     9 
  225   226   228   229     9 
  225   226   228   230     9 
  227   226   228   229     9 
  227   226   228   230     9 
  226   228   230   231     9 
  226   228   230   232     9 
  229   228   230   231     9 
  229   228   230   232     9 
  228   230   232   233     9 
  228   230   232   234     9 
  231   230   232   233     9 
  231   230   232   234     9 
  230   232   234   224     9 
  230   232   234   225     9 
  233   232   234   224     9 
  233   232   234   225     9 
  223   235   238   239     9 
  223   235   238   247     9 
  236   235   238   239     9 
  236   235   238   247     9 
  237   235   238   239     9 
  237   235   238   247     9 
  235   238   239   240     9 
  235   238   239   241     9 
  247   238   239   240     9 
  247   238   239   241     9 
  235   238   247   245     9 
  235   238   247   248     9 
  239   238   247   245     9 
  239   238   247   248     9 
  238   239   241   242     9 
  238   239   241   243     9 
  240   239   241   242     9 
  240   239   241   243     9 
  239   241   243   244     9 
  239   241   243   245     9 
  242   241   243   244     9 
  242   241   243   245     9 
  241   243   245   246     9 
  241   243   245   247     9 
  244   243   245   246     9 
  244   243   245   247     9 
  243   245   247   238     9 
  243   245   247   248     9 
  246   245   247   238     9 
  246   245   247   248     9 
  224   249   252   253     9 
  224   249   252   261     9 
  250   249   252   253     9 
  250   249   252   261     9 
  251   249   252   253     9 
  251   249   252   261     9 
  249   252   253   254     9 
  249   252   253   255     9 
  261   252   253   254     9 
  261   252   253   255     9 
  249   252   261   259     9 
  249   252   261   262     9 
  253   252   261   259     9 
  253   252   261   262     9 
  252   253   255   256     9 
  252   253   255   257     9 
  254   253   255   256     9 
  254   253   255   257     9 
  253   255   257   258     9 
  253   255   257   259     9 
  256   255   257   258     9 
  256   255   257   259     9 
  255   257   259   260     9 
  255   257   259   261     9 
  258   257   259   260     9 
  258   257   259   261     9 
  257   259   261   252     9 
  257   259   261   262     9 
  260   259   261   252     9 
  260   259   261   262     9 
  265   263   264   266     9   180.00   4.39320   2 ;     N3-    C1-    N2-    C4  
  265   263   264   276     9   180.00   1.25520   2 ;     N3-    C1-    N2-   C14  
  264   263   265   275     9   180.00   4.39320   2 ;     N2-    C1-    N3-   C13  
  264   263   265   290     9   180.00   1.25520   2 ;     N2-    C1-    N3-   C28  
  263   264   266   267     9 
  263   264   266   275     9 
  276   264   266   267     9 
  276   264   266   275     9 
  263   264   276   277     9 
  263   264   276   278     9 
  263   264   276   279     9 
  266   264   276   277     9 
  266   264   276   278     9 
  266   264   276   279     9 
  263   265   275   266     9 
  263   265   275   273     9 
  290   265   275   266     9 
  290   265   275   273     9 
  263   265   290   291     9 
  263   265   290   292     9 
  263   265   290   293     9 
  275   265   290   291     9 
  275   265   290   292     9 
  275   265   290   293     9 
  264   266   267   268     9 
  264   266   267   269     9 
  275   266   267   268     9 
  275   266   267   269     9 
  264   266   275   265     9 
  264   266   275   273     9 
  267   266   275   265     9 
  267   266   275   273     9 
  266   267   269   270     9 
  266   267   269   271     9 
  268   267   269   270     9 
  268   267   269   271     9 
  267   269   271   272     9 
  267   269   271   273     9 
  270   269   271   272     9 
  270   269   271   273     9 
  269   271   273   274     9 
  269   271   273   275     9 
  272   271   273   274     9 
  272   271   273   275     9 
  271   273   275   265     9 
  271   273   275   266     9 
  274   273   275   265     9 
  274   273   275   266     9 
  264   276   279   280     9 
  264   276   279   288     9 
  277   276   279   280     9 
  277   276   279   288     9 
  278   276   279   280     9 
  278   276   279   288     9 
  276   279   280   281     9 
  276   279   280   282     9 
  288   279   280   281     9 
  288   279   280   282     9 
  276   279   288   286     9 
  276   279   288   289     9 
  280   279   288   286     9 
  280   279   288   289     9 
  279   280   282   283     9 
  279   280   282   284     9 
  281   280   282   283     9 
  281   280   282   284     9 
  280   282   284   285     9 
  280   282   284   286     9 
  283   282   284   285     9 
  283   282   284   286     9 
  282   284   286   287     9 
  282   284   286   288     9 
  285   284   286   287     9 
  285   284   286   288     9 
  284   286   288   279     9 
  284   286   288   289     9 
  287   286   288   279     9 
  287   286   288   289     9 
  265   290   293   294     9 
  265   290   293   302     9 
  291   290   293   294     9 
  291   290   293   302     9 
  292   290   293   294     9 
  292   290   293   302     9 
  290   293   294   295     9 
  290   293   294   296     9 
  302   293   294   295     9 
  302   293   294   296     9 
  290   293   302   300     9 
  290   293   302   303     9 
  294   293   302   300     9 
  294   293   302   303     9 
  293   294   296   297     9 
  293   294   296   298     9 
  295   294   296   297     9 
  295   294   296   298     9 
  294   296   298   299     9 
  294   296   298   300     9 
  297   296   298   299     9 
  297   296   298   300     9 
  296   298   300   301     9 
  296   298   300   302     9 
  299   298   300   301     9 
  299   298   300   302     9 
  298   300   302   293     9 
  298   300   302   303     9 
  301   300   302   293     9 
  301   300   302   303     9 
  306   304   305   307     9   180.00   4.39320   2 ;     N3-    C1-    N2-    C4  
  306   304   305   317     9   180.00   1.25520   2 ;     N3-    C1-    N2-   C14  
  305   304   306   316     9   180.00   4.39320   2 ;     N2-    C1-    N3-   C13  
  305   304   306   331     9   180.00   1.25520   2 ;     N2-    C1-    N3-   C28  
  304   305   307   308     9 
  304   305   307   316     9 
  317   305   307   308     9 
  317   305   307   316     9 
  304   305   317   318     9 
  304   305   317   319     9 
  304   305   317   320     9 
  307   305   317   318     9 
  307   305   317   319     9 
  307   305   317   320     9 
  304   306   316   307     9 
  304   306   316   314     9 
  331   306   316   307     9 
  331   306   316   314     9 
  304   306   331   332     9 
  304   306   331   333     9 
  304   306   331   334     9 
  316   306   331   332     9 
  316   306   331   333     9 
  316   306   331   334     9 
  305   307   308   309     9 
  305   307   308   310     9 
  316   307   308   309     9 
  316   307   308   310     9 
  305   307   316   306     9 
  305   307   316   314     9 
  308   307   316   306     9 
  308   307   316   314     9 
  307   308   310   311     9 
  307   308   310   312     9 
  309   308   310   311     9 
  309   308   310   312     9 
  308   310   312   313     9 
  308   310   312   314     9 
  311   310   312   313     9 
  311   310   312   314     9 
  310   312   314   315     9 
  310   312   314   316     9 
  313   312   314   315     9 
  313   312   314   316     9 
  312   314   316   306     9 
  312   314   316   307     9 
  315   314   316   306     9 
  315   314   316   307     9 
  305   317   320   321     9 
  305   317   320   329     9 
  318   317   320   321     9 
  318   317   320   329     9 
  319   317   320   321     9 
  319   317   320   329     9 
  317   320   321   322     9 
  317   320   321   323     9 
  329   320   321   322     9 
  329   320   321   323     9 
  317   320   329   327     9 
  317   320   329   330     9 
  321   320   329   327     9 
  321   320   329   330     9 
  320   321   323   324     9 
  320   321   323   325     9 
  322   321   323   324     9 
  322   321   323   325     9 
  321   323   325   326     9 
  321   323   325   327     9 
  324   323   325   326     9 
  324   323   325   327     9 
  323   325   327   328     9 
  323   325   327   329     9 
  326   325   327   328     9 
  326   325   327   329     9 
  325   327   329   320     9 
  325   327   329   330     9 
  328   327   329   320     9 
  328   327   329   330     9 
  306   331   334   335     9 
  306   331   334   343     9 
  332   331   334   335     9 
  332   331   334   343     9 
  333   331   334   335     9 
  333   331   334   343     9 
  331   334   335   336     9 
  331   334   335   337     9 
  343   334   335   336     9 
  343   334   335   337     9 
  331   334   343   341     9 
  331   334   343   344     9 
  335   334   343   341     9 
  335   334   343   344     9 
  334   335   337   338     9 
  334   335   337   339     9 
  336   335   337   338     9 
  336   335   337   339     9 
  335   337   339   340     9 
  335   337   339   341     9 
  338   337   339   340     9 
  338   337   339   341     9 
  337   339   341   342     9 
  337   339   341   343     9 
  340   339   341   342     9 
  340   339   341   343     9 
  339   341   343   334     9 
  339   341   343   344     9 
  342   341   343   334     9 
  342   341   343   344     9 
  347   345   346   348     9   180.00   4.39320   2 ;     N3-    C1-    N2-    C4  
  347   345   346   358     9   180.00   1.25520   2 ;     N3-    C1-    N2-   C14  
  346   345   347   357     9   180.00   4.39320   2 ;     N2-    C1-    N3-   C13  
  346   345   347   372     9   180.00   1.25520   2 ;     N2-    C1-    N3-   C28  
  345   346   348   349     9 
  345   346   348   357     9 
  358   346   348   349     9 
  358   346   348   357     9 
  345   346   358   359     9 
  345   346   358   360     9 
  345   346   358   361     9 
  348   346   358   359     9 
  348   346   358   360     9 
  348   346   358   361     9 
  345   347   357   348     9 
  345   347   357   355     9 
  372   347   357   348     9 
  372   347   357   355     9 
  345   347   372   373     9 
  345   347   372   374     9 
  345   347   372   375     9 
  357   347   372   373     9 
  357   347   372   374     9 
  357   347   372   375     9 
  346   348   349   350     9 
  346   348   349   351     9 
  357   348   349   350     9 
  357   348   349   351     9 
  346   348   357   347     9 
  346   348   357   355     9 
  349   348   357   347     9 
  349   348   357   355     9 
  348   349   351   352     9 
  348   349   351   353     9 
  350   349   351   352     9 
  350   349   351   353     9 
  349   351   353   354     9 
  349   351   353   355     9 
  352   351   353   354     9 
  352   351   353   355     9 
  351   353   355   356     9 
  351   353   355   357     9 
  354   353   355   356     9 
  354   353   355   357     9 
  353   355   357   347     9 
  353   355   357   348     9 
  356   355   357   347     9 
  356   355   357   348     9 
  346   358   361   362     9 
  346   358   361   370     9 
  359   358   361   362     9 
  359   358   361   370     9 
  360   358   361   362     9 
  360   358   361   370     9 
  358   361   362   363     9 
  358   361   362   364     9 
  370   361   362   363     9 
  370   361   362   364     9 
  358   361   370   368     9 
  358   361   370   371     9 
  362   361   370   368     9 
  362   361   370   371     9 
  361   362   364   365     9 
  361   362   364   366     9 
  363   362   364   365     9 
  363   362   364   366     9 
  362   364   366   367     9 
  362   364   366   368     9 
  365   364   366   367     9 
  365   364   366   368     9 
  364   366   368   369     9 
  364   366   368   370     9 
  367   366   368   369     9 
  367   366   368   370     9 
  366   368   370   361     9 
  366   368   370   371     9 
  369   368   370   361     9 
  369   368   370   371     9 
  347   372   375   376     9 
  347   372   375   384     9 
  373   372   375   376     9 
  373   372   375   384     9 
  374   372   375   376     9 
  374   372   375   384     9 
  372   375   376   377     9 
  372   375   376   378     9 
  384   375   376   377     9 
  384   375   376   378     9 
  372   375   384   382     9 
  372   375   384   385     9 
  376   375   384   382     9 
  376   375   384   385     9 
  375   376   378   379     9 
  375   376   378   380     9 
  377   376   378   379     9 
  377   376   378   380     9 
  376   378   380   381     9 
  376   378   380   382     9 
  379   378   380   381     9 
  379   378   380   382     9 
  378   380   382   383     9 
  378   380   382   384     9 
  381   380   382   383     9 
  381   380   382   384     9 
  380   382   384   375     9 
  380   382   384   385     9 
  383   382   384   375     9 
  383   382   384   385     9 

[ dihedrals ]
;  ai    aj    ak    al funct            c0            c1            c2            c3
   18    20    29    21     4   180.00   4.60240   2 
   19    29    27    20     4   180.00   4.60240   2 
   20    23    21    22     4  
   20    17    18    30     4   180.00   4.60240   2 
   21    25    23    24     4  
   23    27    25    26     4  
   25    29    27    28     4  
   29    17    19    44     4   180.00   4.60240   2 
   30    33    42    34     4 
   33    36    34    35     4 
   33    40    42    43     4 
   34    38    36    37     4 
   36    40    38    39     4 
   38    42    40    41     4 
   44    47    56    48     4 
   47    50    48    49     4 
   47    54    56    57     4 
   48    52    50    51     4 
   50    54    52    53     4 
   52    56    54    55     4 
   59    61    70    62     4   180.00   4.60240   2 
   60    70    68    61     4   180.00   4.60240   2 
   61    64    62    63     4  
   61    58    59    71     4   180.00   4.60240   2 
   62    66    64    65     4  
   64    68    66    67     4  
   66    70    68    69     4  
   70    58    60    85     4   180.00   4.60240   2 
   71    74    83    75     4 
   74    77    75    76     4 
   74    81    83    84     4 
   75    79    77    78     4 
   77    81    79    80     4 
   79    83    81    82     4 
   85    88    97    89     4 
   88    91    89    90     4 
   88    95    97    98     4 
   89    93    91    92     4 
   91    95    93    94     4 
   93    97    95    96     4 
  100   102   111   103     4   180.00   4.60240   2 
  101   111   109   102     4   180.00   4.60240   2 
  102   105   103   104     4  
  102    99   100   112     4   180.00   4.60240   2 
  103   107   105   106     4  
  105   109   107   108     4  
  107   111   109   110     4  
  111    99   101   126     4   180.00   4.60240   2 
  112   115   124   116     4 
  115   118   116   117     4 
  115   122   124   125     4 
  116   120   118   119     4 
  118   122   120   121     4 
  120   124   122   123     4 
  126   129   138   130     4 
  129   132   130   131     4 
  129   136   138   139     4 
  130   134   132   133     4 
  132   136   134   135     4 
  134   138   136   137     4 
  141   143   152   144     4   180.00   4.60240   2 
  142   152   150   143     4   180.00   4.60240   2 
  143   146   144   145     4  
  143   140   141   153     4   180.00   4.60240   2 
  144   148   146   147     4  
  146   150   148   149     4  
  148   152   150   151     4  
  152   140   142   167     4   180.00   4.60240   2 
  153   156   165   157     4 
  156   159   157   158     4 
  156   163   165   166     4 
  157   161   159   160     4 
  159   163   161   162     4 
  161   165   163   164     4 
  167   170   179   171     4 
  170   173   171   172     4 
  170   177   179   180     4 
  171   175   173   174     4 
  173   177   175   176     4 
  175   179   177   178     4 
  182   184   193   185     4   180.00   4.60240   2 
  183   193   191   184     4   180.00   4.60240   2 
  184   187   185   186     4  
  184   181   182   194     4   180.00   4.60240   2 
  185   189   187   188     4  
  187   191   189   190     4  
  189   193   191   192     4  
  193   181   183   208     4   180.00   4.60240   2 
  194   197   206   198     4 
  197   200   198   199     4 
  197   204   206   207     4 
  198   202   200   201     4 
  200   204   202   203     4 
  202   206   204   205     4 
  208   211   220   212     4 
  211   214   212   213     4 
  211   218   220   221     4 
  212   216   214   215     4 
  214   218   216   217     4 
  216   220   218   219     4 
  223   225   234   226     4   180.00   4.60240   2 
  224   234   232   225     4   180.00   4.60240   2 
  225   228   226   227     4  
  225   222   223   235     4   180.00   4.60240   2 
  226   230   228   229     4  
  228   232   230   231     4  
  230   234   232   233     4  
  234   222   224   249     4   180.00   4.60240   2 
  235   238   247   239     4 
  238   241   239   240     4 
  238   245   247   248     4 
  239   243   241   242     4 
  241   245   243   244     4 
  243   247   245   246     4 
  249   252   261   253     4 
  252   255   253   254     4 
  252   259   261   262     4 
  253   257   255   256     4 
  255   259   257   258     4 
  257   261   259   260     4 
  264   266   275   267     4   180.00   4.60240   2 
  265   275   273   266     4   180.00   4.60240   2 
  266   269   267   268     4  
  266   263   264   276     4   180.00   4.60240   2 
  267   271   269   270     4  
  269   273   271   272     4  
  271   275   273   274     4  
  275   263   265   290     4   180.00   4.60240   2 
  276   279   288   280     4 
  279   282   280   281     4 
  279   286   288   289     4 
  280   284   282   283     4 
  282   286   284   285     4 
  284   288   286   287     4 
  290   293   302   294     4 
  293   296   294   295     4 
  293   300   302   303     4 
  294   298   296   297     4 
  296   300   298   299     4 
  298   302   300   301     4 
  305   307   316   308     4   180.00   4.60240   2 
  306   316   314   307     4   180.00   4.60240   2 
  307   310   308   309     4  
  307   304   305   317     4   180.00   4.60240   2 
  308   312   310   311     4  
  310   314   312   313     4  
  312   316   314   315     4  
  316   304   306   331     4   180.00   4.60240   2 
  317   320   329   321     4 
  320   323   321   322     4 
  320   327   329   330     4 
  321   325   323   324     4 
  323   327   325   326     4 
  325   329   327   328     4 
  331   334   343   335     4 
  334   337   335   336     4 
  334   341   343   344     4 
  335   339   337   338     4 
  337   341   339   340     4 
  339   343   341   342     4 
  346   348   357   349     4   180.00   4.60240   2 
  347   357   355   348     4   180.00   4.60240   2 
  348   351   349   350     4  
  348   345   346   358     4   180.00   4.60240   2 
  349   353   351   352     4  
  351   355   353   354     4  
  353   357   355   356     4  
  357   345   347   372     4   180.00   4.60240   2 
  358   361   370   362     4 
  361   364   362   363     4 
  361   368   370   371     4 
  362   366   364   365     4 
  364   368   366   367     4 
  366   370   368   369     4 
  372   375   384   376     4 
  375   378   376   377     4 
  375   382   384   385     4 
  376   380   378   379     4 
  378   382   380   381     4 
  380   384   382   383     4 
