# Supplementary material for: Development of an AMBER-Compatible Force Field for Gold Nanoclusters Protected by N‑Heterocyclic Carbenes
Source: J Chem Theory Comput. 2025 Sep 9;21(23):12121–32. doi: 10.1021/acs.jctc.5c00945 (PMC12874363; doi:10.1021/acs.jctc.5c00945)
Supplement: Supplementary file 2 [file ct5c00945_si_002.zip › FF_files/1-au13/Au13NHC9Cl3.pdb]

CRYST1    0.000    0.000    0.000  90.00  90.00  90.00 P 1           1
ATOM      1  Au  CLU     1      15.705  16.071  15.777  0.00  0.00          Au
ATOM      2  AUL AUL     2      18.209  14.748  15.280  0.00  0.00          Au
ATOM      3  AUL AUL     3      13.693  14.375  16.996  0.00  0.00          Au
ATOM      4  AUL AUL     4      15.631  13.306  14.970  0.00  0.00          Au
ATOM      5  AUL AUL     5      13.481  15.241  14.090  0.00  0.00          Au
ATOM      6  AUL AUL     6      16.261  15.531  13.086  0.00  0.00          Au
ATOM      7  AUL AUL     7      14.715  17.900  13.781  0.00  0.00          Au
ATOM      8  AUL AUL     8      16.582  14.227  17.675  0.00  0.00          Au
ATOM      9  AUL AUL     9      13.244  17.190  16.349  0.00  0.00          Au
ATOM     10  AUL AUL    10      15.021  16.560  18.581  0.00  0.00          Au
ATOM     11  AUL AUL    11      17.783  16.979  17.444  0.00  0.00          Au
ATOM     12  AUL AUL    12      17.673  17.693  14.566  0.00  0.00          Au
ATOM     13  AUL AUL    13      15.613  18.897  16.488  0.00  0.00          Au
ATOM     14  CLC CLC    14      17.312  12.714  19.382  0.00  0.00          Cl
ATOM     15  CLC CLC    15      11.194  18.344  16.729  0.00  0.00          Cl
ATOM     16  CLC CLC    16      16.889  15.025  10.839  0.00  0.00          Cl
ATOM     17  C1  NHC    17      12.339  13.060  17.873  0.00  0.00           C
ATOM     18  N2  NHC    17      11.181  12.608  17.305  0.00  0.00           N
ATOM     19  N3  NHC    17      12.462  12.418  19.075  0.00  0.00           N
ATOM     20  C4  NHC    17      10.566  11.673  18.133  0.00  0.00           C
ATOM     21  C5  NHC    17       9.388  10.939  17.981  0.00  0.00           C
ATOM     22  H6  NHC    17       8.742  11.067  17.114  0.00  0.00           H
ATOM     23  C7  NHC    17       9.057  10.057  19.006  0.00  0.00           C
ATOM     24  H8  NHC    17       8.139   9.472  18.935  0.00  0.00           H
ATOM     25  C9  NHC    17       9.880   9.915  20.137  0.00  0.00           C
ATOM     26  H10 NHC    17       9.581   9.227  20.928  0.00  0.00           H
ATOM     27  C11 NHC    17      11.061  10.641  20.286  0.00  0.00           C
ATOM     28  H12 NHC    17      11.685  10.514  21.167  0.00  0.00           H
ATOM     29  C13 NHC    17      11.393  11.537  19.265  0.00  0.00           C
ATOM     30  C14 NHC    17      10.723  12.971  15.964  0.00  0.00           C
ATOM     31  H15 NHC    17      10.669  12.048  15.367  0.00  0.00           H
ATOM     32  H16 NHC    17      11.524  13.599  15.544  0.00  0.00           H
ATOM     33  C17 NHC    17       9.394  13.690  15.902  0.00  0.00           C
ATOM     34  C18 NHC    17       9.234  14.953  16.486  0.00  0.00           C
ATOM     35  H19 NHC    17      10.062  15.427  17.014  0.00  0.00           H
ATOM     36  C20 NHC    17       8.017  15.626  16.373  0.00  0.00           C
ATOM     37  H21 NHC    17       7.910  16.611  16.828  0.00  0.00           H
ATOM     38  C22 NHC    17       6.954  15.052  15.671  0.00  0.00           C
ATOM     39  H23 NHC    17       6.006  15.584  15.581  0.00  0.00           H
ATOM     40  C24 NHC    17       7.109  13.797  15.080  0.00  0.00           C
ATOM     41  H25 NHC    17       6.288  13.345  14.523  0.00  0.00           H
ATOM     42  C26 NHC    17       8.325  13.122  15.196  0.00  0.00           C
ATOM     43  H27 NHC    17       8.451  12.144  14.724  0.00  0.00           H
ATOM     44  C28 NHC    17      13.665  12.537  19.911  0.00  0.00           C
ATOM     45  H29 NHC    17      14.149  13.475  19.597  0.00  0.00           H
ATOM     46  H30 NHC    17      14.356  11.729  19.635  0.00  0.00           H
ATOM     47  C31 NHC    17      13.439  12.519  21.405  0.00  0.00           C
ATOM     48  C32 NHC    17      12.422  13.250  22.033  0.00  0.00           C
ATOM     49  H33 NHC    17      11.727  13.847  21.441  0.00  0.00           H
ATOM     50  C34 NHC    17      12.276  13.213  23.421  0.00  0.00           C
ATOM     51  H35 NHC    17      11.471  13.777  23.894  0.00  0.00           H
ATOM     52  C36 NHC    17      13.156  12.459  24.203  0.00  0.00           C
ATOM     53  H37 NHC    17      13.038  12.432  25.286  0.00  0.00           H
ATOM     54  C38 NHC    17      14.182  11.739  23.588  0.00  0.00           C
ATOM     55  H39 NHC    17      14.874  11.144  24.188  0.00  0.00           H
ATOM     56  C40 NHC    17      14.318  11.767  22.198  0.00  0.00           C
ATOM     57  H41 NHC    17      15.116  11.201  21.715  0.00  0.00           H
ATOM     58  C1  NHC    18      11.823  14.674  12.979  0.00  0.00           C
ATOM     59  N2  NHC    18      11.599  13.441  12.438  0.00  0.00           N
ATOM     60  N3  NHC    18      10.726  15.437  12.688  0.00  0.00           N
ATOM     61  C4  NHC    18      10.360  13.410  11.800  0.00  0.00           C
ATOM     62  C5  NHC    18       9.706  12.396  11.098  0.00  0.00           C
ATOM     63  H6  NHC    18      10.171  11.425  10.936  0.00  0.00           H
ATOM     64  C7  NHC    18       8.445  12.693  10.586  0.00  0.00           C
ATOM     65  H8  NHC    18       7.908  11.935  10.013  0.00  0.00           H
ATOM     66  C9  NHC    18       7.859  13.957  10.778  0.00  0.00           C
ATOM     67  H10 NHC    18       6.873  14.156  10.358  0.00  0.00           H
ATOM     68  C11 NHC    18       8.512  14.970  11.479  0.00  0.00           C
ATOM     69  H12 NHC    18       8.048  15.945  11.612  0.00  0.00           H
ATOM     70  C13 NHC    18       9.785  14.683  11.981  0.00  0.00           C
ATOM     71  C14 NHC    18      10.502  16.744  13.327  0.00  0.00           C
ATOM     72  H15 NHC    18      10.005  16.572  14.293  0.00  0.00           H
ATOM     73  H16 NHC    18      11.506  17.126  13.569  0.00  0.00           H
ATOM     74  C17 NHC    18       9.723  17.768  12.536  0.00  0.00           C
ATOM     75  C18 NHC    18      10.003  18.080  11.198  0.00  0.00           C
ATOM     76  H19 NHC    18      10.778  17.534  10.657  0.00  0.00           H
ATOM     77  C20 NHC    18       9.289  19.083  10.541  0.00  0.00           C
ATOM     78  H21 NHC    18       9.515  19.310   9.499  0.00  0.00           H
ATOM     79  C22 NHC    18       8.296  19.801  11.213  0.00  0.00           C
ATOM     80  H23 NHC    18       7.741  20.587  10.700  0.00  0.00           H
ATOM     81  C24 NHC    18       8.019  19.504  12.549  0.00  0.00           C
ATOM     82  H25 NHC    18       7.246  20.056  13.084  0.00  0.00           H
ATOM     83  C26 NHC    18       8.723  18.491  13.202  0.00  0.00           C
ATOM     84  H27 NHC    18       8.498  18.251  14.243  0.00  0.00           H
ATOM     85  C28 NHC    18      12.518  12.305  12.537  0.00  0.00           C
ATOM     86  H29 NHC    18      13.306  12.633  13.232  0.00  0.00           H
ATOM     87  H30 NHC    18      11.971  11.472  13.003  0.00  0.00           H
ATOM     88  C31 NHC    18      13.127  11.852  11.228  0.00  0.00           C
ATOM     89  C32 NHC    18      12.916  10.551  10.756  0.00  0.00           C
ATOM     90  H33 NHC    18      12.282   9.864  11.323  0.00  0.00           H
ATOM     91  C34 NHC    18      13.523  10.114   9.576  0.00  0.00           C
ATOM     92  H35 NHC    18      13.356   9.096   9.219  0.00  0.00           H
ATOM     93  C36 NHC    18      14.347  10.982   8.857  0.00  0.00           C
ATOM     94  H37 NHC    18      14.822  10.647   7.934  0.00  0.00           H
ATOM     95  C38 NHC    18      14.566  12.281   9.325  0.00  0.00           C
ATOM     96  H39 NHC    18      15.220  12.963   8.780  0.00  0.00           H
ATOM     97  C40 NHC    18      13.963  12.713  10.506  0.00  0.00           C
ATOM     98  H41 NHC    18      14.170  13.719  10.873  0.00  0.00           H
ATOM     99  C1  NHC    19      13.870  19.214  12.405  0.00  0.00           C
ATOM    100  N2  NHC    19      14.034  19.170  11.052  0.00  0.00           N
ATOM    101  N3  NHC    19      13.040  20.279  12.669  0.00  0.00           N
ATOM    102  C4  NHC    19      12.669  20.906  11.477  0.00  0.00           C
ATOM    103  C5  NHC    19      11.834  21.992  11.194  0.00  0.00           C
ATOM    104  H6  NHC    19      11.298  22.519  11.977  0.00  0.00           H
ATOM    105  C7  NHC    19      11.711  22.372   9.860  0.00  0.00           C
ATOM    106  H8  NHC    19      11.073  23.219   9.608  0.00  0.00           H
ATOM    107  C9  NHC    19      12.396  21.697   8.836  0.00  0.00           C
ATOM    108  H10 NHC    19      12.281  22.027   7.804  0.00  0.00           H
ATOM    109  C11 NHC    19      13.211  20.602   9.111  0.00  0.00           C
ATOM    110  H12 NHC    19      13.724  20.069   8.315  0.00  0.00           H
ATOM    111  C13 NHC    19      13.328  20.211  10.447  0.00  0.00           C
ATOM    112  C14 NHC    19      12.371  20.448  13.978  0.00  0.00           C
ATOM    113  H15 NHC    19      11.465  19.828  13.974  0.00  0.00           H
ATOM    114  H16 NHC    19      13.049  20.006  14.723  0.00  0.00           H
ATOM    115  C17 NHC    19      11.993  21.861  14.363  0.00  0.00           C
ATOM    116  C18 NHC    19      12.948  22.874  14.514  0.00  0.00           C
ATOM    117  H19 NHC    19      13.999  22.662  14.324  0.00  0.00           H
ATOM    118  C20 NHC    19      12.570  24.163  14.891  0.00  0.00           C
ATOM    119  H21 NHC    19      13.329  24.940  14.997  0.00  0.00           H
ATOM    120  C22 NHC    19      11.226  24.458  15.134  0.00  0.00           C
ATOM    121  H23 NHC    19      10.928  25.468  15.420  0.00  0.00           H
ATOM    122  C24 NHC    19      10.268  23.451  15.011  0.00  0.00           C
ATOM    123  H25 NHC    19       9.218  23.671  15.208  0.00  0.00           H
ATOM    124  C26 NHC    19      10.648  22.163  14.628  0.00  0.00           C
ATOM    125  H27 NHC    19       9.894  21.381  14.525  0.00  0.00           H
ATOM    126  C28 NHC    19      14.839  18.200  10.295  0.00  0.00           C
ATOM    127  H29 NHC    19      15.337  17.557  11.034  0.00  0.00           H
ATOM    128  H30 NHC    19      15.613  18.757   9.751  0.00  0.00           H
ATOM    129  C31 NHC    19      14.024  17.361   9.332  0.00  0.00           C
ATOM    130  C32 NHC    19      13.071  16.455   9.813  0.00  0.00           C
ATOM    131  H33 NHC    19      12.928  16.354  10.891  0.00  0.00           H
ATOM    132  C34 NHC    19      12.329  15.670   8.930  0.00  0.00           C
ATOM    133  H35 NHC    19      11.591  14.964   9.314  0.00  0.00           H
ATOM    134  C36 NHC    19      12.541  15.771   7.553  0.00  0.00           C
ATOM    135  H37 NHC    19      11.960  15.155   6.866  0.00  0.00           H
ATOM    136  C38 NHC    19      13.502  16.658   7.065  0.00  0.00           C
ATOM    137  H39 NHC    19      13.678  16.736   5.991  0.00  0.00           H
ATOM    138  C40 NHC    19      14.237  17.448   7.952  0.00  0.00           C
ATOM    139  H41 NHC    19      14.993  18.135   7.566  0.00  0.00           H
ATOM    140  C1  NHC    20      15.636  11.345  14.268  0.00  0.00           C
ATOM    141  N2  NHC    20      16.376  10.814  13.246  0.00  0.00           N
ATOM    142  N3  NHC    20      14.808  10.347  14.691  0.00  0.00           N
ATOM    143  C4  NHC    20      14.995   9.193  13.935  0.00  0.00           C
ATOM    144  C5  NHC    20      14.380   7.939  13.980  0.00  0.00           C
ATOM    145  H6  NHC    20      13.639   7.688  14.737  0.00  0.00           H
ATOM    146  C7  NHC    20      14.777   7.007  13.023  0.00  0.00           C
ATOM    147  H8  NHC    20      14.329   6.013  13.026  0.00  0.00           H
ATOM    148  C9  NHC    20      15.746   7.320  12.055  0.00  0.00           C
ATOM    149  H10 NHC    20      16.025   6.569  11.316  0.00  0.00           H
ATOM    150  C11 NHC    20      16.365   8.567  12.013  0.00  0.00           C
ATOM    151  H12 NHC    20      17.108   8.799  11.255  0.00  0.00           H
ATOM    152  C13 NHC    20      15.984   9.500  12.983  0.00  0.00           C
ATOM    153  C14 NHC    20      13.813  10.470  15.757  0.00  0.00           C
ATOM    154  H15 NHC    20      12.835  10.182  15.340  0.00  0.00           H
ATOM    155  H16 NHC    20      13.776  11.540  16.005  0.00  0.00           H
ATOM    156  C17 NHC    20      14.100   9.649  16.994  0.00  0.00           C
ATOM    157  C18 NHC    20      13.192   8.670  17.419  0.00  0.00           C
ATOM    158  H19 NHC    20      12.287   8.480  16.836  0.00  0.00           H
ATOM    159  C20 NHC    20      13.424   7.945  18.590  0.00  0.00           C
ATOM    160  H21 NHC    20      12.709   7.188  18.912  0.00  0.00           H
ATOM    161  C22 NHC    20      14.570   8.195  19.347  0.00  0.00           C
ATOM    162  H23 NHC    20      14.755   7.627  20.259  0.00  0.00           H
ATOM    163  C24 NHC    20      15.477   9.176  18.935  0.00  0.00           C
ATOM    164  H25 NHC    20      16.367   9.394  19.527  0.00  0.00           H
ATOM    165  C26 NHC    20      15.244   9.899  17.763  0.00  0.00           C
ATOM    166  H27 NHC    20      15.948  10.676  17.462  0.00  0.00           H
ATOM    167  C28 NHC    20      17.246  11.643  12.392  0.00  0.00           C
ATOM    168  H29 NHC    20      17.583  12.475  13.028  0.00  0.00           H
ATOM    169  H30 NHC    20      16.628  12.094  11.602  0.00  0.00           H
ATOM    170  C31 NHC    20      18.416  10.923  11.762  0.00  0.00           C
ATOM    171  C32 NHC    20      18.643  11.086  10.388  0.00  0.00           C
ATOM    172  H33 NHC    20      17.966  11.713   9.804  0.00  0.00           H
ATOM    173  C34 NHC    20      19.712  10.442   9.761  0.00  0.00           C
ATOM    174  H35 NHC    20      19.867  10.577   8.690  0.00  0.00           H
ATOM    175  C36 NHC    20      20.562   9.616  10.498  0.00  0.00           C
ATOM    176  H37 NHC    20      21.384   9.096  10.004  0.00  0.00           H
ATOM    177  C38 NHC    20      20.349   9.456  11.869  0.00  0.00           C
ATOM    178  H39 NHC    20      21.010   8.817  12.456  0.00  0.00           H
ATOM    179  C40 NHC    20      19.290  10.111  12.498  0.00  0.00           C
ATOM    180  H41 NHC    20      19.131   9.965  13.567  0.00  0.00           H
ATOM    181  C1  NHC    21      19.853  13.591  14.756  0.00  0.00           C
ATOM    182  N2  NHC    21      20.517  13.637  13.563  0.00  0.00           N
ATOM    183  N3  NHC    21      20.467  12.621  15.497  0.00  0.00           N
ATOM    184  C4  NHC    21      21.573  12.726  13.554  0.00  0.00           C
ATOM    185  C5  NHC    21      22.544  12.428  12.597  0.00  0.00           C
ATOM    186  H6  NHC    21      22.568  12.928  11.631  0.00  0.00           H
ATOM    187  C7  NHC    21      23.491  11.463  12.936  0.00  0.00           C
ATOM    188  H8  NHC    21      24.265  11.207  12.213  0.00  0.00           H
ATOM    189  C9  NHC    21      23.469  10.821  14.187  0.00  0.00           C
ATOM    190  H10 NHC    21      24.231  10.076  14.414  0.00  0.00           H
ATOM    191  C11 NHC    21      22.497  11.114  15.142  0.00  0.00           C
ATOM    192  H12 NHC    21      22.485  10.613  16.107  0.00  0.00           H
ATOM    193  C13 NHC    21      21.546  12.080  14.800  0.00  0.00           C
ATOM    194  C14 NHC    21      20.166  14.500  12.435  0.00  0.00           C
ATOM    195  H15 NHC    21      19.318  15.114  12.777  0.00  0.00           H
ATOM    196  H16 NHC    21      19.785  13.877  11.613  0.00  0.00           H
ATOM    197  C17 NHC    21      21.298  15.371  11.933  0.00  0.00           C
ATOM    198  C18 NHC    21      21.506  15.494  10.553  0.00  0.00           C
ATOM    199  H19 NHC    21      20.876  14.926   9.865  0.00  0.00           H
ATOM    200  C20 NHC    21      22.506  16.332  10.052  0.00  0.00           C
ATOM    201  H21 NHC    21      22.657  16.410   8.974  0.00  0.00           H
ATOM    202  C22 NHC    21      23.310  17.061  10.929  0.00  0.00           C
ATOM    203  H23 NHC    21      24.087  17.723  10.545  0.00  0.00           H
ATOM    204  C24 NHC    21      23.115  16.941  12.308  0.00  0.00           C
ATOM    205  H25 NHC    21      23.736  17.517  12.996  0.00  0.00           H
ATOM    206  C26 NHC    21      22.121  16.097  12.804  0.00  0.00           C
ATOM    207  H27 NHC    21      21.984  15.992  13.881  0.00  0.00           H
ATOM    208  C28 NHC    21      20.098  12.236  16.867  0.00  0.00           C
ATOM    209  H29 NHC    21      19.235  12.860  17.146  0.00  0.00           H
ATOM    210  H30 NHC    21      20.931  12.496  17.535  0.00  0.00           H
ATOM    211  C31 NHC    21      19.765  10.767  17.008  0.00  0.00           C
ATOM    212  C32 NHC    21      18.748  10.189  16.241  0.00  0.00           C
ATOM    213  H33 NHC    21      18.175  10.821  15.560  0.00  0.00           H
ATOM    214  C34 NHC    21      18.454   8.831  16.354  0.00  0.00           C
ATOM    215  H35 NHC    21      17.663   8.392  15.744  0.00  0.00           H
ATOM    216  C36 NHC    21      19.165   8.034  17.255  0.00  0.00           C
ATOM    217  H37 NHC    21      18.939   6.972  17.343  0.00  0.00           H
ATOM    218  C38 NHC    21      20.159   8.608  18.049  0.00  0.00           C
ATOM    219  H39 NHC    21      20.709   7.996  18.766  0.00  0.00           H
ATOM    220  C40 NHC    21      20.458   9.967  17.924  0.00  0.00           C
ATOM    221  H41 NHC    21      21.236  10.416  18.545  0.00  0.00           H
ATOM    222  C1  NHC    22      19.212  17.574  18.844  0.00  0.00           C
ATOM    223  N2  NHC    22      19.481  18.847  19.273  0.00  0.00           N
ATOM    224  N3  NHC    22      20.074  16.755  19.516  0.00  0.00           N
ATOM    225  C4  NHC    22      20.894  17.500  20.369  0.00  0.00           C
ATOM    226  C5  NHC    22      21.912  17.142  21.256  0.00  0.00           C
ATOM    227  H6  NHC    22      22.203  16.104  21.401  0.00  0.00           H
ATOM    228  C7  NHC    22      22.549  18.173  21.945  0.00  0.00           C
ATOM    229  H8  NHC    22      23.354  17.931  22.638  0.00  0.00           H
ATOM    230  C9  NHC    22      22.178  19.517  21.769  0.00  0.00           C
ATOM    231  H10 NHC    22      22.704  20.292  22.328  0.00  0.00           H
ATOM    232  C11 NHC    22      21.151  19.875  20.896  0.00  0.00           C
ATOM    233  H12 NHC    22      20.850  20.913  20.775  0.00  0.00           H
ATOM    234  C13 NHC    22      20.518  18.844  20.202  0.00  0.00           C
ATOM    235  C14 NHC    22      19.966  15.293  19.521  0.00  0.00           C
ATOM    236  H15 NHC    22      19.449  14.986  20.442  0.00  0.00           H
ATOM    237  H16 NHC    22      19.290  15.042  18.688  0.00  0.00           H
ATOM    238  C17 NHC    22      21.275  14.553  19.397  0.00  0.00           C
ATOM    239  C18 NHC    22      21.517  13.447  20.222  0.00  0.00           C
ATOM    240  H19 NHC    22      20.772  13.158  20.964  0.00  0.00           H
ATOM    241  C20 NHC    22      22.692  12.703  20.090  0.00  0.00           C
ATOM    242  H21 NHC    22      22.870  11.851  20.748  0.00  0.00           H
ATOM    243  C22 NHC    22      23.641  13.060  19.130  0.00  0.00           C
ATOM    244  H23 NHC    22      24.564  12.488  19.026  0.00  0.00           H
ATOM    245  C24 NHC    22      23.406  14.163  18.304  0.00  0.00           C
ATOM    246  H25 NHC    22      24.145  14.448  17.553  0.00  0.00           H
ATOM    247  C26 NHC    22      22.230  14.903  18.434  0.00  0.00           C
ATOM    248  H27 NHC    22      22.052  15.764  17.788  0.00  0.00           H
ATOM    249  C28 NHC    22      18.744  20.033  18.847  0.00  0.00           C
ATOM    250  H29 NHC    22      18.069  19.685  18.048  0.00  0.00           H
ATOM    251  H30 NHC    22      19.457  20.751  18.417  0.00  0.00           H
ATOM    252  C31 NHC    22      17.955  20.697  19.955  0.00  0.00           C
ATOM    253  C32 NHC    22      18.194  22.035  20.289  0.00  0.00           C
ATOM    254  H33 NHC    22      18.961  22.600  19.753  0.00  0.00           H
ATOM    255  C34 NHC    22      17.466  22.659  21.304  0.00  0.00           C
ATOM    256  H35 NHC    22      17.666  23.700  21.556  0.00  0.00           H
ATOM    257  C36 NHC    22      16.492  21.947  22.003  0.00  0.00           C
ATOM    258  H37 NHC    22      15.932  22.427  22.807  0.00  0.00           H
ATOM    259  C38 NHC    22      16.236  20.615  21.666  0.00  0.00           C
ATOM    260  H39 NHC    22      15.470  20.055  22.206  0.00  0.00           H
ATOM    261  C40 NHC    22      16.956  19.996  20.643  0.00  0.00           C
ATOM    262  H41 NHC    22      16.740  18.961  20.370  0.00  0.00           H
ATOM    263  C1  NHC    23      15.468  20.933  16.977  0.00  0.00           C
ATOM    264  N2  NHC    23      16.226  21.950  16.463  0.00  0.00           N
ATOM    265  N3  NHC    23      14.623  21.517  17.880  0.00  0.00           N
ATOM    266  C4  NHC    23      15.885  23.167  17.046  0.00  0.00           C
ATOM    267  C5  NHC    23      16.389  24.458  16.864  0.00  0.00           C
ATOM    268  H6  NHC    23      17.172  24.669  16.138  0.00  0.00           H
ATOM    269  C7  NHC    23      15.831  25.473  17.638  0.00  0.00           C
ATOM    270  H8  NHC    23      16.195  26.494  17.526  0.00  0.00           H
ATOM    271  C9  NHC    23      14.804  25.201  18.559  0.00  0.00           C
ATOM    272  H10 NHC    23      14.387  26.017  19.150  0.00  0.00           H
ATOM    273  C11 NHC    23      14.302  23.914  18.742  0.00  0.00           C
ATOM    274  H12 NHC    23      13.506  23.722  19.455  0.00  0.00           H
ATOM    275  C13 NHC    23      14.859  22.891  17.967  0.00  0.00           C
ATOM    276  C14 NHC    23      17.350  21.781  15.538  0.00  0.00           C
ATOM    277  H15 NHC    23      17.439  20.696  15.377  0.00  0.00           H
ATOM    278  H16 NHC    23      18.257  22.130  16.057  0.00  0.00           H
ATOM    279  C17 NHC    23      17.223  22.507  14.215  0.00  0.00           C
ATOM    280  C18 NHC    23      18.082  23.564  13.889  0.00  0.00           C
ATOM    281  H19 NHC    23      18.852  23.874  14.601  0.00  0.00           H
ATOM    282  C20 NHC    23      17.969  24.225  12.663  0.00  0.00           C
ATOM    283  H21 NHC    23      18.642  25.049  12.422  0.00  0.00           H
ATOM    284  C22 NHC    23      16.988  23.833  11.751  0.00  0.00           C
ATOM    285  H23 NHC    23      16.890  24.350  10.797  0.00  0.00           H
ATOM    286  C24 NHC    23      16.138  22.768  12.059  0.00  0.00           C
ATOM    287  H25 NHC    23      15.375  22.454  11.346  0.00  0.00           H
ATOM    288  C26 NHC    23      16.263  22.102  13.279  0.00  0.00           C
ATOM    289  H27 NHC    23      15.622  21.248  13.506  0.00  0.00           H
ATOM    290  C28 NHC    23      13.732  20.718  18.743  0.00  0.00           C
ATOM    291  H29 NHC    23      13.473  19.826  18.156  0.00  0.00           H
ATOM    292  H30 NHC    23      14.325  20.389  19.608  0.00  0.00           H
ATOM    293  C31 NHC    23      12.475  21.403  19.225  0.00  0.00           C
ATOM    294  C32 NHC    23      12.320  21.691  20.589  0.00  0.00           C
ATOM    295  H33 NHC    23      13.138  21.469  21.278  0.00  0.00           H
ATOM    296  C34 NHC    23      11.142  22.264  21.072  0.00  0.00           C
ATOM    297  H35 NHC    23      11.038  22.481  22.137  0.00  0.00           H
ATOM    298  C36 NHC    23      10.101  22.560  20.189  0.00  0.00           C
ATOM    299  H37 NHC    23       9.180  23.013  20.558  0.00  0.00           H
ATOM    300  C38 NHC    23      10.246  22.272  18.829  0.00  0.00           C
ATOM    301  H39 NHC    23       9.433  22.489  18.136  0.00  0.00           H
ATOM    302  C40 NHC    23      11.422  21.694  18.349  0.00  0.00           C
ATOM    303  H41 NHC    23      11.510  21.451  17.290  0.00  0.00           H
ATOM    304  C1  NHC    24      14.508  16.733  20.592  0.00  0.00           C
ATOM    305  N2  NHC    24      15.200  16.254  21.674  0.00  0.00           N
ATOM    306  N3  NHC    24      13.354  17.274  21.085  0.00  0.00           N
ATOM    307  C4  NHC    24      14.481  16.472  22.849  0.00  0.00           C
ATOM    308  C5  NHC    24      14.734  16.149  24.184  0.00  0.00           C
ATOM    309  H6  NHC    24      15.635  15.614  24.479  0.00  0.00           H
ATOM    310  C7  NHC    24      13.783  16.543  25.123  0.00  0.00           C
ATOM    311  H8  NHC    24      13.949  16.313  26.176  0.00  0.00           H
ATOM    312  C9  NHC    24      12.616  17.231  24.747  0.00  0.00           C
ATOM    313  H10 NHC    24      11.901  17.530  25.515  0.00  0.00           H
ATOM    314  C11 NHC    24      12.355  17.541  23.414  0.00  0.00           C
ATOM    315  H12 NHC    24      11.439  18.051  23.124  0.00  0.00           H
ATOM    316  C13 NHC    24      13.305  17.143  22.471  0.00  0.00           C
ATOM    317  C14 NHC    24      16.417  15.446  21.576  0.00  0.00           C
ATOM    318  H15 NHC    24      16.749  15.536  20.531  0.00  0.00           H
ATOM    319  H16 NHC    24      16.147  14.389  21.719  0.00  0.00           H
ATOM    320  C17 NHC    24      17.518  15.833  22.540  0.00  0.00           C
ATOM    321  C18 NHC    24      18.311  14.824  23.104  0.00  0.00           C
ATOM    322  H19 NHC    24      18.105  13.779  22.860  0.00  0.00           H
ATOM    323  C20 NHC    24      19.353  15.145  23.979  0.00  0.00           C
ATOM    324  H21 NHC    24      19.955  14.350  24.418  0.00  0.00           H
ATOM    325  C22 NHC    24      19.608  16.478  24.308  0.00  0.00           C
ATOM    326  H23 NHC    24      20.410  16.728  25.004  0.00  0.00           H
ATOM    327  C24 NHC    24      18.824  17.489  23.749  0.00  0.00           C
ATOM    328  H25 NHC    24      19.012  18.534  24.002  0.00  0.00           H
ATOM    329  C26 NHC    24      17.791  17.167  22.868  0.00  0.00           C
ATOM    330  H27 NHC    24      17.181  17.966  22.447  0.00  0.00           H
ATOM    331  C28 NHC    24      12.303  17.912  20.280  0.00  0.00           C
ATOM    332  H29 NHC    24      12.656  17.893  19.238  0.00  0.00           H
ATOM    333  H30 NHC    24      12.219  18.960  20.597  0.00  0.00           H
ATOM    334  C31 NHC    24      10.950  17.244  20.379  0.00  0.00           C
ATOM    335  C32 NHC    24       9.829  17.979  20.779  0.00  0.00           C
ATOM    336  H33 NHC    24       9.938  19.037  21.028  0.00  0.00           H
ATOM    337  C34 NHC    24       8.571  17.375  20.847  0.00  0.00           C
ATOM    338  H35 NHC    24       7.705  17.958  21.164  0.00  0.00           H
ATOM    339  C36 NHC    24       8.424  16.027  20.520  0.00  0.00           C
ATOM    340  H37 NHC    24       7.445  15.550  20.581  0.00  0.00           H
ATOM    341  C38 NHC    24       9.536  15.292  20.100  0.00  0.00           C
ATOM    342  H39 NHC    24       9.421  14.244  19.823  0.00  0.00           H
ATOM    343  C40 NHC    24      10.789  15.902  20.021  0.00  0.00           C
ATOM    344  H41 NHC    24      11.650  15.340  19.655  0.00  0.00           H
ATOM    345  C1  NHC    25      19.142  18.845  13.618  0.00  0.00           C
ATOM    346  N2  NHC    25      20.081  19.649  14.217  0.00  0.00           N
ATOM    347  N3  NHC    25      19.366  18.940  12.272  0.00  0.00           N
ATOM    348  C4  NHC    25      20.446  19.790  12.011  0.00  0.00           C
ATOM    349  C5  NHC    25      21.069  20.187  10.825  0.00  0.00           C
ATOM    350  H6  NHC    25      20.735  19.828   9.855  0.00  0.00           H
ATOM    351  C7  NHC    25      22.131  21.081  10.933  0.00  0.00           C
ATOM    352  H8  NHC    25      22.639  21.412  10.028  0.00  0.00           H
ATOM    353  C9  NHC    25      22.567  21.559  12.179  0.00  0.00           C
ATOM    354  H10 NHC    25      23.406  22.253  12.220  0.00  0.00           H
ATOM    355  C11 NHC    25      21.960  21.153  13.365  0.00  0.00           C
ATOM    356  H12 NHC    25      22.321  21.502  14.329  0.00  0.00           H
ATOM    357  C13 NHC    25      20.892  20.257  13.258  0.00  0.00           C
ATOM    358  C14 NHC    25      18.671  18.149  11.255  0.00  0.00           C
ATOM    359  H15 NHC    25      17.786  17.722  11.749  0.00  0.00           H
ATOM    360  H16 NHC    25      19.314  17.299  10.985  0.00  0.00           H
ATOM    361  C17 NHC    25      18.278  18.889   9.994  0.00  0.00           C
ATOM    362  C18 NHC    25      18.295  18.182   8.783  0.00  0.00           C
ATOM    363  H19 NHC    25      18.617  17.140   8.779  0.00  0.00           H
ATOM    364  C20 NHC    25      17.889  18.789   7.593  0.00  0.00           C
ATOM    365  H21 NHC    25      17.906  18.221   6.662  0.00  0.00           H
ATOM    366  C22 NHC    25      17.466  20.121   7.597  0.00  0.00           C
ATOM    367  H23 NHC    25      17.160  20.604   6.669  0.00  0.00           H
ATOM    368  C24 NHC    25      17.448  20.833   8.799  0.00  0.00           C
ATOM    369  H25 NHC    25      17.119  21.873   8.806  0.00  0.00           H
ATOM    370  C26 NHC    25      17.847  20.222   9.991  0.00  0.00           C
ATOM    371  H27 NHC    25      17.827  20.796  10.918  0.00  0.00           H
ATOM    372  C28 NHC    25      20.247  19.815  15.659  0.00  0.00           C
ATOM    373  H29 NHC    25      19.486  19.168  16.122  0.00  0.00           H
ATOM    374  H30 NHC    25      20.013  20.858  15.917  0.00  0.00           H
ATOM    375  C31 NHC    25      21.632  19.488  16.176  0.00  0.00           C
ATOM    376  C32 NHC    25      22.210  18.230  15.971  0.00  0.00           C
ATOM    377  H33 NHC    25      21.651  17.469  15.423  0.00  0.00           H
ATOM    378  C34 NHC    25      23.492  17.953  16.449  0.00  0.00           C
ATOM    379  H35 NHC    25      23.940  16.976  16.264  0.00  0.00           H
ATOM    380  C36 NHC    25      24.205  18.923  17.161  0.00  0.00           C
ATOM    381  H37 NHC    25      25.205  18.704  17.536  0.00  0.00           H
ATOM    382  C38 NHC    25      23.628  20.172  17.389  0.00  0.00           C
ATOM    383  H39 NHC    25      24.175  20.935  17.945  0.00  0.00           H
ATOM    384  C40 NHC    25      22.353  20.453  16.891  0.00  0.00           C
ATOM    385  H41 NHC    25      21.917  21.442  17.047  0.00  0.00           H
END
